# Supplementary material for: RNA multi-omics in single cells reveal rhythmical RNA reshaping during human and mouse oocyte maturation
Source: BMC Biol. 2025 May 28;23:147. doi: 10.1186/s12915-025-02250-7 (PMC12121112; doi:10.1186/s12915-025-02250-7)
Supplement: Supplementary file 2 — Additional file 2: Source data related to Figs. 1–2. Sheet “C2 T-CAGE-log2 TPM” site information and TPM values of the m7G sites identified using C2T-APP and CAGE-seq. Sheet “Reads-distribution” the reads coverage distribution of different methods. Sheet “mESC-multi-omics” gene expression level of mESC calculated using cap reads, tail reads, or total reads. Sheet “mESC-Tail-length-dis” tail length distribution of U-tail transcripts or total transcripts. [file 12915_2025_2250_MOESM2_ESM.xlsx]

## Sheet: C2T-CAGE-log2TPM
m7G_sites	C2T-rep1	C2T-rep2	CAGE-rep1	CAGE-rep2
chr10:100589235:-	3.03293	3.47818	1.93538	1.97745
chr10:105841460:+	3.03293	3.18827	2.25289	0.985006
chr10:105841467:+	4.49531	2.33844	0.95724	1.56494
chr10:105841478:+	5.20646	3.92614	2.92432	3.55736
chr10:105841488:+	5.46297	4.97415	4.30975	4.72587
chr10:105841491:+	3.94199	3.71948	2.25289	1.56494
chr10:108162097:+	4.49531	5.22951	2.25289	2.29787
chr10:108162101:+	3.94199	3.71948	1.52766	0.985006
chr10:108332139:+	7.43823	7.27787	0.95724	0.985006
chr10:110920175:+	7.37719	6.76189	3.62048	3.43205
chr10:110920176:+	4.49531	4.87789	0.95724	2.78156
chr10:110920178:+	4.49531	4.66365	2.92432	2.29787
chr10:110920182:+	5.68068	4.87789	2.51298	3.43205
chr10:111473191:+	4.89427	4.66365	3.72691	4.43067
chr10:111473195:+	3.94199	3.71948	3.09301	3.87878
chr10:111473222:+	3.94199	2.82504	2.73326	2.97366
chr10:111473226:+	7.17686	5.8016	4.50186	4.05911
chr10:111473233:+	7.17686	6.84061	3.38072	3.55736
chr10:111473257:+	4.49531	3.47818	4.44062	3.55736
chr10:111473265:+	3.03293	2.82504	1.52766	0.985006
chr10:111473268:+	4.49531	2.33844	2.73326	0.985006
chr10:11149492:+	3.94199	2.33844	4.50186	3.14316
chr10:11149505:+	3.94199	2.33844	5.12505	4.82889
chr10:11281373:+	4.49531	2.33844	5.86881	4.72587
chr10:112928968:-	3.94199	2.82504	1.93538	1.97745
chr10:112928988:-	3.03293	2.33844	1.52766	1.56494
chr10:112928995:-	4.49531	4.54328	2.92432	2.97366
chr10:112928998:-	5.20646	3.47818	2.92432	2.97366
chr10:115251438:-	3.94199	2.33844	2.25289	2.29787
chr10:115315582:-	3.03293	3.18827	0.95724	0.985006
chr10:115315591:-	3.03293	3.47818	0.95724	0.985006
chr10:115315604:-	3.03293	1.59874	0.95724	0.985006
chr10:115362228:-	3.03293	3.18827	0.95724	0.985006
chr10:115384936:+	3.03293	1.59874	2.25289	2.29787
chr10:116581480:-	3.03293	1.59874	2.25289	2.29787
chr10:116581880:-	3.03293	1.59874	1.52766	1.56494
chr10:117063765:-	4.49531	3.18827	0.95724	0.985006
chr10:117063770:-	4.49531	5.74815	5.61533	5.67088
chr10:117063777:-	3.03293	3.18827	3.09301	3.14316
chr10:117063778:-	4.49531	3.18827	3.62048	3.67264
chr10:117063780:-	4.49531	4.66365	2.73326	2.78156
chr10:117063786:-	5.46297	4.54328	2.73326	2.78156
chr10:117063788:-	5.68068	6.24916	5.69616	5.75177
chr10:117063794:-	6.76514	5.85314	4.16581	4.21939
chr10:117063797:-	3.03293	3.92614	3.72691	3.77939
chr10:117063812:-	3.03293	4.87789	0.95724	0.985006
chr10:117148489:-	3.94199	2.82504	2.92432	2.97366
chr10:117224472:-	3.03293	3.47818	0.95724	0.985006
chr10:117224473:-	5.20646	5.8016	1.93538	1.97745
chr10:117224479:-	4.49531	3.71948	0.95724	0.985006
chr10:117224486:-	5.46297	5.74815	4.00589	4.05911
chr10:117224488:-	3.03293	5.57477	1.93538	1.97745
chr10:117224491:-	4.89427	4.66365	0.95724	0.985006
chr10:117710234:-	3.94199	1.59874	1.52766	1.56494
chr10:117710272:-	4.49531	1.59874	1.52766	1.56494
chr10:117710685:-	4.89427	4.66365	2.73326	2.78156
chr10:117710687:-	5.68068	4.41195	4.44062	4.49474
chr10:117710711:-	4.49531	6.0864	2.25289	2.29787
chr10:117710716:-	4.89427	3.47818	2.25289	2.29787
chr10:117710749:-	3.03293	2.33844	1.52766	1.56494
chr10:117710770:-	4.49531	2.33844	1.93538	1.97745
chr10:117792683:-	3.03293	2.82504	2.92432	2.97366
chr10:117792698:-	3.94199	3.18827	2.51298	2.55989
chr10:117792702:-	5.68068	4.54328	4.77424	4.82889
chr10:117845995:-	3.94199	2.33844	3.62048	3.67264
chr10:119240064:-	4.89427	4.66365	4.56061	4.61493
chr10:119240069:-	3.03293	2.33844	3.50558	3.55736
chr10:119240072:-	3.94199	3.18827	3.24402	3.29483
chr10:120112880:-	3.03293	1.59874	3.82602	3.87878
chr10:120112935:-	3.94199	2.33844	3.38072	3.43205
chr10:120201567:-	3.03293	1.59874	3.24402	3.29483
chr10:120227065:+	4.49531	4.87789	6.06418	5.90109
chr10:120227075:+	4.49531	4.10687	4.77424	4.72587
chr10:120227083:+	5.20646	5.90291	6.55792	7.45384
chr10:120979335:-	4.49531	3.18827	4.61705	4.67147
chr10:120979351:-	3.03293	2.33844	2.25289	2.29787
chr10:121365118:+	3.03293	3.18827	1.52766	0.985006
chr10:121626372:-	5.46297	5.06439	3.62048	3.67264
chr10:121626498:-	4.49531	4.77474	1.52766	1.56494
chr10:122097092:-	3.03293	1.59874	2.51298	2.55989
chr10:122097112:-	5.20646	3.18827	1.52766	1.56494
chr10:122097141:-	3.03293	2.82504	2.51298	2.55989
chr10:122097160:-	3.03293	2.82504	2.25289	2.29787
chr10:122097170:-	6.03699	6.89081	1.93538	1.97745
chr10:123196923:-	3.94199	2.82504	4.16581	4.21939
chr10:123196926:-	5.86981	4.41195	4.08806	4.14147
chr10:123196932:-	3.03293	2.33844	1.52766	1.56494
chr10:123196947:-	4.49531	4.26746	0.95724	0.985006
chr10:123196953:-	4.89427	4.41195	2.51298	2.55989
chr10:12548896:-	3.94199	4.10687	0.95724	0.985006
chr10:126978962:+	5.20646	5.14931	0.95724	1.56494
chr10:127030802:-	3.03293	3.47818	2.73326	2.78156
chr10:127030819:-	4.49531	5.06439	2.92432	2.97366
chr10:127030824:-	4.89427	4.26746	1.93538	1.97745
chr10:127030826:-	5.20646	5.8016	1.52766	1.56494
chr10:127030838:-	3.03293	4.10687	2.73326	2.78156
chr10:127041946:+	3.03293	1.59874	2.51298	2.55989
chr10:127041964:+	3.94199	3.71948	2.25289	1.97745
chr10:127063541:+	3.03293	1.59874	1.52766	1.56494
chr10:127063553:+	5.20646	4.77474	2.73326	1.97745
chr10:127063560:+	6.85742	5.22951	3.50558	4.87776
chr10:127063572:+	5.68068	5.6349	1.52766	2.29787
chr10:127063578:+	3.03293	2.82504	0.95724	1.56494
chr10:127063580:+	5.20646	5.30549	2.92432	3.14316
chr10:127063583:+	7.49679	5.14931	5.5	5.64288
chr10:127063591:+	8.02042	5.6349	5.55882	6.12003
chr10:127063593:+	6.18679	5.06439	2.73326	3.87878
chr10:127063595:+	5.20646	4.10687	3.38072	2.55989
chr10:127063598:+	6.3225	4.66365	1.93538	2.97366
chr10:127063634:+	3.94199	3.47818	3.50558	3.67264
chr10:127063636:+	7.49679	6.62031	4.50186	5.87726
chr10:127063644:+	5.46297	5.6349	2.25289	3.43205
chr10:127063649:+	4.49531	4.97415	3.09301	2.55989
chr10:127063654:+	4.89427	2.82504	2.25289	2.29787
chr10:127063663:+	5.20646	3.92614	3.38072	3.87878
chr10:127070264:-	5.86981	3.92614	3.72691	3.77939
chr10:127070267:-	3.94199	2.82504	1.52766	1.56494
chr10:127070280:-	3.03293	4.54328	3.38072	3.43205
chr10:127070289:-	3.94199	2.82504	2.92432	2.97366
chr10:127070294:-	3.94199	2.33844	1.93538	1.97745
chr10:127188801:-	3.03293	1.59874	1.52766	1.56494
chr10:127195720:-	4.49531	4.77474	2.92432	2.97366
chr10:127195728:-	4.49531	3.18827	2.25289	2.29787
chr10:127211531:-	5.20646	2.33844	1.52766	1.56494
chr10:127211554:-	3.03293	3.47818	2.73326	2.78156
chr10:127211560:-	5.46297	5.6349	3.50558	3.55736
chr10:127211572:-	3.03293	4.10687	2.25289	2.29787
chr10:127211578:-	4.49531	5.57477	2.51298	2.55989
chr10:127211581:-	4.89427	5.4464	3.62048	3.67264
chr10:127211585:-	6.03699	5.6349	5.89187	5.94762
chr10:127211593:-	3.94199	1.59874	3.38072	3.43205
chr10:127266360:+	3.03293	2.82504	0.95724	1.97745
chr10:127266363:+	4.89427	4.10687	5.46966	5.46238
chr10:127266365:+	5.68068	3.71948	5.46966	5.7253
chr10:127266375:+	5.46297	2.33844	2.25289	1.97745
chr10:127266383:+	5.86981	5.14931	5.40702	4.55609
chr10:127266386:+	6.66655	6.17007	5.00327	4.14147
chr10:127266395:+	7.43823	6.24916	4.16581	3.14316
chr10:127266398:+	4.49531	3.47818	1.52766	2.55989
chr10:127266401:+	3.03293	4.41195	2.92432	4.21939
chr10:127266407:+	4.49531	4.26746	1.93538	2.78156
chr10:127266410:+	3.94199	2.82504	5.52971	5.29254
chr10:127266418:+	5.20646	3.47818	3.38072	2.97366
chr10:127311644:-	3.03293	3.92614	3.09301	3.14316
chr10:127311654:-	5.20646	6.36021	0.95724	0.985006
chr10:127311664:-	4.89427	3.47818	2.25289	2.29787
chr10:127311678:-	4.89427	4.87789	4.91597	4.97081
chr10:127311687:-	3.03293	1.59874	1.93538	1.97745
chr10:127311690:-	3.03293	2.33844	2.73326	2.78156
chr10:127311695:-	3.94199	1.59874	2.25289	2.29787
chr10:127311697:-	3.03293	3.18827	1.93538	1.97745
chr10:127380616:+	3.94199	1.59874	0.95724	0.985006
chr10:127514970:+	4.49531	3.71948	4.00589	3.29483
chr10:127522344:-	5.86981	5.14931	1.93538	1.97745
chr10:127522348:-	3.03293	2.33844	1.52766	1.56494
chr10:127522373:-	3.03293	2.33844	0.95724	0.985006
chr10:127522386:-	8.17186	8.1652	2.51298	2.55989
chr10:127522390:-	6.56073	5.14931	3.24402	3.29483
chr10:127522394:-	3.94199	3.18827	1.52766	1.56494
chr10:127522396:-	6.3225	6.42976	4.16581	4.21939
chr10:127522418:-	5.20646	2.82504	4.23957	4.29331
chr10:127522433:-	4.89427	3.47818	3.24402	3.29483
chr10:127522437:-	3.03293	2.82504	2.25289	2.29787
chr10:127658377:+	6.03699	5.6349	6.64194	6.8281
chr10:128015193:+	5.20646	5.37767	0.95724	3.67264
chr10:128015225:+	3.94199	4.41195	2.51298	2.29787
chr10:128035571:+	3.03293	2.33844	4.00589	3.77939
chr10:128035576:+	5.86981	5.30549	5.84538	6.05776
chr10:128035587:+	4.89427	6.49612	6.10423	4.7783
chr10:128035590:+	7.17686	7.07574	6.00195	5.21859
chr10:128035592:+	5.86981	6.17007	5.7727	5.58518
chr10:128035593:+	3.03293	3.71948	3.82602	4.82889
chr10:128035595:+	6.66655	7.05388	7.01186	6.84048
chr10:128035598:+	6.44652	7.3514	7.05336	6.59952
chr10:128035602:+	8.17186	8.61675	8.25775	8.14489
chr10:128035605:+	6.03699	2.33844	5.43869	6.71161
chr10:128035607:+	7.37719	6.49612	4.23957	3.97176
chr10:128035608:+	8.80236	7.64256	4.72372	4.72587
chr10:128035609:+	3.94199	2.82504	3.24402	2.78156
chr10:128035611:+	7.49679	6.93931	7.21752	6.09958
chr10:128035613:+	7.49679	8.63895	7.21752	7.03617
chr10:128035615:+	7.49679	6.86592	7.39749	7.29197
chr10:128035616:+	4.49531	4.66365	4.96028	5.18014
chr10:128035618:+	7.37719	7.3151	8.00097	8.01436
chr10:128035624:+	3.03293	4.41195	4.08806	4.29331
chr10:128035629:+	7.37719	5.8016	8.39725	8.04678
chr10:128035631:+	7.55307	8.47588	6.48397	7.05754
chr10:128035637:+	6.44652	7.03168	1.93538	3.29483
chr10:128035641:+	7.55307	7.13941	1.52766	0.985006
chr10:128035644:+	9.23963	8.63159	2.51298	3.43205
chr10:128035645:+	3.03293	2.33844	2.25289	1.56494
chr10:128035652:+	8.40378	8.60176	5.37464	5.58518
chr10:128035655:+	5.20646	6.59025	3.09301	2.55989
chr10:128035671:+	4.89427	5.57477	3.50558	2.78156
chr10:128058953:+	8.27585	8.22512	5.61533	7.25545
chr10:128058957:+	3.03293	3.47818	3.38072	1.97745
chr10:128058970:+	3.03293	4.10687	3.91876	2.97366
chr10:128058974:+	5.46297	6.28713	4.44062	2.78156
chr10:128058979:+	4.49531	3.92614	5.5	5.01517
chr10:128058983:+	6.3225	4.54328	3.82602	4.61493
chr10:128058988:+	5.20646	5.57477	5.27291	4.05911
chr10:128058991:+	3.94199	3.18827	4.00589	2.29787
chr10:128058999:+	7.02597	7.16002	7.05336	6.76455
chr10:128059003:+	7.10338	7.55188	6.92509	5.97034
chr10:128059006:+	6.3225	6.55955	6.38992	3.43205
chr10:128059009:+	6.66655	4.77474	4.61705	4.05911
chr10:128059010:+	7.80559	8.70356	6.18112	5.99269
chr10:128059019:+	5.46297	4.10687	5.37464	4.14147
chr10:128059032:+	3.03293	2.82504	3.38072	2.78156
chr10:128059071:+	6.03699	4.26746	6.55792	6.64258
chr10:128059101:+	4.49531	1.59874	0.95724	0.985006
chr10:128059122:+	5.68068	6.28713	3.09301	2.55989
chr10:128059129:+	4.49531	3.18827	1.52766	0.985006
chr10:128059144:+	6.03699	6.67862	5.20087	3.43205
chr10:128059147:+	3.03293	3.18827	4.37667	2.78156
chr10:128083301:+	3.03293	3.92614	6.30656	6.17972
chr10:128083305:+	12.2673	11.711	11.8912	12.4552
chr10:128083306:+	7.02597	7.62784	5.61533	7.29197
chr10:128083308:+	6.44652	5.51201	7.45282	5.55545
chr10:128083312:+	9.84649	8.87544	9.8934	9.908
chr10:128083316:+	8.02042	8.04844	10.3353	10.6047
chr10:128083323:+	6.66655	4.41195	5.93692	6.37961
chr10:128096884:+	4.49531	2.82504	3.38072	3.43205
chr10:128096889:+	6.66655	3.47818	6.19972	5.42998
chr10:128211818:-	3.94199	5.22951	0.95724	0.985006
chr10:128270556:+	4.49531	3.92614	3.38072	3.29483
chr10:128303369:+	3.03293	1.59874	1.52766	1.97745
chr10:128303372:+	3.03293	2.33844	0.95724	0.985006
chr10:128322404:+	3.03293	2.33844	2.25289	2.78156
chr10:128322521:+	3.94199	3.92614	2.25289	4.29331
chr10:128322527:+	4.89427	5.22951	3.50558	4.36362
chr10:128322551:+	4.49531	1.59874	3.24402	4.05911
chr10:128322564:+	6.3225	5.14931	5.12505	6.36254
chr10:128322565:+	4.49531	1.59874	1.52766	1.56494
chr10:128322580:+	3.03293	2.33844	0.95724	3.29483
chr10:128322615:+	5.20646	3.18827	5.23734	5.90109
chr10:128322636:+	3.03293	2.33844	1.52766	3.14316
chr10:128322673:+	3.03293	3.47818	0.95724	2.55989
chr10:128322720:+	4.89427	3.92614	5.40702	6.34526
chr10:128337744:+	3.94199	4.77474	5.40702	5.29254
chr10:128337753:+	3.03293	4.10687	4.08806	4.67147
chr10:128337766:+	4.89427	4.66365	4.50186	5.10001
chr10:128337776:+	4.49531	4.10687	2.51298	3.43205
chr10:128337792:+	4.49531	2.82504	4.44062	2.78156
chr10:128337801:+	6.85742	5.37767	2.73326	2.29787
chr10:128368954:-	3.03293	2.33844	1.52766	1.56494
chr10:128368980:-	4.89427	5.06439	1.93538	1.97745
chr10:128409827:-	4.49531	3.18827	2.92432	2.97366
chr10:128411661:+	3.03293	4.10687	3.09301	1.97745
chr10:128493845:-	3.03293	3.18827	4.08806	4.14147
chr10:128493848:-	4.49531	4.54328	5.82156	5.87726
chr10:128493852:-	4.49531	3.47818	4.23957	4.29331
chr10:128493854:-	7.31345	7.13941	9.6412	9.69781
chr10:128493857:-	3.03293	4.26746	5.00327	5.05821
chr10:128493860:-	5.68068	4.77474	6.10423	6.16009
chr10:128493893:-	3.94199	1.59874	5.64278	5.69835
chr10:128525868:-	4.89427	4.26746	1.93538	1.97745
chr10:128525894:-	3.03293	2.82504	0.95724	0.985006
chr10:128547746:-	3.03293	4.26746	5.20087	5.25604
chr10:128549068:-	3.03293	1.59874	4.72372	4.7783
chr10:128549100:-	3.03293	2.33844	5.04501	5.10001
chr10:128549109:-	8.9975	8.23486	7.11346	7.16973
chr10:128549112:-	8.68133	7.55188	6.40603	6.46205
chr10:128549113:-	7.10338	6.91526	8.42518	8.48169
chr10:128549114:-	11.6624	10.7545	10.0515	10.1082
chr10:128549115:-	10.7824	10.6957	12.4974	12.5541
chr10:128549131:-	4.89427	4.77474	7.91915	7.9756
chr10:128549137:-	5.46297	3.71948	7.31458	7.37092
chr10:128549141:-	6.03699	4.97415	8.31005	8.36656
chr10:128549149:-	3.94199	2.33844	3.62048	3.67264
chr10:128549153:-	4.49531	6.21016	6.91388	6.97009
chr10:128549156:-	6.66655	6.21016	9.29485	9.35145
chr10:128549159:-	6.94415	7.45512	8.88202	8.93859
chr10:128549162:-	3.03293	3.92614	6.16228	6.21818
chr10:128549185:-	3.94199	1.59874	4.87026	4.92503
chr10:128565934:-	5.20646	4.66365	5.20087	5.25604
chr10:128565938:-	4.49531	4.54328	4.77424	4.82889
chr10:128565942:-	5.20646	5.14931	4.96028	5.01517
chr10:128565950:-	3.03293	5.06439	1.93538	1.97745
chr10:128565958:-	4.49531	4.77474	3.09301	3.14316
chr10:128565962:-	4.89427	3.18827	2.25289	2.29787
chr10:128565971:-	4.49531	5.57477	4.08806	4.14147
chr10:128565979:-	5.20646	5.14931	3.91876	3.97176
chr10:128565981:-	3.94199	6.76189	4.82305	4.87776
chr10:128565989:-	3.03293	4.26746	1.52766	1.56494
chr10:128566001:-	3.03293	3.71948	0.95724	0.985006
chr10:128566012:-	3.94199	4.41195	5.00327	5.05821
chr10:128566013:-	3.03293	3.47818	3.72691	3.77939
chr10:128566014:-	3.03293	1.59874	4.50186	4.55609
chr10:128566016:-	3.03293	2.82504	2.25289	2.29787
chr10:128626487:-	3.03293	4.10687	4.72372	4.7783
chr10:128626494:-	3.94199	8.18545	7.83836	7.89479
chr10:128696268:-	3.94199	4.77474	3.09301	3.14316
chr10:128705000:-	4.49531	5.06439	2.51298	2.55989
chr10:128705003:-	3.94199	3.47818	2.73326	2.78156
chr10:128705030:-	5.46297	7.93342	1.93538	1.97745
chr10:128705034:-	6.03699	6.04267	5.04501	5.10001
chr10:128705059:-	3.03293	5.37767	0.95724	0.985006
chr10:128705061:-	4.49531	4.54328	2.73326	2.78156
chr10:128744037:-	3.03293	2.82504	1.52766	1.56494
chr10:128744056:-	4.49531	1.59874	0.95724	0.985006
chr10:128747866:+	3.03293	2.33844	3.50558	0.985006
chr10:128747873:+	4.49531	4.26746	2.25289	2.78156
chr10:128747878:+	3.94199	4.10687	4.30975	4.29331
chr10:128821591:-	3.03293	3.92614	5.69616	5.75177
chr10:128821595:-	6.03699	5.4464	6.27182	6.32778
chr10:128821615:-	4.89427	4.66365	6.55792	6.61402
chr10:128909850:+	3.03293	3.18827	0.95724	1.56494
chr10:128909857:+	3.03293	2.82504	0.95724	2.29787
chr10:128909865:+	4.49531	2.82504	1.93538	3.77939
chr10:128909871:+	4.49531	4.77474	3.50558	4.72587
chr10:128909887:+	3.94199	3.92614	3.62048	4.61493
chr10:128909889:+	4.89427	4.66365	3.82602	4.87776
chr10:128909902:+	3.03293	5.74815	5.74763	6.27402
chr10:128909906:+	5.86981	7.76871	6.4533	6.93589
chr10:128909909:+	3.94199	4.54328	2.92432	4.14147
chr10:128909912:+	5.20646	4.97415	3.91876	4.05911
chr10:128909916:+	3.03293	4.54328	3.91876	4.43067
chr10:128909921:+	3.03293	3.18827	1.93538	2.29787
chr10:128909923:+	3.94199	2.33844	2.51298	1.97745
chr10:128909926:+	6.56073	6.42976	7.14259	7.27383
chr10:128909930:+	3.03293	2.82504	4.87026	5.75177
chr10:128909934:+	5.68068	5.51201	4.87026	5.32816
chr10:128909937:+	3.03293	2.82504	2.73326	3.55736
chr10:128923482:-	3.94199	1.59874	2.73326	2.78156
chr10:128923491:-	5.46297	2.82504	3.62048	3.67264
chr10:128923522:-	3.03293	3.92614	4.08806	4.14147
chr10:13008443:+	4.49531	3.92614	2.25289	3.55736
chr10:13008452:+	3.03293	2.33844	0.95724	1.56494
chr10:13008458:+	5.68068	5.51201	1.93538	3.97176
chr10:13008468:+	3.94199	4.87789	2.92432	3.14316
chr10:13008478:+	5.86981	5.51201	6.89117	6.95878
chr10:13008481:+	6.03699	6.42976	3.62048	4.29331
chr10:13008487:+	6.3225	6.62031	4.08806	3.77939
chr10:13008498:+	3.03293	3.18827	0.95724	1.56494
chr10:13090831:+	6.3225	4.10687	4.30975	3.87878
chr10:13193116:-	3.94199	4.10687	3.09301	3.14316
chr10:13193122:-	4.49531	3.18827	3.38072	3.43205
chr10:13193127:-	5.20646	4.54328	4.08806	4.14147
chr10:13193137:-	4.49531	3.18827	3.09301	3.14316
chr10:13193145:-	3.03293	2.33844	3.72691	3.77939
chr10:13193150:-	3.03293	2.82504	3.82602	3.87878
chr10:13193162:-	3.03293	2.82504	2.73326	2.78156
chr10:13193165:-	3.94199	3.18827	3.50558	3.55736
chr10:13501061:+	4.89427	2.33844	0.95724	2.97366
chr10:13553117:-	3.03293	1.59874	0.95724	0.985006
chr10:13553120:-	4.49531	4.41195	2.92432	2.97366
chr10:13553208:+	3.94199	1.59874	0.95724	0.985006
chr10:13553213:+	3.94199	2.33844	3.50558	2.55989
chr10:13553219:+	4.49531	2.33844	1.93538	0.985006
chr10:13553252:+	3.03293	4.26746	4.08806	3.87878
chr10:14523064:+	9.09549	6.62031	2.92432	0.985006
chr10:14705477:-	4.49531	5.30549	3.82602	3.87878
chr10:14705487:-	5.20646	3.92614	6.85642	6.91262
chr10:14705491:-	3.03293	4.26746	4.37667	4.43067
chr10:17723225:+	7.55307	7.67156	4.72372	4.36362
chr10:17723227:+	5.68068	5.30549	2.73326	1.97745
chr10:18023196:-	3.03293	2.33844	4.16581	4.21939
chr10:18023241:-	3.03293	2.33844	0.95724	0.985006
chr10:18845132:+	3.94199	2.33844	2.25289	0.985006
chr10:19907675:-	3.94199	3.47818	0.95724	0.985006
chr10:20148980:+	3.03293	1.59874	1.52766	1.97745
chr10:20312471:+	4.49531	6.86592	5.55882	4.7783
chr10:20312477:+	3.03293	4.10687	2.25289	2.29787
chr10:21994682:+	8.46373	8.35594	8.73355	8.41289
chr10:21994685:+	6.85742	6.59025	5.72213	7.31877
chr10:21994688:+	3.03293	4.26746	2.25289	1.97745
chr10:22731313:-	3.03293	3.92614	4.23957	4.29331
chr10:22731316:-	3.03293	3.18827	3.91876	3.97176
chr10:22731318:-	3.94199	4.26746	5.43869	5.49408
chr10:23787200:-	10.2555	9.33573	1.52766	1.56494
chr10:24149308:+	3.94199	3.18827	3.38072	4.21939
chr10:24149310:+	3.03293	3.18827	3.09301	3.55736
chr10:24149329:+	5.20646	3.92614	5.91457	6.55513
chr10:24149339:+	4.89427	3.92614	4.16581	4.61493
chr10:25359869:+	3.94199	1.59874	2.92432	4.14147
chr10:28074819:+	3.03293	2.33844	1.52766	1.56494
chr10:28074840:+	3.03293	2.33844	2.73326	1.56494
chr10:28074845:+	4.89427	4.10687	4.44062	4.67147
chr10:28074856:+	4.89427	4.77474	0.95724	0.985006
chr10:29030102:+	3.03293	1.59874	2.92432	2.78156
chr10:29362043:-	3.03293	3.47818	5.40702	5.46238
chr10:29699380:-	4.49531	2.82504	2.73326	2.78156
chr10:30200498:-	3.94199	2.33844	0.95724	0.985006
chr10:30200507:-	6.18679	7.27787	1.52766	1.56494
chr10:30200514:-	5.20646	3.92614	1.52766	1.56494
chr10:30200516:-	6.3225	7.33337	0.95724	0.985006
chr10:30200524:-	4.49531	4.66365	1.93538	1.97745
chr10:30200533:-	5.68068	3.92614	3.09301	3.14316
chr10:30200536:-	3.03293	2.82504	1.52766	1.56494
chr10:30200557:-	3.03293	5.74815	1.52766	1.56494
chr10:30200567:-	6.94415	5.14931	2.73326	2.78156
chr10:30600671:-	3.94199	3.18827	2.25289	2.29787
chr10:30600676:-	3.03293	3.47818	2.51298	2.55989
chr10:30600682:-	3.94199	1.59874	2.51298	2.55989
chr10:31313379:+	3.03293	2.82504	1.52766	2.29787
chr10:31313385:+	4.49531	4.54328	3.50558	2.97366
chr10:31445858:-	3.03293	2.82504	1.52766	1.56494
chr10:33951225:-	4.49531	2.33844	1.52766	1.56494
chr10:34019514:-	4.89427	3.18827	3.82602	3.87878
chr10:34019517:-	3.94199	3.71948	2.51298	2.55989
chr10:34019569:-	3.03293	3.18827	1.93538	1.97745
chr10:34019605:-	3.94199	4.54328	1.52766	1.56494
chr10:34019621:-	3.03293	4.10687	0.95724	0.985006
chr10:34096515:-	4.49531	3.47818	0.95724	0.985006
chr10:34233568:-	4.49531	2.33844	4.16581	4.21939
chr10:34282217:+	5.68068	4.66365	2.25289	1.56494
chr10:34297449:+	3.94199	3.18827	1.93538	1.97745
chr10:36974522:+	5.46297	6.42976	0.95724	1.56494
chr10:36974525:+	4.89427	5.69264	2.25289	3.29483
chr10:36974529:+	3.03293	1.59874	2.92432	1.56494
chr10:36974532:+	3.94199	5.69264	1.93538	1.56494
chr10:36974543:+	7.80559	8.56359	6.5288	6.85276
chr10:36974546:+	9.22238	10.5412	6.94728	7.60663
chr10:36974550:+	4.49531	6.32413	1.52766	0.985006
chr10:36974553:+	3.03293	5.06439	2.73326	2.97366
chr10:36974563:+	5.86981	7.13941	2.25289	2.29787
chr10:36974566:+	6.44652	7.09728	3.38072	3.14316
chr10:36974573:+	5.20646	5.69264	2.25289	1.97745
chr10:37138896:-	3.03293	1.59874	4.00589	4.05911
chr10:37138924:-	5.68068	1.59874	5.95893	6.01471
chr10:37138926:-	3.03293	2.33844	6.28929	6.34526
chr10:39133900:-	3.03293	3.71948	0.95724	0.985006
chr10:3973143:+	3.94199	2.82504	4.44062	4.05911
chr10:3973148:+	3.03293	2.82504	5.89187	6.36254
chr10:3973153:+	3.03293	2.82504	2.73326	2.55989
chr10:3973200:+	3.03293	1.59874	4.50186	4.14147
chr10:40257660:-	3.03293	3.18827	5.55882	5.61433
chr10:40257663:-	3.94199	3.92614	6.46872	6.52477
chr10:40257682:-	3.94199	4.97415	3.24402	3.29483
chr10:40349336:+	3.94199	3.18827	1.93538	1.56494
chr10:41450382:+	3.94199	1.59874	3.38072	4.21939
chr10:41476335:+	3.94199	4.26746	3.09301	2.29787
chr10:41490352:-	4.49531	3.47818	4.50186	4.55609
chr10:41519441:+	7.37719	6.96296	5.00327	6.72503
chr10:41519495:+	3.03293	3.47818	1.93538	1.97745
chr10:41809630:-	4.89427	4.97415	2.92432	2.97366
chr10:42276695:-	3.94199	5.8016	2.92432	2.97366
chr10:4242472:+	4.49531	3.18827	3.09301	3.14316
chr10:42502048:+	3.03293	3.18827	0.95724	0.985006
chr10:42502075:+	3.03293	2.33844	2.73326	3.87878
chr10:42502077:+	5.86981	6.55955	3.82602	5.05821
chr10:42502087:+	3.03293	3.47818	0.95724	2.97366
chr10:42502107:+	3.03293	4.10687	2.51298	2.78156
chr10:42502181:+	3.03293	2.33844	0.95724	2.55989
chr10:42502189:+	3.03293	3.92614	1.93538	0.985006
chr10:42502210:+	4.49531	4.77474	0.95724	1.56494
chr10:42502223:+	7.43823	8.02616	1.52766	3.55736
chr10:42502233:+	5.68068	6.46332	0.95724	2.55989
chr10:42502240:+	6.66655	6.98623	4.67137	3.97176
chr10:42502242:+	4.89427	6.73466	3.72691	4.21939
chr10:42502244:+	6.76514	6.76189	4.96028	5.7253
chr10:42502246:+	5.68068	6.84061	3.62048	4.29331
chr10:42502251:+	5.68068	6.12884	3.91876	4.14147
chr10:42502255:+	3.03293	4.66365	0.95724	1.56494
chr10:42502261:+	6.44652	6.98623	2.92432	3.14316
chr10:4266362:+	7.55307	6.96296	6.68218	7.56247
chr10:42678955:+	3.03293	2.82504	1.93538	1.56494
chr10:43540969:-	3.03293	2.33844	0.95724	0.985006
chr10:43540971:-	3.03293	2.82504	2.25289	2.29787
chr10:43540978:-	3.03293	3.47818	1.93538	1.97745
chr10:43540980:-	3.94199	2.82504	1.93538	1.97745
chr10:4387992:-	3.03293	3.47818	1.52766	1.56494
chr10:43901812:+	3.03293	2.33844	4.16581	3.43205
chr10:4432324:-	3.94199	2.82504	4.61705	4.67147
chr10:4432334:-	3.03293	4.54328	1.93538	1.97745
chr10:4432617:+	3.03293	2.33844	2.73326	3.14316
chr10:4432623:+	3.94199	2.82504	2.51298	2.55989
chr10:4432633:+	3.03293	2.33844	2.51298	3.29483
chr10:45067176:+	3.03293	3.71948	2.25289	2.29787
chr10:45067200:+	3.94199	3.71948	3.09301	4.05911
chr10:45067202:+	4.49531	4.10687	3.38072	4.05911
chr10:45067205:+	4.49531	4.77474	3.38072	3.14316
chr10:45067215:+	6.44652	6.81484	4.23957	5.64288
chr10:45875307:+	3.03293	4.10687	0.95724	0.985006
chr10:50592677:+	3.03293	2.33844	3.50558	2.78156
chr10:52233647:+	3.94199	4.26746	1.93538	0.985006
chr10:52382122:-	3.94199	2.33844	2.92432	2.97366
chr10:52382124:-	3.94199	2.33844	1.52766	1.56494
chr10:52417552:+	4.89427	3.18827	2.92432	0.985006
chr10:52417558:+	5.86981	5.37767	4.08806	4.29331
chr10:52417567:+	5.20646	3.47818	2.51298	3.43205
chr10:52417570:+	3.03293	1.59874	3.24402	2.97366
chr10:52417573:+	5.86981	2.82504	1.52766	1.56494
chr10:52417574:+	3.03293	3.18827	1.52766	0.985006
chr10:53596820:+	3.03293	3.47818	1.93538	1.56494
chr10:53596996:+	3.94199	6.24916	1.52766	4.05911
chr10:53597068:+	4.49531	4.66365	1.93538	0.985006
chr10:53629799:-	3.03293	2.33844	0.95724	0.985006
chr10:5805420:-	6.03699	5.95101	3.72691	3.77939
chr10:5805423:-	4.89427	2.82504	3.38072	3.43205
chr10:5805434:-	3.03293	2.82504	0.95724	0.985006
chr10:58323531:+	3.03293	1.59874	0.95724	0.985006
chr10:58323569:+	4.49531	5.14931	6.28929	5.29254
chr10:58323577:+	3.94199	3.71948	2.51298	2.78156
chr10:58323580:+	3.03293	3.92614	3.38072	2.29787
chr10:58323588:+	3.94199	2.82504	2.73326	3.14316
chr10:58323601:+	3.94199	1.59874	1.52766	0.985006
chr10:58446891:+	3.03293	3.18827	4.30975	3.87878
chr10:59221490:-	3.94199	3.71948	0.95724	0.985006
chr10:59221500:-	4.49531	4.10687	3.24402	3.29483
chr10:59323363:+	3.03293	2.33844	3.62048	0.985006
chr10:59323365:+	3.03293	1.59874	3.38072	0.985006
chr10:59879602:+	3.03293	3.47818	2.92432	3.29483
chr10:59879604:+	3.03293	2.82504	3.24402	3.43205
chr10:59879655:+	3.03293	1.59874	2.51298	4.49474
chr10:59951830:-	6.18679	6.24916	3.82602	3.87878
chr10:59951836:-	4.49531	3.47818	2.92432	2.97366
chr10:60002844:+	3.03293	4.41195	4.72372	5.42998
chr10:60003102:-	4.49531	4.54328	4.77424	4.82889
chr10:60003109:-	4.49531	3.47818	4.08806	4.14147
chr10:60277642:+	3.03293	3.18827	3.82602	2.97366
chr10:60277644:+	6.44652	6.24916	5.58736	5.69835
chr10:60277650:+	3.94199	2.82504	5.27291	5.42998
chr10:60277652:+	6.85742	6.0864	6.61448	6.69807
chr10:60277655:+	6.18679	4.66365	6.30656	6.47798
chr10:60277658:+	5.68068	4.97415	2.25289	3.55736
chr10:60277664:+	3.03293	3.47818	4.08806	4.29331
chr10:60277667:+	3.03293	4.10687	4.16581	4.67147
chr10:60277686:+	5.46297	5.37767	4.56061	6.39647
chr10:60277712:+	3.94199	6.39541	7.41352	8.26457
chr10:61063083:-	4.89427	4.41195	5.74763	5.80328
chr10:61147611:-	3.03293	3.18827	2.51298	2.55989
chr10:61147673:-	4.49531	2.82504	0.95724	0.985006
chr10:61452798:-	3.03293	5.06439	0.95724	0.985006
chr10:61648597:+	3.94199	4.41195	7.52097	7.37943
chr10:61648599:+	3.03293	3.92614	6.4533	6.55513
chr10:61648605:+	4.49531	2.82504	6.64194	6.67059
chr10:61648619:+	3.03293	3.18827	8.79295	6.31008
chr10:61648678:+	3.03293	3.71948	4.72372	4.97081
chr10:61648680:+	3.03293	3.47818	4.44062	4.82889
chr10:61648686:+	3.03293	2.82504	3.91876	5.55545
chr10:61680349:+	3.94199	3.47818	2.25289	1.97745
chr10:61680352:+	3.03293	1.59874	0.95724	1.56494
chr10:61695561:+	4.49531	3.47818	3.91876	4.43067
chr10:61783924:-	3.03293	2.33844	0.95724	0.985006
chr10:61783940:-	3.03293	5.4464	3.38072	3.43205
chr10:61783952:-	3.94199	1.59874	2.73326	2.78156
chr10:61834552:+	3.03293	2.33844	2.25289	2.97366
chr10:62110985:-	3.03293	2.82504	0.95724	0.985006
chr10:62110991:-	3.03293	1.59874	0.95724	0.985006
chr10:62340165:-	3.03293	3.47818	1.52766	1.56494
chr10:62340171:-	4.49531	1.59874	1.52766	1.56494
chr10:62449686:-	5.46297	5.37767	1.93538	1.97745
chr10:62449699:-	3.94199	3.71948	1.93538	1.97745
chr10:62449720:-	4.49531	5.57477	3.09301	3.14316
chr10:62449725:-	3.03293	4.66365	2.73326	2.78156
chr10:62449728:-	3.03293	4.26746	1.93538	1.97745
chr10:62486744:-	3.03293	2.33844	2.51298	2.55989
chr10:62486746:-	3.94199	1.59874	1.52766	1.56494
chr10:62486759:-	5.46297	4.87789	4.00589	4.05911
chr10:62578390:-	3.03293	1.59874	1.52766	1.56494
chr10:62578423:-	4.49531	3.92614	0.95724	0.985006
chr10:62578426:-	5.46297	5.22951	1.52766	1.56494
chr10:62578441:-	4.49531	4.26746	0.95724	0.985006
chr10:62602318:-	4.89427	3.92614	2.51298	2.55989
chr10:62651176:-	7.49679	5.57477	2.25289	2.29787
chr10:62651186:-	5.46297	4.97415	1.52766	1.56494
chr10:62651216:-	5.68068	4.97415	0.95724	0.985006
chr10:62651220:-	4.49531	3.47818	3.50558	3.55736
chr10:62792265:-	3.03293	1.59874	2.25289	2.29787
chr10:62947028:+	3.03293	3.92614	3.38072	2.78156
chr10:63243919:+	3.03293	2.33844	3.72691	3.87878
chr10:67096914:-	3.03293	3.18827	1.52766	1.56494
chr10:67285256:-	3.03293	1.59874	3.09301	3.14316
chr10:67285271:-	3.94199	3.71948	2.92432	2.97366
chr10:67285286:-	3.94199	3.92614	3.82602	3.87878
chr10:67285297:-	3.94199	3.47818	3.50558	3.55736
chr10:67285307:-	3.94199	2.82504	3.09301	3.14316
chr10:67549123:-	3.03293	5.37767	0.95724	0.985006
chr10:69352876:-	3.94199	3.47818	2.92432	2.97366
chr10:69352893:-	6.03699	4.41195	4.91597	4.97081
chr10:69352901:-	3.94199	2.82504	2.25289	2.29787
chr10:69352915:-	6.03699	6.70692	6.38992	6.44593
chr10:71238019:-	3.94199	4.66365	3.82602	3.87878
chr10:71238053:-	3.94199	1.59874	2.51298	2.55989
chr10:71238070:-	5.68068	3.71948	5.46966	5.52509
chr10:71344852:-	4.49531	5.85314	4.00589	4.05911
chr10:71344854:-	3.03293	4.54328	1.52766	1.56494
chr10:71344857:-	6.44652	6.81484	4.37667	4.43067
chr10:71344859:-	3.03293	4.97415	3.09301	3.14316
chr10:71344863:-	5.20646	5.14931	3.09301	3.14316
chr10:71344871:-	3.94199	4.10687	0.95724	0.985006
chr10:71344876:-	3.94199	2.33844	3.24402	3.29483
chr10:71347835:+	6.66655	5.90291	0.95724	0.985006
chr10:72654875:+	6.03699	5.30549	6.28929	6.55513
chr10:72654879:+	8.02042	7.52034	8.21267	7.93576
chr10:72654884:+	7.60723	6.28713	7.62785	7.69792
chr10:72654888:+	3.03293	3.47818	4.50186	4.36362
chr10:72654890:+	3.03293	2.82504	4.16581	3.55736
chr10:72654896:+	7.55307	6.04267	7.21752	7.21798
chr10:72654897:+	3.03293	2.33844	3.38072	3.87878
chr10:72654900:+	4.89427	3.47818	4.67137	5.42998
chr10:72654905:+	3.03293	2.82504	3.82602	3.14316
chr10:72654912:+	6.03699	6.78861	8.9848	9.13733
chr10:75212137:+	3.03293	1.59874	4.00589	2.97366
chr10:75517327:-	3.03293	2.33844	0.95724	0.985006
chr10:75517329:-	4.49531	3.47818	0.95724	0.985006
chr10:75518012:+	3.03293	4.54328	3.82602	3.43205
chr10:75518022:+	5.46297	5.14931	5.64278	5.77776
chr10:75518026:+	3.03293	1.59874	2.51298	3.43205
chr10:75518032:+	3.03293	1.59874	3.50558	3.77939
chr10:75518043:+	3.03293	3.92614	3.50558	3.43205
chr10:75518048:+	3.03293	1.59874	3.62048	2.29787
chr10:75764329:-	3.94199	3.92614	2.92432	2.97366
chr10:75773356:-	3.03293	2.33844	2.92432	2.97366
chr10:75773362:-	3.03293	4.97415	2.51298	2.55989
chr10:75773369:-	5.68068	4.97415	4.82305	4.87776
chr10:75773386:-	5.86981	5.14931	5.9806	6.0364
chr10:75773397:-	3.03293	2.33844	3.24402	3.29483
chr10:75773418:-	3.03293	2.82504	3.50558	3.55736
chr10:75834410:-	4.89427	3.71948	6.27182	6.32778
chr10:75835576:-	3.03293	1.59874	3.72691	3.77939
chr10:75860151:-	3.94199	2.33844	1.52766	1.56494
chr10:75860257:-	4.49531	5.22951	7.86191	7.91835
chr10:75860263:-	5.46297	6.84061	8.72715	8.78371
chr10:75860273:-	7.37719	8.19547	9.52062	9.57723
chr10:75860277:-	8.24201	8.12382	11.3551	11.4118
chr10:75860280:-	5.46297	4.87789	9.21481	9.2714
chr10:75860285:-	5.46297	6.17007	8.56803	8.62456
chr10:75860288:-	3.03293	2.33844	7.80837	7.8648
chr10:75860305:-	3.94199	4.77474	7.54298	7.59937
chr10:7589860:+	3.94199	3.18827	0.95724	1.56494
chr10:7589868:+	3.03293	2.33844	0.95724	1.97745
chr10:7589890:+	4.49531	3.18827	1.52766	2.29787
chr10:75932475:-	7.85118	8.56359	4.72372	4.7783
chr10:75935861:+	4.49531	4.10687	7.42936	8.37508
chr10:75935865:+	6.94415	7.87227	9.60328	10.7029
chr10:75935873:+	3.03293	3.92614	5.46966	6.34526
chr10:75935877:+	3.03293	2.33844	2.73326	4.14147
chr10:75935883:+	8.37284	8.34698	7.17115	9.36222
chr10:75935885:+	9.49079	8.17536	8.94952	11.4375
chr10:75935888:+	8.97707	6.96296	8.2218	10.136
chr10:75935892:+	6.56073	8.02616	6.62827	7.20846
chr10:75935896:+	9.51932	10.553	9.03487	9.55861
chr10:75935899:+	11.9899	12.1334	11.6859	12.8842
chr10:75935902:+	6.66655	7.65713	6.38992	7.0786
chr10:75935904:+	3.03293	2.33844	3.09301	3.29483
chr10:75935906:+	3.94199	4.87789	4.44062	5.49408
chr10:75935914:+	5.68068	5.51201	5.66972	6.41315
chr10:75935948:+	3.03293	3.47818	2.73326	2.29787
chr10:75935957:+	6.66655	6.17007	5.08559	5.94762
chr10:75935970:+	3.03293	3.47818	0.95724	2.29787
chr10:75939977:-	3.03293	1.59874	0.95724	0.985006
chr10:76032631:+	3.03293	1.59874	1.52766	0.985006
chr10:76032646:+	3.03293	2.82504	2.51298	1.56494
chr10:76468827:-	3.03293	1.59874	1.52766	1.56494
chr10:76468937:+	3.03293	2.82504	3.09301	3.77939
chr10:76481016:+	3.03293	2.33844	2.25289	0.985006
chr10:76481110:+	3.03293	1.59874	4.44062	4.67147
chr10:7663251:-	5.20646	5.14931	2.25289	2.29787
chr10:7663273:-	3.94199	4.77474	0.95724	0.985006
chr10:7663276:-	4.49531	3.47818	0.95724	0.985006
chr10:7663279:-	4.49531	3.92614	1.93538	1.97745
chr10:7663282:-	3.03293	1.59874	2.73326	2.78156
chr10:7663285:-	3.94199	2.82504	2.51298	2.55989
chr10:7663288:-	6.44652	6.17007	1.93538	1.97745
chr10:7663290:-	4.89427	3.92614	4.16581	4.21939
chr10:7667501:+	4.49531	3.18827	1.93538	0.985006
chr10:7667513:+	3.03293	4.54328	2.25289	1.97745
chr10:7667536:+	3.03293	3.47818	5.37464	4.7783
chr10:7667543:+	4.89427	3.47818	5.84538	5.32816
chr10:7667549:+	3.94199	1.59874	4.72372	3.77939
chr10:77033246:+	3.94199	1.59874	1.52766	1.97745
chr10:77033249:+	3.03293	4.10687	2.73326	3.55736
chr10:77166499:-	3.03293	1.59874	2.73326	2.78156
chr10:77166512:-	5.46297	5.06439	4.30975	4.36362
chr10:77166514:-	6.03699	5.22951	4.08806	4.14147
chr10:77166517:-	6.56073	5.85314	4.56061	4.61493
chr10:77166535:-	3.03293	3.47818	3.09301	3.14316
chr10:77166545:-	5.86981	6.17007	3.24402	3.29483
chr10:7726005:+	3.94199	4.54328	0.95724	1.56494
chr10:77515757:-	3.03293	1.59874	2.92432	2.97366
chr10:77515784:-	3.94199	3.92614	4.50186	4.55609
chr10:77581718:+	3.03293	3.18827	0.95724	2.78156
chr10:77581726:+	3.94199	2.33844	0.95724	0.985006
chr10:77581730:+	4.89427	4.97415	3.50558	2.97366
chr10:77581752:+	7.65943	9.32208	4.72372	6.39647
chr10:77581755:+	3.03293	5.14931	3.82602	3.97176
chr10:77581763:+	6.03699	5.69264	2.51298	3.43205
chr10:77581779:+	4.89427	6.12884	2.51298	2.78156
chr10:77581785:+	7.02597	7.8343	5.12505	6.07882
chr10:77581790:+	4.49531	4.10687	0.95724	2.55989
chr10:77581794:+	3.03293	2.82504	1.52766	0.985006
chr10:77606206:+	3.94199	5.8016	5.12505	4.43067
chr10:77606208:+	3.03293	3.92614	2.51298	2.55989
chr10:77606211:+	4.89427	5.14931	4.16581	2.97366
chr10:77606233:+	7.85118	9.75699	7.64831	7.09936
chr10:77606256:+	3.03293	2.33844	2.25289	2.78156
chr10:78009707:-	4.49531	1.59874	2.73326	2.78156
chr10:78009746:-	6.94415	7.36921	5.00327	5.05821
chr10:78009750:-	6.76514	6.32413	2.92432	2.97366
chr10:78169749:-	3.03293	3.92614	0.95724	0.985006
chr10:78169752:-	3.94199	5.51201	2.51298	2.55989
chr10:78169770:-	3.03293	2.82504	2.25289	2.29787
chr10:78169773:-	3.94199	3.18827	1.52766	1.56494
chr10:78169786:-	3.03293	2.33844	1.52766	1.56494
chr10:78169788:-	4.49531	2.33844	2.73326	2.78156
chr10:78185118:-	3.03293	1.59874	5.46966	5.52509
chr10:78412979:-	3.03293	2.82504	4.87026	4.92503
chr10:78412981:-	5.68068	7.00914	7.61405	7.67044
chr10:78412987:-	5.86981	3.18827	5.9806	6.0364
chr10:78412998:-	3.03293	1.59874	2.92432	2.97366
chr10:78413009:-	3.03293	4.66365	3.38072	3.43205
chr10:78413012:-	4.49531	4.77474	2.73326	2.78156
chr10:78413014:-	3.03293	1.59874	3.82602	3.87878
chr10:78413023:-	3.03293	2.33844	0.95724	0.985006
chr10:78425695:+	5.86981	4.97415	3.72691	5.01517
chr10:78425698:+	3.03293	3.47818	3.24402	3.55736
chr10:78425701:+	5.68068	6.96296	1.93538	3.55736
chr10:78425706:+	6.76514	7.67156	1.52766	1.56494
chr10:78425740:+	9.11432	8.96602	3.09301	2.97366
chr10:78464912:-	3.03293	2.33844	2.73326	2.78156
chr10:78575032:+	4.49531	2.82504	1.93538	2.29787
chr10:79555092:-	5.20646	3.18827	1.93538	1.97745
chr10:79555094:-	3.94199	2.33844	3.50558	3.55736
chr10:79555096:-	4.89427	4.41195	4.16581	4.21939
chr10:79555116:-	3.94199	1.59874	2.73326	2.78156
chr10:79669432:+	3.94199	3.47818	2.25289	0.985006
chr10:79669438:+	5.68068	4.26746	2.92432	4.21939
chr10:79669441:+	3.03293	1.59874	1.93538	2.29787
chr10:79669474:+	3.03293	1.59874	2.25289	1.56494
chr10:79669879:+	3.94199	2.33844	0.95724	2.29787
chr10:79681791:+	4.49531	4.54328	2.73326	1.56494
chr10:79681802:+	3.03293	3.18827	1.93538	1.97745
chr10:79681804:+	5.68068	6.21016	5.37464	4.55609
chr10:79682182:+	6.94415	8.12382	1.52766	2.29787
chr10:79682186:+	5.46297	7.09728	1.52766	0.985006
chr10:79682191:+	7.70981	9.59612	0.95724	2.78156
chr10:79682202:+	6.3225	8.32889	2.25289	1.97745
chr10:79682207:+	5.20646	8.03734	1.52766	1.97745
chr10:79704452:+	4.89427	4.54328	0.95724	0.985006
chr10:79704480:+	5.20646	4.10687	2.51298	2.55989
chr10:79704482:+	8.17186	8.75188	0.95724	1.56494
chr10:79704485:+	3.03293	6.73466	0.95724	0.985006
chr10:79704488:+	5.46297	6.89081	1.52766	0.985006
chr10:79704490:+	7.85118	7.67156	2.92432	3.14316
chr10:79704505:+	6.76514	8.65356	3.38072	2.29787
chr10:79704509:+	6.94415	8.71753	0.95724	1.56494
chr10:79711503:+	3.03293	1.59874	0.95724	1.97745
chr10:79746566:-	3.03293	2.33844	2.25289	2.29787
chr10:79746568:-	3.03293	2.33844	3.62048	3.67264
chr10:79746571:-	3.03293	4.26746	5.08559	5.14063
chr10:79766898:-	4.89427	5.22951	0.95724	0.985006
chr10:79766911:-	5.68068	4.26746	0.95724	0.985006
chr10:79793573:+	3.94199	3.18827	0.95724	2.78156
chr10:79793590:+	3.94199	4.41195	2.73326	2.78156
chr10:79793624:+	4.49531	2.33844	1.52766	0.985006
chr10:79854604:+	4.49531	5.74815	6.06418	7.51691
chr10:79854610:+	3.03293	4.66365	7.58604	7.84035
chr10:79854614:+	4.49531	4.54328	3.38072	5.25604
chr10:79854628:+	5.20646	4.54328	7.49107	8.09409
chr10:79854630:+	6.03699	6.86592	10.0309	10.534
chr10:79854632:+	3.03293	3.71948	4.82305	6.62837
chr10:79854652:+	4.49531	1.59874	4.56061	5.77776
chr10:79854664:+	5.46297	5.06439	9.26867	8.3275
chr10:79854667:+	7.80559	5.57477	7.28004	8.12983
chr10:79908921:-	5.46297	2.33844	3.91876	3.97176
chr10:79908923:-	4.49531	3.18827	4.00589	4.05911
chr10:79916921:-	6.18679	6.12884	2.92432	2.97366
chr10:79916922:-	3.03293	2.82504	0.95724	0.985006
chr10:79916930:-	5.86981	4.66365	0.95724	0.985006
chr10:79960151:+	6.03699	6.89081	9.47554	9.07057
chr10:79960154:+	8.02042	8.03734	9.84105	9.98111
chr10:79960190:+	3.03293	2.33844	2.92432	3.14316
chr10:80039658:-	3.03293	3.92614	4.50186	4.55609
chr10:80039687:-	3.94199	5.85314	9.09075	9.14733
chr10:80039690:-	6.18679	6.52818	7.91915	7.9756
chr10:80039699:-	6.03699	6.04267	9.01137	9.06794
chr10:80039701:-	3.94199	4.10687	6.46872	6.52477
chr10:80039708:-	4.89427	5.51201	6.35715	6.41315
chr10:80039710:-	3.03293	5.99756	8.49837	8.5549
chr10:80039712:-	4.89427	6.84061	9.87761	9.93423
chr10:80039717:-	4.89427	3.92614	4.82305	4.87776
chr10:80053584:+	6.18679	4.87789	2.25289	2.29787
chr10:80053650:+	6.18679	6.91526	0.95724	1.56494
chr10:80053661:+	10.7999	10.7696	2.51298	1.56494
chr10:80053675:+	6.56073	6.42976	4.61705	4.14147
chr10:80053687:+	10.1771	10.9491	7.67514	7.32759
chr10:80053691:+	5.20646	5.37767	3.50558	3.67264
chr10:80115794:+	3.94199	6.0864	1.52766	0.985006
chr10:80115797:+	4.49531	4.97415	1.52766	1.97745
chr10:80142293:+	3.03293	1.59874	2.25289	3.43205
chr10:80142303:+	3.94199	1.59874	4.61705	4.21939
chr10:80142305:+	5.46297	3.71948	5.12505	5.14063
chr10:80142312:+	4.49531	2.82504	4.23957	3.67264
chr10:80142339:+	3.03293	3.92614	2.73326	1.97745
chr10:80142344:+	3.03293	4.54328	2.51298	3.97176
chr10:80142345:+	4.89427	5.85314	6.86809	7.80919
chr10:80142354:+	3.03293	5.30549	4.16581	4.49474
chr10:80142373:+	5.20646	4.41195	1.93538	0.985006
chr10:80142375:+	4.49531	4.97415	4.67137	4.72587
chr10:80142377:+	6.18679	6.64977	4.08806	5.32816
chr10:80142380:+	6.3225	6.39541	4.30975	4.61493
chr10:80142386:+	5.46297	4.41195	4.87026	3.77939
chr10:80142390:+	5.86981	5.22951	4.30975	2.97366
chr10:80142393:+	4.49531	3.47818	3.24402	3.97176
chr10:80142396:+	3.94199	4.77474	5.08559	5.58518
chr10:80149665:+	4.89427	2.82504	2.51298	3.97176
chr10:80167838:+	6.18679	7.61296	5.82156	5.75177
chr10:80226679:+	3.94199	5.06439	3.09301	3.97176
chr10:80226687:+	3.03293	3.47818	1.52766	1.56494
chr10:80249448:+	3.94199	2.33844	5.40702	6.05776
chr10:80249449:+	3.94199	2.82504	3.62048	3.77939
chr10:80249455:+	6.85742	7.25888	5.93692	7.10962
chr10:80249459:+	6.76514	7.58275	7.52834	8.07849
chr10:80249462:+	3.03293	4.87789	4.30975	4.87776
chr10:80249466:+	6.3225	6.12884	4.67137	5.32816
chr10:80264989:+	5.20646	4.10687	3.24402	3.77939
chr10:80265005:+	3.03293	3.47818	0.95724	2.29787
chr10:80265016:+	7.02597	6.21016	3.50558	2.97366
chr10:80265018:+	5.86981	4.54328	5.23734	5.52509
chr10:80265020:+	6.44652	4.66365	4.72372	5.25604
chr10:80265023:+	6.03699	5.30549	4.87026	5.18014
chr10:80265027:+	5.68068	5.51201	2.92432	4.55609
chr10:80265030:+	5.68068	5.30549	4.23957	4.14147
chr10:80265059:+	3.03293	3.47818	3.09301	1.56494
chr10:80265062:+	3.03293	1.59874	0.95724	0.985006
chr10:80265069:+	6.03699	4.77474	6.89117	6.73832
chr10:80265075:+	3.03293	2.82504	3.72691	4.43067
chr10:80265116:+	3.94199	2.33844	0.95724	2.29787
chr10:80292421:+	6.03699	5.90291	6.75944	7.17952
chr10:80292452:+	7.65943	7.89704	8.00097	8.71812
chr10:80292454:+	6.94415	6.12884	6.85642	7.82797
chr10:80292455:+	7.10338	6.73466	2.25289	3.77939
chr10:80292458:+	8.20737	7.23964	1.93538	1.56494
chr10:80292459:+	9.43198	9.30366	7.86191	8.25073
chr10:80292460:+	3.03293	3.18827	5.58736	6.17972
chr10:80292461:+	3.03293	3.92614	2.25289	3.87878
chr10:80292466:+	7.89539	7.95717	8.75572	8.97273
chr10:80292468:+	3.03293	4.26746	5.61533	6.19908
chr10:80292474:+	3.03293	3.18827	4.56061	3.97176
chr10:80292477:+	8.0598	7.64256	5.04501	6.12003
chr10:80292479:+	3.03293	1.59874	0.95724	1.56494
chr10:80292485:+	4.49531	5.06439	4.23957	3.67264
chr10:80320525:-	3.03293	3.18827	4.08806	4.14147
chr10:80320528:-	3.03293	1.59874	4.82305	4.87776
chr10:80320531:-	3.03293	2.33844	3.38072	3.43205
chr10:80320537:-	4.49531	1.59874	4.23957	4.29331
chr10:80330153:+	3.94199	2.82504	2.25289	3.14316
chr10:80395360:-	3.03293	2.33844	0.95724	0.985006
chr10:80399398:-	5.20646	2.82504	0.95724	0.985006
chr10:80399404:-	4.49531	3.47818	2.51298	2.55989
chr10:80399407:-	3.94199	4.26746	0.95724	0.985006
chr10:80399491:-	6.3225	5.22951	0.95724	0.985006
chr10:80406789:-	3.03293	2.82504	2.51298	2.55989
chr10:80406795:-	3.03293	3.47818	1.93538	1.97745
chr10:80406797:-	4.49531	3.71948	3.09301	3.14316
chr10:80406798:-	7.60723	7.85973	6.16228	6.21818
chr10:80406800:-	8.0598	8.85662	6.72133	6.77748
chr10:80406802:-	3.03293	1.59874	2.73326	2.78156
chr10:80406819:-	3.03293	2.33844	2.73326	2.78156
chr10:80406821:-	3.03293	2.82504	3.24402	3.29483
chr10:80406833:-	3.94199	2.33844	3.38072	3.43205
chr10:80433391:-	3.03293	2.82504	0.95724	0.985006
chr10:80433427:-	3.94199	1.59874	1.52766	1.56494
chr10:80433599:-	3.03293	1.59874	0.95724	0.985006
chr10:80433633:-	4.89427	6.17007	1.52766	1.56494
chr10:80433640:-	3.94199	5.14931	5.52971	5.58518
chr10:80433688:-	6.3225	4.87789	0.95724	0.985006
chr10:80561542:-	4.49531	4.26746	2.25289	2.29787
chr10:80577294:-	4.89427	4.26746	3.38072	3.43205
chr10:80590292:-	3.03293	3.18827	1.93538	1.97745
chr10:80590301:-	3.03293	4.41195	3.50558	3.55736
chr10:80590303:-	3.03293	3.18827	0.95724	0.985006
chr10:80590313:-	7.60723	6.55955	4.00589	4.05911
chr10:80590324:-	3.94199	3.92614	0.95724	0.985006
chr10:80602871:+	3.03293	1.59874	1.93538	1.97745
chr10:80602874:+	3.03293	1.59874	1.93538	1.97745
chr10:80602879:+	5.68068	4.77474	5.72213	5.42998
chr10:80602884:+	3.94199	2.33844	3.62048	3.29483
chr10:80602887:+	4.89427	4.54328	5.86881	5.64288
chr10:80602891:+	6.3225	6.52818	5.93692	6.05776
chr10:80602893:+	3.03293	2.82504	4.23957	4.05911
chr10:80602896:+	3.94199	4.26746	4.23957	3.67264
chr10:80755207:+	4.49531	4.10687	3.24402	2.97366
chr10:80755228:+	3.03293	2.82504	2.73326	2.29787
chr10:80797881:-	3.03293	2.82504	0.95724	0.985006
chr10:80797912:-	3.03293	1.59874	1.52766	1.56494
chr10:80797918:-	3.03293	2.33844	2.25289	2.29787
chr10:80797922:-	3.94199	3.18827	1.93538	1.97745
chr10:80797932:-	6.44652	4.87789	1.93538	1.97745
chr10:80798240:-	3.94199	5.14931	4.23957	4.29331
chr10:80798252:-	3.03293	3.18827	1.93538	1.97745
chr10:80798254:-	4.49531	3.18827	3.91876	3.97176
chr10:80798261:-	3.94199	2.33844	3.91876	3.97176
chr10:80798678:+	3.03293	4.77474	4.91597	5.87726
chr10:80798686:+	3.94199	1.59874	2.51298	2.55989
chr10:80798696:+	3.94199	6.28713	5.16345	5.49408
chr10:80798699:+	3.94199	2.82504	4.30975	4.55609
chr10:80798705:+	3.94199	4.54328	3.38072	3.67264
chr10:80798707:+	4.89427	6.62031	4.08806	3.87878
chr10:80798713:+	3.03293	5.8016	2.51298	3.43205
chr10:80798716:+	3.03293	5.30549	4.37667	3.67264
chr10:80798729:+	3.94199	4.77474	2.73326	2.55989
chr10:80798750:+	3.03293	4.41195	0.95724	2.29787
chr10:80826685:+	7.89539	8.96602	8.10824	7.14998
chr10:80855197:-	4.89427	6.86592	6.94728	7.00351
chr10:80855199:-	3.94199	4.26746	4.91597	4.97081
chr10:80855202:-	3.94199	4.66365	4.61705	4.67147
chr10:80855207:-	6.94415	6.67862	7.06355	7.11982
chr10:80855209:-	3.03293	3.18827	6.92509	6.98132
chr10:80855215:-	3.94199	1.59874	3.09301	3.14316
chr10:80900751:-	3.03293	1.59874	0.95724	0.985006
chr10:80900774:-	3.03293	3.71948	1.52766	1.56494
chr10:80900776:-	5.46297	5.57477	2.51298	2.55989
chr10:80900779:-	4.49531	1.59874	0.95724	0.985006
chr10:80900785:-	6.18679	6.64977	2.25289	2.29787
chr10:80900787:-	4.89427	4.66365	2.92432	2.97366
chr10:80900793:-	3.94199	4.10687	1.52766	1.56494
chr10:80900804:-	4.89427	3.71948	1.52766	1.56494
chr10:80900814:-	5.68068	6.17007	0.95724	0.985006
chr10:80918239:-	5.46297	4.26746	0.95724	0.985006
chr10:80918242:-	7.31345	6.64977	3.38072	3.43205
chr10:80930073:+	7.17686	6.39541	3.62048	3.29483
chr10:81060140:-	6.18679	6.12884	2.25289	2.29787
chr10:81060153:-	3.94199	6.04267	4.44062	4.49474
chr10:81060159:-	3.03293	4.87789	3.62048	3.67264
chr10:81060162:-	3.94199	3.47818	1.52766	1.56494
chr10:81060165:-	4.49531	5.51201	3.38072	3.43205
chr10:81070108:+	3.03293	2.33844	4.67137	3.87878
chr10:81070110:+	5.20646	4.66365	5.37464	5.29254
chr10:81070113:+	3.94199	4.87789	4.37667	5.58518
chr10:81105940:+	3.03293	4.77474	0.95724	1.56494
chr10:81105946:+	4.49531	6.21016	1.93538	3.97176
chr10:81105966:+	4.49531	6.86592	2.92432	2.55989
chr10:81105985:+	3.94199	4.66365	0.95724	1.97745
chr10:81136577:+	3.03293	2.82504	5.23734	5.82836
chr10:81138014:+	3.03293	2.33844	5.20087	5.18014
chr10:81167736:-	5.86981	6.46332	4.37667	4.43067
chr10:81167750:-	3.03293	4.77474	5.27291	5.32816
chr10:81167755:-	3.03293	2.33844	1.93538	1.97745
chr10:81176633:+	3.03293	2.82504	2.25289	1.56494
chr10:81176642:+	5.20646	3.71948	1.93538	2.97366
chr10:81176645:+	11.0055	10.3437	8.18493	7.42946
chr10:81176646:+	4.49531	5.57477	4.00589	3.14316
chr10:81176652:+	3.03293	4.54328	3.50558	2.55989
chr10:81176696:+	3.03293	3.18827	4.08806	2.97366
chr10:81177719:+	3.03293	2.33844	2.51298	1.56494
chr10:81178121:+	3.03293	1.59874	1.52766	0.985006
chr10:81183014:+	3.03293	2.82504	3.91876	4.21939
chr10:81183020:+	5.46297	5.30549	3.50558	3.29483
chr10:81183064:+	3.94199	3.71948	6.00195	5.21859
chr10:81266912:-	4.89427	4.41195	2.25289	2.29787
chr10:81266914:-	7.37719	7.5362	5.74763	5.80328
chr10:81266916:-	6.85742	7.75523	6.21809	6.27402
chr10:81266926:-	7.17686	7.1185	6.10423	6.16009
chr10:81266934:-	3.94199	4.77474	3.72691	3.77939
chr10:81268224:+	6.44652	6.52818	0.95724	0.985006
chr10:81291237:-	4.49531	2.82504	0.95724	0.985006
chr10:81291262:-	3.03293	2.82504	1.93538	1.97745
chr10:81291277:-	3.94199	1.59874	1.93538	1.97745
chr10:81292985:+	6.3225	5.37767	2.25289	2.55989
chr10:81321219:+	3.03293	2.33844	2.92432	2.55989
chr10:81350404:-	4.49531	4.26746	3.09301	3.14316
chr10:81350424:-	3.94199	4.87789	2.25289	2.29787
chr10:81357549:+	3.03293	3.71948	1.52766	2.29787
chr10:81357568:+	3.03293	4.54328	2.73326	2.29787
chr10:81378456:-	4.49531	1.59874	2.92432	2.97366
chr10:81378465:-	3.03293	4.10687	2.92432	2.97366
chr10:81378475:-	3.03293	1.59874	0.95724	0.985006
chr10:81496340:-	3.94199	1.59874	3.91876	3.97176
chr10:81496343:-	3.94199	2.33844	3.50558	3.55736
chr10:81496345:-	3.03293	4.10687	4.00589	4.05911
chr10:81496356:-	3.03293	3.92614	6.61448	6.67059
chr10:81496363:-	4.49531	5.14931	6.64194	6.69807
chr10:81496364:-	3.03293	3.92614	6.19972	6.25565
chr10:81559452:+	7.65943	7.94534	1.93538	1.56494
chr10:81559484:+	8.30891	8.092	1.93538	1.56494
chr10:81559545:+	3.03293	1.59874	3.50558	3.43205
chr10:81559559:+	3.03293	1.59874	2.51298	3.14316
chr10:81559597:+	3.03293	2.82504	2.51298	2.78156
chr10:81627553:-	3.03293	2.33844	0.95724	0.985006
chr10:82241280:-	3.03293	4.10687	4.61705	4.67147
chr10:82354252:+	3.03293	4.66365	2.25289	2.97366
chr10:82623207:-	3.94199	3.47818	6.023	6.07882
chr10:82623220:-	3.03293	1.59874	2.73326	2.78156
chr10:82629859:+	3.94199	3.47818	3.82602	2.78156
chr10:82859205:+	7.89539	6.12884	7.49107	7.8465
chr10:82859245:+	4.49531	2.33844	1.93538	1.97745
chr10:83360221:+	4.49531	4.87789	3.38072	4.49474
chr10:83543974:+	3.03293	3.47818	3.91876	3.29483
chr10:83648646:-	3.03293	3.18827	0.95724	0.985006
chr10:83722897:+	3.94199	3.71948	1.52766	1.56494
chr10:83722909:+	5.46297	4.77474	1.93538	0.985006
chr10:83722922:+	3.03293	3.18827	1.52766	2.29787
chr10:84917600:+	5.46297	2.33844	4.30975	4.29331
chr10:85871830:+	3.03293	3.92614	2.73326	3.29483
chr10:85871847:+	4.49531	6.24916	0.95724	1.97745
chr10:85871859:+	3.03293	1.59874	2.73326	0.985006
chr10:85871861:+	6.18679	6.55955	0.95724	2.97366
chr10:85871889:+	5.20646	5.22951	2.25289	1.56494
chr10:85957783:-	3.03293	5.22951	2.73326	2.78156
chr10:85957786:-	3.03293	6.17007	4.30975	4.36362
chr10:85957794:-	5.46297	4.10687	3.38072	3.43205
chr10:85957796:-	6.56073	5.69264	6.023	6.07882
chr10:85957803:-	3.03293	2.33844	2.25289	2.29787
chr10:85957807:-	4.49531	3.92614	3.09301	3.14316
chr10:85957813:-	3.94199	3.18827	2.73326	2.78156
chr10:86021912:+	3.94199	1.59874	1.93538	3.67264
chr10:86021914:+	3.03293	2.82504	2.92432	4.14147
chr10:86021915:+	3.03293	1.59874	2.92432	3.29483
chr10:86021918:+	3.03293	3.18827	3.72691	2.78156
chr10:86021929:+	3.94199	2.82504	3.91876	3.43205
chr10:86021933:+	3.94199	3.18827	2.92432	2.78156
chr10:86705462:-	7.10338	5.8016	5.66972	5.7253
chr10:86705463:-	7.93828	4.54328	6.25413	6.31008
chr10:86705468:-	5.68068	4.41195	3.62048	3.67264
chr10:86705470:-	3.03293	2.33844	0.95724	0.985006
chr10:86705503:-	3.03293	2.33844	1.52766	1.56494
chr10:86705531:-	3.03293	3.47818	1.52766	1.56494
chr10:88147004:+	5.86981	4.54328	5.27291	5.25604
chr10:88147026:+	3.94199	3.71948	2.73326	0.985006
chr10:88147030:+	3.03293	3.71948	2.73326	3.43205
chr10:88201128:+	3.94199	3.71948	1.93538	1.56494
chr10:88201151:+	4.49531	4.26746	1.52766	2.97366
chr10:88731359:+	3.94199	2.82504	1.93538	2.29787
chr10:88731368:+	3.94199	5.14931	5.16345	5.14063
chr10:88731376:+	3.03293	2.82504	3.62048	1.97745
chr10:88826806:-	3.03293	1.59874	2.73326	2.78156
chr10:89732290:-	3.94199	5.30549	0.95724	0.985006
chr10:89732293:-	3.94199	3.47818	2.51298	2.55989
chr10:89732300:-	5.46297	4.26746	1.93538	1.97745
chr10:89732311:-	3.03293	3.92614	3.24402	3.29483
chr10:89744999:+	3.94199	2.82504	0.95724	0.985006
chr10:89745004:+	3.03293	4.66365	3.38072	3.77939
chr10:91082743:-	3.94199	3.71948	3.38072	3.43205
chr10:91083088:+	3.03293	2.33844	5.00327	4.21939
chr10:91123622:-	3.03293	1.59874	2.51298	2.55989
chr10:91123961:-	3.94199	4.87789	4.82305	4.87776
chr10:91123963:-	6.3225	6.49612	7.47589	7.53226
chr10:91123967:-	7.02597	6.04267	6.77193	6.8281
chr10:91123974:-	6.03699	4.10687	5.74763	5.80328
chr10:91123995:-	3.03293	3.92614	4.61705	4.67147
chr10:91123997:-	4.49531	3.47818	4.44062	4.49474
chr10:91124004:-	5.46297	5.37767	6.79658	6.85276
chr10:91124006:-	6.76514	7.3151	7.53568	7.59206
chr10:91124011:-	3.94199	3.47818	3.91876	3.97176
chr10:91124022:-	3.03293	4.26746	3.38072	3.43205
chr10:91124028:-	3.03293	5.4464	4.44062	4.49474
chr10:91171541:-	3.94199	5.06439	0.95724	0.985006
chr10:91171564:-	5.68068	5.74815	0.95724	0.985006
chr10:91171570:-	5.46297	5.4464	0.95724	0.985006
chr10:91171578:-	6.66655	5.69264	1.52766	1.56494
chr10:91171587:-	3.94199	4.97415	0.95724	0.985006
chr10:92722372:-	3.94199	4.54328	3.50558	3.55736
chr10:92722396:-	3.94199	2.82504	1.93538	1.97745
chr10:93453414:+	3.03293	3.18827	3.72691	2.29787
chr10:93453421:+	4.89427	6.39541	3.82602	3.97176
chr10:93453450:+	3.03293	2.82504	5.64278	4.43067
chr10:93589652:-	6.3225	5.4464	0.95724	0.985006
chr10:93589664:-	6.76514	6.81484	0.95724	0.985006
chr10:93589677:-	3.03293	1.59874	3.82602	3.87878
chr10:93589697:-	3.03293	2.33844	0.95724	0.985006
chr10:93889718:-	3.03293	2.33844	0.95724	0.985006
chr10:93889769:-	3.94199	4.10687	3.72691	3.77939
chr10:93889778:-	3.03293	3.92614	3.82602	3.87878
chr10:93889781:-	3.03293	3.71948	3.09301	3.14316
chr10:93889784:-	5.68068	6.42976	7.0013	7.05754
chr10:93889787:-	3.03293	5.14931	6.08434	6.1402
chr10:93889794:-	4.49531	6.76189	4.44062	4.49474
chr10:93889796:-	4.89427	6.67862	2.73326	2.78156
chr10:93889800:-	4.89427	6.52818	5.86881	5.92454
chr10:94199027:+	3.03293	2.82504	4.37667	4.29331
chr10:94199034:+	8.24201	7.84707	10.6309	10.6173
chr10:94199037:+	3.94199	3.71948	6.54344	6.95878
chr10:94199040:+	6.18679	6.04267	8.02202	8.34063
chr10:94199046:+	4.89427	4.10687	6.84465	6.76455
chr10:94199055:+	3.03293	1.59874	6.68218	6.64258
chr10:94688653:+	3.94199	4.26746	1.52766	2.29787
chr10:94688723:+	3.03293	2.82504	1.93538	2.78156
chr10:94688782:+	3.03293	2.82504	1.93538	1.97745
chr10:95324139:-	3.03293	2.33844	1.93538	1.97745
chr10:95501927:-	4.89427	6.98623	6.38992	6.44593
chr10:95501932:-	3.94199	3.47818	1.93538	1.97745
chr10:95501938:-	4.89427	2.82504	8.71427	8.77082
chr10:95501948:-	3.94199	2.33844	5.55882	5.61433
chr10:96617005:+	5.46297	4.77474	2.25289	3.14316
chr10:98914654:+	3.03293	2.33844	2.51298	2.29787
chr10:98915132:+	3.03293	1.59874	0.95724	1.56494
chr1:10037944:-	4.89427	3.47818	3.24402	3.29483
chr1:10037945:-	5.46297	3.18827	6.04374	6.09958
chr1:10037951:-	3.03293	5.51201	3.50558	3.55736
chr1:10233084:-	4.49531	3.18827	4.30975	4.36362
chr1:105356670:-	3.03293	1.59874	1.52766	1.56494
chr1:106759679:-	3.03293	3.47818	2.25289	2.29787
chr1:106796625:-	4.49531	5.22951	2.73326	2.78156
chr11:100261059:-	4.49531	2.82504	1.52766	1.56494
chr11:100265658:-	4.49531	3.71948	2.92432	2.97366
chr11:100265901:-	3.03293	2.33844	1.52766	1.56494
chr11:100265937:-	3.03293	2.33844	2.51298	2.55989
chr11:100265945:-	3.94199	3.47818	3.62048	3.67264
chr11:100319985:+	12.6938	8.91235	10.0283	9.19632
chr11:100319987:+	8.89236	4.26746	9.63609	7.77089
chr11:100319988:+	7.37719	3.71948	6.04374	4.55609
chr11:100356086:-	7.70981	7.05388	8.53911	8.59564
chr11:100356088:-	5.86981	5.30549	6.82081	6.877
chr11:100377142:-	3.03293	2.33844	5.08559	5.14063
chr11:100397746:-	5.86981	3.92614	8.17086	8.22734
chr11:100397750:-	3.03293	3.71948	6.79658	6.85276
chr11:100397761:-	3.03293	1.59874	2.73326	2.78156
chr11:100397763:-	5.46297	4.26746	9.14934	9.20592
chr11:100397774:-	3.03293	2.82504	3.82602	3.87878
chr11:100397781:-	4.49531	4.77474	5.43869	5.49408
chr11:100441069:-	3.03293	2.33844	2.73326	2.78156
chr11:100494199:-	5.86981	6.04267	2.51298	2.55989
chr11:100494202:-	3.94199	5.69264	3.91876	3.97176
chr11:100494221:-	6.03699	6.78861	5.00327	5.05821
chr11:100494224:-	3.03293	5.99756	1.52766	1.56494
chr11:100494227:-	3.94199	5.4464	1.93538	1.97745
chr11:100494229:-	5.20646	5.99756	2.25289	2.29787
chr11:100527869:-	6.18679	7.4881	9.58924	9.64585
chr11:100574972:+	3.94199	3.47818	4.23957	3.77939
chr11:100619607:-	4.49531	1.59874	2.73326	2.78156
chr11:100619619:-	5.68068	6.24916	0.95724	0.985006
chr11:100619638:-	4.49531	5.30549	2.51298	2.55989
chr11:100619667:-	3.03293	3.71948	1.93538	1.97745
chr11:100622894:+	3.03293	1.59874	2.51298	1.97745
chr11:100712444:-	5.46297	4.54328	4.87026	4.92503
chr11:100712452:-	3.03293	3.47818	2.25289	2.29787
chr11:100712458:-	3.03293	4.77474	2.51298	2.55989
chr11:100712467:-	3.94199	5.14931	4.16581	4.21939
chr11:100738176:-	3.03293	4.97415	0.95724	0.985006
chr11:100738179:-	6.44652	6.36021	3.82602	3.87878
chr11:100738186:-	3.03293	1.59874	1.93538	1.97745
chr11:100738190:-	3.03293	2.82504	1.52766	1.56494
chr11:100939419:-	3.03293	3.71948	3.09301	3.14316
chr11:101009483:+	3.94199	3.47818	4.23957	4.36362
chr11:101009490:+	3.03293	1.59874	3.09301	1.56494
chr11:101009500:+	3.03293	2.82504	3.24402	1.97745
chr11:101009505:+	3.03293	1.59874	3.09301	2.78156
chr11:101082614:+	5.20646	4.54328	3.09301	3.67264
chr11:101082632:+	3.03293	3.18827	0.95724	0.985006
chr11:101082666:+	3.03293	2.33844	2.51298	2.55989
chr11:101087302:+	5.20646	4.77474	2.92432	4.7783
chr11:101087311:+	4.49531	1.59874	0.95724	2.29787
chr11:101087316:+	3.03293	3.92614	3.38072	3.43205
chr11:101095392:-	3.03293	2.33844	3.50558	3.55736
chr11:101095398:-	3.03293	3.18827	3.50558	3.55736
chr11:101095410:-	3.94199	4.10687	4.44062	4.49474
chr11:101095433:-	3.94199	2.82504	2.25289	2.29787
chr11:101120112:+	3.03293	3.92614	1.52766	1.97745
chr11:101120116:+	3.94199	5.06439	4.00589	3.14316
chr11:101120118:+	3.03293	4.10687	2.51298	2.29787
chr11:101120148:+	3.03293	4.66365	2.73326	0.985006
chr11:101171317:-	3.94199	2.33844	1.93538	1.97745
chr11:101226425:-	3.03293	1.59874	1.52766	1.56494
chr11:101246330:+	3.03293	2.82504	0.95724	2.55989
chr11:101253728:+	3.94199	6.62031	5.82156	6.64258
chr11:101253734:+	3.03293	4.10687	4.08806	4.49474
chr11:101253743:+	3.94199	3.18827	2.51298	3.29483
chr11:101278938:-	3.94199	4.26746	5.52971	5.58518
chr11:101278943:-	3.03293	3.18827	4.08806	4.14147
chr11:101278948:-	3.94199	5.14931	5.86881	5.92454
chr11:101278951:-	3.03293	4.26746	5.20087	5.25604
chr11:101302237:-	3.03293	2.82504	4.72372	4.7783
chr11:101302252:-	4.49531	4.10687	4.16581	4.21939
chr11:101302256:-	6.18679	4.10687	5.82156	5.87726
chr11:101302260:-	3.94199	2.33844	5.64278	5.69835
chr11:101316228:+	3.94199	3.18827	6.21809	5.94762
chr11:101316231:+	6.03699	5.14931	8.99815	9.232
chr11:101316234:+	4.49531	3.47818	5.66972	5.99269
chr11:101417399:-	7.75849	8.23486	5.5	5.55545
chr11:101417401:-	3.94199	3.47818	4.16581	4.21939
chr11:101417422:-	5.20646	2.82504	3.38072	3.43205
chr11:101425088:+	3.03293	1.59874	0.95724	1.97745
chr11:101442382:+	6.03699	5.69264	0.95724	0.985006
chr11:101442390:+	6.03699	6.36021	0.95724	0.985006
chr11:101442419:+	9.33901	8.99499	1.52766	1.56494
chr11:101442420:+	9.20492	9.67343	0.95724	1.56494
chr11:101442425:+	8.60353	8.83114	0.95724	2.29787
chr11:101442426:+	4.49531	3.71948	1.52766	1.97745
chr11:101442428:+	7.10338	7.45512	2.51298	3.77939
chr11:101442431:+	7.10338	8.04844	1.93538	3.29483
chr11:101442445:+	3.03293	4.77474	0.95724	1.56494
chr11:101442449:+	5.20646	6.84061	3.50558	2.29787
chr11:101442452:+	6.85742	6.32413	6.00195	5.21859
chr11:101442455:+	3.03293	2.82504	2.25289	3.29483
chr11:101442458:+	5.86981	6.04267	6.18112	4.87776
chr11:101442489:+	3.03293	3.18827	0.95724	0.985006
chr11:101466143:-	4.89427	2.82504	3.91876	3.97176
chr11:101466177:-	3.94199	2.33844	0.95724	0.985006
chr11:101466179:-	3.94199	4.66365	2.51298	2.55989
chr11:101466183:-	4.89427	5.74815	2.51298	2.55989
chr11:101466197:-	4.49531	2.82504	1.52766	1.56494
chr11:101466199:-	6.44652	6.70692	2.51298	2.55989
chr11:101466201:-	3.03293	4.54328	1.52766	1.56494
chr11:101466204:-	5.20646	5.57477	0.95724	0.985006
chr11:101466213:-	4.89427	4.10687	0.95724	0.985006
chr11:101466232:-	6.44652	6.36021	3.38072	3.43205
chr11:101466241:-	3.94199	1.59874	0.95724	0.985006
chr11:101552861:+	4.49531	3.47818	1.93538	2.97366
chr11:101552866:+	6.3225	5.74815	5.72213	6.0364
chr11:101582241:+	3.03293	1.59874	0.95724	2.29787
chr11:101627950:+	4.89427	4.41195	1.52766	3.77939
chr11:101627954:+	7.10338	5.51201	5.95893	6.37961
chr11:101645930:-	3.03293	4.41195	1.93538	1.97745
chr11:101733019:+	4.49531	2.33844	3.62048	1.97745
chr11:101733023:+	3.03293	2.33844	5.69616	4.97081
chr11:102156383:-	4.49531	5.37767	1.52766	1.56494
chr11:102185217:-	3.94199	3.71948	2.73326	2.78156
chr11:102185227:-	5.46297	4.26746	4.72372	4.7783
chr11:102189800:+	4.49531	2.82504	2.51298	2.78156
chr11:102230139:-	3.94199	5.06439	0.95724	0.985006
chr11:102230142:-	3.03293	4.87789	0.95724	0.985006
chr11:102230155:-	3.03293	2.82504	2.73326	2.78156
chr11:102248916:+	3.94199	2.82504	2.92432	1.97745
chr11:102248931:+	4.49531	2.33844	3.38072	3.29483
chr11:102407461:-	5.46297	5.74815	4.08806	4.14147
chr11:102407463:-	3.03293	5.30549	5.20087	5.25604
chr11:102407472:-	3.94199	4.26746	1.52766	1.56494
chr11:102407480:-	7.02597	7.43835	4.72372	4.7783
chr11:102407482:-	3.03293	2.33844	2.51298	2.55989
chr11:102407485:-	3.03293	4.87789	2.25289	2.29787
chr11:102407487:-	4.89427	4.97415	3.72691	3.77939
chr11:102407489:-	3.03293	5.95101	2.73326	2.78156
chr11:102407492:-	6.66655	6.46332	3.38072	3.43205
chr11:102407496:-	3.94199	4.26746	1.52766	1.56494
chr11:102407502:-	3.94199	2.82504	0.95724	0.985006
chr11:102407508:-	7.17686	7.87227	3.50558	3.55736
chr11:102407511:-	5.46297	5.51201	0.95724	0.985006
chr11:102407520:-	3.03293	3.92614	0.95724	0.985006
chr11:102407523:-	7.02597	7.25888	1.52766	1.56494
chr11:102407536:-	5.46297	4.87789	0.95724	0.985006
chr11:102407544:-	5.68068	6.32413	1.52766	1.56494
chr11:102430455:+	3.03293	1.59874	0.95724	0.985006
chr11:102430476:+	3.94199	3.71948	3.91876	4.55609
chr11:102430487:+	3.03293	3.18827	2.73326	4.92503
chr11:102430517:+	5.20646	6.0864	5.9806	6.99246
chr11:102697717:-	6.66655	7.23964	2.73326	2.78156
chr11:102697734:-	3.94199	6.21016	3.24402	3.29483
chr11:102819175:-	3.03293	4.41195	1.52766	1.56494
chr11:102819192:-	3.94199	3.92614	1.52766	1.56494
chr11:102819196:-	4.49531	2.82504	0.95724	0.985006
chr11:102819203:-	3.94199	1.59874	0.95724	0.985006
chr11:102880938:-	5.68068	4.54328	5.12505	5.18014
chr11:102880940:-	3.03293	1.59874	3.09301	3.14316
chr11:102880943:-	4.89427	3.71948	5.66972	5.7253
chr11:102880946:-	4.89427	3.18827	6.99065	7.0469
chr11:102880953:-	5.46297	5.57477	5.64278	5.69835
chr11:102880956:-	3.03293	1.59874	5.40702	5.46238
chr11:102880958:-	3.94199	3.18827	3.72691	3.77939
chr11:102880961:-	3.94199	2.33844	2.73326	2.78156
chr11:102880964:-	3.03293	3.92614	4.00589	4.05911
chr11:102880967:-	5.20646	3.18827	5.16345	5.21859
chr11:102925097:-	3.94199	2.33844	1.52766	1.56494
chr11:102925104:-	3.03293	1.59874	2.51298	2.55989
chr11:103017124:-	4.49531	5.90291	2.73326	2.78156
chr11:103017135:-	3.03293	2.82504	4.16581	4.21939
chr11:103028545:+	4.49531	4.54328	5.84538	5.64288
chr11:103028547:+	5.20646	5.69264	7.78392	7.62822
chr11:103028561:+	4.89427	5.57477	6.38992	6.27402
chr11:103043027:+	3.03293	4.10687	2.25289	2.29787
chr11:103103102:+	3.03293	2.33844	3.72691	3.97176
chr11:103199485:-	3.03293	2.33844	0.95724	0.985006
chr11:103697689:-	4.49531	3.18827	4.72372	4.7783
chr11:103697694:-	5.86981	4.66365	2.25289	2.29787
chr11:103697696:-	5.46297	5.30549	5.00327	5.05821
chr11:103697702:-	3.03293	3.47818	5.04501	5.10001
chr11:103697704:-	3.03293	2.33844	4.08806	4.14147
chr11:103697710:-	3.03293	2.82504	3.50558	3.55736
chr11:104469432:-	3.03293	1.59874	1.52766	1.56494
chr11:106036933:+	3.03293	3.18827	0.95724	1.56494
chr11:106036938:+	3.94199	2.82504	3.82602	2.29787
chr11:106160142:-	4.49531	3.47818	0.95724	0.985006
chr11:106160149:-	3.03293	3.18827	0.95724	0.985006
chr11:106216314:-	4.89427	4.10687	3.09301	3.14316
chr11:106216320:-	3.03293	4.26746	2.73326	2.78156
chr11:106216331:-	3.94199	4.10687	1.93538	1.97745
chr11:106216333:-	3.03293	2.33844	2.25289	2.29787
chr11:106216983:+	3.94199	3.47818	5.64278	5.25604
chr11:106255810:-	4.89427	3.47818	2.25289	2.29787
chr11:106255826:-	5.46297	5.37767	3.50558	3.55736
chr11:106256135:+	3.03293	4.87789	1.52766	1.56494
chr11:106256137:+	3.03293	4.26746	1.93538	0.985006
chr11:106256148:+	5.20646	5.95101	4.50186	4.7783
chr11:106256153:+	7.37719	7.69999	5.20087	4.67147
chr11:106256158:+	5.86981	6.39541	5.08559	5.10001
chr11:106256165:+	5.86981	6.76189	5.00327	4.49474
chr11:106256168:+	3.94199	3.92614	1.52766	1.56494
chr11:106256175:+	3.94199	4.10687	3.50558	3.87878
chr11:106256178:+	3.94199	4.54328	3.24402	2.97366
chr11:106272968:-	3.03293	3.47818	1.52766	1.56494
chr11:106500914:+	9.51932	7.75523	3.50558	3.67264
chr11:106500915:+	4.89427	2.33844	0.95724	1.97745
chr11:106500919:+	6.85742	4.54328	2.25289	1.56494
chr11:106612997:-	3.94199	1.59874	3.38072	3.43205
chr11:106724428:-	4.49531	3.47818	7.28875	7.34508
chr11:106788494:-	10.15	9.15243	10.8298	10.8865
chr11:106788497:-	3.03293	1.59874	2.92432	2.97366
chr11:106788865:-	3.03293	2.33844	2.73326	2.78156
chr11:106788873:-	3.03293	3.71948	3.38072	3.43205
chr11:106789185:-	3.03293	3.71948	7.05336	7.10962
chr11:106999464:-	5.46297	4.66365	8.65822	8.71476
chr11:107132140:-	3.03293	2.33844	0.95724	0.985006
chr11:107189302:-	4.89427	2.33844	5.64278	5.69835
chr11:107479496:+	3.03293	3.18827	4.08806	4.21939
chr11:107479500:+	3.03293	2.33844	3.24402	2.97366
chr11:107479504:+	4.89427	6.24916	6.65548	6.98132
chr11:107479508:+	6.03699	6.24916	7.0431	6.86493
chr11:107479515:+	3.94199	5.22951	5.30762	4.97081
chr11:107479518:+	4.89427	4.54328	6.04374	6.01471
chr11:107479520:+	4.49531	5.06439	5.30762	5.25604
chr11:107479527:+	5.20646	5.22951	7.08372	6.84048
chr11:107479554:+	3.03293	4.26746	5.89187	5.3629
chr11:107547950:+	3.03293	1.59874	3.50558	3.29483
chr11:109011876:-	11.6398	14.2993	6.21809	6.27402
chr11:109011935:-	3.94199	12.5237	5.86881	5.92454
chr11:109012018:-	4.49531	4.66365	2.51298	2.55989
chr11:109289574:-	3.03293	2.82504	0.95724	0.985006
chr11:109362825:+	3.03293	5.4464	4.16581	4.92503
chr11:109362830:+	5.68068	6.0864	3.62048	4.55609
chr11:109362837:+	3.03293	4.87789	2.92432	4.49474
chr11:109650920:+	3.94199	3.71948	2.51298	3.14316
chr11:109650924:+	5.86981	5.37767	1.52766	0.985006
chr11:109650927:+	3.03293	2.33844	0.95724	0.985006
chr11:109650928:+	3.94199	6.39541	0.95724	0.985006
chr11:109650930:+	5.20646	4.97415	3.38072	3.67264
chr11:109650934:+	6.18679	5.51201	1.52766	2.55989
chr11:109650938:+	6.44652	5.57477	2.51298	3.43205
chr11:109650945:+	6.03699	7.25888	3.72691	3.97176
chr11:109650948:+	7.97993	8.40857	5.52971	5.77776
chr11:109650957:+	5.46297	5.37767	1.93538	1.97745
chr11:109650960:+	4.89427	4.41195	1.52766	2.97366
chr11:109650968:+	5.20646	7.03168	1.52766	0.985006
chr11:110399121:+	3.03293	1.59874	3.62048	4.43067
chr11:113201840:-	3.94199	2.33844	1.52766	1.56494
chr11:113565761:-	3.03293	2.82504	5.46966	5.52509
chr11:113565774:-	4.49531	2.82504	0.95724	0.985006
chr11:113565780:-	3.94199	1.59874	5.72213	5.77776
chr11:113684020:-	3.03293	1.59874	0.95724	0.985006
chr11:113684039:-	4.49531	4.54328	1.93538	1.97745
chr11:113684055:-	3.94199	3.92614	0.95724	0.985006
chr11:113684061:-	3.03293	3.18827	3.09301	3.14316
chr11:113684067:-	3.94199	5.22951	1.52766	1.56494
chr11:113684088:-	3.03293	3.71948	1.93538	1.97745
chr11:113684099:-	4.49531	3.47818	2.25289	2.29787
chr11:113684105:-	6.18679	5.06439	3.62048	3.67264
chr11:113684109:-	3.03293	1.59874	2.73326	2.78156
chr11:113684121:-	3.94199	4.66365	2.73326	2.78156
chr11:113684433:+	3.03293	3.71948	4.50186	6.29217
chr11:113684439:+	3.03293	2.82504	2.73326	1.56494
chr11:113684446:+	3.03293	3.71948	5.79733	6.01471
chr11:113684459:+	4.49531	1.59874	3.50558	2.29787
chr11:113709867:-	3.03293	1.59874	0.95724	0.985006
chr11:113710018:-	4.49531	1.59874	0.95724	0.985006
chr11:113751815:-	3.03293	4.10687	1.93538	1.97745
chr11:114668515:+	3.03293	4.26746	2.73326	1.97745
chr11:114668540:+	6.85742	6.67862	6.48397	7.54744
chr11:114668547:+	4.49531	5.90291	3.91876	4.29331
chr11:114668553:+	5.68068	5.85314	4.08806	4.49474
chr11:114668557:+	6.03699	4.26746	3.24402	4.05911
chr11:114668565:+	3.03293	1.59874	2.25289	2.29787
chr11:114668567:+	7.80559	7.36921	7.60709	7.96433
chr11:114668570:+	4.49531	3.92614	1.93538	1.97745
chr11:114668576:+	7.55307	8.98924	1.52766	0.985006
chr11:114668579:+	8.89236	9.5578	4.82305	4.61493
chr11:114668580:+	4.49531	3.47818	3.82602	2.78156
chr11:114668583:+	5.20646	5.90291	5.89187	3.43205
chr11:114668587:+	8.49279	9.64812	3.09301	4.7783
chr11:114668589:+	5.68068	5.74815	3.24402	3.43205
chr11:114668590:+	10.0162	9.85506	3.82602	3.55736
chr11:114668596:+	8.02042	9.33573	5.16345	5.64288
chr11:114668603:+	7.49679	8.5713	4.61705	4.87776
chr11:114668606:+	7.65943	9.61491	5.46966	5.87726
chr11:114668608:+	4.89427	3.92614	1.52766	2.29787
chr11:114668609:+	4.49531	7.27787	6.40603	5.67088
chr11:114668611:+	4.89427	7.5674	2.92432	2.55989
chr11:114668620:+	5.68068	6.32413	4.08806	4.36362
chr11:114668624:+	7.60723	7.29661	4.87026	5.29254
chr11:114668628:+	3.94199	5.22951	3.62048	2.78156
chr11:114668638:+	4.89427	5.06439	2.73326	3.43205
chr11:114668642:+	6.18679	6.39541	5.43869	4.61493
chr11:114675468:+	3.03293	2.33844	1.93538	2.78156
chr11:115163341:+	3.94199	4.10687	4.00589	3.87878
chr11:115381913:+	3.94199	4.26746	2.92432	2.97366
chr11:115403744:+	3.03293	2.82504	4.72372	5.18014
chr11:115403748:+	4.49531	5.06439	2.25289	3.29483
chr11:115403751:+	4.49531	5.06439	6.97993	7.14998
chr11:115403757:+	5.86981	5.8016	5.61533	6.36254
chr11:115403760:+	3.03293	2.33844	4.96028	4.05911
chr11:115403770:+	3.03293	2.33844	3.38072	4.61493
chr11:115419895:-	3.03293	4.41195	1.52766	1.56494
chr11:115419908:-	3.94199	5.85314	4.82305	4.87776
chr11:115419913:-	6.3225	6.24916	5.40702	5.46238
chr11:115419915:-	3.03293	4.26746	6.19972	6.25565
chr11:115419919:-	4.49531	5.06439	7.0431	7.09936
chr11:115419927:-	6.56073	5.57477	0.95724	0.985006
chr11:115419931:-	5.46297	5.69264	6.21809	6.27402
chr11:115419938:-	7.60723	7.4881	6.00195	6.05776
chr11:115419939:-	3.03293	2.33844	5.58736	5.64288
chr11:115419945:-	3.03293	2.82504	5.16345	5.21859
chr11:115419949:-	6.18679	5.90291	5.82156	5.87726
chr11:115420145:+	4.89427	4.66365	1.52766	1.56494
chr11:115491812:-	3.94199	3.18827	0.95724	0.985006
chr11:115491833:-	4.49531	1.59874	0.95724	0.985006
chr11:115491842:-	3.03293	4.26746	1.52766	1.56494
chr11:115514384:-	7.10338	6.62031	9.25317	9.30975
chr11:115535847:-	3.03293	2.82504	1.52766	1.56494
chr11:115536235:-	7.43823	8.35594	0.95724	0.985006
chr11:115536239:-	3.03293	3.47818	4.96028	5.01517
chr11:115536242:-	5.20646	5.95101	4.87026	4.92503
chr11:115536244:-	3.94199	4.87789	4.67137	4.72587
chr11:115536246:-	5.20646	7.65713	6.38992	6.44593
chr11:115536248:-	4.49531	6.86592	6.21809	6.27402
chr11:115536250:-	5.46297	6.55955	5.30762	5.3629
chr11:115536253:-	5.20646	5.85314	3.09301	3.14316
chr11:115536260:-	4.49531	5.95101	0.95724	0.985006
chr11:115536264:-	3.03293	1.59874	2.25289	2.29787
chr11:115564452:+	3.03293	2.33844	2.51298	3.14316
chr11:115564460:+	3.03293	4.54328	5.00327	4.55609
chr11:115564475:+	3.03293	4.87789	5.34152	5.46238
chr11:115564482:+	5.46297	4.26746	6.04374	5.94762
chr11:115564484:+	3.94199	4.66365	5.64278	5.29254
chr11:115603885:-	3.94199	3.92614	1.93538	1.97745
chr11:115603891:-	3.03293	3.18827	0.95724	0.985006
chr11:115603899:-	3.94199	4.66365	2.25289	2.29787
chr11:115603906:-	3.03293	3.92614	0.95724	0.985006
chr11:115604139:+	3.94199	3.92614	3.72691	2.78156
chr11:115604150:+	6.03699	4.97415	4.23957	5.01517
chr11:115604153:+	3.03293	4.26746	1.93538	1.56494
chr11:115612911:-	3.94199	2.82504	5.00327	5.05821
chr11:115612920:-	6.94415	4.87789	8.74942	8.80597
chr11:115612925:-	3.03293	4.97415	7.65506	7.71147
chr11:115612931:-	3.03293	3.71948	5.58736	5.64288
chr11:115612961:-	3.03293	3.18827	3.72691	3.77939
chr11:115708542:-	4.89427	2.33844	2.51298	2.55989
chr11:115708550:-	6.44652	5.85314	4.77424	4.82889
chr11:115708552:-	5.20646	3.18827	0.95724	0.985006
chr11:115708558:-	3.03293	5.06439	1.52766	1.56494
chr11:115708561:-	6.94415	6.42976	0.95724	0.985006
chr11:115708566:-	3.94199	3.71948	0.95724	0.985006
chr11:115708571:-	5.86981	4.41195	3.91876	3.97176
chr11:115708575:-	3.03293	3.18827	0.95724	0.985006
chr11:115814738:+	3.94199	2.33844	1.52766	3.14316
chr11:115814744:+	5.20646	3.71948	2.92432	2.78156
chr11:115814762:+	4.89427	1.59874	1.93538	2.78156
chr11:115824042:+	5.20646	4.66365	3.24402	4.05911
chr11:115824046:+	3.03293	3.18827	2.92432	2.55989
chr11:115824060:+	6.03699	4.41195	3.38072	4.36362
chr11:115824075:+	4.49531	4.41195	2.25289	3.29483
chr11:115824091:+	4.49531	4.10687	2.51298	3.87878
chr11:115933479:-	3.94199	2.33844	4.00589	4.05911
chr11:115933649:+	3.03293	1.59874	4.00589	4.29331
chr11:115933659:+	3.03293	2.82504	2.73326	2.55989
chr11:115933661:+	3.03293	3.18827	1.52766	2.78156
chr11:116012685:-	3.94199	6.12884	0.95724	0.985006
chr11:116012701:-	4.49531	5.6349	0.95724	0.985006
chr11:116012746:-	3.94199	1.59874	0.95724	0.985006
chr11:116030344:+	3.03293	2.33844	3.38072	3.67264
chr11:116086935:-	3.03293	4.66365	5.55882	5.61433
chr11:116086955:-	3.03293	3.47818	6.42195	6.47798
chr11:116086963:-	5.46297	3.92614	6.14319	6.19908
chr11:116086965:-	3.03293	4.54328	7.0431	7.09936
chr11:116138794:-	4.49531	5.51201	2.25289	2.29787
chr11:116138800:-	3.94199	6.21016	1.52766	1.56494
chr11:116138804:-	4.89427	6.04267	4.96028	5.01517
chr11:116138806:-	5.86981	6.76189	4.00589	4.05911
chr11:116138813:-	3.94199	3.71948	0.95724	0.985006
chr11:116138839:-	3.03293	2.82504	2.73326	2.78156
chr11:116138850:-	3.94199	2.33844	0.95724	0.985006
chr11:116138860:-	3.03293	2.33844	2.25289	2.29787
chr11:116274115:-	7.10338	5.99756	2.92432	2.97366
chr11:116274120:-	3.94199	3.71948	2.25289	2.29787
chr11:116306716:-	4.89427	2.82504	2.73326	2.78156
chr11:116306723:-	4.89427	5.14931	0.95724	0.985006
chr11:116434072:+	6.56073	5.74815	2.25289	3.87878
chr11:116434092:+	7.24677	6.52818	2.92432	2.78156
chr11:116434093:+	5.68068	4.10687	0.95724	0.985006
chr11:116434099:+	8.60353	9.7193	4.37667	4.43067
chr11:116434209:+	6.03699	5.8016	1.93538	3.55736
chr11:116434212:+	7.43823	7.20038	0.95724	3.43205
chr11:116434216:+	3.03293	4.26746	0.95724	2.78156
chr11:116434218:+	3.94199	4.87789	1.93538	3.77939
chr11:116434221:+	3.94199	3.18827	2.73326	4.36362
chr11:116434224:+	3.03293	4.41195	2.73326	2.78156
chr11:116490308:-	3.03293	4.41195	4.44062	4.49474
chr11:116490346:-	5.46297	7.22014	5.12505	5.18014
chr11:116490358:-	3.94199	6.24916	2.92432	2.97366
chr11:116490368:-	3.94199	2.33844	1.52766	1.56494
chr11:116671668:+	3.03293	3.47818	2.51298	3.14316
chr11:116843293:-	5.46297	3.18827	0.95724	0.985006
chr11:116843546:+	3.03293	1.59874	0.95724	2.29787
chr11:116843554:+	3.03293	2.82504	2.92432	2.29787
chr11:116843556:+	3.94199	4.10687	0.95724	0.985006
chr11:116843577:+	3.03293	4.10687	1.52766	0.985006
chr11:116843589:+	3.03293	5.51201	3.38072	3.43205
chr11:116843597:+	4.49531	2.33844	0.95724	1.56494
chr11:116843612:+	3.03293	1.59874	2.25289	0.985006
chr11:116853086:-	4.49531	3.71948	0.95724	0.985006
chr11:116853089:-	4.49531	4.41195	2.51298	2.55989
chr11:116853090:-	10.4158	10.8011	6.83278	6.88897
chr11:116853091:-	6.3225	5.85314	5.5	5.55545
chr11:116853092:-	4.49531	3.18827	4.16581	4.21939
chr11:116853094:-	8.27585	9.07314	7.31458	7.37092
chr11:116853764:+	3.03293	2.33844	2.73326	3.14316
chr11:117076784:+	3.94199	2.33844	2.51298	2.78156
chr11:117076787:+	5.20646	4.87789	4.72372	5.90109
chr11:117076789:+	4.89427	3.47818	2.25289	5.55545
chr11:117076793:+	4.49531	3.47818	5.74763	6.61402
chr11:117076796:+	3.94199	2.33844	0.95724	0.985006
chr11:117076801:+	6.03699	6.70692	3.82602	5.39683
chr11:117076818:+	6.56073	6.39541	5.5	6.21818
chr11:117076826:+	3.03293	1.59874	1.93538	2.55989
chr11:117076833:+	4.49531	4.41195	1.52766	3.43205
chr11:117076835:+	4.49531	4.97415	1.52766	3.67264
chr11:117076840:+	3.03293	3.18827	0.95724	2.29787
chr11:117115149:+	3.94199	3.18827	0.95724	1.97745
chr11:117115204:+	3.03293	2.82504	0.95724	1.56494
chr11:117115218:+	3.03293	3.92614	2.25289	2.97366
chr11:117115225:+	3.03293	3.18827	1.52766	1.97745
chr11:117115231:+	3.03293	1.59874	1.52766	2.29787
chr11:117115240:+	3.03293	4.77474	1.93538	3.14316
chr11:117780676:-	3.03293	3.71948	3.72691	3.77939
chr11:117780683:-	4.49531	4.66365	4.77424	4.82889
chr11:117809658:+	3.03293	2.33844	4.08806	2.29787
chr11:117809663:+	3.03293	3.18827	2.51298	0.985006
chr11:117809666:+	3.94199	2.33844	5.12505	5.99269
chr11:117809667:+	5.86981	5.57477	7.0013	6.67059
chr11:117809678:+	5.68068	4.10687	5.27291	4.49474
chr11:117809692:+	5.20646	3.92614	4.87026	4.36362
chr11:117809698:+	3.03293	3.18827	2.92432	0.985006
chr11:117825822:-	3.94199	2.33844	1.52766	1.56494
chr11:117825832:-	3.94199	2.33844	6.65548	6.71161
chr11:117825854:-	3.94199	3.18827	5.16345	5.21859
chr11:117825862:-	3.94199	2.82504	5.27291	5.32816
chr11:117825939:+	3.03293	3.18827	0.95724	1.56494
chr11:117849228:+	5.68068	4.77474	4.87026	4.67147
chr11:117849235:+	3.94199	3.18827	1.52766	0.985006
chr11:117849277:+	3.03293	4.26746	3.72691	3.55736
chr11:117849290:+	4.89427	3.18827	3.38072	3.43205
chr11:117849296:+	3.94199	3.47818	5.43869	5.21859
chr11:117849298:+	4.49531	5.85314	3.82602	4.72587
chr11:117849303:+	4.89427	4.66365	6.023	5.7253
chr11:117849312:+	5.46297	5.14931	3.72691	5.32816
chr11:117849316:+	6.44652	6.36021	7.19915	6.95878
chr11:117849321:+	5.46297	6.64977	3.09301	4.14147
chr11:117849326:+	3.03293	1.59874	3.50558	3.77939
chr11:117969183:-	8.65586	9.17286	7.27127	7.32759
chr11:117969186:-	3.03293	3.18827	5.79733	5.85301
chr11:118005801:+	4.49531	2.33844	0.95724	0.985006
chr11:11808930:-	5.68068	6.39541	0.95724	0.985006
chr11:11808932:-	4.89427	4.66365	0.95724	0.985006
chr11:11808959:-	3.03293	3.71948	5.84538	5.90109
chr11:118290231:-	3.03293	2.33844	4.08806	4.14147
chr11:118418977:-	3.03293	2.82504	0.95724	0.985006
chr11:118419003:-	5.20646	3.92614	3.09301	3.14316
chr11:119023036:+	3.03293	2.33844	2.25289	3.14316
chr11:119023055:+	3.94199	3.47818	2.92432	2.29787
chr11:119268021:+	4.49531	3.47818	1.52766	0.985006
chr11:119268032:+	4.89427	2.82504	1.93538	1.97745
chr11:119268046:+	3.03293	1.59874	2.25289	1.56494
chr11:119268050:+	3.94199	4.10687	1.93538	4.36362
chr11:119268053:+	6.03699	5.37767	4.08806	5.32816
chr11:119268069:+	3.03293	3.92614	1.93538	3.55736
chr11:119268081:+	4.49531	3.18827	2.73326	4.14147
chr11:119300018:-	5.68068	7.3514	5.91457	5.97034
chr11:119300022:-	5.86981	5.90291	7.34832	7.40466
chr11:119300034:-	3.03293	2.33844	1.93538	1.97745
chr11:119300052:-	5.20646	5.85314	6.96913	7.02537
chr11:119300056:-	3.94199	3.18827	3.82602	3.87878
chr11:119300076:-	3.94199	3.18827	1.52766	1.56494
chr11:119300081:-	6.56073	6.24916	3.82602	3.87878
chr11:119300084:-	3.03293	1.59874	1.93538	1.97745
chr11:119300099:-	3.03293	1.59874	1.52766	1.56494
chr11:119547750:-	3.03293	1.59874	0.95724	0.985006
chr11:119913829:+	4.49531	2.82504	6.87967	6.8281
chr11:119913846:+	4.49531	4.54328	6.14319	6.46205
chr11:119943091:+	5.86981	5.57477	2.25289	1.97745
chr11:120098695:-	3.03293	3.92614	5.30762	5.3629
chr11:120098927:+	5.46297	5.57477	4.67137	4.61493
chr11:120098936:+	6.03699	4.66365	4.91597	4.61493
chr11:120098948:+	4.89427	4.77474	5.23734	4.97081
chr11:120151285:-	3.94199	1.59874	1.52766	1.56494
chr11:120151317:-	3.94199	1.59874	2.51298	2.55989
chr11:120151320:-	3.03293	2.82504	1.93538	1.97745
chr11:120348492:-	7.85118	7.69999	3.62048	3.67264
chr11:120458041:-	3.03293	4.41195	0.95724	0.985006
chr11:120458129:+	3.03293	2.33844	2.25289	2.55989
chr11:120467661:+	5.20646	2.33844	1.52766	0.985006
chr11:120467672:+	3.94199	3.92614	0.95724	3.43205
chr11:120484648:+	3.03293	4.54328	4.08806	3.97176
chr11:120484658:+	7.89539	8.57898	11.5598	11.0959
chr11:120484664:+	3.94199	5.8016	6.58648	5.21859
chr11:120484666:+	3.03293	5.8016	6.83278	7.5014
chr11:120484668:+	3.03293	3.47818	7.34832	7.15989
chr11:120484679:+	3.03293	3.47818	4.61705	4.92503
chr11:120484683:+	3.03293	3.18827	7.31458	6.75149
chr11:120484685:+	3.03293	3.92614	4.50186	4.43067
chr11:120484699:+	3.03293	1.59874	4.16581	3.67264
chr11:120491875:+	3.03293	3.47818	3.50558	1.56494
chr11:120549689:-	3.03293	3.47818	2.92432	2.97366
chr11:120549701:-	4.49531	3.47818	6.25413	6.31008
chr11:120549709:-	3.03293	3.47818	5.55882	5.61433
chr11:120549713:-	4.49531	2.33844	4.96028	5.01517
chr11:120549722:-	3.03293	2.33844	5.46966	5.52509
chr11:120572844:-	3.94199	1.59874	2.25289	2.29787
chr11:120572855:-	3.03293	3.47818	0.95724	0.985006
chr11:120572859:-	3.94199	3.71948	3.50558	3.55736
chr11:120572870:-	7.65943	7.74162	3.62048	3.67264
chr11:120572873:-	9.29017	9.95576	6.18112	6.23704
chr11:120572875:-	3.03293	5.51201	4.37667	4.43067
chr11:120572898:-	3.94199	1.59874	3.62048	3.67264
chr11:120572958:-	3.94199	2.82504	0.95724	0.985006
chr11:120581560:-	3.94199	3.71948	2.51298	2.55989
chr11:120581567:-	5.20646	5.06439	3.62048	3.67264
chr11:120581571:-	3.94199	3.18827	2.73326	2.78156
chr11:120581578:-	5.20646	6.04267	6.62827	6.68439
chr11:120581590:-	4.49531	2.33844	3.62048	3.67264
chr11:120581600:-	7.17686	6.64977	3.24402	3.29483
chr11:120581602:-	5.20646	4.77474	1.93538	1.97745
chr11:120581603:-	6.44652	5.8016	0.95724	0.985006
chr11:120581606:-	4.49531	4.97415	3.91876	3.97176
chr11:120581612:-	6.18679	5.74815	3.91876	3.97176
chr11:120581620:-	4.89427	3.18827	2.25289	2.29787
chr11:120598338:-	3.94199	3.18827	1.52766	1.56494
chr11:120598353:-	7.49679	6.93931	2.73326	2.78156
chr11:120598358:-	3.03293	4.87789	1.93538	1.97745
chr11:120598360:-	6.44652	6.52818	2.51298	2.55989
chr11:120598365:-	7.24677	7.58275	2.25289	2.29787
chr11:120598371:-	5.46297	6.55955	0.95724	0.985006
chr11:120598383:-	5.86981	4.10687	0.95724	0.985006
chr11:120598388:-	5.68068	5.85314	0.95724	0.985006
chr11:120598391:-	5.20646	4.26746	0.95724	0.985006
chr11:120598397:-	4.49531	4.26746	0.95724	0.985006
chr11:120598478:+	4.89427	2.33844	3.50558	3.14316
chr11:120598516:+	3.03293	1.59874	2.51298	2.55989
chr11:120598540:+	3.03293	1.59874	2.25289	3.14316
chr11:120598665:+	4.49531	3.47818	4.61705	5.21859
chr11:120598669:+	3.94199	4.97415	6.40603	6.54003
chr11:120598672:+	3.03293	3.92614	4.00589	3.77939
chr11:120598685:+	5.20646	4.26746	6.30656	5.94762
chr11:120598687:+	4.49531	4.97415	6.16228	5.67088
chr11:120608480:+	3.94199	3.18827	2.51298	3.43205
chr11:120617906:-	3.94199	1.59874	1.52766	1.56494
chr11:120617917:-	4.89427	4.26746	2.73326	2.78156
chr11:120673003:+	3.03293	3.47818	2.73326	2.29787
chr11:120673025:+	6.66655	6.21016	5.46966	4.14147
chr11:120673031:+	3.03293	4.77474	1.52766	0.985006
chr11:120673049:+	4.49531	3.92614	2.73326	1.97745
chr11:120673051:+	4.49531	6.21016	3.50558	3.67264
chr11:120673059:+	3.94199	3.71948	2.73326	1.56494
chr11:120713723:-	3.03293	2.82504	3.91876	3.97176
chr11:120713734:-	3.94199	2.82504	6.42195	6.47798
chr11:120713738:-	4.49531	4.54328	8.50587	8.56239
chr11:120713742:-	3.03293	2.82504	4.30975	4.36362
chr11:120713950:+	4.89427	3.18827	2.92432	0.985006
chr11:120727236:-	3.03293	4.10687	2.73326	2.78156
chr11:120727252:-	3.03293	3.71948	2.25289	2.29787
chr11:120727261:-	5.20646	3.92614	1.52766	1.56494
chr11:120727267:-	4.49531	4.97415	0.95724	0.985006
chr11:120727281:-	3.03293	3.47818	3.24402	3.29483
chr11:120727290:-	3.03293	3.92614	1.52766	1.56494
chr11:120727318:-	3.03293	2.33844	0.95724	0.985006
chr11:120784311:+	3.94199	4.10687	2.51298	2.55989
chr11:120784554:+	3.94199	1.59874	5.84538	4.49474
chr11:120796386:-	3.03293	3.71948	0.95724	0.985006
chr11:120796389:-	4.49531	5.14931	0.95724	0.985006
chr11:120824105:-	3.03293	1.59874	3.24402	3.29483
chr11:120824109:-	4.49531	4.41195	6.65548	6.71161
chr11:120824201:-	3.03293	2.33844	0.95724	0.985006
chr11:120991057:-	3.94199	3.92614	2.51298	2.55989
chr11:120991059:-	3.03293	2.82504	1.52766	1.56494
chr11:120991322:-	4.89427	2.33844	2.25289	2.29787
chr11:120991324:-	5.46297	4.10687	6.04374	6.09958
chr11:120991330:-	3.94199	3.18827	2.73326	2.78156
chr11:121146152:+	4.49531	5.14931	4.23957	4.21939
chr11:121146156:+	6.76514	6.42976	4.61705	3.77939
chr11:121204676:-	4.49531	3.71948	0.95724	0.985006
chr11:121204683:-	4.49531	4.10687	2.51298	2.55989
chr11:121229284:-	3.03293	1.59874	0.95724	0.985006
chr11:121237252:+	3.94199	3.47818	5.16345	4.7783
chr11:121354344:-	3.03293	1.59874	1.93538	1.97745
chr11:121354363:-	3.03293	3.71948	1.93538	1.97745
chr11:121354371:-	6.18679	5.4464	4.77424	4.82889
chr11:121354382:-	3.03293	2.82504	1.52766	1.56494
chr11:121354393:-	3.94199	4.41195	0.95724	0.985006
chr11:121354409:-	3.03293	2.82504	1.93538	1.97745
chr11:121354411:-	3.03293	1.59874	1.93538	1.97745
chr11:12464902:-	3.94199	2.33844	0.95724	0.985006
chr11:12464921:-	3.94199	3.18827	3.24402	3.29483
chr11:12464936:-	3.03293	2.33844	2.92432	2.97366
chr11:12464939:-	4.89427	4.26746	4.96028	5.01517
chr11:12464959:-	3.03293	4.66365	2.25289	2.29787
chr11:12464974:-	3.03293	2.33844	0.95724	0.985006
chr11:16508132:-	3.03293	4.41195	0.95724	0.985006
chr11:16508134:-	5.20646	3.47818	4.61705	4.67147
chr11:16508139:-	4.49531	5.57477	1.93538	1.97745
chr11:16508156:-	7.70981	8.42569	6.35715	6.41315
chr11:16508165:-	4.89427	6.84061	4.00589	4.05911
chr11:16508175:-	4.49531	6.36021	3.24402	3.29483
chr11:16508180:-	4.49531	4.66365	2.51298	2.55989
chr11:16951098:-	3.94199	2.82504	2.73326	2.78156
chr11:17159314:+	5.68068	5.4464	2.51298	3.87878
chr11:17159316:+	3.94199	5.69264	4.00589	4.14147
chr11:17159321:+	3.03293	5.22951	3.24402	4.14147
chr11:17159348:+	5.46297	4.26746	2.92432	2.29787
chr11:17159351:+	4.49531	3.92614	0.95724	2.55989
chr11:17211549:-	3.03293	1.59874	1.93538	1.97745
chr11:17211553:-	3.03293	4.26746	5.46966	5.52509
chr11:17211902:+	3.94199	3.18827	3.38072	4.14147
chr11:17211918:+	3.94199	4.10687	1.52766	2.55989
chr11:17211929:+	3.03293	3.18827	2.51298	1.56494
chr11:17211958:+	3.94199	1.59874	2.25289	0.985006
chr11:17257571:+	3.94199	2.82504	3.09301	3.14316
chr11:17257573:+	3.94199	3.71948	3.62048	2.97366
chr11:17257576:+	3.94199	4.10687	2.73326	1.56494
chr11:17953874:-	5.68068	5.99756	0.95724	0.985006
chr1:118311170:-	5.46297	5.90291	4.56061	4.61493
chr1:118311182:-	6.03699	5.57477	5.16345	5.21859
chr1:118311194:-	3.03293	2.33844	2.51298	2.55989
chr1:118311200:-	3.03293	3.18827	4.30975	4.36362
chr1:118311206:-	5.46297	2.82504	2.25289	2.29787
chr1:118311217:-	3.03293	1.59874	1.52766	1.56494
chr1:118321835:+	3.94199	3.47818	0.95724	2.29787
chr1:118321838:+	3.03293	2.33844	0.95724	0.985006
chr1:118321847:+	6.03699	6.21016	3.09301	3.77939
chr1:118321880:+	3.03293	4.54328	2.25289	3.55736
chr1:118459266:-	4.89427	5.14931	5.79733	5.85301
chr1:118627944:+	6.56073	6.39541	5.37464	5.39683
chr1:118627950:+	5.68068	7.50431	5.20087	5.05821
chr1:119053390:-	3.03293	2.33844	3.24402	3.29483
chr1:119444216:+	3.03293	1.59874	1.93538	1.56494
chr1:119504598:-	3.03293	4.54328	5.86881	5.92454
chr1:119504609:-	4.49531	4.41195	5.72213	5.77776
chr1:119504625:-	4.49531	5.22951	6.42195	6.47798
chr1:119504628:-	3.03293	2.33844	6.27182	6.32778
chr1:119504661:-	3.03293	1.59874	1.93538	1.97745
chr1:119504693:-	5.46297	1.59874	3.24402	3.29483
chr1:119504759:-	4.89427	3.71948	6.65548	6.71161
chr1:119504768:-	3.03293	1.59874	4.82305	4.87776
chr1:119526173:+	3.03293	2.82504	3.62048	3.43205
chr1:119913168:-	3.94199	3.18827	2.25289	2.29787
chr11:20112887:-	6.3225	6.12884	6.30656	6.36254
chr11:20112899:-	4.49531	3.18827	5.27291	5.32816
chr11:20112909:-	4.49531	1.59874	3.72691	3.77939
chr11:20112915:-	5.20646	4.26746	5.72213	5.77776
chr11:20112920:-	4.49531	3.47818	4.72372	4.7783
chr11:20112937:-	3.03293	3.92614	2.51298	2.55989
chr1:120121017:-	6.18679	7.75523	3.72691	3.77939
chr1:120121050:-	6.76514	7.23964	0.95724	0.985006
chr1:120121064:-	3.03293	4.87789	5.5	5.55545
chr1:120121068:-	6.3225	5.6349	6.00195	6.05776
chr1:120121074:-	3.03293	5.30549	4.16581	4.21939
chr1:120121078:-	3.03293	5.30549	1.93538	1.97745
chr1:120121173:+	4.89427	2.33844	2.73326	4.82889
chr11:20201433:+	7.49679	7.76871	0.95724	1.56494
chr11:20741534:-	3.03293	3.71948	2.51298	2.55989
chr11:20741570:-	3.03293	2.82504	0.95724	0.985006
chr11:20831035:-	3.03293	1.59874	1.52766	1.56494
chr11:20831038:-	4.49531	2.82504	2.51298	2.55989
chr11:21091323:+	5.86981	3.71948	2.73326	2.97366
chr1:121567926:-	3.94199	5.95101	6.37362	6.42964
chr1:121567939:-	3.94199	4.26746	4.37667	4.43067
chr11:21571815:-	6.3225	6.98623	3.24402	3.29483
chr11:22972004:+	3.03293	1.59874	0.95724	1.56494
chr11:22982259:-	8.17186	7.78207	1.52766	1.56494
chr11:22982273:-	3.03293	1.59874	0.95724	0.985006
chr11:22982280:-	3.03293	5.30549	0.95724	0.985006
chr11:22990583:+	3.94199	4.26746	4.23957	3.43205
chr11:22990592:+	4.49531	4.97415	3.82602	3.97176
chr11:22990607:+	3.03293	1.59874	3.62048	2.29787
chr11:22990612:+	3.03293	4.54328	2.51298	2.29787
chr11:22990623:+	5.86981	7.33337	5.40702	5.69835
chr11:22990625:+	7.93828	7.00914	5.5	4.92503
chr11:22990635:+	5.68068	4.66365	5.27291	5.01517
chr11:22990638:+	6.3225	5.99756	3.91876	4.61493
chr11:22990641:+	7.17686	7.23964	3.09301	3.87878
chr11:22990646:+	6.18679	6.21016	7.38941	7.64949
chr11:22990648:+	4.89427	5.57477	6.10423	6.55513
chr11:22990657:+	3.94199	4.54328	3.24402	4.29331
chr11:23256010:+	3.03293	2.33844	5.74763	5.82836
chr11:23256016:+	4.49531	2.33844	7.10361	6.877
chr11:23256030:+	6.66655	5.90291	10.4348	10.2599
chr11:23256052:+	3.94199	4.26746	7.0431	5.67088
chr11:23256057:+	4.49531	4.41195	8.54275	7.62106
chr11:23256061:+	3.03293	3.92614	6.60055	5.42998
chr11:23497946:-	3.94199	2.82504	1.52766	1.56494
chr11:23497949:-	3.03293	2.82504	0.95724	0.985006
chr11:23665869:-	4.89427	3.71948	2.25289	2.29787
chr11:23665883:-	4.89427	3.18827	5.46966	5.52509
chr11:23895259:-	3.03293	4.26746	1.93538	1.97745
chr1:125435668:-	4.49531	2.82504	3.50558	3.55736
chr1:125435673:-	5.46297	5.14931	3.72691	3.77939
chr1:125435677:-	4.49531	1.59874	3.91876	3.97176
chr1:125435689:-	3.94199	3.47818	1.52766	1.56494
chr1:125435700:-	4.49531	3.71948	3.50558	3.55736
chr1:125435703:-	7.49679	8.08123	6.14319	6.19908
chr1:125435721:-	3.03293	4.54328	4.00589	4.05911
chr1:125561035:+	3.03293	2.33844	2.25289	0.985006
chr11:26387209:+	3.03293	1.59874	0.95724	0.985006
chr1:127774135:+	3.94199	2.33844	1.93538	2.55989
chr1:127868782:+	3.03293	1.59874	0.95724	1.56494
chr1:128103315:+	3.03293	2.82504	1.52766	0.985006
chr1:128103341:+	3.03293	1.59874	1.93538	2.55989
chr1:128103345:+	4.49531	2.33844	2.51298	1.97745
chr1:128244302:+	5.20646	5.06439	0.95724	3.14316
chr1:128344368:-	3.03293	2.82504	0.95724	0.985006
chr1:128359624:-	3.03293	3.71948	4.50186	4.55609
chr1:128359630:-	3.03293	2.33844	3.09301	3.14316
chr1:128359639:-	3.03293	3.18827	3.50558	3.55736
chr1:128359641:-	4.89427	5.99756	5.7727	5.82836
chr1:128359650:-	3.94199	5.95101	6.66889	6.72503
chr1:128359652:-	7.02597	7.27787	7.79007	7.8465
chr1:128359657:-	3.94199	2.33844	1.52766	1.56494
chr1:128359666:-	3.94199	4.97415	5.46966	5.52509
chr1:128359683:-	3.94199	5.30549	0.95724	0.985006
chr1:128359712:-	3.94199	1.59874	2.73326	2.78156
chr1:128417300:-	3.94199	1.59874	3.38072	3.43205
chr1:128417319:-	5.86981	2.82504	2.92432	2.97366
chr1:128417325:-	6.03699	4.41195	5.86881	5.92454
chr1:128417338:-	5.86981	4.66365	5.34152	5.39683
chr1:128417343:-	3.03293	1.59874	1.93538	1.97745
chr1:128417359:-	4.89427	5.30549	5.91457	5.97034
chr1:128417368:-	3.03293	2.82504	2.92432	2.97366
chr1:128417377:-	3.03293	2.33844	0.95724	0.985006
chr11:29130734:+	3.03293	3.18827	4.37667	4.21939
chr11:29130743:+	7.75849	5.4464	7.35663	6.93589
chr11:29130745:+	6.56073	6.49612	7.34832	8.23674
chr11:29130750:+	4.89427	5.69264	7.74012	8.20836
chr11:29247301:-	3.94199	2.33844	3.38072	3.43205
chr11:29515014:-	3.03293	2.82504	1.52766	1.56494
chr11:29526455:+	3.94199	1.59874	2.25289	1.97745
chr11:29547834:-	5.20646	4.66365	4.16581	4.21939
chr11:29547836:-	3.03293	3.47818	4.82305	4.87776
chr11:29547838:-	5.86981	6.67862	7.46055	7.51691
chr11:29547842:-	4.49531	4.26746	3.62048	3.67264
chr11:29547850:-	5.68068	3.92614	4.23957	4.29331
chr11:29547855:-	7.49679	8.17536	3.09301	3.14316
chr11:29547861:-	9.18725	9.11069	6.16228	6.21818
chr11:29547862:-	8.77895	8.62419	4.56061	4.61493
chr11:29547865:-	8.75516	8.71753	5.20087	5.25604
chr11:29547869:-	3.94199	3.47818	2.25289	2.29787
chr11:29547873:-	4.89427	6.32413	4.82305	4.87776
chr11:29547875:-	5.68068	5.51201	5.64278	5.69835
chr11:29547879:-	3.03293	2.82504	1.93538	1.97745
chr11:29692980:+	3.03293	4.66365	3.82602	1.56494
chr11:29692989:+	3.94199	2.82504	6.16228	4.7783
chr1:130462711:-	3.03293	1.59874	0.95724	0.985006
chr11:30771778:+	5.86981	4.87789	6.5288	5.85301
chr11:30986334:-	3.03293	2.33844	0.95724	0.985006
chr11:30986366:-	3.03293	4.26746	0.95724	0.985006
chr1:131138251:-	3.03293	4.77474	4.96028	5.01517
chr1:131153190:+	3.03293	1.59874	2.51298	2.29787
chr1:131153192:+	3.03293	1.59874	3.50558	2.55989
chr1:131153206:+	5.46297	4.26746	5.61533	5.52509
chr1:131153209:+	5.46297	3.47818	5.43869	5.85301
chr1:131153212:+	4.89427	5.30549	6.68218	6.91262
chr1:131153247:+	5.20646	3.18827	4.72372	4.72587
chr1:131153253:+	3.03293	1.59874	4.37667	3.87878
chr11:31370124:-	3.03293	2.82504	2.73326	2.78156
chr1:131797400:+	3.03293	3.18827	2.51298	3.67264
chr1:131910507:+	3.94199	1.59874	6.18112	4.97081
chr1:131910515:+	3.03293	3.92614	4.82305	1.97745
chr1:131910532:+	3.94199	3.92614	5.00327	3.97176
chr1:131910538:+	4.89427	3.92614	7.17115	6.73832
chr1:132139684:-	4.89427	6.49612	1.93538	1.97745
chr11:32205431:+	3.94199	5.30549	2.51298	2.55989
chr11:32205442:+	4.89427	4.41195	3.09301	2.29787
chr11:32226493:+	3.94199	3.71948	2.51298	0.985006
chr11:32226502:+	5.20646	5.14931	3.62048	3.14316
chr11:32226504:+	4.49531	3.18827	0.95724	2.29787
chr11:32226510:+	3.03293	4.41195	2.51298	3.43205
chr11:32226516:+	3.03293	3.47818	1.52766	1.56494
chr11:32226523:+	5.86981	6.0864	1.52766	2.97366
chr11:32226525:+	4.49531	4.54328	0.95724	2.29787
chr11:32267615:-	3.03293	4.54328	3.91876	3.97176
chr11:32267635:-	3.03293	4.26746	5.30762	5.3629
chr11:32267643:-	3.03293	3.71948	4.44062	4.49474
chr11:32614786:+	3.94199	2.33844	2.25289	3.43205
chr11:3266366:-	3.03293	4.54328	3.72691	3.77939
chr11:3266377:-	5.20646	5.57477	0.95724	0.985006
chr11:3266383:-	7.43823	6.24916	5.91457	5.97034
chr11:3266387:-	6.03699	6.89081	5.08559	5.14063
chr11:3266390:-	3.94199	5.57477	3.50558	3.55736
chr11:3266393:-	7.02597	7.16002	4.67137	4.72587
chr11:3266398:-	3.94199	5.74815	0.95724	0.985006
chr11:3266402:-	3.03293	3.47818	2.25289	2.29787
chr11:3266417:-	3.03293	1.59874	1.52766	1.56494
chr11:3266418:-	3.94199	5.4464	2.51298	2.55989
chr1:133025338:-	4.89427	5.6349	5.95893	6.01471
chr1:133025342:-	5.20646	4.26746	5.08559	5.14063
chr1:133025383:-	3.03293	3.47818	2.92432	2.97366
chr1:133131428:+	3.03293	3.71948	1.52766	0.985006
chr11:33159962:-	3.03293	1.59874	0.95724	0.985006
chr11:33160861:-	3.03293	3.18827	1.93538	1.97745
chr11:33163072:-	9.78906	10.8142	8.71104	8.76758
chr11:33163074:-	4.49531	2.82504	5.20087	5.25604
chr11:33163075:-	10.0942	9.62607	9.99141	10.048
chr11:33163076:-	9.15124	9.37593	9.50948	9.56608
chr11:33163077:-	8.84806	9.11069	7.87932	7.93576
chr11:33163078:-	4.49531	4.26746	6.5288	6.58488
chr11:33163080:-	5.20646	4.10687	1.93538	1.97745
chr11:33163122:-	3.94199	2.82504	3.09301	3.14316
chr11:33513732:-	4.89427	3.18827	0.95724	0.985006
chr11:33513742:-	4.49531	2.82504	0.95724	0.985006
chr11:33513746:-	3.03293	4.77474	0.95724	0.985006
chr11:33513764:-	6.03699	5.22951	1.93538	1.97745
chr11:33534758:+	5.86981	4.77474	7.02235	7.58472
chr11:33537403:-	4.49531	1.59874	2.25289	2.29787
chr1:133610229:-	3.03293	3.71948	5.79733	5.85301
chr1:133610236:-	3.94199	5.06439	6.40603	6.46205
chr1:133610238:-	4.49531	4.26746	2.92432	2.97366
chr1:133610240:-	4.49531	4.41195	3.38072	3.43205
chr1:133610244:-	4.89427	5.30549	6.28929	6.34526
chr1:133610247:-	5.46297	3.47818	5.12505	5.18014
chr1:133610253:-	3.94199	3.71948	5.37464	5.42998
chr1:133610258:-	3.94199	4.87789	4.82305	4.87776
chr1:133610265:-	6.03699	8.30132	7.87932	7.93576
chr1:133610268:-	4.49531	4.41195	6.23622	6.29217
chr1:133610278:-	7.02597	6.76189	6.7084	6.76455
chr1:133610281:-	6.03699	4.26746	6.27182	6.32778
chr1:133610291:-	4.49531	4.10687	2.73326	2.78156
chr1:133610297:-	3.94199	2.33844	3.38072	3.43205
chr1:133610299:-	3.03293	2.33844	5.34152	5.39683
chr11:3371343:-	4.89427	3.47818	3.91876	3.97176
chr11:3371367:-	3.03293	1.59874	3.09301	3.14316
chr1:134361941:-	6.44652	7.43835	6.62827	6.68439
chr1:134361950:-	3.03293	3.71948	1.93538	1.97745
chr1:134361956:-	3.94199	4.26746	4.72372	4.7783
chr1:134361958:-	4.49531	5.57477	6.00195	6.05776
chr1:134361961:-	3.03293	1.59874	3.24402	3.29483
chr1:134361964:-	3.03293	4.54328	0.95724	0.985006
chr1:134405989:+	4.89427	3.47818	3.24402	4.14147
chr1:134405993:+	4.49531	4.97415	1.52766	4.14147
chr1:134405994:+	6.85742	7.45512	3.62048	5.18014
chr1:134405996:+	7.24677	7.64256	3.91876	3.87878
chr1:134406007:+	3.03293	3.92614	1.52766	1.56494
chr1:134406020:+	5.20646	4.54328	4.23957	4.05911
chr1:134406025:+	4.49531	4.87789	4.37667	4.97081
chr1:134406027:+	5.86981	5.69264	3.82602	4.21939
chr1:134406033:+	6.66655	7.13941	4.16581	4.72587
chr1:134415407:+	3.03293	1.59874	0.95724	1.56494
chr1:134415419:+	3.94199	4.10687	0.95724	0.985006
chr1:134415422:+	3.94199	3.18827	1.52766	2.29787
chr1:134415430:+	5.86981	4.77474	1.93538	2.55989
chr1:134415441:+	3.03293	1.59874	2.25289	3.29483
chr1:134415447:+	3.03293	3.18827	1.52766	0.985006
chr1:134415453:+	3.03293	1.59874	3.24402	3.43205
chr1:134415455:+	3.03293	5.30549	3.50558	3.97176
chr1:134415461:+	3.03293	3.18827	1.93538	2.29787
chr1:134415468:+	6.03699	5.22951	2.73326	1.97745
chr1:134415469:+	4.49531	3.71948	3.38072	3.29483
chr1:134415474:+	3.94199	5.8016	2.92432	2.55989
chr1:134415479:+	3.03293	3.18827	4.67137	5.05821
chr1:134455519:+	3.94199	2.82504	0.95724	1.56494
chr1:134455539:+	3.03293	2.33844	2.51298	2.97366
chr1:134494633:+	5.20646	4.26746	2.51298	2.29787
chr1:134494643:+	3.03293	4.10687	1.52766	1.56494
chr1:134494645:+	3.03293	4.26746	3.38072	3.77939
chr1:134494647:+	5.46297	4.77474	4.30975	4.36362
chr1:134494649:+	4.49531	1.59874	0.95724	1.56494
chr1:134494657:+	3.94199	2.33844	1.52766	2.78156
chr1:134494663:+	3.03293	1.59874	3.38072	2.97366
chr11:3514879:+	3.94199	2.33844	0.95724	0.985006
chr1:135258484:-	5.86981	5.37767	2.25289	2.29787
chr1:135258498:-	3.94199	2.33844	0.95724	0.985006
chr1:135284023:-	3.94199	2.82504	4.91597	4.97081
chr1:135284052:-	4.49531	1.59874	3.50558	3.55736
chr1:135284054:-	3.03293	3.71948	4.30975	4.36362
chr1:135430483:-	3.03293	3.18827	1.93538	1.97745
chr1:135729219:+	3.03293	2.33844	6.77193	5.99269
chr1:135729226:+	4.49531	4.26746	6.55792	6.05776
chr1:135729251:+	3.03293	2.82504	1.52766	2.78156
chr1:135766095:+	3.94199	2.33844	3.82602	4.14147
chr1:135766109:+	3.03293	2.33844	3.62048	3.77939
chr1:135766169:+	3.03293	4.77474	3.24402	2.55989
chr1:135766240:+	3.94199	2.82504	0.95724	0.985006
chr11:35834498:-	3.94199	4.54328	7.87932	7.93576
chr11:35834502:-	5.86981	4.66365	10.3098	10.3665
chr11:35834509:-	3.03293	2.33844	6.78431	6.84048
chr11:35834525:-	4.49531	2.33844	7.08372	7.13999
chr11:35834534:-	3.03293	1.59874	5.9806	6.0364
chr1:13589864:-	4.49531	3.71948	4.23957	4.29331
chr1:13589884:-	3.03293	1.59874	1.52766	1.56494
chr1:136415284:+	3.03293	1.59874	0.95724	0.985006
chr1:136415294:+	5.86981	3.18827	4.91597	5.77776
chr1:136415296:+	4.49531	2.82504	1.93538	1.97745
chr1:13660482:-	3.94199	4.26746	5.74763	5.80328
chr1:13660489:-	3.03293	4.54328	7.62096	7.67736
chr1:13660494:-	3.94199	4.26746	7.0013	7.05754
chr1:13660498:-	3.03293	5.85314	5.82156	5.87726
chr1:13660514:-	3.03293	3.71948	5.9806	6.0364
chr1:13660520:-	5.20646	5.99756	7.92475	7.9812
chr1:13660535:-	3.03293	3.18827	5.46966	5.52509
chr1:138619739:-	3.94199	3.18827	1.93538	1.97745
chr1:138619743:-	3.03293	3.18827	1.93538	1.97745
chr1:138856828:-	3.03293	4.26746	3.24402	3.29483
chr11:3932034:-	4.49531	2.33844	4.50186	4.55609
chr11:3932044:-	6.03699	4.54328	4.82305	4.87776
chr11:3963993:+	4.49531	4.26746	8.69801	7.6565
chr11:3963999:+	3.03293	5.6349	9.65811	9.66338
chr11:40692643:-	3.03293	1.59874	0.95724	0.985006
chr11:40692648:-	4.49531	2.82504	0.95724	0.985006
chr11:40692658:-	3.94199	3.47818	0.95724	0.985006
chr11:40694911:-	3.94199	2.33844	6.96913	7.02537
chr11:40694935:-	3.03293	1.59874	3.50558	3.55736
chr11:40694941:-	4.49531	4.41195	3.24402	3.29483
chr11:40694943:-	4.49531	2.33844	6.19972	6.25565
[truncated: 18,362 more rows]

## Sheet: Reads-distribution
	Smart+5'			C2T-App			KAPA	SMART-total
Position	Cap	body	tail	Cap	Tail	body	All	Inter	3G	>=4G
0.02	178.446	105.389	231.892	340.233	52.0502	141.659	100.821	159.393	124.649	381.428
0.04	169.598	148.662	255.08	266.69	71.0398	172.679	183.762	203.254	162.788	453.771
0.06	126.37	173.898	242.672	167.96	90.7274	194.199	254.657	230.02	193.193	431.734
0.08	95.5033	190.308	220.291	113.359	89.6097	206.575	308.031	246.951	214.802	394.537
0.1	74.0643	203.969	203.758	86.9922	83.4886	218.025	334.402	255.262	236.649	352.411
0.12	61.4034	213.594	186.408	68.2071	89.913	224.395	346.045	253.285	255.971	327.366
0.14	52.0553	216.671	180.883	54.3467	99.9419	227.12	363.256	258.574	254.276	306.487
0.16	47.1464	223.504	169.107	43.1482	106.256	227.96	366.744	262.572	261.92	286.079
0.18	43.8853	220.707	181.805	40.3245	102.943	226.044	377.823	266.764	264.966	278.425
0.2	41.0141	224.629	183.736	38.9644	106.84	233.33	394.215	262.128	270.047	273.163
0.22	36.048	220.033	171.104	37.1794	109.598	228.564	383.79	257.805	261.438	256.403
0.24	34.5397	221.375	149.628	34.5203	107.206	229.297	386.276	254.236	260.44	245.402
0.26	31.9469	216.723	146.995	31.9489	104.731	231.591	390.112	256.494	263.249	245.069
0.28	30.6128	218.346	147.288	29.8546	103.559	229.726	388.922	256.928	261.494	234.726
0.3	30.2017	215.613	143.317	29.3333	101.889	227.844	384.058	252.08	256.015	226.093
0.32	29.0258	212.925	149.78	27.6968	119.615	226.514	386.169	247.842	249.977	219.752
0.34	28.844	208.548	138.908	26.4991	104.772	224.459	375.784	242.857	246.388	215.096
0.36	28.3844	207.738	142.528	24.6608	102.116	222.876	370.442	239.348	249.39	213.509
0.38	29.4658	204.02	140.088	26.1354	104.807	219.202	379.304	230.532	245.288	210.846
0.4	28.2641	205.92	126.488	21.8869	110.678	215.119	367.339	225.602	242.278	204.964
0.42	28.027	202.482	131.38	20.9311	106.38	218.873	371.047	222.609	241.118	195.208
0.44	28.6355	194.297	124.484	22.612	103.087	215.593	375.834	217.176	232.471	191.099
0.46	27.2358	201.903	129.989	19.5934	104.018	215.21	368.106	221.157	234.97	184.53
0.48	26.0977	204.705	116.593	22.9457	111.673	211.547	364.396	221.192	225.566	183.468
0.5	25.5848	202.419	125.343	20.8681	121.47	212.982	362.29	214.924	223.034	179.263
0.52	26.8553	197.576	122.665	19.9657	124.074	212.195	356.193	207.925	214.887	180.164
0.54	26.9817	202.742	119.006	20.764	123.933	214.114	343.515	206.162	208.898	177.828
0.56	26.3774	200.582	128.822	18.4565	123.424	206.087	341.719	203.494	207.554	173.205
0.58	25.8645	199.972	113.869	19.2943	124.77	200.92	331.738	198.647	203.847	170.327
0.6	27.3341	198.789	118.588	16.5898	129.89	197.653	321.711	198.142	199.134	163.405
0.62	25.4737	194.499	128.735	17.795	128.545	195.865	323.009	192.304	198.296	159.99
0.64	25.2681	191.77	128.032	19.4287	128.174	192.322	318.117	187.304	197.733	152.764
0.66	25.6769	191.231	119.891	17.0726	137.631	190.055	311.571	183.371	188.37	145.416
0.68	25.5518	194.408	120.454	15.3959	133.001	184.99	310.334	180.348	182.824	141.471
0.7	25.7302	194.359	136.311	18.1876	140.729	186.666	311.278	175.184	176.314	144.045
0.72	25.9705	194.382	132.485	17.1622	142.346	184.788	308.729	169.459	172.941	140.181
0.74	26.3704	199.865	137.576	15.8961	147.786	186.566	293.998	165.48	171.714	138.453
0.76	27.3043	201.021	129.749	16.4397	142.65	190.051	284.222	161.306	165.128	137.293
0.78	25.6875	203.754	142.636	14.6865	148.78	189.091	281.171	163.964	159.75	132.075
0.8	26.5111	203.764	135.312	13.2278	161.309	183.945	285.447	157.92	154.3	128.041
0.82	26.9339	202.069	133.875	12.4618	161.044	180.775	279.738	153.457	149.349	127.314
0.84	26.9058	204.838	148.915	13.1113	176.571	173.985	274.593	151.196	147.813	122.003
0.86	28.2136	207.141	152.328	13.8619	196.935	173.062	267.598	146.405	145.073	118.695
0.88	29.4544	206.675	168.116	14.5035	233.451	176.084	260.761	143.415	136.811	111.767
0.9	29.4079	205.609	187.392	15.5791	282.668	171.656	254.884	135.116	130.223	108.284
0.92	29.4813	203.919	212.654	13.1272	366.158	169.57	256.052	128.373	128.367	105.46
0.94	28.9441	199.801	272.333	11.1819	521.276	164.228	240.638	119.245	118.3	97.2718
0.96	28.3847	203.791	421.125	11.0951	800.961	164.771	226.279	111.677	111.41	87.2087
0.98	26.3367	185.205	753.966	8.78081	1221.77	158.443	207.883	102.309	99.8772	75.9122
1	20.581	153.861	1495.62	9.04339	1493.71	150.733	179.196	98.8119	98.7099	70.5966

## Sheet: mESC-multi-omics
geneID	geneName	Cap	Tail	Total
ENSMUSG00000102693.1	4933401J01Rik	0	0	0
ENSMUSG00000064842.1	Gm26206	0	0	0
ENSMUSG00000051951.5	Xkr4	0	0	0.214479
ENSMUSG00000102851.1	Gm18956	0	0	0
ENSMUSG00000103377.1	Gm37180	0	0	0
ENSMUSG00000104017.1	Gm37363	0	0	0.0684687
ENSMUSG00000103025.1	Gm37686	0	0	0
ENSMUSG00000089699.1	Gm1992	0	0	0
ENSMUSG00000103201.1	Gm37329	0	0	0
ENSMUSG00000103147.1	Gm7341	0	0	0
ENSMUSG00000103161.1	Gm38148	0	0	0
ENSMUSG00000102331.1	Gm19938	0	0	0.0930242
ENSMUSG00000102348.1	Gm10568	0	0	0.179945
ENSMUSG00000102592.1	Gm38385	0	0	0
ENSMUSG00000088333.2	Gm27396	0	0	0
ENSMUSG00000102343.1	Gm37381	0	0	0
ENSMUSG00000025900.13	Rp1	0	0	0.0252152
ENSMUSG00000102948.1	Gm6101	0	0	0.0815183
ENSMUSG00000104123.1	Gm37483	0	0	0
ENSMUSG00000025902.13	Sox17	0	0	0.213133
ENSMUSG00000104238.1	Gm37587	0	0	0.103548
ENSMUSG00000102269.1	Gm7357	0	0	0.0514219
ENSMUSG00000096126.1	Gm22307	0	0	0
ENSMUSG00000103003.1	Gm38076	0	0	0
ENSMUSG00000104328.1	Gm37323	0	0	0
ENSMUSG00000102735.1	Gm7369	0	0	0
ENSMUSG00000098104.1	Gm6085	0	0	0
ENSMUSG00000102175.1	Gm6119	0	0	0
ENSMUSG00000088000.1	Gm25493	0	0	0
ENSMUSG00000103265.1	Gm2053	0	0	0.22897
ENSMUSG00000103922.1	Gm6123	0	0	1.39199
ENSMUSG00000033845.13	Mrpl15	2.95743	8.42525	2.38758
ENSMUSG00000102275.1	Gm37144	0	0	0.557653
ENSMUSG00000025903.14	Lypla1	0	7.59598	3.49419
ENSMUSG00000104217.1	Gm37988	0	0	0
ENSMUSG00000033813.15	Tcea1	5.42485	6.1737	3.95058
ENSMUSG00000062588.4	Gm6104	0	0	0.238768
ENSMUSG00000103280.1	Gm37277	0	0	1.35783
ENSMUSG00000002459.17	Rgs20	0	0	0.237833
ENSMUSG00000091305.1	Gm17100	0	0	0
ENSMUSG00000102653.1	Gm37079	0	0	0
ENSMUSG00000085623.1	Gm16041	0	0	0
ENSMUSG00000091665.1	Gm17101	0	0	0
ENSMUSG00000033793.12	Atp6v1h	0	7.29057	2.35308
ENSMUSG00000104352.1	Gm7182	0	0	0
ENSMUSG00000104046.1	Gm37567	0	0	0.192656
ENSMUSG00000102907.1	Gm38264	0	0	0
ENSMUSG00000025905.14	Oprk1	0	0	0
ENSMUSG00000103936.1	Gm36965	0	0	0
ENSMUSG00000093015.1	Gm22463	0	0	0
ENSMUSG00000103519.1	Gm37429	0	0	0
ENSMUSG00000033774.4	Npbwr1	0	0	0.160384
ENSMUSG00000103090.1	Gm19214	0	0	0
ENSMUSG00000025907.14	Rb1cc1	0	5.67513	1.77226
ENSMUSG00000090031.2	4732440D04Rik	0	0	0.262969
ENSMUSG00000087247.3	Alkal1	0	0	0
ENSMUSG00000103355.1	Gm2147	0	0	0
ENSMUSG00000102706.1	Gm7417	0	0	0
ENSMUSG00000103845.1	Gm19026	0	0	0
ENSMUSG00000033740.17	St18	0	0	0.116298
ENSMUSG00000103329.2	Gm42492	0	0	0
ENSMUSG00000104385.1	Gm7449	0	0	0
ENSMUSG00000102135.1	Gm37108	0	1.86259	1.45086
ENSMUSG00000103282.1	Gm37275	0	0	0
ENSMUSG00000102534.1	Gm37225	0	0	0
ENSMUSG00000102213.1	Gm37489	0	0	0
ENSMUSG00000103629.1	Gm5694	0	0	0
ENSMUSG00000051285.17	Pcmtd1	0	5.74771	3.03439
ENSMUSG00000098201.1	Gm26983	0	0	0
ENSMUSG00000103509.1	Gm38372	0	0	3.11305
ENSMUSG00000048538.7	Gm9826	0	0	2.58808
ENSMUSG00000103709.1	Nras-ps2	0	0	0
ENSMUSG00000077244.1	Gm23274	0	0	0
ENSMUSG00000102768.1	Gm19002	0	0	0
ENSMUSG00000097797.6	Gm26901	0	0	0.511183
ENSMUSG00000103498.1	Gm18984	0	0	0
ENSMUSG00000103067.1	Gm30414	0	0	0.843446
ENSMUSG00000102320.1	Gm37791	0	0	0
ENSMUSG00000104226.1	Gm7470	0	0	0
ENSMUSG00000103903.1	Rps2-ps2	0	0	0
ENSMUSG00000103557.1	Gm38216	0	0	0
ENSMUSG00000025909.16	Sntg1	0	1.86259	0.376834
ENSMUSG00000102647.1	Gm38024	0	0	0.118662
ENSMUSG00000086235.1	Gm16284	0	0	0
ENSMUSG00000102253.1	Gm38259	0	0	0.0436391
ENSMUSG00000093970.1	Gm23358	0	0	0
ENSMUSG00000103884.1	Gm37005	0	0	0
ENSMUSG00000084353.1	Gm15452	0	0	0.929353
ENSMUSG00000103933.1	Gm36964	0	0	0.630531
ENSMUSG00000076135.1	Gm24276	0	4.28216	3.15269
ENSMUSG00000086195.1	Gm6152	0	0	0
ENSMUSG00000104504.1	Gm7445	0	0	0
ENSMUSG00000066693.2	Gm7493	0	0	0.429475
ENSMUSG00000102316.1	Gm37629	0	0	0
ENSMUSG00000103819.1	Gm38008	0	0	0
ENSMUSG00000102871.1	Gm37143	0	0	0
ENSMUSG00000101571.2	Gm6187	0	0	0
ENSMUSG00000104428.1	Gm18299	0	0	0
ENSMUSG00000102272.1	Gm7512	0	0	0
ENSMUSG00000065625.1	Gm24765	0	0	0
ENSMUSG00000103411.1	Gm18300	0	0	0.207121
ENSMUSG00000061024.8	Rrs1	0	6.90265	3.88541
ENSMUSG00000025911.14	Adhfe1	0	3.52938	1.06423
ENSMUSG00000079671.8	2610203C22Rik	0	0	0.031542
ENSMUSG00000081441.3	Gm6161	0	0	0.135515
ENSMUSG00000067879.3	Vxn	0	0	0.0473046
ENSMUSG00000099827.1	Gm29520	0	0	0.267154
ENSMUSG00000025912.16	Mybl1	0	4.77432	1.96834
ENSMUSG00000045210.8	Vcpip1	0	6.00627	2.06868
ENSMUSG00000097893.8	1700034P13Rik	0	0	0.232652
ENSMUSG00000025915.14	Sgk3	0	5.43248	1.05968
ENSMUSG00000046334.4	Gm6195	0	0	0
ENSMUSG00000088916.1	Gm22607	0	0	0
ENSMUSG00000046101.16	Mcmdc2	0	0	0.371307
ENSMUSG00000098234.7	Snhg6	0	0	3.81446
ENSMUSG00000093178.1	Snord87	0	0	5.16709
ENSMUSG00000099032.2	Tcf24	0	0	0.650253
ENSMUSG00000104025.1	E330040D14Rik	0	0	0
ENSMUSG00000025916.10	Ppp1r42	0	0	0
ENSMUSG00000087199.1	Gm15818	0	0	0
ENSMUSG00000095780.1	Gm24674	0	0	0
ENSMUSG00000025917.9	Cops5	0	7.45134	3.096
ENSMUSG00000056763.16	Cspp1	0	5.02854	1.49457
ENSMUSG00000102356.1	1700047N06Rik	0	0	0
ENSMUSG00000067851.11	Arfgef1	1.89024	6.37042	2.54423
ENSMUSG00000088153.1	Gm26348	0	0	0
ENSMUSG00000102556.1	Gm37569	0	0	0.395205
ENSMUSG00000042501.12	Cpa6	0	0	0
ENSMUSG00000103810.1	Gm38005	0	0	0.109795
ENSMUSG00000083422.1	Gm15604	0	0	0
ENSMUSG00000094979.1	Gm25253	0	0	0
ENSMUSG00000081417.1	Gm15603	0	0	0
ENSMUSG00000103448.1	Gm37133	0	0	0
ENSMUSG00000100212.1	Gm5522	0	0	0
ENSMUSG00000100648.1	Gm28659	0	0	0
ENSMUSG00000088585.1	Gm22963	0	0	0
ENSMUSG00000048960.13	Prex2	0	5.81682	1.16028
ENSMUSG00000077318.1	Gm24173	0	0	1.43071
ENSMUSG00000101827.1	Gm28686	0	0	0
ENSMUSG00000103494.1	Gm37410	0	0	0.0995312
ENSMUSG00000057715.13	A830018L16Rik	0	2.64921	0.462782
ENSMUSG00000103825.1	Gm38178	0	0	0.691449
ENSMUSG00000099845.1	Gm29273	0	0	1.40977
ENSMUSG00000103561.1	Gm38069	0	0	0
ENSMUSG00000101610.1	Gm7560	0	0	0
ENSMUSG00000093864.1	Gm22633	0	0	0
ENSMUSG00000098555.1	Mir6341	0	0	0
ENSMUSG00000097628.1	Gm2383	0	0	0
ENSMUSG00000098163.1	Gm6216	0	0	0
ENSMUSG00000097171.1	Gm17644	0	0	0.0946842
ENSMUSG00000101314.1	Gm29663	0	0	0
ENSMUSG00000016918.15	Sulf1	0	0	0.132374
ENSMUSG00000025938.16	Slco5a1	0	3.1554	0.951247
ENSMUSG00000104518.1	Gm37162	0	0	0
ENSMUSG00000069620.6	Gm5250	0	0	0
ENSMUSG00000099498.1	Gm29283	0	0	1.09121
ENSMUSG00000042414.7	Prdm14	2.68121	5.3416	3.57541
ENSMUSG00000005886.14	Ncoa2	0	5.81682	2.26371
ENSMUSG00000103506.1	Gm38376	0	0	0.254215
ENSMUSG00000103495.1	Gm37409	0	0	0.180777
ENSMUSG00000099183.1	Gm27881	0	0	0
ENSMUSG00000102639.1	Gm38223	0	0	0.392118
ENSMUSG00000104170.1	Gm37702	0	0	0.158274
ENSMUSG00000087782.1	Gm23169	0	0	0
ENSMUSG00000103085.1	Gm38120	0	0	0.356777
ENSMUSG00000102664.1	Gm38380	0	0	0.420026
ENSMUSG00000101476.1	Gm29570	0	0	0
ENSMUSG00000101171.1	Gm7593	0	0	0
ENSMUSG00000025935.10	Tram1	0	5.94584	4.0092
ENSMUSG00000025937.6	Lactb2	2.33926	7.94371	3.6769
ENSMUSG00000102982.1	Gm38319	0	0	2.35471
ENSMUSG00000067813.3	Xkr9	0	0	0
ENSMUSG00000077368.1	Gm26273	0	0	0
ENSMUSG00000097711.1	Gm5523	0	0	0.149074
ENSMUSG00000102166.1	Gm36947	0	0	0
ENSMUSG00000089358.1	Gm25491	0	0	0
ENSMUSG00000104209.1	Gm37400	0	0	0
ENSMUSG00000025932.14	Eya1	0	1.86259	0.516921
ENSMUSG00000095853.1	Gm22616	0	0	0
ENSMUSG00000102588.1	Gm37444	0	0	0
ENSMUSG00000054493.2	Gm9947	0	0	0.416605
ENSMUSG00000025930.6	Msc	0	4.07208	2.11269
ENSMUSG00000103492.1	Gm37412	0	0	0.0707109
ENSMUSG00000081201.1	Smt3h2-ps4	0	0	0
ENSMUSG00000082193.1	Rpl5-ps1	0	1.86259	0.684365
ENSMUSG00000032769.5	Trpa1	0	0	0.439807
ENSMUSG00000088159.1	Gm26345	0	0	0
ENSMUSG00000073737.3	Gm10566	0	0	0.986009
ENSMUSG00000092083.4	Kcnb2	0	0	0.0102881
ENSMUSG00000102937.1	Gm38116	0	0	0
ENSMUSG00000104149.1	Gm37138	0	0	0
ENSMUSG00000088829.1	Gm25227	0	0	0
ENSMUSG00000077377.1	Gm25168	0	0	0
ENSMUSG00000101652.1	Gm6060	0	0	0
ENSMUSG00000100814.1	Gm28669	0	0	0
ENSMUSG00000025925.14	Terf1	4.81094	6.90265	4.10271
ENSMUSG00000104379.1	Gm37509	0	0	0.531288
ENSMUSG00000032719.4	Sbspon	0	0	0
ENSMUSG00000088943.1	Gm23259	0	0	0
ENSMUSG00000100652.1	Gm7634	0	0	0
ENSMUSG00000067795.13	4930444P10Rik	0	1.86259	0.144329
ENSMUSG00000043716.13	Rpl7	4.31822	8.81129	6.52041
ENSMUSG00000025921.7	Rdh10	0	1.86259	0.70145
ENSMUSG00000104165.1	Gm38249	0	0	0.0659311
ENSMUSG00000100868.1	Gm28095	0	0	0
ENSMUSG00000025920.19	Stau2	0	3.8261	0.812318
ENSMUSG00000089982.7	Gm7568	0	0	0
ENSMUSG00000025939.19	Ube2w	0	5.43248	1.84707
ENSMUSG00000102457.1	Gm38342	0	0	0
ENSMUSG00000079658.9	Eloc	0	6.3237	2.64072
ENSMUSG00000097744.1	D030040B21Rik	0	0	0
ENSMUSG00000100959.1	Gm7654	0	0	0
ENSMUSG00000025940.6	Tmem70	0	4.28216	3.37327
ENSMUSG00000025779.10	Ly96	0	0	0.2781
ENSMUSG00000100093.1	Gm29649	0	0	0
ENSMUSG00000091020.3	Gm5828	0	0	0
ENSMUSG00000101640.1	Gm28376	0	0	0
ENSMUSG00000104133.1	4921511E07Rik	0	0	0
ENSMUSG00000042686.5	Jph1	0	1.86259	0.148705
ENSMUSG00000100110.1	Gm28783	0	0	0
ENSMUSG00000025777.8	Gdap1	0	1.86259	0
ENSMUSG00000099899.1	Gm28784	0	0	0
ENSMUSG00000100272.1	Gm28785	0	0	0
ENSMUSG00000100398.1	Gm5251	0	0	0
ENSMUSG00000101589.1	Rbm6-ps1	0	0	0.203216
ENSMUSG00000102048.1	Gm6075	0	0	0
ENSMUSG00000089534.1	Gm25166	0	0	0
ENSMUSG00000067780.3	Pi15	0	0	0.0663034
ENSMUSG00000100053.1	Gm28154	0	0	0.0366515
ENSMUSG00000085125.7	Gm16070	0	0	0.0552184
ENSMUSG00000025776.13	Crispld1	0	0	0
ENSMUSG00000099895.1	Gm28153	0	0	0
ENSMUSG00000100554.1	Gm7690	0	0	0.551357
ENSMUSG00000099473.1	Gm18775	0	0	0
ENSMUSG00000099591.1	Gm17969	0	0	0
ENSMUSG00000109887.1	Gm28756	0	0	0
ENSMUSG00000102001.1	Gm28755	0	0	0
ENSMUSG00000101717.2	Gm45784	0	0	0
ENSMUSG00000025774.14	Crisp4	0	0	0.162158
ENSMUSG00000070977.4	Defb44-ps	0	0	0
ENSMUSG00000073735.1	Defb18	0	0	0
ENSMUSG00000067773.6	Defb41	0	0	0
ENSMUSG00000101685.1	Gm17837	0	0	0.287315
ENSMUSG00000101306.1	Gm5252	0	0	0.16272
ENSMUSG00000088800.1	Gm24075	0	0	0
ENSMUSG00000101644.1	Gm28343	0	0	0
ENSMUSG00000099433.1	Gm28344	0	0	0
ENSMUSG00000089787.2	Gm15825	0	0	0
ENSMUSG00000042596.7	Tfap2d	0	0	0
ENSMUSG00000100720.1	Gm10075	0	0	0
ENSMUSG00000025927.13	Tfap2b	0	0	0.0485816
ENSMUSG00000100538.1	Gm28340	0	0	0
ENSMUSG00000101117.1	Gm28341	0	0	0
ENSMUSG00000100204.1	Gm4849	0	0	0
ENSMUSG00000084668.1	Gm24633	0	0	0
ENSMUSG00000102597.1	Gm38382	0	0	0.120165
ENSMUSG00000043760.16	Pkhd1	0	0	0.174959
ENSMUSG00000104095.1	Gm37315	0	0	0
ENSMUSG00000089914.2	4930486I03Rik	0	0	0
ENSMUSG00000090142.2	Gm15795	0	1.86259	0.258528
ENSMUSG00000070175.1	Gm24162	0	0	0
ENSMUSG00000099906.2	Gm28653	0	0	0
ENSMUSG00000065559.1	Mir206	0	0	0
ENSMUSG00000065480.1	Mir133b	0	0	0
ENSMUSG00000025929.4	Il17a	0	0	0.35394
ENSMUSG00000041872.9	Il17f	0	2.64921	0.342981
ENSMUSG00000041859.10	Mcm3	6.21116	8.09049	6.28167
ENSMUSG00000099714.1	Gm20587	0	0	0
ENSMUSG00000102121.1	Gm28065	0	0	0
ENSMUSG00000088858.1	Gm24723	0	0	1.40294
ENSMUSG00000097934.1	6720483E21Rik	0	1.86259	0.133435
ENSMUSG00000025931.15	Paqr8	1.23479	4.07208	2.29738
ENSMUSG00000077314.1	Gm24171	0	0	0
ENSMUSG00000100929.1	Gm28064	0	0	0
ENSMUSG00000041809.5	Efhc1	0	1.86259	0.47843
ENSMUSG00000041779.5	Tram2	0	5.14061	2.25211
ENSMUSG00000099971.1	Gm28287	0	0	0
ENSMUSG00000100819.1	Gm2693	0	0	0
ENSMUSG00000025933.15	Tmem14a	0	3.52938	1.33705
ENSMUSG00000102633.1	Gm38224	0	0	0.389663
ENSMUSG00000025934.15	Gsta3	0	4.90702	1.10384
ENSMUSG00000099343.1	Gm28836	0	0	0
ENSMUSG00000096375.2	Gm7094	0	0	0
ENSMUSG00000025936.15	Gm4956	0	0	0
ENSMUSG00000093963.1	Gm21909	0	0	0
ENSMUSG00000067750.3	Khdc1a	0	0	0.0767237
ENSMUSG00000086194.1	Gm16329	0	0	0
ENSMUSG00000094436.1	Gm16327	0	0	0
ENSMUSG00000041722.7	Khdc1c	0	0	0
ENSMUSG00000085507.1	Gm2709	0	0	0
ENSMUSG00000094926.1	Gm16533	0	0	0
ENSMUSG00000085079.3	Khdc1b	0	0	0
ENSMUSG00000085679.2	Gm16328	0	0	0
ENSMUSG00000028033.16	Kcnq5	0	0	0.135936
ENSMUSG00000104138.1	Gm36949	0	0	0
ENSMUSG00000082935.3	Gm7658	0	0	1.04414
ENSMUSG00000103748.1	Gm38243	0	0	0
ENSMUSG00000099692.1	Gm5696	0	0	0.47843
ENSMUSG00000100418.1	Gm28239	0	0	0.571042
ENSMUSG00000041670.17	Rims1	0	0	0.115381
ENSMUSG00000097642.1	Gm26866	0	0	0
ENSMUSG00000101468.1	Gm7761	0	0	1.52879
ENSMUSG00000101227.1	Gm29506	0	0	0
ENSMUSG00000073730.2	Ppp1r14bl	0	0	0
ENSMUSG00000089553.1	Gm24176	0	0	0
ENSMUSG00000102766.1	Gm6420	0	0	0
ENSMUSG00000065405.3	Mir30a	0	0	0
ENSMUSG00000097970.1	Gm27028	0	0	0
ENSMUSG00000065567.1	Mir30c-2	0	0	0
ENSMUSG00000100775.1	Gm29107	0	0	0
ENSMUSG00000101226.1	Gm20954	0	0	0
ENSMUSG00000026158.11	Ogfrl1	0	2.64921	0.554283
ENSMUSG00000097920.1	Gm7784	0	0	0
ENSMUSG00000099503.1	Gm28822	0	0	0.504365
ENSMUSG00000026156.8	B3gat2	0	0	0.188998
ENSMUSG00000026155.13	Smap1	0	0	1.92332
ENSMUSG00000026154.4	Sdhaf4	0	5.3416	2.48402
ENSMUSG00000102495.1	Gm26524	0	0	0
ENSMUSG00000026153.15	Fam135a	0	5.02854	1.63614
ENSMUSG00000102398.1	Gm37580	0	0	0.301664
ENSMUSG00000097670.1	Gm26607	0	0	0
ENSMUSG00000026147.16	Col9a1	0	0	0.0605037
ENSMUSG00000026141.13	Col19a1	0	2.64921	0.109419
ENSMUSG00000077463.1	Gm26418	0	0	0
ENSMUSG00000099997.1	Tubb4b-ps2	0	0	0
ENSMUSG00000100131.1	Gm28439	0	4.90702	3.15853
ENSMUSG00000067736.2	Gm10222	0	2.64921	3.90956
ENSMUSG00000101939.1	Gm28438	0	4.07208	3.76376
ENSMUSG00000101111.1	Gm28437	3.38879	8.69679	6.02933
ENSMUSG00000100862.1	Gm10925	3.38879	6.22545	5.31245
ENSMUSG00000102070.1	Gm28661	1.89024	7.42945	5.24086
ENSMUSG00000101249.1	Gm29216	2.33926	5.43248	5.82245
ENSMUSG00000073725.8	Lmbrd1	0	5.02854	2.10299
ENSMUSG00000100808.1	Gm28594	0	0	0
ENSMUSG00000100483.1	Gm28237	0	0	0
ENSMUSG00000100450.1	Gm9443	0	0	0
ENSMUSG00000099392.1	Gm29414	0	0	0
ENSMUSG00000033569.17	Adgrb3	0	0	0.0497523
ENSMUSG00000080849.1	Gm15702	0	0	0
ENSMUSG00000104257.1	Gm20172	0	0	0
ENSMUSG00000096866.1	Gm22260	0	0	0
ENSMUSG00000102296.1	Gm37543	0	0	0
ENSMUSG00000103209.1	Gm37331	0	0	0.174571
ENSMUSG00000104027.1	Gm37211	0	0	0.0884508
ENSMUSG00000102407.1	Gm37862	0	0	0.118617
ENSMUSG00000103214.1	Gm38286	0	0	0
ENSMUSG00000104100.1	Gm37880	0	0	0
ENSMUSG00000084740.1	Gm25294	0	0	1.03109
ENSMUSG00000103889.1	Gm37011	0	0	0
ENSMUSG00000101301.1	Gm29214	0	0	0
ENSMUSG00000104221.1	Gm37051	0	0	0
ENSMUSG00000102250.1	Gm38260	0	0	0
ENSMUSG00000102317.1	Gm37628	0	0	0.0564461
ENSMUSG00000103563.1	8030445P17Rik	0	0	0.056022
ENSMUSG00000102465.1	Gm38198	0	0	0
ENSMUSG00000102659.1	Gm37077	0	0	0
ENSMUSG00000103924.1	Gm37895	0	0	0
ENSMUSG00000104132.1	Gm36952	0	0	0.0838995
ENSMUSG00000102747.1	Gm37602	0	0	0
ENSMUSG00000102386.1	2900022M07Rik	0	0	0.400701
ENSMUSG00000103004.1	2900002M20Rik	0	0	0
ENSMUSG00000104516.1	Gm9884	0	0	0
ENSMUSG00000101618.1	Gm18443	0	0	0
ENSMUSG00000099458.1	Gm19123	0	0	0
ENSMUSG00000088111.1	Gm24064	0	0	0
ENSMUSG00000073722.3	4931408C20Rik	0	0	0
ENSMUSG00000095256.1	n-R5s209	0	0	0
ENSMUSG00000100310.1	Gm19641	0	0	0
ENSMUSG00000101514.1	Gm5524	0	1.86259	0.0761638
ENSMUSG00000101033.1	Gm18776	0	0	0
ENSMUSG00000101372.1	Gm19028	0	0	0
ENSMUSG00000103241.1	Gm38089	0	0	0
ENSMUSG00000086240.4	Gm7846	0	0	0
ENSMUSG00000048411.4	Gm597	0	0	0
ENSMUSG00000081557.2	Gm5697	0	0	0.120955
ENSMUSG00000058590.2	Gm6462	0	0	0
ENSMUSG00000101235.1	Gm18033	0	0	0
ENSMUSG00000064433.1	Gm25586	0	0	0
ENSMUSG00000080625.1	Gm22679	0	0	0
ENSMUSG00000080391.1	Gm23785	0	0	0
ENSMUSG00000099257.1	Mir6342	0	0	0
ENSMUSG00000099492.1	Gm5525	0	0	0.412387
ENSMUSG00000118548.1	AC125120.1	0	0	0
ENSMUSG00000101726.1	Gm7858	0	0	0
ENSMUSG00000096829.1	Gm23771	0	0	0
ENSMUSG00000098883.1	Gm27430	0	0	0
ENSMUSG00000053185.2	Gm9898	0	0	0
ENSMUSG00000100261.1	Gm6473	0	0	0
ENSMUSG00000101180.1	Gm2914	0	0	0
ENSMUSG00000048874.15	Phf3	0	6.54352	2.24024
ENSMUSG00000103783.1	Gm37522	0	0	0.746206
ENSMUSG00000104315.1	Gm37906	0	1.86259	1.36369
ENSMUSG00000026064.16	Ptp4a1	0	0	0.702018
ENSMUSG00000117310.2	Ptp4a1	4.5018	0	1.01518
ENSMUSG00000117091.1	Gm5698	0	0	0
ENSMUSG00000086726.3	Gm9458	0	0	0
ENSMUSG00000086727.8	4931428L18Rik	0	0	0
ENSMUSG00000100237.1	Gm28644	0	0	0
ENSMUSG00000098529.1	Gm27362	0	0	0
ENSMUSG00000100910.1	Gm29128	0	0	0.0537708
ENSMUSG00000099796.1	Gm7893	0	0	0
ENSMUSG00000050217.13	Lgsn	0	0	0.291746
ENSMUSG00000026063.4	Pih1d3	0	0	0
ENSMUSG00000077664.1	Gm26145	0	0	0
ENSMUSG00000100205.1	Gm4850	0	0	0
ENSMUSG00000100592.1	Gm28645	0	0	0
ENSMUSG00000094215.2	Gm6489	0	0	0
ENSMUSG00000101093.1	Eef1a1-ps2	0	0	0
ENSMUSG00000070960.4	Gm19680	0	0	0.516411
ENSMUSG00000088620.1	Gm23032	0	0	0
ENSMUSG00000082159.2	Gm7910	0	0	0
ENSMUSG00000026058.11	Khdrbs2	0	0	0.263488
ENSMUSG00000064688.1	Gm25814	0	0	0
ENSMUSG00000103482.1	Gm37999	0	0	0
ENSMUSG00000104498.1	Gm37110	0	0	0
ENSMUSG00000104313.1	Gm37911	0	0	0
ENSMUSG00000102865.1	Gm9839	0	0	0.202953
ENSMUSG00000102321.1	Gm37792	0	0	0.0451622
ENSMUSG00000091318.2	Gm5415	0	0	0
ENSMUSG00000089489.1	Gm24732	0	0	0
ENSMUSG00000104433.1	Gm37426	0	0	0
ENSMUSG00000089395.1	Gm23024	0	0	0
ENSMUSG00000102926.1	Gm37151	0	0	0
ENSMUSG00000100497.1	Gm28624	0	0	0
ENSMUSG00000102917.1	Gm37724	0	0	0
ENSMUSG00000100481.1	Gm7114	0	0	1.06487
ENSMUSG00000100590.1	Gm4785	0	0	0.900791
ENSMUSG00000088750.1	Gm24901	0	0	0
ENSMUSG00000104230.1	Gm37591	0	0	0
ENSMUSG00000101754.2	Gm2987	0	0	0
ENSMUSG00000065223.1	Gm25792	0	0	0
ENSMUSG00000100318.2	Gm18799	0	0	0.440014
ENSMUSG00000101612.2	Gm7933	0	0	0
ENSMUSG00000065260.1	Gm23453	0	0	0
ENSMUSG00000026134.11	Prim2	0	5.3416	1.82397
ENSMUSG00000101682.1	Gm29228	0	0	0
ENSMUSG00000102714.1	Gm37618	0	1.86259	0.740363
ENSMUSG00000102093.1	Gm17813	0	0	1.57788
ENSMUSG00000103746.1	1700001G17Rik	0	0	0.450216
ENSMUSG00000102198.1	Gm38173	0	0	0
ENSMUSG00000004768.14	Rab23	0	4.77432	1.74194
ENSMUSG00000042215.8	Bag2	2.68121	3.8261	1.88613
ENSMUSG00000103072.1	Gm37905	0	0	0
ENSMUSG00000042197.13	Zfp451	0	5.88278	1.99549
ENSMUSG00000081402.4	Gm15455	0	0	0.783714
ENSMUSG00000042182.16	Bend6	0	0	0.131161
ENSMUSG00000104416.1	Gm37067	0	0	0
ENSMUSG00000026131.20	Dst	0	7.45134	3.82599
ENSMUSG00000103596.1	Gm37354	0	0	0.448052
ENSMUSG00000099382.1	Gm28631	0	0	0
ENSMUSG00000084506.1	Gm23792	0	0	0
ENSMUSG00000103364.1	Gm38157	0	3.52938	1.06114
ENSMUSG00000105982.1	Mir6896	0	0	0
ENSMUSG00000096992.3	Gm26788	0	0	0.825096
ENSMUSG00000103001.1	A930005N03Rik	0	0	0.231514
ENSMUSG00000104397.1	Gm37958	0	0	0
ENSMUSG00000102839.1	Gm37385	0	0	0
ENSMUSG00000101206.1	Gm5266	0	0	0
ENSMUSG00000101462.2	Gm3052	0	0	0
ENSMUSG00000102336.1	Gm37233	0	0	0.0966875
ENSMUSG00000092852.1	Mir5103	0	0	0
ENSMUSG00000042111.9	Ccdc115	2.95743	4.77432	2.57305
ENSMUSG00000101711.1	Gm28306	0	0	0
ENSMUSG00000026127.13	Imp4	0	5.51798	2.33929
ENSMUSG00000026126.15	Ptpn18	0	1.86259	0.416139
ENSMUSG00000100280.2	Gm28417	0	0	0
ENSMUSG00000101223.6	4930568A12Rik	0	0	0.223086
ENSMUSG00000026125.9	Prss39	0	0	0.217648
ENSMUSG00000101116.1	Gm28416	0	0	0
ENSMUSG00000026124.4	Cfc1	0	0	0
ENSMUSG00000101803.1	Gm28419	0	0	0.936547
ENSMUSG00000037529.13	Prss40	0	0	0.27051
ENSMUSG00000045815.4	1700101I19Rik	0	0	0
ENSMUSG00000045174.10	Amer3	0	0	0.0695949
ENSMUSG00000100524.1	Gm28418	0	0	0.597552
ENSMUSG00000102499.1	Gm36984	0	0	0
ENSMUSG00000103521.1	Gm29730	0	0	0
ENSMUSG00000104098.1	AA619741	0	0	0
ENSMUSG00000037509.21	Arhgef4	0	3.1554	0.611919
ENSMUSG00000102537.1	Gm37224	0	0	0
ENSMUSG00000102612.1	Gm37845	0	0	0
ENSMUSG00000118272.1	Arhgef4	0	0	0
ENSMUSG00000104002.2	Gm38336	0	1.86259	0.635532
ENSMUSG00000037503.12	Fam168b	0	4.62816	4.54566
ENSMUSG00000104358.1	Gm37127	0	0	0.716738
ENSMUSG00000026123.11	Plekhb2	3.98989	5.02854	2.60456
ENSMUSG00000103716.1	Gm19430	0	0	0.266811
ENSMUSG00000103548.1	Gm37670	0	0	0
ENSMUSG00000103760.1	Gm8009	0	0	0
ENSMUSG00000103997.1	Gm38027	0	0	0
ENSMUSG00000077231.1	Gm25096	0	0	0
ENSMUSG00000104417.1	Gm37068	0	0	0
ENSMUSG00000064601.1	Gm25634	0	0	0
ENSMUSG00000101714.1	Gm28415	0	0	0
ENSMUSG00000102531.1	1110002O04Rik	0	0	0.969934
ENSMUSG00000103096.1	Gm8022	0	0	0
ENSMUSG00000102279.1	Gm37146	0	0	1.2669
ENSMUSG00000103708.1	Gm33222	0	2.64921	1.09824
ENSMUSG00000104201.1	4930535G08Rik	0	1.86259	0.328108
ENSMUSG00000102434.1	Gm38049	0	0	0.211894
ENSMUSG00000045216.7	Hs6st1	0	4.07208	3.73529
ENSMUSG00000104523.1	Gm37335	0	0	0
ENSMUSG00000102202.1	Gm33280	0	0	0.406092
ENSMUSG00000037470.14	Uggt1	1.23479	7.10961	3.38993
ENSMUSG00000098752.1	Mir6897	0	0	0
ENSMUSG00000047180.8	Neurl3	1.23479	0	0.182624
ENSMUSG00000037447.16	Arid5a	0	1.86259	0.400785
ENSMUSG00000102762.1	4930403P22Rik	0	0	0
ENSMUSG00000010453.12	Kansl3	0	5.51798	3.4074
ENSMUSG00000098680.1	Mir6898	0	0	0
ENSMUSG00000037432.15	Fer1l5	0	0	0.850031
ENSMUSG00000001143.13	Lman2l	0	2.64921	2.06542
ENSMUSG00000037408.10	Cnnm4	0	0	1.18971
ENSMUSG00000104316.1	Gm37909	0	0	0.810677
ENSMUSG00000106081.1	Gm47280	0	0	0
ENSMUSG00000001138.13	Cnnm3	0	5.74771	2.47183
ENSMUSG00000102845.1	Gm38033	0	0	0
ENSMUSG00000067653.12	Ankrd23	0	0	0.111676
ENSMUSG00000109510.1	Gm42417	0	0	0
ENSMUSG00000079610.9	Ankrd39	0	2.64921	0.933176
ENSMUSG00000026121.13	Sema4c	0	2.64921	1.40821
ENSMUSG00000087589.3	D430040D24Rik	0	0	0.106616
ENSMUSG00000046337.17	Fam178b	0	4.46551	2.5183
ENSMUSG00000089906.1	Gm6428	0	0	0
ENSMUSG00000077939.1	Gm24133	0	0	0
ENSMUSG00000061518.11	Cox5b	0	6.00627	4.8531
ENSMUSG00000037351.9	Actr1b	2.33926	5.88278	3.56904
ENSMUSG00000102416.4	4933424G06Rik	0	0	0
ENSMUSG00000104237.1	Gm33533	0	0	0.340099
ENSMUSG00000026117.10	Zap70	0	0	0.931184
ENSMUSG00000097291.1	Gm18828	0	0	0
ENSMUSG00000026116.11	Tmem131	0	7.47292	3.38605
ENSMUSG00000103016.1	Gm37506	0	0	2.01286
ENSMUSG00000102930.1	Gm38115	1.23479	0	1.38912
ENSMUSG00000103159.1	F830112A20Rik	0	0	2.09402
ENSMUSG00000080054.3	Rpl12-ps1	0	0	0.521921
ENSMUSG00000095944.1	n-R5s210	0	0	0.935099
ENSMUSG00000050122.19	Vwa3b	0	0	0.408774
ENSMUSG00000103603.1	Gm37020	0	0	0.285475
ENSMUSG00000026114.14	Cnga3	0	4.07208	1.71215
ENSMUSG00000102231.1	1700074A21Rik	0	0	0
ENSMUSG00000026113.17	Inpp4a	0	3.1554	1.03936
ENSMUSG00000086064.1	4930439A04Rik	0	0	0
ENSMUSG00000102879.1	Gm37135	0	0	0.85835
ENSMUSG00000026112.7	Coa5	1.89024	6.3237	3.68847
ENSMUSG00000026111.15	Unc50	2.33926	6.41568	3.59289
ENSMUSG00000026110.15	Mgat4a	0	3.1554	0.98972
ENSMUSG00000103948.1	4930594C11Rik	0	0	0.351355
ENSMUSG00000087233.1	Gm43213	0	0	0
ENSMUSG00000026090.16	2010300C02Rik	0	1.86259	0.279594
ENSMUSG00000089767.1	4930556I23Rik	0	0	0
ENSMUSG00000104365.1	4930470B04Rik	0	0	0
ENSMUSG00000102650.1	Gm19863	0	0	0.0689208
ENSMUSG00000060771.15	Tsga10	0	4.28216	0.741426
ENSMUSG00000097268.1	Gm26805	0	0	0
ENSMUSG00000037216.5	Lipt1	0	0	0.561931
ENSMUSG00000026088.15	Mitd1	0	3.52938	0.926878
ENSMUSG00000026087.11	Mrpl30	3.38879	6.62285	3.30475
ENSMUSG00000061584.6	Lyg2	0	0	0
ENSMUSG00000087374.1	Gm15457	0	0	0
ENSMUSG00000026085.11	Lyg1	0	0	0
ENSMUSG00000089141.1	Gm23409	0	0	0
ENSMUSG00000058407.12	Txndc9	3.18917	6.50215	1.97573
ENSMUSG00000026083.12	Eif5b	0	6.12002	2.96126
ENSMUSG00000026082.11	Rev1	0	4.28216	2.51936
ENSMUSG00000103804.1	Gm37062	0	0	1.59105
ENSMUSG00000102716.1	Gm5099	0	0	0
ENSMUSG00000037138.18	Aff3	0	0	0.621289
ENSMUSG00000085391.1	Gm16150	0	0	0
ENSMUSG00000085280.1	Gm16151	0	0	0
ENSMUSG00000087131.7	Gm16152	0	0	0.303671
ENSMUSG00000102984.1	Gm34727	0	0	0
ENSMUSG00000102541.1	Gm38135	0	0	0
ENSMUSG00000103531.1	2610300A13Rik	0	0	0
ENSMUSG00000048814.11	Lonrf2	0	0	0.248498
ENSMUSG00000026080.13	Chst10	1.23479	3.1554	0.601289
ENSMUSG00000103647.1	Gm37707	0	0	0
ENSMUSG00000102447.1	Gm6621	0	0	0
ENSMUSG00000067604.8	Nms	0	0	0
ENSMUSG00000026078.10	Pdcl3	0	5.74771	2.78468
ENSMUSG00000103046.1	Gm37309	0	0	0.995133
ENSMUSG00000104188.1	Gm37821	0	0	0.08255
ENSMUSG00000103182.1	Gm37091	0	0	0
ENSMUSG00000098833.1	Mir6349	0	0	0
ENSMUSG00000026077.15	Npas2	0	0	0.372383
ENSMUSG00000092553.1	Gm20428	0	0	0
ENSMUSG00000092563.1	Gm3617	0	0	0
ENSMUSG00000073702.11	Rpl31	1.89024	9.26522	5.94025
ENSMUSG00000003134.10	Tbc1d8	0	4.07208	2.85095
ENSMUSG00000102607.1	Gm37265	0	0	0.316455
ENSMUSG00000065629.2	Gm24826	0	0	0
ENSMUSG00000104827.1	Gm24826	0	0	0
ENSMUSG00000003135.15	Cnot11	0	5.14061	2.61723
ENSMUSG00000085894.1	Gm15832	0	3.8261	0.917336
ENSMUSG00000077704.1	Snord89	0	0	2.98304
ENSMUSG00000048234.13	Rnf149	0	0	2.70196
ENSMUSG00000064936.1	Gm23722	0	0	2.58715
ENSMUSG00000102471.1	Gm5100	0	7.24114	3.52393
ENSMUSG00000050967.5	Creg2	0	3.8261	0.683309
ENSMUSG00000097083.1	D930019O06Rik	0	0	0.530504
ENSMUSG00000057173.8	Rfx8	0	2.64921	0.973825
ENSMUSG00000091937.3	Gm3646	0	0	1.15918
ENSMUSG00000101634.6	1700066B17Rik	0	0	0
ENSMUSG00000026074.15	Map4k4	0	8.3803	4.08922
ENSMUSG00000102985.1	4930456G14Rik	0	0	0
ENSMUSG00000026073.13	Il1r2	0	0	0.649679
ENSMUSG00000097899.2	Gm16894	0	0	0
ENSMUSG00000102975.1	Gm37347	0	0	0.646575
ENSMUSG00000026072.12	Il1r1	0	3.1554	0.42345
ENSMUSG00000103560.1	Gm38070	0	0	0
ENSMUSG00000070942.8	Il1rl2	0	0	0.232974
ENSMUSG00000103230.1	Gm17970	0	0	0
ENSMUSG00000026069.15	Il1rl1	0	0	0
ENSMUSG00000026070.15	Il18r1	0	0	0.345248
ENSMUSG00000026068.11	Il18rap	0	0	0
ENSMUSG00000104441.1	Gm35801	0	0	0
ENSMUSG00000026065.8	Slc9a4	0	0	0.715747
ENSMUSG00000102676.1	Gm37435	0	0	0.220308
ENSMUSG00000026062.12	Slc9a2	0	0	0
ENSMUSG00000103679.1	Gm37623	0	0	0
ENSMUSG00000103270.1	Gm37915	0	0	0
ENSMUSG00000041945.12	Mfsd9	0	0	0.277112
ENSMUSG00000079588.3	Tmem182	0	0	0.110924
ENSMUSG00000094136.2	Gm5973	0	0	0
ENSMUSG00000104072.1	4930448I06Rik	0	0	0
ENSMUSG00000100185.1	Gm28634	0	0	0.22174
ENSMUSG00000100832.1	Gm29260	0	0	0.139877
ENSMUSG00000100178.1	Gm5267	0	0	0.272279
ENSMUSG00000101877.1	Gm8176	0	0	0
ENSMUSG00000053640.2	Gm9915	0	0	0
ENSMUSG00000101919.1	Gm29664	0	0	0
ENSMUSG00000101299.2	Gm28175	0	0	0
ENSMUSG00000100180.1	Gm28140	0	0	0
ENSMUSG00000103106.1	Gm37047	0	0	0
ENSMUSG00000060424.14	Pantr1	0	0	0.101698
ENSMUSG00000104199.1	4930420N18Rik	0	0	0
ENSMUSG00000045515.4	Pou3f3	0	1.86259	0.171607
ENSMUSG00000093436.6	Gm20646	0	0	0
ENSMUSG00000097063.3	Pantr2	0	0	0
ENSMUSG00000099784.1	Dalir	0	0	0
ENSMUSG00000060679.14	Mrps9	0	7.70937	3.89525
ENSMUSG00000077448.1	Gm23126	0	0	0.855934
ENSMUSG00000041907.9	Gpr45	0	0	0.201566
ENSMUSG00000089088.1	Gm24001	0	0	0
ENSMUSG00000070939.9	Tgfbrap1	1.23479	4.07208	0.984967
ENSMUSG00000100269.1	Gm28782	0	0	0
ENSMUSG00000041878.3	8430432A02Rik	0	0	0.430665
ENSMUSG00000010290.7	AI597479	0	4.46551	2.60512
ENSMUSG00000008136.14	Fhl2	0	0	0.362956
ENSMUSG00000094497.1	Gm8210	0	0	3.6392
ENSMUSG00000099576.1	Gm29040	0	0	0
ENSMUSG00000099694.1	Gm29610	0	0	0
ENSMUSG00000101923.1	Gm29041	0	0	0
ENSMUSG00000066877.11	Nck2	0	0	2.49903
ENSMUSG00000103422.1	Gm37536	0	0	0.431412
ENSMUSG00000103945.1	Gm38228	0	0	0.879212
ENSMUSG00000026051.8	Ecrg4	0	0	0
ENSMUSG00000100764.1	Gm29155	0	0	0
ENSMUSG00000100635.1	Gm29157	0	0	0
ENSMUSG00000100480.1	Gm29156	0	0	0
ENSMUSG00000057363.12	Uxs1	4.21686	5.59869	1.65563
ENSMUSG00000090243.1	Gm16103	0	0	0.226153
ENSMUSG00000100701.1	Gm19587	0	0	0.483651
ENSMUSG00000101395.1	Gm8241	0	0	0
ENSMUSG00000088848.1	Gm26352	0	0	0
ENSMUSG00000095757.1	Gm24180	0	0	0
ENSMUSG00000041763.14	Tpp2	2.33926	6.62285	3.09214
ENSMUSG00000047343.4	Mettl21c	0	0	0.3817
ENSMUSG00000090106.1	Gm15838	0	0	0
ENSMUSG00000091844.2	Gm8251	0	0	0.0155455
ENSMUSG00000026049.11	Tex30	0	4.28216	2.27257
ENSMUSG00000101104.6	Gm29247	0	0	0
ENSMUSG00000026047.13	Poglut2	1.89024	4.28216	2.007
ENSMUSG00000041684.11	Bivm	0	4.46551	1.34949
ENSMUSG00000026048.16	Ercc5	0	4.28216	1.69575
ENSMUSG00000046828.3	Mettl21e	0	0	0
ENSMUSG00000089703.1	Gm15833	0	0	0
ENSMUSG00000100966.1	Gm5700	0	0	0
ENSMUSG00000100769.1	Gm28893	0	0	0
ENSMUSG00000101567.1	Txn-ps1	0	0	0
ENSMUSG00000056870.9	Gulp1	0	0	0.965719
ENSMUSG00000102319.1	Gm37626	0	0	0.0670465
ENSMUSG00000089877.1	Gm16102	0	0	0
ENSMUSG00000101701.1	4930521E06Rik	0	0	0
ENSMUSG00000103071.1	Gm38110	0	0	0
ENSMUSG00000100434.1	Gm3489	0	0	0
ENSMUSG00000100013.1	Gm19480	0	0	0
ENSMUSG00000101251.1	Gm3496	0	0	0
ENSMUSG00000101937.1	Gm5268	0	0	0
ENSMUSG00000026043.18	Col3a1	0	0	0.0315547
ENSMUSG00000105211.1	Gm47302	0	0	0
ENSMUSG00000026042.16	Col5a2	0	0	0.197999
ENSMUSG00000104476.1	Gm38211	0	0	0.021534
ENSMUSG00000100218.1	Gm8296	0	0	0
ENSMUSG00000100361.1	Gm7063	0	0	0
ENSMUSG00000100894.1	Gm8304	0	0	0
ENSMUSG00000095121.1	Gm23216	0	0	0
ENSMUSG00000065255.1	Gm23974	0	0	0
ENSMUSG00000100843.1	Gm8307	0	0	0
ENSMUSG00000087764.1	Gm23984	0	0	0
ENSMUSG00000025995.16	Wdr75	0	6.80397	2.97567
ENSMUSG00000099850.1	Gm28906	0	0	0.166089
ENSMUSG00000084817.3	Gm5526	0	0	0
ENSMUSG00000098549.1	Gm5269	0	0	0
ENSMUSG00000099381.1	Gm18303	0	0	0
ENSMUSG00000025993.10	Slc40a1	0	0	0.325661
ENSMUSG00000099946.1	Gm9496	0	0	0
ENSMUSG00000070896.2	Rpl23a-ps1	0	0	0
ENSMUSG00000090682.4	Gm3852	0	0	0
ENSMUSG00000044457.8	Stk-ps2	0	0	0.0331656
ENSMUSG00000099432.1	Gm18849	0	0	0.472602
ENSMUSG00000041144.12	Dnah7b	0	0	0.0155857
ENSMUSG00000096047.1	n-R5s211	0	0	0.935099
ENSMUSG00000101262.1	Gm8326	0	0	0.078024
ENSMUSG00000101337.6	Dnah7c	0	0	0.0726806
ENSMUSG00000025986.6	Slc39a10	0	4.46551	2.80752
ENSMUSG00000100213.1	Gm28151	0	0	0.935823
ENSMUSG00000103129.1	Gm37393	0	0	0
ENSMUSG00000100160.1	Gm28527	0	0	0
ENSMUSG00000101921.1	Gm28825	0	0	0
ENSMUSG00000101447.1	Gm28826	0	0	0
ENSMUSG00000081185.1	Gm4852	0	0	0
ENSMUSG00000103246.1	Gm38090	0	0	0
ENSMUSG00000098876.1	Mir6350	0	0	0
ENSMUSG00000100530.1	Gm18117	0	0	0.524869
ENSMUSG00000104067.1	Gm37196	0	0	0
ENSMUSG00000100033.1	Gm8337	0	0	0.356151
ENSMUSG00000094968.1	Gm22419	0	0	0
ENSMUSG00000088017.1	Gm23829	0	0	0
ENSMUSG00000101996.1	Gm19206	0	0	0
ENSMUSG00000096973.1	Gm5974	0	0	0
ENSMUSG00000064943.1	Gm23240	0	1.86259	1.48228
ENSMUSG00000100866.1	Gm28830	0	0	0
ENSMUSG00000101721.1	Gm8354	0	0	0.775191
ENSMUSG00000099376.1	Gm19124	0	1.86259	0.935926
ENSMUSG00000097883.1	Gm8357	0	0	0
ENSMUSG00000092790.1	Gm22693	0	0	0
ENSMUSG00000099698.1	Gm28740	0	0	0
ENSMUSG00000099454.1	Gm8367	0	0	0
ENSMUSG00000051616.14	C230029F24Rik	0	0	0
ENSMUSG00000099627.1	Gm6757	0	0	0
ENSMUSG00000099577.1	Gm3605	0	0	0
ENSMUSG00000099882.1	Gm28388	0	0	0
ENSMUSG00000101760.1	Gm8384	0	0	0
ENSMUSG00000099608.1	4933411E06Rik	0	0	0
ENSMUSG00000099864.1	Gm8391	0	0	0
ENSMUSG00000098249.1	Gm27330	0	0	0
ENSMUSG00000100451.1	Gm29665	0	0	0
ENSMUSG00000099941.1	Gm20118	0	0	0
ENSMUSG00000084531.1	Gm25843	0	0	0.758114
ENSMUSG00000100816.1	Gm28321	0	0	0
ENSMUSG00000026109.14	Tmeff2	0	0	0
ENSMUSG00000100671.1	Gm28322	0	0	0
ENSMUSG00000092906.1	Gm25736	0	0	0
ENSMUSG00000101242.1	Gm28319	0	0	0
ENSMUSG00000099924.1	Gm28320	0	0	0.131584
ENSMUSG00000099625.1	Gm29325	0	0	0.118842
ENSMUSG00000101799.1	9330175M20Rik	0	0	0.37595
ENSMUSG00000045954.7	Cavin2	0	0	0.0990274
ENSMUSG00000099741.1	Gm5253	0	0	0
ENSMUSG00000101702.1	1700072G22Rik	0	0	0
ENSMUSG00000026107.11	Nabp1	1.89024	4.46551	2.2416
ENSMUSG00000099413.1	Gm17767	0	0	0.149394
ENSMUSG00000103424.1	Gm37535	0	0	0
ENSMUSG00000101741.1	Gm28055	0	0	0.205217
ENSMUSG00000018417.14	Myo1b	0	6.93409	2.69842
ENSMUSG00000101724.1	Gm29453	0	0	0.747471
ENSMUSG00000100313.1	Gm28323	0	0	0.430218
ENSMUSG00000100696.1	Gm8419	0	0	0
ENSMUSG00000099135.1	Gm27607	0	0	0
ENSMUSG00000072324.4	Gm8420	0	0	0
ENSMUSG00000062939.11	Stat4	0	3.1554	0.534534
ENSMUSG00000101628.1	Gm28177	0	0	0
ENSMUSG00000078291.1	Gm3940	0	0	0
ENSMUSG00000109599.1	Gm31812	0	0	1.20079
ENSMUSG00000026104.14	Stat1	0	2.64921	0.205083
ENSMUSG00000099569.1	Gm18301	0	0	0
ENSMUSG00000026103.14	Gls	0	7.13689	2.53439
ENSMUSG00000099648.1	Gm5975	0	0	0.208086
ENSMUSG00000065192.1	Gm23460	0	0	0
ENSMUSG00000002881.14	Nab1	0	3.1554	1.73528
ENSMUSG00000097833.1	Gm5976	0	0	0
ENSMUSG00000101501.1	Rps27a-ps1	0	0	0
ENSMUSG00000100120.1	Gm553	0	0	0.389176
ENSMUSG00000099878.1	Gm28178	0	0	0
ENSMUSG00000100007.1	Gm5527	0	0	0.420188
ENSMUSG00000043015.15	Nemp2	0	5.51798	2.1882
ENSMUSG00000103630.1	Gm37242	0	0	0.502254
ENSMUSG00000041439.15	Mfsd6	2.33926	3.1554	0.672065
ENSMUSG00000100302.1	Gm29670	0	0	0
ENSMUSG00000100230.1	Gm28650	0	0	0
ENSMUSG00000026102.9	Inpp1	0	3.1554	0.244649
ENSMUSG00000041426.12	Hibch	0	4.28216	1.74266
ENSMUSG00000089802.1	Gm16107	0	0	1.00522
ENSMUSG00000043629.12	1700019D03Rik	0	4.77432	2.38153
ENSMUSG00000026100.6	Mstn	0	0	0.0567531
ENSMUSG00000089334.1	Gm24349	0	0	0
ENSMUSG00000060715.9	1700019A02Rik	0	3.1554	0.764172
ENSMUSG00000026098.13	Pms1	0	3.8261	1.20758
ENSMUSG00000100763.1	Gm28777	0	0	0
ENSMUSG00000026097.9	Ormdl1	0	3.8261	1.22416
ENSMUSG00000100679.1	Gm28778	0	0	0
ENSMUSG00000026096.14	Osgepl1	0	1.86259	0.75581
ENSMUSG00000099913.1	Gm28551	0	0	0.186713
ENSMUSG00000101838.6	Gm18800	0	0	0.219791
ENSMUSG00000026095.15	Asnsd1	0	5.59869	0.920001
ENSMUSG00000117809.1	Gm50478	0	0	0
ENSMUSG00000100267.1	Gm28779	0	0	0
ENSMUSG00000099450.1	Gm6799	0	0	0
ENSMUSG00000100069.1	Gm6801	0	0	0
ENSMUSG00000096141.2	Dnah7a	0	0	0.0482411
ENSMUSG00000092657.1	Gm25240	0	0	0
ENSMUSG00000026094.14	Stk17b	0	4.90702	1.76856
ENSMUSG00000102405.1	Gm37863	0	0	0.533
ENSMUSG00000042807.15	Hecw2	0	3.52938	0.29435
ENSMUSG00000098443.1	Mir7681	0	0	0
ENSMUSG00000087949.1	Gm24251	0	0	0
ENSMUSG00000102868.1	Gm37633	0	0	0.164258
ENSMUSG00000094013.1	Gm25829	0	0	1.59866
ENSMUSG00000025983.11	Ccdc150	0	0	0.148058
ENSMUSG00000041303.7	Gtf3c3	0	5.67513	3.13766
ENSMUSG00000109809.1	Gm34066	0	0	0
ENSMUSG00000073678.4	Pgap1	1.89024	6.27541	2.45816
ENSMUSG00000104136.1	Gm36955	0	0	0.177192
ENSMUSG00000101130.1	Gm19637	0	0	0
ENSMUSG00000052331.14	Ankrd44	0	0	0.359847
ENSMUSG00000101674.6	4930444A19Rik	0	0	0.406725
ENSMUSG00000102503.1	Gm37370	0	0	0.206573
ENSMUSG00000089245.1	Gm24053	0	0	0
ENSMUSG00000102642.1	A130048G24Rik	0	0	0.109603
ENSMUSG00000025982.13	Sf3b1	4.87887	9.11553	4.05286
ENSMUSG00000103030.1	E330011M16Rik	0	0	0.164777
ENSMUSG00000025981.13	Coq10b	0	3.8261	1.3296
ENSMUSG00000101122.1	Gm17971	0	0	0
ENSMUSG00000025980.14	Hspd1	2.95743	8.51117	6.05038
ENSMUSG00000073676.4	Hspe1	0	8.93302	6.37801
ENSMUSG00000100736.1	Gm5147	0	1.86259	0.184837
ENSMUSG00000089670.1	Gm16581	0	1.86259	1.27722
ENSMUSG00000025979.13	Mob4	0	6.00627	2.28313
ENSMUSG00000061863.6	Gm6822	0	0	0
ENSMUSG00000025978.14	Rftn2	0	0	0.244715
ENSMUSG00000097649.2	Gm10561	0	0	0
ENSMUSG00000046994.9	Mars2	0	3.52938	1.60276
ENSMUSG00000025977.15	Boll	0	0	0.318556
ENSMUSG00000100215.1	Gm8292	0	1.86259	0.349441
ENSMUSG00000101945.1	Gm29138	0	0	0
ENSMUSG00000101085.1	Gm8531	0	0	0.57157
ENSMUSG00000038349.10	Plcl1	0	0	0
ENSMUSG00000102145.1	Gm38056	0	0	0.0308157
ENSMUSG00000100309.1	Gm6644	0	0	0
ENSMUSG00000102831.1	Gm37382	0	0	0
ENSMUSG00000099950.1	9130227L01Rik	0	0	0
ENSMUSG00000102491.1	Gm36986	0	0	0
ENSMUSG00000100372.1	1700003I22Rik	0	0	0
ENSMUSG00000100944.1	Gm28900	0	0	0
ENSMUSG00000101332.1	Gm28240	0	0	0.276744
ENSMUSG00000045336.5	Hsfy2	0	0	0
ENSMUSG00000038331.15	Satb2	0	5.14061	1.82464
ENSMUSG00000087022.4	9130024F11Rik	0	0	0.55533
ENSMUSG00000104310.1	Gm4081	0	0	0
ENSMUSG00000094128.1	Gm23943	0	0	0
ENSMUSG00000099945.1	1700126A01Rik	0	0	0
ENSMUSG00000101429.1	BC055402	0	0	0
ENSMUSG00000101129.1	Gm5254	0	0	0
ENSMUSG00000097519.2	4930558J18Rik	0	0	0.561704
ENSMUSG00000038323.3	1700066M21Rik	0	1.86259	1.85472
ENSMUSG00000048495.16	Tyw5	0	4.77432	1.39139
ENSMUSG00000025971.6	Maip1	0	5.88278	0.767737
ENSMUSG00000077776.1	Gm22371	0	0	0
ENSMUSG00000088353.1	Gm24014	0	0	0
ENSMUSG00000101826.1	Gm8581	0	0	0.314858
ENSMUSG00000102685.1	Gm37373	0	0	0
ENSMUSG00000101151.1	Gm17929	0	0	0.428882
ENSMUSG00000038305.15	Spats2l	1.23479	3.1554	0.720597
ENSMUSG00000091283.1	Gm17234	0	0	0
ENSMUSG00000054770.16	Kctd18	1.23479	5.81682	1.57663
ENSMUSG00000026039.9	Sgo2a	0	6.37042	2.57069
ENSMUSG00000063558.4	Aox1	0	0	0.572479
ENSMUSG00000064294.12	Aox3	0	1.86259	0.187622
ENSMUSG00000089275.1	Gm24548	0	0	0
ENSMUSG00000038242.12	Aox4	0	1.86259	0.174991
ENSMUSG00000089822.1	Gm15759	0	0	0.196301
ENSMUSG00000079554.2	Aox2	0	0	0.0532677
ENSMUSG00000103839.1	Gm37607	0	0	0.54116
ENSMUSG00000051223.14	Bzw1	1.89024	7.26607	4.49196
ENSMUSG00000026034.17	Clk1	0	6.90265	3.06932
ENSMUSG00000026035.15	Ppil3	0	4.07208	1.17928
ENSMUSG00000026036.17	Nif3l1	0	3.52938	1.45079
ENSMUSG00000026037.14	Orc2	1.89024	5.74771	3.41299
ENSMUSG00000094245.1	Gm23966	0	0	0
ENSMUSG00000085054.2	Gm15834	0	0	0.129675
ENSMUSG00000038174.14	Fam126b	0	5.3416	1.62391
ENSMUSG00000026032.8	Ndufb3	1.23479	5.94584	3.25316
ENSMUSG00000100202.1	Gm29389	0	0	0
ENSMUSG00000099490.1	Gm18802	0	0	0.315495
ENSMUSG00000059647.5	Cbx3-ps7	0	0	0
ENSMUSG00000047528.13	Flacc1	0	0	0.0453848
ENSMUSG00000102059.1	Gm20257	0	0	0
ENSMUSG00000101046.1	Gm28803	0	0	0
ENSMUSG00000026031.15	Cflar	0	2.64921	0.397217
ENSMUSG00000100236.1	Gm3841	0	0	0
ENSMUSG00000026029.14	Casp8	0	0	0.378644
ENSMUSG00000102719.1	Gm37760	0	2.64921	0.480866
ENSMUSG00000099719.1	Gm28802	0	0	0
ENSMUSG00000026028.12	Trak2	0	1.86259	1.93836
ENSMUSG00000026027.13	Stradb	0	0	1.04403
ENSMUSG00000072295.7	C2cd6	0	0	0.118587
ENSMUSG00000047383.8	AC169382.1	0	0	0
ENSMUSG00000099752.1	Gm29018	0	0	0.125615
ENSMUSG00000077616.1	Gm25502	0	0	0
ENSMUSG00000038079.14	Tmem237	0	6.12002	2.7687
ENSMUSG00000097573.2	G730003C15Rik	0	0	0.248551
ENSMUSG00000079550.9	Mpp4	0	0	0.0650184
ENSMUSG00000101586.1	Gm29017	0	0	0.142424
ENSMUSG00000099563.1	Gm19125	0	0	0
ENSMUSG00000026024.14	Als2	0	0	2.21595
ENSMUSG00000026023.16	Cdk15	0	0	0.381878
ENSMUSG00000099922.1	Gm29016	0	0	0.514553
ENSMUSG00000104502.1	Gm37737	0	0	0
ENSMUSG00000041075.8	Fzd7	0	5.94584	4.26305
ENSMUSG00000097819.1	Gm26813	0	0	0.277148
ENSMUSG00000047361.16	Gm973	0	0	0.109911
ENSMUSG00000099811.6	Gm28411	0	0	0
ENSMUSG00000101409.1	1700122D07Rik	0	0	0
ENSMUSG00000026021.15	Sumo1	0	6.27541	3.25908
ENSMUSG00000089276.1	Gm24545	0	0	0
ENSMUSG00000103821.1	D430013B06Rik	0	0	1.07145
ENSMUSG00000101400.1	Gm29596	0	0	1.26873
ENSMUSG00000026020.9	Nop58	1.23479	8.40295	3.90812
ENSMUSG00000077345.1	Snord70	0	0	4.38954
ENSMUSG00000077358.1	Gm26293	0	0	0
ENSMUSG00000089512.3	Gm26287	0	0	3.70697
ENSMUSG00000089093.3	Snord11	0	2.64921	4.15351
ENSMUSG00000067336.6	Bmpr2	0	5.3416	1.48465
ENSMUSG00000104052.1	Gm38125	0	0	0.088326
ENSMUSG00000103131.1	Gm37977	0	0	0
ENSMUSG00000041040.12	Fam117b	0	6.1737	2.31469
ENSMUSG00000103696.1	Gm37531	0	1.86259	0.401283
ENSMUSG00000100901.1	Gm18829	0	0	0.181196
ENSMUSG00000026018.12	Ica1l	0	2.64921	0.360294
ENSMUSG00000026019.15	Wdr12	0	6.80397	2.08747
ENSMUSG00000026017.13	Carf	0	3.52938	0.828127
ENSMUSG00000082609.1	Gm15464	0	0	0
ENSMUSG00000073664.11	Nbeal1	1.23479	5.81682	2.07618
ENSMUSG00000100516.1	Gm29332	0	0	0
ENSMUSG00000049439.13	Cyp20a1	0	4.28216	3.0633
ENSMUSG00000103822.1	6030460B20Rik	0	0	0.496026
ENSMUSG00000026782.15	Abi2	0	3.8261	2.21206
ENSMUSG00000026014.15	Raph1	0	5.2446	1.11072
ENSMUSG00000081562.1	Gm11575	0	0	0
ENSMUSG00000084400.1	Gm11576	0	0	0
ENSMUSG00000082160.1	Gm11578	0	0	0
ENSMUSG00000103215.1	Gm38388	0	0	0
ENSMUSG00000088973.1	Gm23762	0	0	0
ENSMUSG00000084151.1	Gm11577	0	0	0
ENSMUSG00000101188.1	Eif4a-ps4	1.89024	0	6.40226
ENSMUSG00000026012.2	Cd28	0	0	0
ENSMUSG00000086795.1	Gm11579	0	0	0
ENSMUSG00000085965.1	2310016D23Rik	0	0	0
ENSMUSG00000104069.1	Gm37198	0	0	0
ENSMUSG00000083118.1	Gm11609	0	0	0
ENSMUSG00000083355.1	Gm11581	0	0	0
ENSMUSG00000102549.1	Gm38137	0	0	0
ENSMUSG00000026011.13	Ctla4	0	0	0
ENSMUSG00000081382.1	Rpl18-ps1	0	0	0.271097
ENSMUSG00000080800.1	Gm11582	0	0	0
ENSMUSG00000026009.14	Icos	0	0	0.0885259
ENSMUSG00000102561.1	Gm37039	0	0	0
ENSMUSG00000082804.3	Rpl17-ps1	0	0	0
ENSMUSG00000082661.1	Gm11590	0	0	0
ENSMUSG00000080785.1	Gm11591	0	0	0
ENSMUSG00000100893.1	Gm28083	0	0	0
ENSMUSG00000085248.2	Gm11587	0	0	0.472602
ENSMUSG00000085447.1	9530026F06Rik	0	0	0
ENSMUSG00000086408.1	Gm11588	0	0	0
ENSMUSG00000089546.1	Gm25839	0	0	0
ENSMUSG00000100965.1	Gm28449	0	0	0
ENSMUSG00000102168.1	Gm36943	0	0	0
ENSMUSG00000100381.1	Gm28094	0	0	0
ENSMUSG00000086009.1	4930587A21Rik	0	0	0.17317
ENSMUSG00000052062.14	Pard3b	0	0	0.0236142
ENSMUSG00000103656.1	Gm37205	0	0	0
ENSMUSG00000104402.1	Gm38012	0	0	0
ENSMUSG00000104081.1	Gm38278	0	0	0
ENSMUSG00000085842.7	Pard3bos1	0	0	0
ENSMUSG00000103002.1	Gm38075	0	0	0
ENSMUSG00000100344.1	Gm29640	0	0	0
ENSMUSG00000101509.1	Gm29641	0	0	0
ENSMUSG00000085019.2	Pard3bos2	0	0	0
ENSMUSG00000102359.1	Gm38351	0	0	0
ENSMUSG00000085400.1	Pard3bos3	0	0	0
ENSMUSG00000100750.1	Gm29084	0	0	0
ENSMUSG00000081950.1	Gm11600	0	0	0
ENSMUSG00000084333.1	Gm11599	0	0	0.694262
ENSMUSG00000025969.15	Nrp2	0	4.90702	2.18776
ENSMUSG00000100811.1	Gm29083	0	0	0
ENSMUSG00000103032.1	Gm37121	0	0	0.421898
ENSMUSG00000100426.1	Gm4208	0	0	0
ENSMUSG00000040865.15	Ino80d	1.23479	6.83762	2.6184
ENSMUSG00000104991.1	Gm44468	0	0	0
ENSMUSG00000088953.1	Gm24942	0	0	0
ENSMUSG00000081617.1	Rps13-ps7	0	1.86259	0.372863
ENSMUSG00000081429.1	Rps27-ps1	0	0	0
ENSMUSG00000084799.7	Ino80dos	0	0	0.747015
ENSMUSG00000101599.1	Gm20342	0	2.64921	1.05871
ENSMUSG00000025968.16	Ndufs1	0	7.26607	3.12394
ENSMUSG00000077884.2	Gm24557	0	0	3.05601
ENSMUSG00000025967.16	Eef1b2	0	10.6734	6.29378
ENSMUSG00000098850.1	Gm27390	0	0	0
ENSMUSG00000064612.2	Gm26457	0	0	1.25787
ENSMUSG00000105060.1	Gm26457	0	0	0
ENSMUSG00000064602.1	Snora41	0	0	3.90472
ENSMUSG00000046856.13	Gpr1	0	2.64921	0.968349
ENSMUSG00000094290.2	Gm27512	0	0	0
ENSMUSG00000086730.2	Platr12	1.23479	2.64921	2.64198
ENSMUSG00000102536.1	1700039I01Rik	0	0	2.5256
ENSMUSG00000087561.7	Gm11608	0	0	1.8416
ENSMUSG00000092705.1	Gm24513	0	0	0
ENSMUSG00000027520.16	Zdbf2	2.68121	6.54352	3.17114
ENSMUSG00000094214.1	Gm23448	0	0	0
ENSMUSG00000083039.1	Gm11606	0	0	0
ENSMUSG00000081643.1	Gm11605	0	0	0.741589
ENSMUSG00000025964.15	Adam23	0	4.46551	2.0808
ENSMUSG00000087823.1	Gm22281	0	0	1.6357
ENSMUSG00000115378.1	Gm39653	0	0	0.258743
ENSMUSG00000069085.5	Dytn	0	0	0.145357
ENSMUSG00000083066.1	Gm12748	0	0	0
ENSMUSG00000025963.5	Mdh1b	0	0	0.171555
ENSMUSG00000025962.15	Fastkd2	0	6.3237	1.96395
ENSMUSG00000025961.1	4933402D24Rik	0	0	0.637487
ENSMUSG00000080817.1	Gm13751	0	0	0
ENSMUSG00000082373.2	Gm13754	0	0	0
ENSMUSG00000044689.5	Gm13749	0	0	0
ENSMUSG00000025959.13	Klf7	1.23479	3.8261	0.783062
ENSMUSG00000098487.1	Mir6899	0	0	0
ENSMUSG00000086836.1	Gm13748	0	0	0
ENSMUSG00000086721.2	Gm13750	0	0	0
ENSMUSG00000101895.1	Gm28981	0	0	0.590317
ENSMUSG00000093228.1	Gm25748	0	0	0
ENSMUSG00000099658.1	Gm28980	0	0	0
ENSMUSG00000025958.14	Creb1	0	5.3416	1.73202
ENSMUSG00000025956.10	Mettl21a	0	3.1554	2.61555
ENSMUSG00000101832.1	Gm28982	0	0	0.509896
ENSMUSG00000100437.1	Gm29152	0	0	0
ENSMUSG00000087213.2	2810408I11Rik	0	5.51798	1.07906
ENSMUSG00000070871.10	Ccnyl1	0	2.64921	1.87551
ENSMUSG00000045005.9	Fzd5	1.23479	5.67513	4.8399
ENSMUSG00000102140.1	Gm38058	0	0	0.10372
ENSMUSG00000051344.13	Plekhm3	0	3.1554	1.70305
ENSMUSG00000097264.1	Rpl31-ps24	0	0	0
ENSMUSG00000084416.3	Rpl10a-ps1	3.56411	7.86432	5.74432
ENSMUSG00000077471.1	Gm24788	0	0	0
ENSMUSG00000025955.13	Akr1cl	0	0	0
ENSMUSG00000090042.1	Gm8550	0	0	0
ENSMUSG00000070870.6	Cryge	0	1.86259	0.378759
ENSMUSG00000067299.11	Crygd	0	0	0.508224
ENSMUSG00000025952.15	Crygc	0	0	0
ENSMUSG00000073658.4	Crygb	0	0	0
ENSMUSG00000100774.1	Gm7329	0	0	0
ENSMUSG00000044429.8	Cryga	0	3.1554	0.532084
ENSMUSG00000100846.1	Gm28845	0	0	0
ENSMUSG00000044816.10	D630023F18Rik	0	1.86259	0.573691
ENSMUSG00000025950.16	Idh1	0	6.62285	3.65009
ENSMUSG00000025949.16	Pikfyve	0	5.2446	2.23277
ENSMUSG00000025946.13	Pth2r	0	0	0.116454
ENSMUSG00000100503.1	Gm28927	0	0	0
ENSMUSG00000100504.1	Gm28926	0	0	0
ENSMUSG00000099383.1	Gm28925	0	0	0
ENSMUSG00000100340.1	Gm28923	0	0	0
ENSMUSG00000100439.1	Gm28922	0	0	0
ENSMUSG00000099819.1	Gm28728	0	0	0
ENSMUSG00000082565.1	Gm5255	0	0	0
ENSMUSG00000082774.1	Gm8805	0	3.52938	1.25518
ENSMUSG00000025945.11	Crygf	0	0	0
ENSMUSG00000081623.1	Gm8809	0	0	0
ENSMUSG00000083242.1	Gm15659	0	0	0
ENSMUSG00000083289.1	Gm8812	0	0	0
ENSMUSG00000015222.18	Map2	0	1.86259	0.118676
ENSMUSG00000088850.1	Gm24729	0	0	0
ENSMUSG00000073656.4	Gm10558	0	0	0.407845
ENSMUSG00000065694.1	Gm25411	0	0	0
ENSMUSG00000055567.18	Unc80	0	0	0.104656
ENSMUSG00000103375.1	Gm37181	0	0	0
ENSMUSG00000026005.15	Rpe	0	3.8261	2.31454
ENSMUSG00000026004.15	Kansl1l	0	0	1.46409
ENSMUSG00000102559.1	Gm37570	0	0	0.315677
ENSMUSG00000102374.1	Gm38387	0	0	0.706399
ENSMUSG00000102776.1	Gm38162	0	0	0.625745
ENSMUSG00000082057.1	Gm15789	0	0	0.564782
ENSMUSG00000103706.1	6820402A03Rik	0	0	0
ENSMUSG00000103756.1	Gm37285	0	0	0.817449
ENSMUSG00000103382.1	Gm37755	0	0	0.720277
ENSMUSG00000103553.1	Gm38218	0	0	0.157987
ENSMUSG00000026003.5	Acadl	0	4.28216	2.83121
ENSMUSG00000082769.3	Gm15793	0	0	0.90844
ENSMUSG00000089420.2	Gm27934	0	0	0
ENSMUSG00000077328.1	Gm25832	0	0	0
ENSMUSG00000061816.15	Myl1	0	0	0
ENSMUSG00000094191.1	Rpl31-ps14	0	0	0.654652
ENSMUSG00000082212.1	Gm15826	0	0	0
ENSMUSG00000026000.16	Lancl1	0	6.00627	2.76632
ENSMUSG00000025991.8	Cps1	0	0	0.257463
ENSMUSG00000086204.1	Gm15668	0	0	0.971183
ENSMUSG00000077745.1	Gm26342	0	0	0
ENSMUSG00000082473.1	Kif22-ps	0	0	0.348816
ENSMUSG00000095282.1	Gm22548	0	0	0
ENSMUSG00000085075.1	Gm15669	0	0	0
ENSMUSG00000104395.1	Gm37957	0	0	0
ENSMUSG00000096031.1	Gm23189	0	0	0
ENSMUSG00000087329.3	Gm15671	0	0	0
ENSMUSG00000062209.15	Erbb4	0	0	0.0251262
ENSMUSG00000102449.1	Gm37100	0	0	0
ENSMUSG00000083795.1	Gm15670	0	0	0
ENSMUSG00000080539.1	Gm25542	0	0	0
ENSMUSG00000103307.1	Gm19335	0	0	0
ENSMUSG00000104508.1	Gm37735	0	0	0
ENSMUSG00000103642.1	Gm37769	0	0	0
ENSMUSG00000103809.1	Gm37061	0	0	0
ENSMUSG00000087514.1	Gm16076	0	0	0
ENSMUSG00000084332.1	Gm8840	0	0	0
ENSMUSG00000101387.1	Pced1c-ps	0	0	0
ENSMUSG00000099804.1	Gm28497	0	0	0
ENSMUSG00000100354.1	Gm29113	0	0	0
ENSMUSG00000101156.1	Gm29114	0	0	0.333015
ENSMUSG00000025997.13	Ikzf2	0	2.64921	0.44835
ENSMUSG00000100815.1	Gm29112	0	0	0.641767
ENSMUSG00000099954.1	Gm28112	0	0	0.158035
ENSMUSG00000103402.1	Gm37930	0	0	0
ENSMUSG00000053153.14	Spag16	0	0	0.347973
ENSMUSG00000089345.1	Gm22665	0	0	0
ENSMUSG00000080524.1	Gm23879	0	0	0
ENSMUSG00000101730.1	Gm28580	0	0	0
ENSMUSG00000103052.1	Gm38272	0	0	0.239868
ENSMUSG00000104287.1	Gm37456	0	0	0.103497
ENSMUSG00000075952.1	Gm23422	0	0	0
ENSMUSG00000045648.15	Vwc2l	0	0	0.0792384
ENSMUSG00000026196.7	Bard1	1.23479	6.41568	3.41753
ENSMUSG00000089965.1	Gm16236	0	0	0
ENSMUSG00000101551.1	Gm8870	0	0	0
ENSMUSG00000050296.14	Abca12	0	0	0.041687
ENSMUSG00000101617.1	Gm6947	0	0	0
ENSMUSG00000026192.13	Atic	1.89024	6.54352	3.42015
ENSMUSG00000026193.15	Fn1	8.99409	10.9502	7.15494
ENSMUSG00000073652.10	Apol7d	0	2.64921	0.872206
ENSMUSG00000101834.1	Gm5829	0	0	0
ENSMUSG00000100319.1	Gm5256	0	0	0.319045
ENSMUSG00000102689.1	Gm37217	0	0	0.086305
ENSMUSG00000099707.6	Gm8883	0	0	0
ENSMUSG00000101211.1	Gm28818	0	0	0.0501695
ENSMUSG00000101848.1	4933417E11Rik	0	0	0.261341
ENSMUSG00000101764.1	4930556G22Rik	0	0	0
ENSMUSG00000059483.5	Gm5528	0	0	0
ENSMUSG00000101496.1	Gm8885	0	0	0.787397
ENSMUSG00000102123.1	Gm4319	0	0	0
ENSMUSG00000039395.8	Mreg	0	6.12002	5.52949
ENSMUSG00000094655.1	Gm25360	7.72889	1.86259	10.0133
ENSMUSG00000094050.1	Gm23472	0	0	8.02927
ENSMUSG00000093956.1	Gm24497	1.89024	0	7.68342
ENSMUSG00000093843.1	Gm25939	0	1.86259	8.37623
ENSMUSG00000026189.13	Pecr	0	5.3416	2.63832
ENSMUSG00000026188.11	Tmem169	0	0	0.191751
ENSMUSG00000026187.9	Xrcc5	5.51301	6.93409	5.46234
ENSMUSG00000039372.5	Marchf4	0	0	0
ENSMUSG00000085812.1	Gm15843	0	0	0
ENSMUSG00000039354.16	Smarcal1	0	3.52938	2.74484
ENSMUSG00000110712.1	Gm39662	0	0	0.225663
ENSMUSG00000039342.5	Ankar	0	0	0.0666894
ENSMUSG00000110487.1	Gm18035	0	0	1.07421
ENSMUSG00000110596.1	Gm45859	0	0	0
ENSMUSG00000046330.10	Rpl37a	0	8.01897	5.40637
ENSMUSG00000039323.18	Igfbp2	0	9.2958	7.46319
ENSMUSG00000026185.8	Igfbp5	0	2.64921	0.194797
ENSMUSG00000101968.6	1700027A15Rik	0	0	0.390641
ENSMUSG00000026182.6	Tnp1	0	0	0
ENSMUSG00000102266.1	Gm38106	0	0	0
ENSMUSG00000101112.1	Gm29185	0	0	0
ENSMUSG00000100697.1	Gm29184	0	0	0
ENSMUSG00000099877.6	Pinc	0	0	0
ENSMUSG00000098697.1	Gm27315	0	0	0
ENSMUSG00000101812.1	D530049I02Rik	0	0	0
ENSMUSG00000100044.1	Gm9553	0	0	0
ENSMUSG00000100444.1	C530043A13Rik	0	0	0.076799
ENSMUSG00000100429.1	Gm29186	0	0	0
ENSMUSG00000100301.6	6030407O03Rik	0	0	0.122854
ENSMUSG00000101344.1	Gm29183	0	1.86259	1.06973
ENSMUSG00000088666.1	Gm25329	0	0	0
ENSMUSG00000098504.1	Mir6351	0	0	0
ENSMUSG00000055322.16	Tns1	0	4.62816	2.14868
ENSMUSG00000061815.11	Rufy4	0	0	0.302171
ENSMUSG00000026180.8	Cxcr2	0	0	0.0504769
ENSMUSG00000048480.5	Cxcr1	0	0	0.284954
ENSMUSG00000087820.1	Mir1928	0	0	0
ENSMUSG00000094768.1	Gm25524	0	0	0
ENSMUSG00000006304.14	Arpc2	2.33926	7.0818	3.966
ENSMUSG00000064272.3	Gpbar1	0	0	0.854131
ENSMUSG00000006299.13	Aamp	1.23479	7.53576	3.81636
ENSMUSG00000101503.1	Gm28364	0	0	0
ENSMUSG00000026179.14	Pnkd	0	5.43248	1.67957
ENSMUSG00000103013.1	Gm37503	0	0	0
ENSMUSG00000006301.17	Tmbim1	0	3.8261	1.48564
ENSMUSG00000099931.1	Gm29358	0	0	0
ENSMUSG00000103403.1	Gm37931	0	0	0.463291
ENSMUSG00000073650.8	Catip	0	0	0.576151
ENSMUSG00000026177.11	Slc11a1	0	3.52938	0.554528
ENSMUSG00000026176.13	Ctdsp1	0	3.1554	2.50782
ENSMUSG00000065468.1	Mir26b	0	0	0
ENSMUSG00000026175.12	Vil1	0	0	0.768043
ENSMUSG00000033364.13	Usp37	2.95743	6.66094	3.13367
ENSMUSG00000103227.1	Gm37733	0	2.64921	0.793122
ENSMUSG00000026174.9	Cnot9	0	4.28216	3.42354
ENSMUSG00000026173.15	Plcd4	0	1.86259	0.127544
ENSMUSG00000026135.17	Zfp142	0	3.52938	1.32227
ENSMUSG00000093155.1	Gm25035	0	0	0
ENSMUSG00000026172.12	Bcs1l	1.89024	4.62816	2.09349
ENSMUSG00000026171.12	Rnf25	1.23479	4.90702	2.24249
ENSMUSG00000033276.18	Stk36	0	1.86259	0.786595
ENSMUSG00000033257.14	Ttll4	0	4.07208	2.11224
ENSMUSG00000026170.6	Cyp27a1	1.89024	2.64921	1.55967
ENSMUSG00000006542.13	Prkag3	0	0	0
ENSMUSG00000098351.1	Gm27507	0	0	0
ENSMUSG00000033227.7	Wnt6	0	0	0.580263
ENSMUSG00000099472.1	Gm29539	0	0	0.363295
ENSMUSG00000026167.14	Wnt10a	0	0	0.233766
ENSMUSG00000089964.1	Gm16582	0	0	0
ENSMUSG00000090071.4	Cdk5r2	0	4.07208	0.730463
ENSMUSG00000055197.4	Fev	0	0	0
ENSMUSG00000006546.3	Cryba2	0	0	0
ENSMUSG00000065616.3	Mir375	0	0	0
ENSMUSG00000047021.14	Cfap65	0	0	0.0395144
ENSMUSG00000089653.1	Gm15841	0	0	0
ENSMUSG00000006538.12	Ihh	0	0	0.146423
ENSMUSG00000103145.1	Gm37744	0	0	0
ENSMUSG00000026162.7	Nhej1	1.89024	1.86259	2.03788
ENSMUSG00000026205.8	Slc23a3	0	0	0.201948
ENSMUSG00000033159.14	Cnppd1	1.89024	4.62816	1.5678
ENSMUSG00000049339.16	Retreg2	0	5.88278	2.79389
ENSMUSG00000026197.12	Zfand2b	0	5.51798	3.13396
ENSMUSG00000026198.15	Abcb6	0	0	0.595019
ENSMUSG00000099519.1	Gm29253	0	0	0
ENSMUSG00000033124.16	Atg9a	0	0	0.9851
ENSMUSG00000026199.17	Ankzf1	0	2.64921	2.00657
ENSMUSG00000026200.13	Glb1l	0	1.86259	0.392263
ENSMUSG00000099204.2	Gm27943	0	0	0
ENSMUSG00000026201.12	Stk16	0	0	1.35694
ENSMUSG00000026202.13	Tuba4a	0	3.52938	3.20793
ENSMUSG00000096094.2	A630095N17Rik	0	0	0.133095
ENSMUSG00000118482.1	Gm50472	0	0	0
ENSMUSG00000026203.16	Dnajb2	0	3.1554	1.0867
ENSMUSG00000026204.15	Ptprn	0	0	0.1734
ENSMUSG00000101840.1	Gm28294	0	0	0
ENSMUSG00000033061.15	Resp18	0	0	0
ENSMUSG00000100556.1	Gm28902	0	0	0
ENSMUSG00000026209.15	Dnpep	1.89024	7.7975	4.24343
ENSMUSG00000026208.9	Des	0	2.64921	1.22026
ENSMUSG00000085653.7	Gm15179	0	0	0.170155
ENSMUSG00000026207.16	Speg	0	2.64921	0.268359
ENSMUSG00000086053.1	Gm15178	0	0	0
ENSMUSG00000033021.16	Gmppa	0	4.77432	3.44944
ENSMUSG00000033007.15	Asic4	0	0	0
ENSMUSG00000102605.1	Gm37264	0	0	0
ENSMUSG00000032997.16	Chpf	0	4.07208	2.11144
ENSMUSG00000026211.17	Obsl1	0	1.86259	1.60923
ENSMUSG00000051703.14	Tmem198	0	0	0.119935
ENSMUSG00000032968.4	Inha	0	3.1554	1.50564
ENSMUSG00000082745.1	Gm15181	0	0	0
ENSMUSG00000026213.15	Stk11ip	0	4.77432	3.27413
ENSMUSG00000082059.1	Gm15183	0	0	0
ENSMUSG00000006576.16	Slc4a3	0	2.64921	1.11181
ENSMUSG00000083244.1	Gm15180	0	0	0.527252
ENSMUSG00000082528.1	Gm15182	0	0	0
ENSMUSG00000082012.1	Gm5257	0	0	0
ENSMUSG00000099996.1	Gm29065	0	0	0
ENSMUSG00000101763.1	Gm29068	0	0	0
ENSMUSG00000100827.1	Gm29069	0	0	0
ENSMUSG00000100553.6	Gm17751	0	0	0
ENSMUSG00000098611.1	Mir6343	0	0	0
ENSMUSG00000100534.1	Gm816	0	0	0.23482
ENSMUSG00000102904.1	Gm38265	0	0	0.230094
ENSMUSG00000089326.1	Gm25974	0	0	0
ENSMUSG00000026235.14	Epha4	2.95743	5.43248	3.56981
ENSMUSG00000099141.1	Mir6352	0	0	1.52166
ENSMUSG00000101849.1	Gm28386	0	0	0.555399
ENSMUSG00000101506.1	Gm28385	0	0	1.08069
ENSMUSG00000065215.1	Gm26263	0	0	0
ENSMUSG00000102052.1	Gm28387	0	0	0
ENSMUSG00000004872.15	Pax3	0	0	0
ENSMUSG00000118426.1	Gm2102	0	0	0
ENSMUSG00000032908.9	Sgpp2	0	0	0.464321
ENSMUSG00000099561.1	Gm28410	0	0	0.201254
ENSMUSG00000102945.1	Gm37884	0	0	0
ENSMUSG00000026245.16	Farsb	0	7.38462	4.2588
ENSMUSG00000101798.1	Gm28995	0	0	0
ENSMUSG00000104018.1	4833412K13Rik	0	0	1.71141
ENSMUSG00000090486.2	BC035947	0	0	0
ENSMUSG00000012187.13	Mogat1	0	0	0.188174
ENSMUSG00000099364.1	5730419F03Rik	0	0	0.272042
ENSMUSG00000100562.1	Gm29611	0	0	0.717297
ENSMUSG00000032883.15	Acsl3	0	7.31467	3.20479
ENSMUSG00000079470.8	Utp14b	0	6.37042	2.19846
ENSMUSG00000099377.1	Gm6159	0	0	0
ENSMUSG00000099706.1	Gm29536	0	0	0.54875
ENSMUSG00000047330.8	Kcne4	0	0	0.268117
ENSMUSG00000101324.1	Gm29187	0	0	0
ENSMUSG00000072978.3	Gm5830	0	0	0.985472
ENSMUSG00000050711.7	Scg2	0	0	0
ENSMUSG00000099562.1	Gm19027	0	0	0
ENSMUSG00000077782.1	Gm24160	0	0	0
ENSMUSG00000054702.14	Ap1s3	0	3.1554	0.900985
ENSMUSG00000102235.1	Gm37886	0	0	0
ENSMUSG00000073643.11	Wdfy1	0	5.2446	2.50686
ENSMUSG00000104497.1	Gm10555	0	0	0
ENSMUSG00000026248.9	Mrpl44	0	5.43248	3.51482
ENSMUSG00000026249.10	Serpine2	0	3.8261	0.99663
ENSMUSG00000067106.6	Gm5529	0	0	0
ENSMUSG00000100397.1	Gm28071	0	0	0
ENSMUSG00000099753.1	Gm28058	0	0	0
ENSMUSG00000096297.1	Gm23934	0	0	0
ENSMUSG00000102518.1	Gm38339	0	0	0
ENSMUSG00000099552.1	9830004L10Rik	0	0	0.128346
ENSMUSG00000043230.2	Fam124b	0	0	0.0459037
ENSMUSG00000101257.1	2310015K22Rik	0	0	0.531779
ENSMUSG00000103404.1	Gm37932	0	0	0
ENSMUSG00000004364.14	Cul3	0	6.1737	3.56637
ENSMUSG00000103076.1	Gm37902	0	0	0.976214
ENSMUSG00000103525.1	Gm37262	0	0	1.13353
ENSMUSG00000101722.1	Gm29125	0	0	0
ENSMUSG00000090637.2	Gm6189	0	0	0
ENSMUSG00000101483.1	1700016L21Rik	0	0	0.15331
ENSMUSG00000110100.1	Gm45261	0	0	0
ENSMUSG00000038608.15	Dock10	0	0	0.0993574
ENSMUSG00000103192.1	Gm37645	0	0	0
ENSMUSG00000104488.1	Gm38062	0	0	0
ENSMUSG00000102721.1	A630081D01Rik	0	0	0
ENSMUSG00000099949.1	Gm29124	0	0	0
ENSMUSG00000099918.1	Gm28066	0	0	0
ENSMUSG00000054976.14	Nyap2	0	0	0.0492231
ENSMUSG00000104029.1	Gm37210	0	0	0
ENSMUSG00000101986.1	Gm6198	0	0	0
ENSMUSG00000087008.4	Gm5530	0	0	0
ENSMUSG00000100561.1	Gm7516	0	0	0.206301
ENSMUSG00000103571.1	Gm37114	0	0	0
ENSMUSG00000098797.1	Mir6344	0	0	0
ENSMUSG00000055980.2	Irs1	0	0	0.548824
ENSMUSG00000022591.5	Gm9747	0	0	0
ENSMUSG00000026142.15	Rhbdd1	0	3.8261	2.09485
ENSMUSG00000104493.1	Gm19552	0	0	0.507316
ENSMUSG00000100786.1	Gm28940	0	0	0.175109
ENSMUSG00000096779.1	Gm22112	0	0	1.48228
ENSMUSG00000067158.9	Col4a4	0	0	0.515552
ENSMUSG00000079465.8	Col4a3	0	0	0.149116
ENSMUSG00000065055.1	n-R5s213	0	0	0
ENSMUSG00000097564.2	C430014B12Rik	0	0	0.201557
ENSMUSG00000026150.14	Mff	0	4.77432	1.87563
ENSMUSG00000101450.1	Gm28941	0	0	1.31848
ENSMUSG00000026149.2	Tm4sf20	0	0	0.100264
ENSMUSG00000114299.1	Gm47791	0	0	0
ENSMUSG00000099771.1	Gm19257	0	0	1.12838
ENSMUSG00000102280.1	Gm36999	0	0	0.142424
ENSMUSG00000100170.1	Gm28942	0	0	0
ENSMUSG00000100744.1	Gm17764	0	0	0
ENSMUSG00000093782.1	Gm22396	0	0	0
ENSMUSG00000026159.13	Agfg1	0	6.90265	3.52011
ENSMUSG00000113880.1	A030005L19Rik	0	0	0
ENSMUSG00000113973.1	A030014E15Rik	0	0	0.627962
ENSMUSG00000113846.1	Gm6217	0	0	0
ENSMUSG00000113084.1	A030003K21Rik	0	0	0
ENSMUSG00000113925.1	Gm7544	0	0	0
ENSMUSG00000114011.1	Gm47955	0	0	0.226317
ENSMUSG00000113097.1	Gm47959	0	0	0
ENSMUSG00000101784.1	Gm7553	0	0	0.204412
ENSMUSG00000038496.16	Slc19a3	0	1.86259	0.437331
ENSMUSG00000100432.1	Gm7539	0	0	0
ENSMUSG00000100190.1	Krtap28-10	0	0	0
ENSMUSG00000113267.1	Gm47969	0	0	0
ENSMUSG00000104423.1	A030005K14Rik	0	0	0
ENSMUSG00000101315.1	Krtap28-13	0	0	0.907081
ENSMUSG00000099691.1	Gm29518	0	0	0
ENSMUSG00000026166.14	Ccl20	0	0	0
ENSMUSG00000101173.1	Gm29519	0	0	0
ENSMUSG00000053161.16	Daw1	0	0	0
ENSMUSG00000101896.1	Gm6244	0	0	0
ENSMUSG00000084443.1	n-R5s214	0	0	0
ENSMUSG00000026163.17	Sphkap	0	0	0.0322502
ENSMUSG00000079140.3	Gm6374	0	0	0
ENSMUSG00000104374.1	Gm37517	0	0	0
ENSMUSG00000104219.1	Gm37989	0	0	0
ENSMUSG00000100580.6	4933436I20Rik	0	0	0
ENSMUSG00000094946.1	Gm25754	0	0	0
ENSMUSG00000077736.1	Gm24555	0	0	0
ENSMUSG00000045658.16	Pid1	0	1.86259	0.802172
ENSMUSG00000102750.1	Gm37058	0	0	0
ENSMUSG00000101934.1	Gm18304	0	0	0
ENSMUSG00000098851.1	Mir6353	0	0	0
ENSMUSG00000036766.12	Dner	0	4.77432	2.12352
ENSMUSG00000104396.1	Gm37959	0	0	0.201449
ENSMUSG00000102481.1	Gm37925	0	0	0.237008
ENSMUSG00000093254.1	Mir5126	0	0	0
ENSMUSG00000026219.14	Trip12	2.68121	8.39167	4.41096
ENSMUSG00000103505.1	Gm38374	0	0	2.46928
ENSMUSG00000104503.1	Gm37738	0	0	1.54107
ENSMUSG00000073633.9	Fbxo36	0	0	1.14576
ENSMUSG00000026220.6	Slc16a14	1.23479	0	0.955282
ENSMUSG00000118590.1	AC167036.1	0	0	0.661215
ENSMUSG00000099693.1	Gm29284	0	0	0.888477
ENSMUSG00000052477.15	C130026I21Rik	0	0	0.294987
ENSMUSG00000064281.7	Rpl19-ps1	0	0	1.76014
ENSMUSG00000098842.1	Gm27907	0	0	0
ENSMUSG00000118640.1	AC167036.2	0	0	0.686199
ENSMUSG00000061852.9	Gm7582	0	0	0
ENSMUSG00000089976.1	Gm2389	0	0	0
ENSMUSG00000101279.1	Gm18342	0	0	0
ENSMUSG00000089844.7	A530032D15Rik	0	0	0.183213
ENSMUSG00000073631.2	Gm10553	0	0	0.187609
ENSMUSG00000072109.11	A530040E14Rik	0	0	0.189236
ENSMUSG00000090128.1	Gm16038	0	0	0
ENSMUSG00000090186.7	Gm7592	0	0	0
ENSMUSG00000089716.7	Gm6264	0	0	0.287933
ENSMUSG00000118618.1	AC123856.1	0	0	0
ENSMUSG00000079457.11	Gm7609	0	0	0
ENSMUSG00000090252.1	Gm16028	0	0	0.314858
ENSMUSG00000079455.9	Gm16026	0	0	0
ENSMUSG00000091199.10	Gm2619	0	0	0
ENSMUSG00000089652.1	Gm16025	0	0	0
ENSMUSG00000089937.1	Gm7281	0	0	0
ENSMUSG00000118591.1	AC147806.1	0	0	0
ENSMUSG00000101751.1	Gm2427	0	0	0.692384
ENSMUSG00000089714.1	Gm16092	0	0	0
ENSMUSG00000118607.1	AC147806.2	0	0	0
ENSMUSG00000118632.1	AC147806.3	0	0	0
ENSMUSG00000094127.1	G530012D18Rik	0	0	0
ENSMUSG00000070034.13	Sp110	0	0	0.111065
ENSMUSG00000090103.1	Gm16094	0	0	0.817632
ENSMUSG00000070031.11	Sp140	0	0	0.176891
ENSMUSG00000073628.5	Gm10552	0	0	0
ENSMUSG00000090246.1	Gm17017	0	0	0
ENSMUSG00000026222.16	Sp100	0	1.86259	0.0205747
ENSMUSG00000064414.1	n-R5s215	0	0	0
ENSMUSG00000052760.16	A630001G21Rik	0	0	0.1112
ENSMUSG00000098634.1	Mir8096	0	0	0
ENSMUSG00000094834.1	Gm25472	0	0	0
ENSMUSG00000100217.1	9930111H07Rik	0	0	0
ENSMUSG00000092932.2	Gm22906	0	0	0
ENSMUSG00000036707.16	Cab39	0	5.3416	2.91028
ENSMUSG00000026223.15	Itm2c	0	4.62816	3.13016
ENSMUSG00000026224.11	4933407L21Rik	0	0	0.295435
ENSMUSG00000099767.1	Gm28884	0	0	0.346797
ENSMUSG00000049608.8	Gpr55	0	0	0.0414772
ENSMUSG00000100108.1	Gm28100	0	0	0
ENSMUSG00000099342.1	Gm18180	0	0	0.729622
ENSMUSG00000026226.16	Spata3	0	0	0
ENSMUSG00000026227.11	2810459M11Rik	0	0	0.370988
ENSMUSG00000026229.17	Psmd1	0	4.90702	3.7931
ENSMUSG00000077274.1	Gm22786	0	0	7.39441
ENSMUSG00000026228.6	Htr2b	0	0	0.439896
ENSMUSG00000103272.1	Gm37914	0	0	0.531696
ENSMUSG00000094638.1	Gm21972	0	0	0
ENSMUSG00000062590.13	Armc9	0	3.52938	0.815054
ENSMUSG00000087538.1	Gm16341	0	0	0.656047
ENSMUSG00000079445.3	B3gnt7	0	4.90702	1.9679
ENSMUSG00000099644.1	Gm28626	0	0	0
ENSMUSG00000091806.1	Gm5258	0	0	0
ENSMUSG00000101853.1	Gm28627	0	0	0
ENSMUSG00000026234.12	Ncl	1.89024	10.1448	5.85965
ENSMUSG00000064837.1	Snora75	0	0	0
ENSMUSG00000104627.1	Mir3535	0	0	0
ENSMUSG00000064696.1	Gm24148	0	0	0
ENSMUSG00000064823.1	Snord82	0	3.52938	4.50501
ENSMUSG00000073627.7	C130036L24Rik	0	3.52938	0.507425
ENSMUSG00000110510.1	Gm45908	0	0	0
ENSMUSG00000026237.6	Nmur1	0	0	0
ENSMUSG00000036574.5	Tex44	0	0	0.0880775
ENSMUSG00000101328.1	Rpl30-ps6	0	0	0
ENSMUSG00000026238.14	Ptma	5.33095	9.52477	7.86775
ENSMUSG00000026239.14	Pde6d	0	4.07208	1.06782
ENSMUSG00000102927.1	Gm37152	0	0	0.636171
ENSMUSG00000026240.12	Cops7b	0	3.8261	2.3374
ENSMUSG00000084468.1	Gm22955	0	0	0
ENSMUSG00000103609.1	Gm37022	0	1.86259	0.0678455
ENSMUSG00000026241.5	Nppc	0	0	0.272993
ENSMUSG00000053333.15	Dis3l2	0	5.02854	1.11805
ENSMUSG00000100225.1	Gm29097	0	0	0
ENSMUSG00000100768.1	Gm29055	0	0	0
ENSMUSG00000104121.1	Gm37485	0	0	0.102329
ENSMUSG00000102383.1	Gm38142	0	0	0.315256
ENSMUSG00000104400.1	Gm38010	0	0	0.159566
ENSMUSG00000102293.1	Gm37541	0	0	0.768267
ENSMUSG00000102649.1	Gm38021	0	3.1554	1.45379
ENSMUSG00000084106.4	Gm6136	0	4.62816	4.61523
ENSMUSG00000102571.1	Gm37967	0	0	0.0575881
ENSMUSG00000099401.1	Gm28375	0	0	0.324692
ENSMUSG00000102956.1	Gm37017	0	0	0
ENSMUSG00000103984.1	Gm37447	0	0	0.103173
ENSMUSG00000101940.2	Akp-ps1	0	0	0
ENSMUSG00000101625.1	Gm29371	0	0	0.166887
ENSMUSG00000026246.12	Alppl2	0	0	0
ENSMUSG00000079440.2	Alpi	0	0	0
ENSMUSG00000100940.1	Gm29372	0	0	0
ENSMUSG00000036500.4	Akp3	0	0	0.141971
ENSMUSG00000099839.1	Gm29374	0	0	0
ENSMUSG00000026247.13	Ecel1	0	0	0.246168
ENSMUSG00000036480.9	Prss56	0	0	0.483651
ENSMUSG00000026251.13	Chrnd	0	0	0.0922294
ENSMUSG00000026253.14	Chrng	0	0	0.421063
ENSMUSG00000026254.17	Eif4e2	0	7.02452	3.42917
ENSMUSG00000088318.1	Gm26187	0	0	0
ENSMUSG00000026255.15	Efhd1	0	0	1.25034
ENSMUSG00000089821.1	Efhd1os	0	0	0
ENSMUSG00000048000.15	Gigyf2	1.23479	6.76952	2.8721
ENSMUSG00000095281.1	Gm22549	0	0	0
ENSMUSG00000079436.3	Kcnj13	0	0	0.597167
ENSMUSG00000089613.1	Gm23504	0	0	1.71583
ENSMUSG00000026258.5	Snorc	0	0	0.927454
ENSMUSG00000026259.14	Ngef	0	1.86259	0.256466
ENSMUSG00000079434.8	Neu2	0	0	0
ENSMUSG00000091123.1	Gm17181	0	0	0
ENSMUSG00000090994.1	Gm6153	0	0	0
ENSMUSG00000026288.14	Inpp5d	0	7.61551	3.8153
ENSMUSG00000026289.15	Atg16l1	2.68121	5.88278	2.70564
ENSMUSG00000087968.1	Gm25395	0	0	7.15228
ENSMUSG00000089281.1	Scarna6	0	0	7.50145
ENSMUSG00000056055.13	Sag	0	0	0.0686789
ENSMUSG00000070738.10	Dgkd	0	6.37042	3.49401
ENSMUSG00000101942.1	Gm19582	0	0	0.827248
ENSMUSG00000103996.1	4833421G17Rik	0	2.64921	0.825008
ENSMUSG00000103591.1	Gm38365	0	0	0.6266
ENSMUSG00000005501.14	Usp40	0	4.28216	1.24015
ENSMUSG00000095942.1	Gm25198	0	0	0
ENSMUSG00000084021.1	Gm5832	0	0	0
ENSMUSG00000083478.1	Gm15375	0	0	0
ENSMUSG00000118514.1	AC087801.1	0	0	0
ENSMUSG00000090165.8	Ugt1a10	0	0	0
ENSMUSG00000092220.1	Gm20528	0	0	0
ENSMUSG00000118583.1	AC087801.2	0	0	0.883305
ENSMUSG00000090175.1	Ugt1a9	0	0	0
ENSMUSG00000089675.1	Ugt1a8	0	0	0
ENSMUSG00000090124.7	Ugt1a7c	0	0	0
ENSMUSG00000082837.1	Gm15373	0	0	0
ENSMUSG00000090145.7	Ugt1a6b	0	0	0
ENSMUSG00000084195.2	Gm15372	0	0	0
ENSMUSG00000081261.1	Gm15370	0	0	0
ENSMUSG00000054545.17	Ugt1a6a	0	0	0
ENSMUSG00000081602.1	Gm15369	0	0	0
ENSMUSG00000082513.1	Gm15374	0	0	0
ENSMUSG00000082677.1	Gm15371	0	0	0
ENSMUSG00000089943.1	Ugt1a5	0	0	0
ENSMUSG00000118621.1	AC087801.3	0	0	0
ENSMUSG00000081488.1	Gm15368	0	0	0
ENSMUSG00000083277.1	Gm15376	0	0	0
ENSMUSG00000090171.1	Ugt1a2	0	0	0
ENSMUSG00000081984.3	Dnajb3	0	0	0.270862
ENSMUSG00000089960.1	Ugt1a1	0	0	0
ENSMUSG00000079429.9	Mroh2a	0	0	0.852128
ENSMUSG00000044783.16	Hjurp	0	5.81682	3.7317
ENSMUSG00000036251.16	Trpm8	0	0	0
ENSMUSG00000085420.1	4930453O03Rik	0	0	0
ENSMUSG00000026295.12	Spp2	0	0	0
ENSMUSG00000099553.1	Gm29538	0	0	0
ENSMUSG00000100908.1	Gm28888	0	0	1.2472
ENSMUSG00000062310.7	Glrp1	0	0	0
ENSMUSG00000100798.1	Gm19589	0	0	0
ENSMUSG00000104057.1	Gm38130	0	0	0
ENSMUSG00000100367.1	Gm29336	0	0	0
ENSMUSG00000049866.12	Arl4c	0	3.52938	1.30004
ENSMUSG00000101736.1	Gm29335	0	0	0
ENSMUSG00000097398.2	Platr5	0	0	0
ENSMUSG00000099848.1	Gm29337	0	0	0
ENSMUSG00000101333.1	Gm4753	0	0	0
ENSMUSG00000099378.1	1700067G17Rik	0	0	1.05652
ENSMUSG00000099544.1	Gm18699	0	0	0
ENSMUSG00000036206.12	Sh3bp4	0	4.62816	2.93455
ENSMUSG00000102700.1	Gm38312	0	0	0.320356
ENSMUSG00000102083.1	Gm5259	0	0	0
ENSMUSG00000101288.1	Gm28342	0	0	0
ENSMUSG00000099938.1	C030007H22Rik	0	0	0
ENSMUSG00000055013.16	Agap1	0	4.07208	2.31555
ENSMUSG00000104114.1	Gm37297	0	0	1.29677
ENSMUSG00000088371.1	Gm25180	0	0	0
ENSMUSG00000101662.1	Gm28499	0	0	1.48158
ENSMUSG00000102009.6	4933400F21Rik	0	0	0.501644
ENSMUSG00000088775.1	Gm26037	0	0	0
ENSMUSG00000103252.1	Gm37521	0	0	0.510526
ENSMUSG00000034486.8	Gbx2	0	0	0.137119
ENSMUSG00000092627.2	D130058E05Rik	0	2.64921	0.360666
ENSMUSG00000067081.13	Asb18	0	0	0
ENSMUSG00000026301.16	Iqca	0	0	0.266584
ENSMUSG00000100850.1	4930434B07Rik	0	0	0
ENSMUSG00000044337.5	Ackr3	0	4.62816	1.85828
ENSMUSG00000104087.1	Gm38277	0	0	0.110221
ENSMUSG00000101951.1	Gm28721	0	1.86259	0.161211
ENSMUSG00000101028.1	Gm28723	0	0	0
ENSMUSG00000098368.1	Gm27648	0	0	0
ENSMUSG00000101997.1	Gm28722	0	0	0.504912
ENSMUSG00000103292.1	Gm35048	0	0	0.207809
ENSMUSG00000034432.11	Cops8	0	6.1737	3.20901
ENSMUSG00000056128.3	Gm9991	0	0	0.238586
ENSMUSG00000048126.16	Col6a3	0	1.86259	0.456238
ENSMUSG00000103061.1	Gm36970	0	0	0
ENSMUSG00000103978.1	4930474B08Rik	0	0	0
ENSMUSG00000026303.6	Mlph	0	0	0.0851238
ENSMUSG00000090550.2	Prlh	0	0	0
ENSMUSG00000026304.13	Rab17	0	3.52938	1.33659
ENSMUSG00000100791.1	Gm28199	0	0	0
ENSMUSG00000026305.15	Lrrfip1	0	4.62816	0.992656
ENSMUSG00000070732.2	Rbm44	0	3.1554	1.26224
ENSMUSG00000100018.1	Gm7776	0	0	0
ENSMUSG00000034353.14	Ramp1	0	0	0.14762
ENSMUSG00000034343.14	Ube2f	0	4.07208	0.950735
ENSMUSG00000083064.1	Gm7785	0	0	0.448915
ENSMUSG00000026307.12	Scly	0	1.86259	1.80946
ENSMUSG00000090322.1	Gm17090	0	0	0.288643
ENSMUSG00000049515.12	Espnl	0	0	0.0563953
ENSMUSG00000026308.8	Klhl30	0	0	0.275969
ENSMUSG00000047443.14	Erfe	0	0	0.824636
ENSMUSG00000026309.14	Ilkap	1.89024	6.22545	2.47285
ENSMUSG00000100253.1	1700020N18Rik	0	0	0
ENSMUSG00000067071.8	Hes6	1.23479	4.46551	1.91123
ENSMUSG00000055866.9	Per2	0	1.86259	0.199457
ENSMUSG00000101911.1	Gm28381	0	0	0
ENSMUSG00000100151.1	Gm28382	0	0	0.333549
ENSMUSG00000101958.1	Gm19085	0	0	0
ENSMUSG00000034292.13	Traf3ip1	0	4.07208	2.16327
ENSMUSG00000026311.16	Asb1	0	5.2446	1.94547
ENSMUSG00000101705.1	Gm28380	0	0	0
ENSMUSG00000100980.1	Gm29100	0	0	0
ENSMUSG00000007805.4	Twist2	0	0	0.0485063
ENSMUSG00000101414.1	Gm29101	0	0	0.19857
ENSMUSG00000102745.1	Gm37600	0	0	0.178711
ENSMUSG00000026313.16	Hdac4	1.23479	6.3237	2.594
ENSMUSG00000103101.1	Gm37048	0	0	0.279799
ENSMUSG00000102565.1	Gm37036	0	0	0.965532
ENSMUSG00000101265.1	Gm29099	0	0	0.65188
ENSMUSG00000101522.1	Gm7837	0	0	0
ENSMUSG00000026260.12	Ndufa10	4.81094	7.13689	4.43676
ENSMUSG00000098288.1	Mir6900	0	0	0
ENSMUSG00000067064.4	Olfr1416	0	0	0.534718
ENSMUSG00000057464.4	Olfr1415	0	0	0
ENSMUSG00000042849.11	Olfr1414	0	0	0
ENSMUSG00000058904.3	Olfr1413	0	0	0.171086
ENSMUSG00000097001.1	1700054K02Rik	0	0	0
ENSMUSG00000099363.1	Gm28478	0	0	0
ENSMUSG00000046300.4	Olfr1412	0	0	0.122854
ENSMUSG00000107778.1	Gm44098	0	0	0
ENSMUSG00000062497.3	Olfr1411	0	0	0.155986
ENSMUSG00000108131.1	Gm44099	0	0	0
ENSMUSG00000063583.6	Olfr1410	0	0	0.252994
ENSMUSG00000061616.5	Olfr12	0	0	0.0734135
ENSMUSG00000073616.10	Cops9	1.89024	5.43248	2.89604
ENSMUSG00000044055.5	Otos	0	0	0.0981887
ENSMUSG00000100546.1	Gm29483	0	0	0
ENSMUSG00000099665.1	Gm29482	0	0	0
ENSMUSG00000100781.1	Gm29481	0	0	0.499623
ENSMUSG00000034220.7	Gpc1	2.33926	2.64921	2.17415
ENSMUSG00000101995.1	Gm29480	0	0	0.727506
ENSMUSG00000065470.1	Mir149	0	0	0
ENSMUSG00000034212.14	Ankmy1	0	0	0.291555
ENSMUSG00000047067.7	Dusp28	0	0	0
ENSMUSG00000097251.2	5033417F24Rik	0	0	0.313749
ENSMUSG00000026269.14	Rnpepl1	1.23479	5.59869	2.27173
ENSMUSG00000100632.1	9430060I03Rik	0	0	0
ENSMUSG00000026270.11	Capn10	0	3.8261	2.68796
ENSMUSG00000026271.15	Gpr35	0	1.86259	0.0319997
ENSMUSG00000100021.1	Gm18697	0	0	0
ENSMUSG00000045091.4	Aqp12	0	0	0.377687
ENSMUSG00000014602.15	Kif1a	0	2.64921	0.381221
ENSMUSG00000101378.1	Gm28086	0	0	0
ENSMUSG00000026272.6	Agxt	0	0	0.328627
ENSMUSG00000034159.12	Mab21l4	0	0	0
ENSMUSG00000084989.3	Crocc2	0	0	0.105795
ENSMUSG00000047793.13	Sned1	0	0	0.437748
ENSMUSG00000098997.1	Mir6901	0	0	0
ENSMUSG00000026273.13	Mterf4	0	4.28216	0.782958
ENSMUSG00000101172.1	Gm28535	0	0	0
ENSMUSG00000100351.1	Gm7867	0	0	0
ENSMUSG00000026274.11	Pask	1.89024	5.14061	2.58958
ENSMUSG00000026275.13	Ppp1r7	0	5.74771	1.99962
ENSMUSG00000106302.1	Mir6902	0	0	2.13474
ENSMUSG00000098689.1	Mir6345	0	0	0
ENSMUSG00000064389.1	Gm26446	0	0	0
ENSMUSG00000034107.10	Ano7	0	0	0.347571
ENSMUSG00000034088.15	Hdlbp	1.89024	7.72744	4.09652
ENSMUSG00000090489.3	Gm17415	0	0	0.632472
ENSMUSG00000026276.20	Septin2	0	1.86259	1.11755
ENSMUSG00000116048.1	Septin2	0	0	0
ENSMUSG00000034066.13	Farp2	0	0	0.752018
ENSMUSG00000103854.1	Gm37250	0	0	0.125514
ENSMUSG00000026277.14	Stk25	0	0	2.56799
ENSMUSG00000100927.1	Gm28536	0	0	0
ENSMUSG00000026278.14	Bok	0	1.86259	1.93781
ENSMUSG00000026279.14	Thap4	0	5.67513	1.95612
ENSMUSG00000101952.1	Gm10550	0	0	0.528151
ENSMUSG00000026280.17	Atg4b	0	6.45956	2.66955
ENSMUSG00000026281.15	Dtymk	2.68121	7.45134	3.97513
ENSMUSG00000026283.13	Ing5	0	5.14061	4.24738
ENSMUSG00000088961.1	Gm22089	0	0	1.04546
ENSMUSG00000073609.9	D2hgdh	0	3.1554	2.36672
ENSMUSG00000094651.2	Gal3st2	0	0	0
ENSMUSG00000101660.1	Gm18666	0	0	1.30612
ENSMUSG00000093805.7	Gal3st2b	0	0	0.520486
ENSMUSG00000099624.1	Gm7889	0	0	1.4326
ENSMUSG00000073608.4	Gal3st2c	0	0	0.0320357
ENSMUSG00000034000.15	Neu4	0	0	0
ENSMUSG00000026285.7	Pdcd1	0	0	0
ENSMUSG00000100990.1	Gm7891	0	0	0
ENSMUSG00000100347.1	Gm7895	0	0	1.55729
ENSMUSG00000077413.1	Gm23389	0	0	0
ENSMUSG00000100518.1	4930440C22Rik	0	0	0
ENSMUSG00000089310.1	Gm23181	0	0	0
ENSMUSG00000099592.1	Gm5264	0	0	0
ENSMUSG00000051185.9	Fam174a	0	3.52938	1.08898
ENSMUSG00000103973.1	BC055308	0	1.86259	0.513615
ENSMUSG00000081051.4	Gm15427	0	4.90702	6.54826
ENSMUSG00000040710.10	St8sia4	0	0	0.0684886
ENSMUSG00000103197.1	Gm37642	0	0	0
ENSMUSG00000100777.1	4930598F16Rik	0	0	0
ENSMUSG00000102718.1	Gm37761	0	0	0.271333
ENSMUSG00000095955.1	Gm22360	0	0	1.01028
ENSMUSG00000100062.1	1700063A18Rik	0	0	0
ENSMUSG00000080345.3	Gm24586	0	0	0
ENSMUSG00000096585.1	Gm22917	0	0	0
ENSMUSG00000102658.1	Gm37076	0	0	0
ENSMUSG00000100336.1	Gm29601	0	0	0
ENSMUSG00000100589.1	4930533P14Rik	0	0	0.456615
ENSMUSG00000095610.1	Gm26245	0	0	0
ENSMUSG00000100362.1	Gm1833	0	0	0.398648
ENSMUSG00000077255.1	Gm26078	0	0	1.43071
ENSMUSG00000040693.7	Slco4c1	0	3.1554	1.27216
ENSMUSG00000097814.5	Panct2	0	4.07208	1.74178
ENSMUSG00000045463.15	Slco6b1	0	0	0.334923
ENSMUSG00000097480.1	Gm9499	0	0	0
ENSMUSG00000100454.1	Gm28901	0	0	0.543927
ENSMUSG00000044757.7	Gm6430	0	0	0.120304
ENSMUSG00000026331.13	Slco6c1	0	0	0
ENSMUSG00000100484.1	Gm7133	0	0	0
ENSMUSG00000101348.6	Gm7135	0	0	0
ENSMUSG00000103179.1	Gm37171	0	0	0
ENSMUSG00000044768.16	D1Ertd622e	0	4.62816	0.194652
ENSMUSG00000118489.1	AC099860.1	0	0	0
ENSMUSG00000040648.14	Ppip5k2	0	6.62285	2.00131
ENSMUSG00000026333.14	Gin1	0	3.8261	0.480045
ENSMUSG00000026335.16	Pam	0	4.90702	1.03529
ENSMUSG00000104140.1	Gm37140	0	0	0.717633
ENSMUSG00000089169.1	Gm25413	0	0	0
ENSMUSG00000089782.1	Gm3531	0	0	0
ENSMUSG00000089706.7	B230216N24Rik	0	0	0
ENSMUSG00000096085.1	Gm24465	0	0	0
ENSMUSG00000100182.6	1810006J02Rik	0	0	0.0808864
ENSMUSG00000100711.1	Gm29461	0	0	0.0731049
ENSMUSG00000097608.1	Gm7952	0	0	0
ENSMUSG00000099634.1	Gm29462	0	0	0
ENSMUSG00000026336.13	Slco6d1	0	0	0.0485214
ENSMUSG00000089791.1	Gm3555	0	0	0
ENSMUSG00000096193.1	Gm26134	0	0	0
ENSMUSG00000100009.6	Gm7967	0	0	0
ENSMUSG00000099686.1	Gm29460	0	0	0
ENSMUSG00000087804.1	Gm23434	0	0	0
ENSMUSG00000099453.1	Gm18248	0	0	0
ENSMUSG00000067028.11	Cntnap5b	0	0	0
ENSMUSG00000082431.3	Prdx2-ps1	0	0	0.627962
ENSMUSG00000104104.1	Gm37877	0	0	0
ENSMUSG00000100662.1	Gm19029	0	0	0
ENSMUSG00000087883.1	Gm23602	0	0	0
ENSMUSG00000099835.1	Gm29668	0	0	0.756241
ENSMUSG00000100794.1	Gm29667	0	0	0.735066
ENSMUSG00000099427.1	Gm18700	0	0	0
ENSMUSG00000099892.1	Gm18185	0	0	0
ENSMUSG00000100977.1	Gm29334	0	0	0
ENSMUSG00000077039.1	Gm25537	0	0	0
ENSMUSG00000100684.1	Gm20268	0	0	0
ENSMUSG00000100088.1	Gm28801	0	0	0
ENSMUSG00000100222.1	Psmb6-ps2	0	0	0
ENSMUSG00000100065.1	Gm18969	0	0	0
ENSMUSG00000100349.1	Gm28188	0	0	0
ENSMUSG00000099375.1	Gm28187	0	0	0
ENSMUSG00000077295.1	Gm24122	0	0	0
ENSMUSG00000099770.1	Gm28623	0	0	0
ENSMUSG00000088510.1	Gm23036	0	0	0
ENSMUSG00000101890.1	Gm3116	0	0	0
ENSMUSG00000099989.1	Gm20281	0	0	0
ENSMUSG00000087908.1	Gm22034	0	0	0
ENSMUSG00000100955.1	Gm18728	0	0	0.194252
ENSMUSG00000088594.1	Gm23965	0	0	0
ENSMUSG00000099469.1	Gm29141	0	0	0
ENSMUSG00000102325.1	Gm37789	0	0	0.104516
ENSMUSG00000101297.1	Gm18447	0	0	0
ENSMUSG00000100059.1	Gm29140	0	0	0.935099
ENSMUSG00000088161.1	Gm23537	0	0	0
ENSMUSG00000099464.1	Gm5260	0	0	0
ENSMUSG00000100935.1	Gm29592	0	0	0
ENSMUSG00000099801.1	Gm29011	0	0	0
ENSMUSG00000050840.8	Cdh20	0	3.8261	0.434743
ENSMUSG00000103991.1	Gm38031	0	0	0.147946
ENSMUSG00000084704.1	n-R5s216	0	0	0
ENSMUSG00000103060.1	Gm36969	0	0	0.549562
ENSMUSG00000089866.1	Gm15699	0	0	0.472602
ENSMUSG00000099669.1	Gm29012	0	0	0
ENSMUSG00000099702.1	Gm29013	0	1.86259	0.938
ENSMUSG00000047496.6	Rnf152	0	2.64921	0.652986
ENSMUSG00000099582.1	Gm29014	0	0	0
ENSMUSG00000097482.2	Gm17634	0	0	0.409133
ENSMUSG00000101214.1	Gm28403	0	0	0.11116
ENSMUSG00000067017.5	Capza1-ps1	0	4.07208	4.22759
ENSMUSG00000056536.14	Pign	0	5.74771	2.1482
ENSMUSG00000100672.1	Gm28404	0	0	0
ENSMUSG00000101219.1	Gm20302	0	0	0
ENSMUSG00000076999.1	Gm22426	0	0	0
ENSMUSG00000101656.1	Gm8004	0	0	0
ENSMUSG00000026319.13	Relch	0	6.12002	2.14269
ENSMUSG00000104044.1	Gm37566	0	0	0.201039
ENSMUSG00000101330.1	Gm10193	0	0	0.555649
ENSMUSG00000026321.7	Tnfrsf11a	0	2.64921	1.37616
ENSMUSG00000102690.1	Gm37779	0	0	0.132681
ENSMUSG00000089206.1	Gm26214	0	0	0
ENSMUSG00000099448.1	Gm18801	0	0	0
ENSMUSG00000099843.1	Gm7160	0	1.86259	0.106471
ENSMUSG00000038866.15	Zcchc2	0	4.28216	2.6076
ENSMUSG00000102501.1	Gm37372	0	0	0
ENSMUSG00000097612.1	Gm26509	0	0	0.297447
ENSMUSG00000101583.1	Gm20753	0	0	0
ENSMUSG00000044340.7	Phlpp1	0	4.28216	2.0973
ENSMUSG00000103291.1	Gm38235	0	0	0.785128
ENSMUSG00000100247.1	A530053M12Rik	0	0	0.102969
ENSMUSG00000099604.1	Gm6651	0	0	2.63373
ENSMUSG00000057329.7	Bcl2	0	0	0
ENSMUSG00000054006.14	D630008O14Rik	0	0	0
ENSMUSG00000098344.1	Mir3473f	0	0	0
ENSMUSG00000103348.1	Gm37053	0	0	0.209153
ENSMUSG00000009905.5	Kdsr	3.18917	6.41568	2.4461
ENSMUSG00000009907.17	Vps4b	0	6.83762	2.00372
ENSMUSG00000067006.12	Serpinb5	0	0	0.109603
ENSMUSG00000083613.1	Pou2f3-rs1	0	0	0
ENSMUSG00000059956.14	Serpinb12	0	0	0
ENSMUSG00000048775.10	Serpinb13	0	0	0.0907324
ENSMUSG00000084228.1	Gm8080	0	0	0
ENSMUSG00000044594.14	Serpinb3a	0	0	0
ENSMUSG00000058017.6	Serpinb3d	0	0	0
ENSMUSG00000083884.1	Gm15388	0	0	0
ENSMUSG00000073602.10	Serpinb3b	0	0	0.174522
ENSMUSG00000080729.1	Gm8084	0	0	0
ENSMUSG00000081114.1	Gm15390	0	0	0
ENSMUSG00000073601.2	Serpinb3c	0	0	0
ENSMUSG00000084189.1	Gm8089	0	0	0
ENSMUSG00000026327.8	Serpinb11	0	0	0
ENSMUSG00000087210.1	Gm15391	0	0	0.883305
ENSMUSG00000067001.11	Serpinb7	0	0	0
ENSMUSG00000089278.1	Gm24553	0	0	0
ENSMUSG00000062345.10	Serpinb2	0	0	0
ENSMUSG00000092572.7	Serpinb10	0	0	0
ENSMUSG00000026315.13	Serpinb8	0	0	0.0638732
ENSMUSG00000086161.1	Gm15389	0	0	0
ENSMUSG00000096241.1	Gm24267	0	0	0
ENSMUSG00000077237.1	Gm22438	0	0	0
ENSMUSG00000100457.6	D830032E09Rik	0	0	0
ENSMUSG00000101477.1	Gm18448	0	0	0.446121
ENSMUSG00000099484.1	Gm28282	0	0	0
ENSMUSG00000100041.1	Gm5702	0	0	0.233679
ENSMUSG00000104478.1	Gm38212	0	0	0
ENSMUSG00000101231.1	Gm28283	0	0	0
ENSMUSG00000101097.1	Gm6679	0	0	0
ENSMUSG00000100831.1	Gm17847	0	0	0
ENSMUSG00000100884.1	Gm28281	0	0	0
ENSMUSG00000089037.1	Gm22159	0	0	0
ENSMUSG00000084741.1	Gm25293	0	0	0
ENSMUSG00000100025.1	Gm8141	0	0	0.17118
ENSMUSG00000026312.17	Cdh7	0	0	0
ENSMUSG00000100290.1	Gm18552	0	0	0.265113
ENSMUSG00000100758.1	Gm3332	0	0	0
ENSMUSG00000099926.1	Gm6693	0	0	0
ENSMUSG00000047216.8	Cdh19	0	0	0.105776
ENSMUSG00000102788.1	Gm38255	0	0	0
ENSMUSG00000102160.1	Gm36944	0	0	0
ENSMUSG00000101253.1	Gm29088	0	0	0
ENSMUSG00000101846.1	Gm19927	0	0	0
ENSMUSG00000100555.1	Gm8173	0	0	0
ENSMUSG00000102728.1	Gm37934	0	0	0
ENSMUSG00000038702.6	Dsel	0	3.1554	1.15322
ENSMUSG00000101875.1	Gm6028	0	0	0
ENSMUSG00000099732.2	Gm17752	0	0	0
ENSMUSG00000101220.1	Gm6717	0	0	0
ENSMUSG00000100020.1	Gm19086	0	0	0
ENSMUSG00000101054.1	Gm18406	0	0	0
ENSMUSG00000088691.1	Gm22331	0	0	0
ENSMUSG00000099884.1	Gm8204	0	0	0
ENSMUSG00000100304.1	Gm28190	0	0	0
ENSMUSG00000101453.1	Gm28189	0	0	0
ENSMUSG00000102105.1	Gm17946	0	0	0
ENSMUSG00000099943.1	Gm18181	0	0	0
ENSMUSG00000084546.1	Gm24937	0	0	0
ENSMUSG00000097648.1	9330185C12Rik	0	0	0.281105
ENSMUSG00000101687.1	Gm4854	0	0	0
ENSMUSG00000100515.6	Gm17916	0	0	0
ENSMUSG00000070695.4	Cntnap5a	0	0	0
ENSMUSG00000092948.1	Gm23393	0	0	0
ENSMUSG00000102033.1	Gm28263	0	0	0
ENSMUSG00000094429.2	Gm19965	0	0	0
ENSMUSG00000101154.1	Gm17777	0	0	0
ENSMUSG00000065865.1	Gm24030	0	0	0
ENSMUSG00000098815.1	Gm27785	0	0	0
ENSMUSG00000101573.1	Gm28361	0	0	0
ENSMUSG00000107979.1	Zfp813-ps	0	0	0.434275
ENSMUSG00000101373.2	Zfp813-ps	0	0	0
ENSMUSG00000099615.1	Gm28362	0	0	0.18211
ENSMUSG00000100265.1	Gm28363	0	0	0
ENSMUSG00000100527.1	Gm28359	0	0	0
ENSMUSG00000099571.1	Gm18182	0	0	0
ENSMUSG00000101303.1	B020011L13Rik	0	0	0
ENSMUSG00000100305.1	Gm28360	0	0	0
ENSMUSG00000099534.1	Gm28169	0	0	0
ENSMUSG00000100886.1	Gm7195	0	0	0.172692
ENSMUSG00000101415.1	Gm28168	0	0	0
ENSMUSG00000100617.1	Gm7145	0	0	0
ENSMUSG00000100703.6	Gm28358	0	0	0.596398
ENSMUSG00000100177.1	Gm29489	0	0	0
ENSMUSG00000101363.1	Gm29490	0	0	0
ENSMUSG00000101590.1	Gm29104	0	0	0
ENSMUSG00000102030.1	Gm29106	0	0	0
ENSMUSG00000099870.1	Gm7200	0	0	0
ENSMUSG00000026374.14	Tsn	1.89024	8.76832	3.61798
ENSMUSG00000026377.12	Nifk	0	6.1737	2.69331
ENSMUSG00000099936.1	Gm28867	0	0	0
ENSMUSG00000064302.13	Clasp1	3.18917	1.86259	1.70955
ENSMUSG00000077257.1	Gm26080	0	0	0
ENSMUSG00000107722.1	2900060B14Rik	0	1.86259	1.15918
ENSMUSG00000080542.1	Gm22710	0	0	0
ENSMUSG00000100770.1	Gm28466	0	0	0.991419
ENSMUSG00000026380.10	Tfcp2l1	0	9.89206	6.96509
ENSMUSG00000089601.1	Gm22094	0	0	3.07397
ENSMUSG00000101624.1	Gm28882	0	0	3.41655
ENSMUSG00000088363.1	Gm23497	0	0	0
ENSMUSG00000100040.1	Gm28467	0	0	0
ENSMUSG00000048402.14	Gli2	0	5.43248	2.80818
ENSMUSG00000098273.1	Mir6346	0	0	3.55079
ENSMUSG00000097408.1	Gm26831	0	0	0.210751
ENSMUSG00000096939.1	Gm8321	0	0	0
ENSMUSG00000100767.1	Gm3508	0	0	0
ENSMUSG00000099860.1	Gm29456	0	0	0.190698
ENSMUSG00000101179.1	Gm29455	0	0	0
ENSMUSG00000037035.5	Inhbb	0	2.64921	1.29506
ENSMUSG00000004451.14	Ralb	0	6.1737	3.41769
ENSMUSG00000101437.1	Gm29454	0	0	1.07357
ENSMUSG00000098447.2	Gm27184	0	0	0
ENSMUSG00000098923.1	Tmem185b	0	5.67513	2.47855
ENSMUSG00000101731.1	3830432H09Rik	0	0	0.219869
ENSMUSG00000084505.1	Gm25322	0	0	0
ENSMUSG00000026383.14	Epb41l5	1.23479	4.28216	1.44405
ENSMUSG00000102687.1	Gm37219	0	0	0
ENSMUSG00000026384.13	Ptpn4	0	4.28216	2.04448
ENSMUSG00000091876.1	Gm3851	0	0	1.24194
ENSMUSG00000103146.1	Gm37745	0	0	0.278255
ENSMUSG00000100436.1	Gm29657	0	0	0
ENSMUSG00000090277.1	Gm8338	0	0	0
ENSMUSG00000100042.1	Gm29658	0	0	0
ENSMUSG00000100636.1	Gm3551	0	0	0.986009
ENSMUSG00000101224.1	Gm28209	0	0	0.641692
ENSMUSG00000036975.5	Tmem177	0	4.28216	2.16216
ENSMUSG00000036962.12	Cfap221	0	0	0.334136
ENSMUSG00000092245.1	Gm17973	0	0	0
ENSMUSG00000026387.15	Sctr	0	0	0
ENSMUSG00000050777.7	Tmem37	0	4.46551	1.80055
ENSMUSG00000026385.16	Dbi	3.98989	5.59869	3.63789
ENSMUSG00000026388.15	3110009E18Rik	2.68121	1.86259	0.955083
ENSMUSG00000026389.16	Steap3	0	2.64921	1.1962
ENSMUSG00000036907.9	C1ql2	0	0	0
ENSMUSG00000101275.1	1700012E03Rik	0	0	0
ENSMUSG00000026390.7	Marco	0	0	0
ENSMUSG00000058665.8	En1	0	0	0.220879
ENSMUSG00000099957.4	2610027F03Rik	0	0	0
ENSMUSG00000101386.1	Gm29346	0	0	0
ENSMUSG00000101922.1	Gm29345	0	0	0.347106
ENSMUSG00000100761.1	Gm29344	0	0	0
ENSMUSG00000099336.1	Gm29348	0	0	0.188174
ENSMUSG00000100979.1	Gm29347	0	0	0
ENSMUSG00000102360.1	Gm37043	0	0	0.274674
ENSMUSG00000097881.7	Celrr	0	0	0.0786117
ENSMUSG00000101700.1	Gm29359	0	0	0.524573
ENSMUSG00000104332.1	Gm38283	0	0	0
ENSMUSG00000003721.14	Insig2	0	5.3416	2.63662
ENSMUSG00000104253.1	Gm37174	0	0	0.0503146
ENSMUSG00000101791.1	2210011K15Rik	0	0	0
ENSMUSG00000026339.18	Ccdc93	0	3.8261	2.37876
ENSMUSG00000085857.1	Gm15392	0	0	0
ENSMUSG00000083582.1	Gm15393	0	0	0
ENSMUSG00000050534.8	Htr5b	0	0	0.292019
ENSMUSG00000081130.1	Gm8217	0	0	0
ENSMUSG00000001674.11	Ddx18	0	6.54352	4.41742
ENSMUSG00000102006.1	Gm28591	0	0	0
ENSMUSG00000102488.1	Gm37920	0	0	0
ENSMUSG00000083584.1	Gm15394	0	0	0.58289
ENSMUSG00000100913.1	Gm8392	0	0	0
ENSMUSG00000080410.2	Gm26472	0	0	0
ENSMUSG00000099960.1	Gm28590	0	0	0.0941715
ENSMUSG00000089274.1	Gm24547	0	0	0
ENSMUSG00000103263.1	Gm36982	0	0	0
ENSMUSG00000089190.1	Gm25771	0	0	0
ENSMUSG00000099451.1	Gm29192	0	0	0
ENSMUSG00000104180.1	Gm37970	0	0	0.393208
ENSMUSG00000100762.1	Gm8403	0	0	0
ENSMUSG00000100405.1	Gm28911	0	0	0
ENSMUSG00000100525.1	Gm20058	0	0	0
ENSMUSG00000101495.1	Gm28912	0	3.8261	1.73076
[truncated: 53,402 more rows]

## Sheet: mESC-Tail-length-dis
Bin Center	U-tail	All
5	0	288
10	5	553
15	56	2032
20	81	1441
25	16	410
30	3	130
35	5	78
40	0	71
45	0	90
50	0	71
55	0	48
60	0	78
65	1	57
70	0	43
75	0	62
80	1	79
85	0	71
90	0	71
95	1	110
100	3	159
105	2	135
110	0	190
115	1	179
120	4	283
125	3	638
130	4	742
135	12	1876
140	50	12086
145	17	3346
150	11	1067
155	8	978
160	6	967
165	5	870
170	3	897
175	4	809
180	5	785
185	3	761
190	1	819
195	3	816
200	3	882
205	4	826
210	3	873
215	1	828
220	2	979
225	3	861
230	0	294
235	0	55
240	0	11
245	0	7
250	0	13
255	0	34
260	0	1
	330	39850
