# Supplementary material for: RNA multi-omics in single cells reveal rhythmical RNA reshaping during human and mouse oocyte maturation
Source: BMC Biol. 2025 May 28;23:147. doi: 10.1186/s12915-025-02250-7 (PMC12121112; doi:10.1186/s12915-025-02250-7)
Supplement: Supplementary file 3 — Additional file 3: Source data related to Fig. 3. Sheet “M3 WT-KO-GV-noGap-matrix” single cell gene reads count matrix of GV oocytes calculated using non-cap reads. Sheet “M3 WT-KO-GV-Gap-matrix” single cell reads count matrix of GV oocytes calculated using cap reads. Sheet “M3 WT-KO-GV-m6 m-matrix” single cell reads count matrix of GV oocytes calculated using m6Am reads. Sheet “M3 WT-KO-metaData” the sample information of scm6A-seq data. [file 12915_2025_2250_MOESM3_ESM.xlsx]

## Sheet: GV-MII-CHX-cap
	GV	MII	MII-in
ENSMUSG00000000028.15	6.6518	6.45824	6.60587
ENSMUSG00000000037.17	3.47004	5.1299	4.73915
ENSMUSG00000000085.16	6.88501	6.39486	6.45551
ENSMUSG00000000088.7	9.83502	9.8146	9.89506
ENSMUSG00000000094.12	7.59845	7.23159	7.30793
ENSMUSG00000000134.17	7.69811	7.89006	7.52483
ENSMUSG00000000142.15	7.95414	8.09339	7.94733
ENSMUSG00000000149.10	6.18643	6.22302	6.76352
ENSMUSG00000000171.5	8.31541	8.08338	8.10718
ENSMUSG00000000214.11	5.45434	5.27778	5.30599
ENSMUSG00000000253.13	6.72236	6.78926	6.58187
ENSMUSG00000000303.12	9.69069	9.53483	9.71922
ENSMUSG00000000318.16	6.51933	5.70107	6.88616
ENSMUSG00000000346.9	7.54104	7.58393	7.67983
ENSMUSG00000000374.8	5.64806	5.80225	6.28764
ENSMUSG00000000399.10	7.52138	6.7644	7.35116
ENSMUSG00000000441.17	4.40343	4.77906	3.95048
ENSMUSG00000000532.11	6.86955	6.71335	6.76352
ENSMUSG00000000538.18	6.37347	5.85029	6.16378
ENSMUSG00000000552.10	5.85067	5.64769	6.16378
ENSMUSG00000000568.15	1.8157	0	2.54103
ENSMUSG00000000631.20	6.6336	6.71335	6.37401
ENSMUSG00000000701.8	5.94221	5.98552	5.91761
ENSMUSG00000000730.13	7.80766	7.75775	7.49944
ENSMUSG00000000732.9	7.65366	7.46552	7.30793
ENSMUSG00000000740.12	8.07367	7.78273	8.14861
ENSMUSG00000000743.9	5.13027	5.27778	4.97852
ENSMUSG00000000751.13	8.29819	7.84334	7.98442
ENSMUSG00000000782.16	5.91234	6.48892	6.13109
ENSMUSG00000000787.12	7.58904	6.6055	6.86643
ENSMUSG00000000811.13	7.03117	7.62594	7.39314
ENSMUSG00000000823.16	6.49938	6.14812	6.16378
ENSMUSG00000000827.18	8.55176	8.52942	8.33243
ENSMUSG00000000902.13	7.90188	8.13278	8.05584
ENSMUSG00000000915.15	7.238	7.17612	7.16988
ENSMUSG00000001017.15	6.55844	6.83774	6.34579
ENSMUSG00000001036.17	8.99464	9.15433	9.02226
ENSMUSG00000001039.12	5.75292	6.02792	5.5727
ENSMUSG00000001056.3	6.55844	6.25907	6.09763
ENSMUSG00000001062.18	4.01094	4.67618	5.11854
ENSMUSG00000001082.12	5.32426	5.4119	5.05023
ENSMUSG00000001098.15	8.44104	8.14246	8.40944
ENSMUSG00000001103.7	6.97447	7.09867	6.76352
ENSMUSG00000001120.15	5.02253	5.64769	5.71188
ENSMUSG00000001150.7	6.0283	5.47456	5.75544
ENSMUSG00000001151.10	8.67253	8.49205	8.46952
ENSMUSG00000001156.9	9.59285	9.53483	9.57168
ENSMUSG00000001157.13	7.03117	7.33652	6.67555
ENSMUSG00000001158.13	7.80766	7.61207	7.82999
ENSMUSG00000001166.17	10.6048	10.7199	10.8219
ENSMUSG00000001168.16	9.5005	9.71755	9.54089
ENSMUSG00000001175.16	11.5313	11.5065	11.4684
ENSMUSG00000001228.14	8.75479	8.82224	8.68196
ENSMUSG00000001247.16	6.10953	5.5346	5.79772
ENSMUSG00000001270.9	9.21255	9.30417	9.51578
ENSMUSG00000001289.12	7.81575	7.95742	7.88005
ENSMUSG00000001300.16	7.63549	7.95742	8.28862
ENSMUSG00000001349.5	5.7188	4.17053	5.47186
ENSMUSG00000001403.13	8.81658	8.18055	8.31069
ENSMUSG00000001416.13	7.93197	8.03222	8.18092
ENSMUSG00000001424.14	6.53902	6.68713	6.45551
ENSMUSG00000001440.5	7.98317	7.8194	7.97524
ENSMUSG00000001445.10	5.61134	6.57722	7.08706
ENSMUSG00000001472.17	8.49746	8.66321	8.84205
ENSMUSG00000001473.7	10.073	10.239	10.1158
ENSMUSG00000001517.14	6.93044	6.63322	7.12076
ENSMUSG00000001521.12	7.4082	7.21333	7.37928
ENSMUSG00000001525.10	7.03117	6.68713	7.06991
ENSMUSG00000001552.14	6.08296	5.47456	5.75544
ENSMUSG00000001604.14	8.1136	7.98995	8.08174
ENSMUSG00000001627.12	4.64055	4.77906	4.90306
ENSMUSG00000001642.18	7.49138	7.56965	7.40686
ENSMUSG00000001666.8	6.08296	6.06911	6.16378
ENSMUSG00000001674.11	7.26189	7.69335	7.21738
ENSMUSG00000001687.15	7.53124	6.88464	6.98096
ENSMUSG00000001729.14	7.58904	7.93531	7.73527
ENSMUSG00000001739.14	5.64806	6.36209	5.36342
ENSMUSG00000001763.14	8.12015	8.53678	8.50185
ENSMUSG00000001767.5	9.22475	9.38794	9.21789
ENSMUSG00000001783.3	5.61134	6.48892	5.91761
ENSMUSG00000001794.13	4.22049	4.5654	4.73915
ENSMUSG00000001829.17	6.73948	6.71335	6.80557
ENSMUSG00000001847.14	9.2959	9.21063	9.12961
ENSMUSG00000001855.15	8.53226	8.61535	8.65346
ENSMUSG00000001909.16	6.68751	5.64769	6.25766
ENSMUSG00000001910.5	6.5776	6.29423	5.99233
ENSMUSG00000001924.15	7.79133	8.15208	7.58643
ENSMUSG00000001962.8	8.28659	8.39819	8.48901
ENSMUSG00000001964.14	6.75639	6.57722	6.02829
ENSMUSG00000001995.9	7.22591	7.46552	7.29323
ENSMUSG00000001999.15	6.05589	5.64769	6.19576
ENSMUSG00000002014.12	5.53498	5.1299	5.5727
ENSMUSG00000002015.5	6.70504	7.41849	7.104
ENSMUSG00000002031.13	6.98886	7.17612	7.46049
ENSMUSG00000002052.6	6.88501	6.86138	7.05255
ENSMUSG00000002064.10	7.045	6.88464	7.06991
ENSMUSG00000002102.15	7.34251	7.26742	7.59844
ENSMUSG00000002107.18	6.35137	6.25907	6.09763
ENSMUSG00000002129.11	7.94679	8.0426	8.03831
ENSMUSG00000002147.18	6.4378	7.07864	6.19576
ENSMUSG00000002222.14	7.57003	7.63968	7.2482
ENSMUSG00000002250.16	4.96549	5.94184	5.30599
ENSMUSG00000002297.16	8.87583	9.13507	8.88681
ENSMUSG00000002307.16	5.49522	5.4119	5.30599
ENSMUSG00000002332.16	5.75292	5.64769	5.41866
ENSMUSG00000002365.10	8.92154	9.01899	9.10035
ENSMUSG00000002372.9	7.84767	7.86689	7.81977
ENSMUSG00000002379.7	5.32426	4.77906	4.97852
ENSMUSG00000002395.14	5.64806	5.4119	6.06338
ENSMUSG00000002416.13	0	0	2.07498
ENSMUSG00000002455.14	7.73271	7.92413	7.93791
ENSMUSG00000002477.5	6.85392	7.26742	6.67555
ENSMUSG00000002489.16	9.32169	9.53115	9.29372
ENSMUSG00000002524.17	8.30395	8.10334	8.00261
ENSMUSG00000002546.17	4.9061	4.96512	4.82343
ENSMUSG00000002578.18	5.49522	4.67618	5.6206
ENSMUSG00000002608.8	6.45862	6.66043	6.80557
ENSMUSG00000002635.11	8.71641	9.06553	8.67063
ENSMUSG00000002658.9	6.80598	6.29423	6.76352
ENSMUSG00000002661.14	7.9394	7.89006	8.28119
ENSMUSG00000002733.8	6.23551	6.32856	6.09763
ENSMUSG00000002748.7	7.07228	7.55523	6.94378
ENSMUSG00000002767.13	7.90188	7.30239	7.13732
ENSMUSG00000002768.8	6.21118	6.97409	6.86643
ENSMUSG00000002778.14	6.4378	6.29423	6.19576
ENSMUSG00000002797.9	8.34367	8.45368	8.20469
ENSMUSG00000002799.6	8.45665	8.29781	8.1239
ENSMUSG00000002812.4	7.25	5.75254	6.60587
ENSMUSG00000002814.15	6.30614	5.64769	6.13109
ENSMUSG00000002833.11	6.68751	6.06911	6.34579
ENSMUSG00000002835.9	8.93646	8.7918	8.72093
ENSMUSG00000002844.9	7.43996	7.19485	7.40686
ENSMUSG00000002845.14	7.45039	7.31956	7.06991
ENSMUSG00000002870.8	8.34925	8.16163	8.37494
ENSMUSG00000002871.14	8.66806	8.83423	8.85212
ENSMUSG00000002900.17	10.2699	10.5209	10.3218
ENSMUSG00000002910.11	8.39857	8.41427	8.01162
ENSMUSG00000002949.15	4.64055	4.67618	4.97852
ENSMUSG00000002968.9	7.35367	7.61207	7.46049
ENSMUSG00000002981.10	7.045	6.78926	6.25766
ENSMUSG00000002984.17	5.88183	6.36209	6.16378
ENSMUSG00000003033.15	7.55076	7.17612	7.27837
ENSMUSG00000003038.15	7.74971	7.35329	7.87018
ENSMUSG00000003051.13	5.27815	5.75254	5.79772
ENSMUSG00000003062.13	6.61517	6.71335	6.37401
ENSMUSG00000003068.17	7.7831	8.28038	7.92843
ENSMUSG00000003072.15	6.55844	6.22302	6.62947
ENSMUSG00000003119.14	6.23551	6.06911	5.30599
ENSMUSG00000003134.10	9.35261	9.51634	9.37974
ENSMUSG00000003135.15	9.316	9.23798	9.07048
ENSMUSG00000003166.20	2.25715	3.62508	3.95048
ENSMUSG00000003200.10	7.36474	6.83774	7.46049
ENSMUSG00000003233.12	7.6805	7.21333	7.13732
ENSMUSG00000003234.16	8.91778	8.86963	8.69879
ENSMUSG00000003269.17	5.91234	5.64769	4.90306
ENSMUSG00000003299.10	7.34251	6.99562	6.80557
ENSMUSG00000003309.14	7.8866	7.52594	8.16486
ENSMUSG00000003344.14	6.61517	7.01682	6.53265
ENSMUSG00000003345.16	6.90031	6.7391	6.92483
ENSMUSG00000003346.14	6.16125	6.29423	5.87874
ENSMUSG00000003363.15	5.57366	5.27778	5.99233
ENSMUSG00000003380.11	7.297	6.7644	7.05255
ENSMUSG00000003402.14	6.16125	5.59225	5.47186
ENSMUSG00000003410.8	6.21118	6.68713	6.37401
ENSMUSG00000003411.10	6.23551	6.71335	6.09763
ENSMUSG00000003421.13	5.53498	5.80225	6.40169
ENSMUSG00000003429.11	7.53124	6.88464	7.52483
ENSMUSG00000003435.9	6.80598	6.8137	6.7202
ENSMUSG00000003437.14	7.67161	7.56965	7.67983
ENSMUSG00000003438.17	6.85392	5.64769	6.60587
ENSMUSG00000003464.13	7.22591	7.41849	7.05255
ENSMUSG00000003526.12	5.91234	6.54838	6.50739
ENSMUSG00000003527.9	6.6518	6.90753	6.50739
ENSMUSG00000003528.15	7.0587	6.8137	6.80557
ENSMUSG00000003531.15	6.88501	7.19485	6.98096
ENSMUSG00000003534.17	5.85067	4.67618	4.64963
ENSMUSG00000003604.14	6.25944	6.14812	6.37401
ENSMUSG00000003660.10	7.0587	7.11842	7.30793
ENSMUSG00000003662.10	6.66976	7.24962	6.80557
ENSMUSG00000003680.16	5.97148	4.96512	5.66696
ENSMUSG00000003779.16	7.15114	6.86138	6.7847
ENSMUSG00000003808.18	6.28298	6.68713	6.7847
ENSMUSG00000003810.13	6.13562	6.51896	6.58187
ENSMUSG00000003814.8	9.55226	8.80405	9.01331
ENSMUSG00000003824.12	9.33864	9.52006	9.33019
ENSMUSG00000003865.16	4.31486	5.1299	4.82343
ENSMUSG00000003868.14	7.7831	8.33205	7.99354
ENSMUSG00000003873.11	3.62543	2.73751	0
ENSMUSG00000003955.8	6.80598	6.7644	6.99919
ENSMUSG00000003970.9	6.23551	3.83067	4.82343
ENSMUSG00000004032.10	5.53498	4.96512	5.41866
ENSMUSG00000004040.16	8.12015	7.24962	7.8996
ENSMUSG00000004054.9	4.40343	4.96512	5.24617
ENSMUSG00000004056.15	4.11952	4.4454	4.97852
ENSMUSG00000004069.17	6.70504	6.6055	6.58187
ENSMUSG00000004096.9	6.0283	6.14812	6.37401
ENSMUSG00000004099.16	9.54498	9.15433	9.5221
ENSMUSG00000004100.12	8.16518	8.09339	8.10718
ENSMUSG00000004207.14	7.08572	6.22302	5.91761
ENSMUSG00000004264.17	9.16899	9.11061	9.15015
ENSMUSG00000004268.11	8.32111	8.33205	8.14042
ENSMUSG00000004285.12	5.88183	5.64769	5.71188
ENSMUSG00000004393.10	6.75639	7.54066	7.30793
ENSMUSG00000004460.17	7.45039	7.33652	6.96249
ENSMUSG00000004535.12	5.53498	5.75254	6.16378
ENSMUSG00000004567.16	6.55844	6.48892	6.09763
ENSMUSG00000004642.13	9.89926	9.91967	9.9144
ENSMUSG00000004667.18	6.08296	6.57722	6.58187
ENSMUSG00000004677.17	5.49522	5.27778	5.5727
ENSMUSG00000004771.12	8.64554	8.77945	8.78013
ENSMUSG00000004788.11	6.55844	6.36209	6.13109
ENSMUSG00000004789.10	7.74123	7.66676	7.49944
ENSMUSG00000004865.16	8.53226	8.77323	8.65346
ENSMUSG00000004880.11	8.04642	8.01124	7.88986
ENSMUSG00000004885.5	7.0172	6.78926	6.16378
ENSMUSG00000004897.16	7.30851	6.51896	7.104
ENSMUSG00000004929.12	8.25718	7.70646	7.91888
ENSMUSG00000004934.14	7.6446	7.70646	7.37928
ENSMUSG00000004936.8	8.62266	8.90986	8.76955
ENSMUSG00000004937.6	7.47103	8.01124	7.8996
ENSMUSG00000004947.15	10.068	10.0488	10.0626
ENSMUSG00000004948.12	12.8306	10.9399	12.581
ENSMUSG00000004952.13	8.20269	8.08338	8.18092
ENSMUSG00000004980.16	9.24287	9.23346	9.36224
ENSMUSG00000004994.12	6.5776	6.97409	7.30793
ENSMUSG00000005102.13	7.238	7.49605	7.27837
ENSMUSG00000005103.12	8.02564	7.87852	7.76754
ENSMUSG00000005161.15	8.53226	8.41427	8.32522
ENSMUSG00000005204.12	4.40343	4.17053	4.73915
ENSMUSG00000005225.15	4.71166	5.1299	5.18377
ENSMUSG00000005312.15	10.4536	10.393	10.3699
ENSMUSG00000005354.16	8.39857	8.01124	8.30337
ENSMUSG00000005370.4	8.39318	7.8194	8.29602
ENSMUSG00000005373.13	6.25944	6.39486	5.6206
ENSMUSG00000005410.6	6.66976	6.99562	7.13732
ENSMUSG00000005417.17	7.17649	7.40246	6.7202
ENSMUSG00000005442.13	6.49938	6.10916	6.37401
ENSMUSG00000005447.12	5.07741	3.62508	5.30599
ENSMUSG00000005469.10	6.41667	6.29423	6.53265
ENSMUSG00000005470.8	8.36588	8.26273	8.24345
ENSMUSG00000005481.18	5.75292	5.70107	6.53265
ENSMUSG00000005483.10	8.57101	8.45368	8.56442
ENSMUSG00000005503.8	5.94221	6.06911	5.75544
ENSMUSG00000005506.16	7.74971	7.41849	7.3369
ENSMUSG00000005510.9	6.13562	6.57722	6.50739
ENSMUSG00000005514.14	5.18127	4.77906	5.87874
ENSMUSG00000005566.14	8.05328	8.15208	8.00261
ENSMUSG00000005575.16	5.53498	5.1299	5.99233
ENSMUSG00000005610.17	8.04642	7.84334	7.96599
ENSMUSG00000005615.15	5.75292	5.85029	5.91761
ENSMUSG00000005621.11	8.30395	8.27158	8.38191
ENSMUSG00000005625.15	8.49243	9.13991	8.6419
ENSMUSG00000005667.8	8.2924	8.42224	8.02947
ENSMUSG00000005672.12	8.65459	8.16163	8.54593
ENSMUSG00000005682.9	7.21371	7.45001	6.90563
ENSMUSG00000005683.8	8.81254	8.98173	8.85212
ENSMUSG00000005686.17	4.31486	4.3145	4.73915
ENSMUSG00000005687.14	5.97148	6.32856	5.87874
ENSMUSG00000005698.15	7.45039	7.36987	7.36529
ENSMUSG00000005699.16	5.85067	5.3464	5.87874
ENSMUSG00000005732.14	4.22049	5.04986	4.22292
ENSMUSG00000005774.12	6.75639	5.59225	6.84643
ENSMUSG00000005779.12	6.28298	6.88464	6.67555
ENSMUSG00000005846.12	9.12409	9.45551	9.28631
ENSMUSG00000005871.15	6.93044	7.26742	7.52483
ENSMUSG00000005881.13	6.95994	6.36209	6.7847
ENSMUSG00000005882.18	6.55844	6.6055	6.28764
ENSMUSG00000005886.14	6.82214	7.11842	7.0172
ENSMUSG00000005899.14	5.7188	5.5346	6.13109
ENSMUSG00000005936.19	6.30614	5.70107	5.47186
ENSMUSG00000005981.11	6.75639	6.78926	5.5727
ENSMUSG00000006024.13	7.12533	7.21333	7.3369
ENSMUSG00000006057.15	7.86337	7.92413	7.7991
ENSMUSG00000006095.12	7.045	7.17612	7.16988
ENSMUSG00000006169.20	7.15114	7.01682	6.76352
ENSMUSG00000006205.13	6.6518	5.89679	6.37401
ENSMUSG00000006273.14	7.73271	7.40246	7.49944
ENSMUSG00000006276.10	6.32893	6.71335	6.55747
ENSMUSG00000006299.13	4.40343	4.5654	5.41866
ENSMUSG00000006301.17	7.8789	8.06313	7.56211
ENSMUSG00000006304.14	7.43996	7.31956	7.59844
ENSMUSG00000006307.16	6.85392	7.05833	7.23287
ENSMUSG00000006315.9	5.88183	5.64769	5.91761
ENSMUSG00000006333.14	7.4082	7.26742	7.43392
ENSMUSG00000006335.16	6.45862	5.64769	6.02829
ENSMUSG00000006378.15	0	0	2.89273
ENSMUSG00000006390.15	5.64806	5.70107	6.22704
ENSMUSG00000006392.16	5.32426	5.04986	5.52316
ENSMUSG00000006398.15	7.75813	7.94641	7.91888
ENSMUSG00000006418.17	10.3177	10.6316	10.4182
ENSMUSG00000006442.10	7.59845	7.70646	7.44727
ENSMUSG00000006456.10	1.17642	1.53093	3.17527
ENSMUSG00000006457.4	4.40343	3.38524	4.452
ENSMUSG00000006463.13	7.53124	7.55523	7.39314
ENSMUSG00000006498.16	7.16387	7.01682	7.21738
ENSMUSG00000006527.16	8.14605	8.68324	8.27372
ENSMUSG00000006585.3	7.89426	8.01124	7.70226
ENSMUSG00000006587.6	6.59651	7.23159	6.98096
ENSMUSG00000006673.14	5.45434	5.59225	5.36342
ENSMUSG00000006676.16	10.0931	10.0591	10.12
ENSMUSG00000006715.11	7.17649	6.68713	6.94378
ENSMUSG00000006717.7	6.59651	7.03772	6.69805
ENSMUSG00000006800.14	6.0283	6.32856	5.99233
ENSMUSG00000006932.17	8.0871	8.4996	8.23578
ENSMUSG00000006941.5	8.63643	8.6766	8.60666
ENSMUSG00000006998.16	6.72236	7.15714	6.90563
ENSMUSG00000007021.5	6.05589	6.14812	6.48168
ENSMUSG00000007036.15	7.95414	8.02177	7.72435
ENSMUSG00000007050.17	7.21371	6.99562	6.74202
ENSMUSG00000007476.18	0	3.09743	1.38222
ENSMUSG00000007564.15	7.18901	7.26742	7.0172
ENSMUSG00000007570.16	6.30614	6.10916	6.37401
ENSMUSG00000007589.9	7.62632	7.41849	7.18588
ENSMUSG00000007603.9	4.71166	4.67618	4.64963
ENSMUSG00000007656.13	6.00017	6.14812	6.28764
ENSMUSG00000007659.18	7.62632	7.40246	7.59844
ENSMUSG00000007670.10	8.50249	8.64969	8.72642
ENSMUSG00000007721.6	6.98886	6.71335	6.67555
ENSMUSG00000007777.9	6.98886	7.46552	7.08706
ENSMUSG00000007812.16	9.19714	9.37568	9.33019
ENSMUSG00000007815.13	8.03953	7.66676	7.8996
ENSMUSG00000007836.6	8.0871	7.71946	7.98442
ENSMUSG00000007867.9	6.5776	6.6055	7.12076
ENSMUSG00000007872.3	5.49522	2.25685	3.79218
ENSMUSG00000007880.16	7.9394	7.97919	8.21252
ENSMUSG00000007891.16	5.68387	4.5654	6.06338
ENSMUSG00000007892.8	8.40931	7.73233	7.88986
ENSMUSG00000008036.11	6.83811	6.93006	6.76352
ENSMUSG00000008129.14	5.18127	5.04986	3.61433
ENSMUSG00000008348.9	8.41465	7.46552	8.13218
ENSMUSG00000008393.9	8.02564	7.59807	7.69109
ENSMUSG00000008429.8	9.43108	9.76533	9.59884
ENSMUSG00000008450.8	6.70504	6.57722	6.37401
ENSMUSG00000008489.18	6.85392	7.19485	7.37928
ENSMUSG00000008496.19	5.02253	4.96512	4.342
ENSMUSG00000008668.15	6.18643	5.20574	6.60587
ENSMUSG00000008682.13	6.41667	6.02792	6.34579
ENSMUSG00000008690.15	5.81882	5.85029	5.71188
ENSMUSG00000008892.12	7.89426	7.78273	7.81977
ENSMUSG00000008958.14	6.51933	6.95224	6.31701
ENSMUSG00000009013.5	9.45977	8.98173	9.33737
ENSMUSG00000009035.15	7.6078	6.8137	7.71335
ENSMUSG00000009073.16	7.17649	7.01682	6.82614
ENSMUSG00000009076.10	5.78624	5.80225	5.91761
ENSMUSG00000009079.16	5.64806	5.5346	5.05023
ENSMUSG00000009090.17	7.30851	7.55523	7.27837
ENSMUSG00000009092.5	7.49138	7.8194	7.76754
ENSMUSG00000009291.13	7.39746	7.09867	7.46049
ENSMUSG00000009293.17	5.68387	5.64769	5.87874
ENSMUSG00000009470.17	7.86337	7.58393	7.81977
ENSMUSG00000009545.14	6.61517	6.90753	6.74202
ENSMUSG00000009549.14	7.82379	7.96834	7.95669
ENSMUSG00000009555.16	1.17642	2.73751	0
ENSMUSG00000009563.16	3.76569	4.77906	3.41144
ENSMUSG00000009566.12	8.98031	9.10567	8.93969
ENSMUSG00000009569.14	5.75292	6.02792	5.79772
ENSMUSG00000009628.14	5.53498	6.6055	5.71188
ENSMUSG00000009640.11	6.75639	6.54838	6.84643
ENSMUSG00000009647.13	8.37138	8.02177	8.29602
ENSMUSG00000009681.10	5.36894	5.04986	6.31701
ENSMUSG00000009741.15	7.63549	7.66676	7.84015
ENSMUSG00000009863.14	5.88183	5.3464	5.30599
ENSMUSG00000009894.15	6.77311	6.7391	6.96249
ENSMUSG00000009927.9	5.41227	4.87509	5.41866
ENSMUSG00000009995.17	6.78964	7.19485	6.94378
ENSMUSG00000010047.12	6.30614	5.59225	5.99233
ENSMUSG00000010057.8	6.86955	6.95224	6.37401
ENSMUSG00000010067.13	6.95994	6.78926	6.53265
ENSMUSG00000010095.13	7.37573	7.85516	7.7991
ENSMUSG00000010097.15	6.83811	6.95224	7.15369
ENSMUSG00000010110.17	8.95489	8.97633	9.17843
ENSMUSG00000010205.11	0	0	0
ENSMUSG00000010376.15	6.39523	5.5346	6.80557
ENSMUSG00000010406.12	5.7188	4.77906	5.6206
ENSMUSG00000010592.9	10.0003	10.0743	10.1509
ENSMUSG00000010607.8	8.25718	8.4996	8.11556
ENSMUSG00000010609.15	6.90031	7.54066	7.29323
ENSMUSG00000010914.10	7.57956	7.94641	7.82999
ENSMUSG00000010936.11	7.15114	7.01682	7.48657
ENSMUSG00000011096.17	7.0031	7.24962	6.82614
ENSMUSG00000011179.8	8.37138	8.15208	7.87018
ENSMUSG00000011257.19	7.43996	7.09867	7.37928
ENSMUSG00000011267.8	5.32426	6.02792	6.19576
ENSMUSG00000011589.9	6.08296	6.32856	6.25766
ENSMUSG00000011632.7	6.68751	6.54838	6.76352
ENSMUSG00000011831.16	3.62543	3.38524	3.61433
ENSMUSG00000011877.13	4.22049	5.04986	4.09313
ENSMUSG00000011884.13	7.12533	7.07864	6.76352
ENSMUSG00000012114.17	7.6446	6.88464	7.104
ENSMUSG00000012296.16	5.78624	5.64769	5.87874
ENSMUSG00000012350.15	7.77483	8.03222	8.22032
ENSMUSG00000012405.16	6.78964	6.95224	6.53265
ENSMUSG00000012483.4	6.08296	6.45824	6.50739
ENSMUSG00000012848.15	6.94526	6.29423	6.53265
ENSMUSG00000013160.7	7.79133	7.8194	7.7991
ENSMUSG00000013236.17	6.98886	6.8137	6.60587
ENSMUSG00000013593.12	6.73948	7.07864	7.37928
ENSMUSG00000013701.13	8.33806	8.23585	8.50824
ENSMUSG00000013822.7	8.87969	9.25593	8.92546
ENSMUSG00000013858.14	4.31486	4.87509	4.22292
ENSMUSG00000013973.12	5.07741	4.01058	4.82343
ENSMUSG00000014074.17	8.28076	8.02177	8.06453
ENSMUSG00000014077.13	6.59651	6.51896	6.98096
ENSMUSG00000014177.10	7.30851	7.55523	7.49944
ENSMUSG00000014195.16	6.70504	6.88464	6.25766
ENSMUSG00000014294.4	8.2924	8.0529	8.18889
ENSMUSG00000014301.13	8.1715	7.68012	7.87018
ENSMUSG00000014313.15	8.03953	7.52594	7.35116
ENSMUSG00000014426.9	7.63549	7.43434	7.71335
ENSMUSG00000014470.4	7.50145	7.7451	7.0172
ENSMUSG00000014503.15	10.0764	10.0819	10.1345
ENSMUSG00000014554.13	6.78964	7.13791	7.39314
ENSMUSG00000014592.21	6.66976	7.15714	7.05255
ENSMUSG00000014599.10	5.61134	5.20574	4.64963
ENSMUSG00000014601.13	7.4082	7.03772	6.86643
ENSMUSG00000014633.15	5.81882	6.54838	6.19576
ENSMUSG00000014767.17	6.53902	6.6055	6.84643
ENSMUSG00000014769.10	7.72414	6.71335	7.104
ENSMUSG00000014771.13	0	0	0
ENSMUSG00000014859.9	8.2924	7.87852	8.02057
ENSMUSG00000014867.9	11.2767	11.2373	11.246
ENSMUSG00000014959.12	5.41227	5.59225	5.30599
ENSMUSG00000015023.7	9.21561	9.12044	8.94441
ENSMUSG00000015090.13	0	2.73751	2.54103
ENSMUSG00000015092.9	5.97148	6.51896	6.02829
ENSMUSG00000015120.15	9.2901	9.14473	9.32658
ENSMUSG00000015126.9	6.18643	5.89679	6.28764
ENSMUSG00000015143.15	4.64055	4.96512	5.11854
ENSMUSG00000015165.16	5.36894	4.5654	4.22292
ENSMUSG00000015176.11	7.47103	6.97409	6.7847
ENSMUSG00000015305.6	5.27815	5.27778	4.82343
ENSMUSG00000015335.16	4.84415	5.80225	5.75544
ENSMUSG00000015341.17	3.62543	3.38524	4.452
ENSMUSG00000015461.15	5.13027	5.04986	5.30599
ENSMUSG00000015474.16	4.01094	3.62508	3.61433
ENSMUSG00000015478.13	5.23052	5.75254	5.24617
ENSMUSG00000015522.18	6.77311	6.93006	6.74202
ENSMUSG00000015575.15	7.0587	7.24962	7.26337
ENSMUSG00000015605.6	7.33127	7.58393	6.86643
ENSMUSG00000015647.9	7.25	6.88464	7.29323
ENSMUSG00000015656.17	9.88779	9.99106	10.0209
ENSMUSG00000015668.13	4.56576	4.87509	4.64963
ENSMUSG00000015671.11	8.41996	8.3655	8.25866
ENSMUSG00000015697.14	4.77943	4.17053	4.452
ENSMUSG00000015711.8	7.238	7.01682	6.34579
ENSMUSG00000015721.18	6.68751	5.80225	6.62947
ENSMUSG00000015750.15	7.98317	7.59807	7.85023
ENSMUSG00000015759.11	5.13027	5.4119	5.18377
ENSMUSG00000015766.14	8.1136	8.39009	8.19681
ENSMUSG00000015776.12	8.38232	8.43016	8.39574
ENSMUSG00000015790.16	6.91545	6.51896	6.82614
ENSMUSG00000015804.14	10.0003	9.99907	9.99157
ENSMUSG00000015806.12	3.29588	0	2.89273
ENSMUSG00000015812.8	5.07741	5.1299	5.41866
ENSMUSG00000015837.15	5.64806	5.20574	5.18377
ENSMUSG00000015869.16	7.8318	7.43434	7.67983
ENSMUSG00000015880.13	8.56623	8.52942	8.57662
ENSMUSG00000015943.11	6.28298	5.1299	5.99233
ENSMUSG00000015961.8	10.2817	10.2835	10.3164
ENSMUSG00000015970.19	8.26902	8.28038	8.53972
ENSMUSG00000015971.5	7.69811	6.7644	7.30793
ENSMUSG00000015981.12	5.94221	7.13791	6.06338
ENSMUSG00000015994.10	7.47103	7.8194	7.37928
ENSMUSG00000016028.11	7.15114	7.19485	7.48657
ENSMUSG00000016128.14	7.99033	7.9015	7.97524
ENSMUSG00000016252.7	9.04713	8.61535	9.01331
ENSMUSG00000016253.12	5.53498	4.77906	5.47186
ENSMUSG00000016257.15	6.32893	5.94184	6.02829
ENSMUSG00000016308.12	8.48737	7.83142	8.3396
ENSMUSG00000016319.3	7.80766	8.11322	7.82999
ENSMUSG00000016427.7	6.82214	6.63322	6.06338
ENSMUSG00000016503.18	6.23551	5.85029	5.8388
ENSMUSG00000016510.11	7.03117	7.07864	7.03498
ENSMUSG00000016520.7	8.26311	8.46915	8.46952
ENSMUSG00000016552.13	7.28539	7.40246	7.54979
ENSMUSG00000016554.9	6.61517	6.83774	6.84643
ENSMUSG00000016559.14	10.5045	10.6021	10.6054
ENSMUSG00000016619.10	8.28659	8.34049	8.35384
ENSMUSG00000016626.10	11.2084	10.8259	11.0291
ENSMUSG00000016664.16	8.81658	8.99782	8.6932
ENSMUSG00000016946.6	7.4082	7.09867	7.49944
ENSMUSG00000017119.19	6.47914	7.33652	6.98096
ENSMUSG00000017167.6	5.27815	5.89679	5.24617
ENSMUSG00000017210.14	4.84415	4.87509	4.97852
ENSMUSG00000017221.14	8.17779	7.38626	7.75686
ENSMUSG00000017264.16	5.64806	5.89679	6.16378
ENSMUSG00000017307.16	5.85067	5.20574	5.36342
ENSMUSG00000017386.10	8.16518	8.76071	8.45639
ENSMUSG00000017404.12	7.47103	7.30239	7.30793
ENSMUSG00000017421.18	6.32893	5.64769	5.8388
ENSMUSG00000017428.16	7.33127	6.93006	6.98096
ENSMUSG00000017478.15	7.09905	6.97409	7.32249
ENSMUSG00000017548.15	8.46181	8.39009	8.53348
ENSMUSG00000017631.19	7.55076	7.46552	7.2482
ENSMUSG00000017664.16	5.91234	5.89679	6.31701
ENSMUSG00000017686.17	9.2901	9.12533	9.13786
ENSMUSG00000017697.3	4.77943	5.75254	5.36342
ENSMUSG00000017715.11	9.52291	9.17334	9.53778
ENSMUSG00000017716.15	10.2083	10.1459	9.99384
ENSMUSG00000017756.9	6.6518	5.47456	6.74202
ENSMUSG00000017764.2	6.25944	5.94184	6.25766
ENSMUSG00000017774.19	7.15114	7.07864	7.21738
ENSMUSG00000017776.15	7.9394	7.73233	7.8996
ENSMUSG00000017778.14	8.51248	7.89006	8.26621
ENSMUSG00000017802.14	6.61517	7.19485	6.6527
ENSMUSG00000017843.14	6.10953	5.98552	6.22704
ENSMUSG00000017861.11	9.07774	8.90419	9.01779
ENSMUSG00000017929.13	6.66976	5.94184	6.22704
ENSMUSG00000017969.13	5.41227	5.3464	4.73915
ENSMUSG00000018001.18	7.13829	6.4269	6.69805
ENSMUSG00000018012.11	6.91545	7.01682	7.03498
ENSMUSG00000018042.18	7.39746	6.8137	6.55747
ENSMUSG00000018076.12	5.32426	4.87509	5.71188
ENSMUSG00000018102.5	8.93646	8.19922	8.58267
ENSMUSG00000018238.6	11.5641	11.09	11.2938
ENSMUSG00000018239.9	7.20141	7.40246	7.51219
ENSMUSG00000018286.6	8.77153	7.78273	8.57662
ENSMUSG00000018287.12	7.27369	7.40246	7.21738
ENSMUSG00000018293.4	10.6519	10.876	10.8103
ENSMUSG00000018322.10	5.7188	5.3464	5.05023
ENSMUSG00000018326.9	7.57003	7.65328	7.94733
ENSMUSG00000018334.18	6.5776	6.7644	6.92483
ENSMUSG00000018339.11	7.74971	7.68012	7.46049
ENSMUSG00000018340.13	6.0283	6.7644	6.84643
ENSMUSG00000018347.16	7.22591	7.51107	7.27837
ENSMUSG00000018362.14	9.14672	9.19676	9.15829
ENSMUSG00000018363.16	7.49138	7.52594	7.59844
ENSMUSG00000018401.17	6.86955	6.99562	6.96249
ENSMUSG00000018412.16	6.16125	5.80225	5.99233
ENSMUSG00000018415.14	7.11225	7.41849	7.21738
ENSMUSG00000018427.8	8.59472	8.52942	8.80107
ENSMUSG00000018428.15	7.07228	7.05833	6.7847
ENSMUSG00000018446.8	7.12533	7.30239	7.47359
ENSMUSG00000018476.7	8.15246	8.28038	8.24345
ENSMUSG00000018509.8	5.53498	5.94184	5.75544
ENSMUSG00000018554.13	8.76319	8.85204	8.87698
ENSMUSG00000018565.17	5.91234	6.54838	6.80557
ENSMUSG00000018572.10	3.62543	4.3145	4.73915
ENSMUSG00000018585.9	6.08296	5.47456	6.22704
ENSMUSG00000018648.15	7.7831	7.98995	7.23287
ENSMUSG00000018666.13	8.68141	8.29781	8.52091
ENSMUSG00000018677.9	6.35137	6.8137	5.91761
ENSMUSG00000018697.14	7.39746	7.68012	7.62217
ENSMUSG00000018727.19	9.93313	10.0514	9.8124
ENSMUSG00000018736.14	6.51933	6.57722	6.58187
ENSMUSG00000018765.5	7.75813	8.10334	7.54979
ENSMUSG00000018770.9	4.96549	5.04986	5.79772
ENSMUSG00000018819.10	5.97148	4.87509	5.47186
ENSMUSG00000018821.3	6.72236	6.57722	6.13109
ENSMUSG00000018830.10	6.00017	5.75254	5.66696
ENSMUSG00000018841.17	7.0587	7.15714	7.48657
ENSMUSG00000018848.4	6.72236	6.36209	6.06338
ENSMUSG00000018858.15	5.49522	6.32856	6.55747
ENSMUSG00000018899.16	4.01094	4.4454	3.41144
ENSMUSG00000018921.11	7.91701	7.77029	8.06453
ENSMUSG00000018923.13	5.49522	5.85029	5.24617
ENSMUSG00000018931.3	9.7383	9.871	9.98929
ENSMUSG00000018965.11	7.84767	7.94641	7.73527
ENSMUSG00000018974.7	9.47773	9.54946	9.45433
ENSMUSG00000018983.9	6.4378	6.54838	5.95545
ENSMUSG00000018999.14	7.12533	7.03772	6.76352
ENSMUSG00000019066.13	8.69463	8.66321	8.65346
ENSMUSG00000019173.11	6.28298	6.51896	6.22704
ENSMUSG00000019179.10	8.04642	7.86689	7.61035
ENSMUSG00000019188.16	9.61852	9.92809	9.85807
ENSMUSG00000019210.10	6.70504	6.54838	6.48168
ENSMUSG00000019261.3	5.02253	4.4454	4.73915
ENSMUSG00000019338.13	6.18643	6.6055	6.09763
ENSMUSG00000019362.8	7.71552	7.38626	7.32249
ENSMUSG00000019373.11	4.96549	3.38524	3.79218
ENSMUSG00000019428.16	5.02253	4.77906	4.97852
ENSMUSG00000019432.15	7.58904	7.40246	7.30793
ENSMUSG00000019470.12	5.02253	4.96512	4.97852
ENSMUSG00000019478.16	6.47914	4.96512	5.52316
ENSMUSG00000019494.14	6.5776	5.70107	6.40169
ENSMUSG00000019505.7	9.82704	9.93924	10.0756
ENSMUSG00000019528.18	9.67521	9.23798	9.47402
ENSMUSG00000019659.8	5.23052	4.67618	4.09313
ENSMUSG00000019689.4	5.45434	4.96512	5.36342
ENSMUSG00000019710.13	6.39523	5.3464	6.19576
ENSMUSG00000019715.14	8.15246	8.57302	8.3396
ENSMUSG00000019738.15	7.28539	6.68713	7.23287
ENSMUSG00000019773.7	8.13962	7.97919	8.09027
ENSMUSG00000019777.16	8.37138	8.26273	8.31069
ENSMUSG00000019782.10	1.17642	2.73751	3.41144
ENSMUSG00000019790.17	6.90031	7.11842	7.32249
ENSMUSG00000019795.17	6.80598	6.88464	6.92483
ENSMUSG00000019796.12	6.97447	7.07864	6.60587
ENSMUSG00000019803.11	6.95994	7.21333	7.26337
ENSMUSG00000019804.12	7.68933	7.54066	7.35116
ENSMUSG00000019818.15	9.21255	9.11554	9.33378
ENSMUSG00000019838.11	7.90946	8.07329	7.85023
ENSMUSG00000019843.14	9.00175	9.07567	8.8471
ENSMUSG00000019854.17	4.48688	5.47456	4.82343
ENSMUSG00000019857.7	2.25715	2.73751	2.07498
ENSMUSG00000019866.15	6.61517	6.83774	6.69805
ENSMUSG00000019868.16	6.94526	7.15714	6.96249
ENSMUSG00000019907.10	7.90946	7.78273	7.71335
ENSMUSG00000019923.14	6.53902	6.22302	6.22704
ENSMUSG00000019944.14	4.84415	3.62508	4.5542
ENSMUSG00000019947.10	8.04642	7.8194	7.8996
ENSMUSG00000019961.17	7.62632	7.77029	7.86024
ENSMUSG00000019969.14	7.31993	7.45001	7.64551
ENSMUSG00000019978.16	5.75292	5.98552	5.36342
ENSMUSG00000019984.16	6.72236	6.8137	6.76352
ENSMUSG00000019992.8	7.22591	6.54838	6.80557
ENSMUSG00000019996.17	6.45862	6.39486	6.37401
ENSMUSG00000020015.10	4.71166	4.96512	4.22292
ENSMUSG00000020018.6	4.11952	5.20574	4.82343
ENSMUSG00000020021.4	6.72236	6.86138	6.62947
ENSMUSG00000020023.18	8.8366	8.86379	8.85212
ENSMUSG00000020038.10	9.66405	9.79632	9.73291
ENSMUSG00000020077.14	4.84415	5.64769	5.18377
ENSMUSG00000020078.16	7.03117	7.46552	7.37928
ENSMUSG00000020079.15	3.47004	3.09743	3.17527
ENSMUSG00000020083.13	7.87115	8.32357	8.03831
ENSMUSG00000020087.5	5.64806	6.36209	6.09763
ENSMUSG00000020089.8	8.61804	8.25383	8.01162
ENSMUSG00000020098.7	6.08296	4.87509	3.95048
ENSMUSG00000020107.10	7.74123	8.26273	7.77814
ENSMUSG00000020108.4	6.13562	6.39486	6.50739
ENSMUSG00000020114.12	8.74211	8.703	8.83699
ENSMUSG00000020124.10	5.57366	5.27778	5.05023
ENSMUSG00000020130.9	8.49746	8.52942	8.10718
ENSMUSG00000020132.10	8.06011	8.34887	8.11556
ENSMUSG00000020134.13	7.77483	7.61207	7.57432
ENSMUSG00000020153.14	7.34251	6.83774	7.3369
ENSMUSG00000020156.16	6.32893	6.63322	6.45551
ENSMUSG00000020163.12	7.62632	7.26742	8.02947
ENSMUSG00000020167.14	6.83811	6.6055	7.15369
ENSMUSG00000020171.8	7.74971	7.8194	7.56211
ENSMUSG00000020180.10	7.98317	7.49605	8.17291
ENSMUSG00000020184.15	8.35482	8.27158	8.22807
ENSMUSG00000020189.15	8.51745	8.60838	8.32522
ENSMUSG00000020196.10	7.99033	7.59807	7.94733
ENSMUSG00000020198.8	6.5776	6.6055	6.28764
ENSMUSG00000020211.15	7.13829	7.45001	7.16988
ENSMUSG00000020219.7	6.47914	5.75254	6.06338
ENSMUSG00000020224.15	6.13562	6.45824	6.13109
ENSMUSG00000020230.15	6.53902	6.68713	6.7847
ENSMUSG00000020232.17	5.64806	5.94184	6.34579
ENSMUSG00000020235.16	8.10702	7.73233	8.06453
ENSMUSG00000020238.14	6.25944	6.63322	6.45551
ENSMUSG00000020250.10	7.70684	7.73233	7.39314
ENSMUSG00000020257.13	8.70338	8.703	8.81142
ENSMUSG00000020260.9	7.66266	7.61207	7.62217
ENSMUSG00000020265.16	7.07228	6.86138	6.99919
ENSMUSG00000020267.6	6.91545	7.05833	7.06991
ENSMUSG00000020282.18	7.99033	7.54066	8.11556
ENSMUSG00000020284.16	5.7188	5.4119	6.09763
ENSMUSG00000020307.15	6.53902	6.78926	6.99919
ENSMUSG00000020308.7	4.9061	5.47456	5.11854
ENSMUSG00000020315.18	6.70504	6.51896	6.96249
ENSMUSG00000020321.16	6.83811	6.68713	6.13109
ENSMUSG00000020329.12	6.32893	5.4119	6.16378
ENSMUSG00000020346.16	5.64806	4.87509	5.05023
ENSMUSG00000020358.17	7.45039	7.21333	7.59844
ENSMUSG00000020361.13	7.94679	7.79505	7.72435
ENSMUSG00000020368.15	6.13562	6.54838	6.40169
ENSMUSG00000020372.15	6.25944	6.25907	6.45551
ENSMUSG00000020375.9	9.34425	8.77323	8.86212
ENSMUSG00000020377.15	6.98886	7.01682	7.40686
ENSMUSG00000020381.10	7.75813	7.63968	7.52483
ENSMUSG00000020387.15	7.66266	7.7451	7.86024
ENSMUSG00000020392.8	7.99746	7.46552	7.3369
ENSMUSG00000020393.16	6.61517	7.31956	7.18588
ENSMUSG00000020397.15	7.51145	7.66676	7.49944
ENSMUSG00000020400.17	5.45434	4.87509	5.8388
ENSMUSG00000020402.11	6.05589	5.80225	5.95545
ENSMUSG00000020407.13	7.21371	6.68713	7.66848
ENSMUSG00000020413.11	6.66976	6.8137	6.48168
ENSMUSG00000020415.16	9.92754	9.70127	9.94294
ENSMUSG00000020430.12	5.61134	5.70107	5.47186
ENSMUSG00000020432.12	5.27815	5.20574	5.99233
ENSMUSG00000020435.17	7.0031	7.03772	7.21738
ENSMUSG00000020440.13	7.56043	7.31956	7.40686
ENSMUSG00000020441.6	2.59469	1.53093	0
ENSMUSG00000020448.16	8.59001	8.71603	8.68759
ENSMUSG00000020451.17	7.48124	7.48087	7.26337
ENSMUSG00000020453.17	6.66976	6.93006	6.55747
ENSMUSG00000020454.17	9.32169	9.42807	9.46421
ENSMUSG00000020455.16	7.6805	7.62594	7.61035
ENSMUSG00000020456.17	5.57366	5.20574	5.6206
ENSMUSG00000020460.15	7.03117	4.17053	6.55747
ENSMUSG00000020471.11	6.59651	6.36209	7.0172
ENSMUSG00000020472.14	6.82214	6.8137	7.08706
ENSMUSG00000020474.11	6.00017	6.36209	5.79772
ENSMUSG00000020477.10	8.07367	7.80728	7.97524
ENSMUSG00000020482.4	9.46749	9.72724	9.55945
ENSMUSG00000020483.14	10.6337	10.6039	10.5227
ENSMUSG00000020485.14	6.28298	6.6055	6.13109
ENSMUSG00000020495.13	6.66976	7.48087	6.76352
ENSMUSG00000020496.10	9.09778	9.26482	9.13786
ENSMUSG00000020514.8	6.77311	6.88464	6.45551
ENSMUSG00000020515.13	7.55076	7.45001	7.66848
ENSMUSG00000020519.5	5.68387	5.4119	5.24617
ENSMUSG00000020528.14	6.08296	6.57722	6.34579
ENSMUSG00000020536.12	7.238	7.07864	7.05255
ENSMUSG00000020538.15	7.31993	7.23159	7.05255
ENSMUSG00000020549.14	7.56043	8.17112	7.81977
ENSMUSG00000020571.13	8.44104	8.30645	8.55212
ENSMUSG00000020585.4	7.7831	7.93531	7.80947
ENSMUSG00000020592.14	8.40395	8.75441	8.27372
ENSMUSG00000020607.7	6.94526	6.14812	6.94378
ENSMUSG00000020608.7	7.51145	6.99562	6.7202
ENSMUSG00000020611.14	6.78964	7.24962	7.03498
ENSMUSG00000020612.16	7.85554	7.61207	7.76754
ENSMUSG00000020630.9	7.27369	7.03772	7.46049
ENSMUSG00000020634.12	8.40395	8.34887	8.34674
ENSMUSG00000020640.10	8.1715	8.18055	8.00261
ENSMUSG00000020649.11	7.22591	7.36987	7.59844
ENSMUSG00000020652.17	6.5776	6.90753	6.88616
ENSMUSG00000020653.12	7.91701	8.01124	8.28862
ENSMUSG00000020656.16	7.79952	7.26742	7.57432
ENSMUSG00000020661.15	8.02564	8.09339	8.14861
ENSMUSG00000020671.9	8.23322	8.07329	8.21252
ENSMUSG00000020687.13	7.28539	6.78926	7.06991
ENSMUSG00000020696.18	8.37138	7.80728	8.36794
ENSMUSG00000020697.16	5.85067	6.57722	6.40169
ENSMUSG00000020706.13	6.61517	6.25907	6.09763
ENSMUSG00000020708.12	6.53902	6.18606	6.42885
ENSMUSG00000020715.9	10.8202	10.9863	10.9539
ENSMUSG00000020719.14	7.95414	7.19485	7.63388
ENSMUSG00000020720.13	7.62632	7.59807	7.67983
ENSMUSG00000020733.3	6.41667	6.95224	6.55747
ENSMUSG00000020737.12	7.4082	7.41849	7.46049
ENSMUSG00000020738.16	8.641	8.82825	8.94911
ENSMUSG00000020739.11	7.22591	7.07864	7.16988
ENSMUSG00000020740.13	4.40343	4.17053	5.41866
ENSMUSG00000020743.15	4.77943	5.47456	5.24617
ENSMUSG00000020744.13	5.78624	5.59225	5.6206
ENSMUSG00000020752.11	3.89352	3.38524	3.17527
ENSMUSG00000020770.13	7.30851	7.71946	7.65704
ENSMUSG00000020775.13	7.09905	6.78926	7.20172
ENSMUSG00000020780.15	4.96549	5.3464	5.30599
ENSMUSG00000020782.18	6.53902	6.63322	6.42885
ENSMUSG00000020794.13	10.0881	10.0565	9.97093
ENSMUSG00000020802.8	6.39523	6.29423	6.67555
ENSMUSG00000020806.15	7.297	7.23159	7.37928
ENSMUSG00000020828.13	5.18127	5.47456	5.5727
ENSMUSG00000020831.18	0	0	1.38222
ENSMUSG00000020847.15	7.8789	8.11322	8.23578
ENSMUSG00000020849.13	9.09113	8.97633	8.96311
ENSMUSG00000020850.14	7.7665	8.0426	7.88986
ENSMUSG00000020869.8	8.40395	8.49205	8.46952
ENSMUSG00000020870.7	7.0031	7.17612	7.08706
ENSMUSG00000020873.15	6.68751	6.83774	6.19576
ENSMUSG00000020876.14	6.35137	6.25907	6.09763
ENSMUSG00000020888.16	6.28298	6.7644	5.75544
ENSMUSG00000020889.11	7.50145	7.17612	7.32249
ENSMUSG00000020890.11	4.48688	5.80225	4.90306
ENSMUSG00000020895.14	6.39523	6.97409	6.19576
ENSMUSG00000020905.11	3.09776	3.83067	3.61433
ENSMUSG00000020918.14	6.51933	6.10916	6.09763
ENSMUSG00000020929.14	6.08296	6.83774	6.16378
ENSMUSG00000020935.8	8.53716	8.63605	8.11556
ENSMUSG00000020946.13	6.00017	5.98552	5.8388
ENSMUSG00000020961.15	7.43996	7.36987	7.30793
ENSMUSG00000020962.14	7.37573	8.08338	7.3369
ENSMUSG00000020978.10	10.1772	9.93088	9.94999
ENSMUSG00000020993.9	7.21371	7.26742	7.03498
ENSMUSG00000021000.17	8.641	8.45368	8.29602
ENSMUSG00000021009.15	8.85635	9.07061	8.85713
ENSMUSG00000021012.16	7.27369	7.7451	7.65704
ENSMUSG00000021024.14	6.21118	6.25907	6.22704
ENSMUSG00000021025.8	6.66976	7.21333	6.55747
ENSMUSG00000021037.7	5.97148	5.47456	5.30599
ENSMUSG00000021039.9	6.85392	6.7644	7.30793
ENSMUSG00000021048.7	6.85392	7.03772	6.74202
ENSMUSG00000021055.14	6.75639	6.29423	6.58187
ENSMUSG00000021066.9	7.99746	7.75775	7.76754
ENSMUSG00000021068.17	8.61341	8.66321	8.60666
ENSMUSG00000021079.16	7.7665	7.89006	7.96599
ENSMUSG00000021102.4	9.58814	9.57113	9.31571
ENSMUSG00000021109.13	9.16899	9.11554	9.38668
ENSMUSG00000021111.15	7.22591	7.36987	6.7847
ENSMUSG00000021113.5	6.41667	6.10916	5.91761
ENSMUSG00000021124.13	7.66266	7.30239	7.73527
ENSMUSG00000021125.6	9.45977	9.34666	9.51578
ENSMUSG00000021131.14	7.72414	7.61207	7.39314
ENSMUSG00000021134.17	7.09905	7.54066	7.29323
ENSMUSG00000021140.9	6.18643	6.63322	6.31701
ENSMUSG00000021143.10	5.94221	6.48892	6.25766
ENSMUSG00000021144.14	3.09776	4.4454	4.82343
ENSMUSG00000021147.17	3.47004	2.73751	3.41144
ENSMUSG00000021171.8	7.7831	7.97919	7.70226
ENSMUSG00000021177.16	6.0283	6.36209	6.13109
ENSMUSG00000021178.9	5.75292	5.64769	5.79772
ENSMUSG00000021190.14	6.18643	6.36209	6.06338
ENSMUSG00000021192.16	7.58904	7.36987	7.69109
ENSMUSG00000021194.6	6.00017	6.18606	6.48168
ENSMUSG00000021203.15	7.75813	7.96834	7.73527
ENSMUSG00000021215.15	7.80766	6.71335	7.20172
ENSMUSG00000021221.15	5.53498	5.80225	6.16378
ENSMUSG00000021243.14	5.36894	4.67618	4.82343
ENSMUSG00000021248.9	9.11428	9.03986	9.10456
ENSMUSG00000021252.11	4.40343	5.59225	5.99233
ENSMUSG00000021255.17	6.78964	6.32856	6.45551
ENSMUSG00000021257.14	5.49522	6.54838	6.02829
ENSMUSG00000021258.10	6.68751	6.4269	6.37401
ENSMUSG00000021262.15	6.72236	7.33652	6.86643
ENSMUSG00000021266.16	5.57366	6.71335	4.82343
ENSMUSG00000021270.13	9.38288	9.23798	9.27887
ENSMUSG00000021271.5	6.98886	7.31956	7.46049
ENSMUSG00000021273.11	9.503	9.41215	9.6802
ENSMUSG00000021279.5	8.26311	8.7225	8.40944
ENSMUSG00000021282.17	9.71901	9.42013	9.75989
ENSMUSG00000021286.8	8.4358	8.24487	8.46297
ENSMUSG00000021287.12	6.05589	5.64769	5.41866
ENSMUSG00000021290.6	6.5776	6.51896	6.53265
ENSMUSG00000021306.11	7.28539	7.55523	7.56211
ENSMUSG00000021326.13	9.85675	10.29	10.0496
ENSMUSG00000021338.17	5.49522	5.5346	5.87874
ENSMUSG00000021361.7	10.2342	10.0667	10.2494
ENSMUSG00000021366.8	6.51933	6.90753	6.99919
ENSMUSG00000021374.10	6.35137	6.93006	6.67555
ENSMUSG00000021376.11	7.62632	7.45001	7.06991
ENSMUSG00000021377.15	7.03117	7.48087	7.13732
ENSMUSG00000021384.14	8.12667	8.02177	7.87018
ENSMUSG00000021385.10	7.91701	8.00064	7.98442
ENSMUSG00000021395.11	8.18406	8.27158	8.24345
ENSMUSG00000021400.8	1.17642	3.38524	2.54103
ENSMUSG00000021420.13	6.08296	5.4119	5.99233
ENSMUSG00000021428.9	9.32169	9.6445	9.50625
ENSMUSG00000021451.16	6.05589	6.39486	6.16378
ENSMUSG00000021460.17	6.86955	6.8137	6.92483
ENSMUSG00000021461.17	5.78624	5.27778	5.52316
ENSMUSG00000021468.8	5.81882	5.59225	5.6206
ENSMUSG00000021483.8	8.83262	9.27806	8.87205
ENSMUSG00000021484.8	8.17779	7.94641	8.36091
ENSMUSG00000021486.7	6.72236	6.18606	6.37401
ENSMUSG00000021488.8	6.05589	6.39486	5.79772
ENSMUSG00000021493.15	6.18643	6.18606	6.25766
ENSMUSG00000021494.9	3.89352	3.09743	4.5542
ENSMUSG00000021496.12	4.84415	3.83067	4.64963
ENSMUSG00000021509.5	7.59845	7.91286	8.01162
ENSMUSG00000021532.11	7.16387	6.7644	6.74202
ENSMUSG00000021546.18	6.95994	7.24962	7.36529
ENSMUSG00000021552.7	7.51145	7.78273	7.76754
ENSMUSG00000021556.12	7.8866	7.73233	7.59844
ENSMUSG00000021576.6	6.77311	6.66043	6.48168
ENSMUSG00000021577.14	6.77311	6.86138	6.76352
ENSMUSG00000021591.8	9.53521	9.24249	9.41752
ENSMUSG00000021598.9	7.56043	7.48087	7.47359
ENSMUSG00000021606.8	5.18127	4.87509	5.18377
ENSMUSG00000021608.15	9.43108	9.54946	9.45433
ENSMUSG00000021610.8	7.27369	7.15714	7.59844
ENSMUSG00000021611.9	5.7188	6.45824	6.37401
ENSMUSG00000021629.10	7.54104	7.56965	7.52483
ENSMUSG00000021645.16	7.57003	7.33652	7.18588
ENSMUSG00000021660.14	6.10953	6.71335	6.28764
ENSMUSG00000021669.15	7.35367	7.7451	7.56211
ENSMUSG00000021670.14	6.90031	6.02792	6.28764
ENSMUSG00000021687.14	7.91701	7.69335	8.00261
ENSMUSG00000021737.4	7.54104	7.09867	7.44727
ENSMUSG00000021756.12	7.66266	7.03772	7.44727
ENSMUSG00000021767.19	5.94221	6.4269	5.66696
ENSMUSG00000021770.11	7.66266	7.46552	7.26337
ENSMUSG00000021771.14	4.64055	3.83067	4.82343
ENSMUSG00000021782.14	6.83811	7.24962	7.3369
ENSMUSG00000021794.16	6.78964	7.11842	7.27837
ENSMUSG00000021810.3	6.75639	6.83774	6.53265
ENSMUSG00000021811.7	9.40182	9.25146	8.83192
ENSMUSG00000021814.17	9.35261	9.45162	9.26763
ENSMUSG00000021819.11	7.18901	6.90753	6.7202
ENSMUSG00000021820.18	8.01865	8.33205	8.43645
ENSMUSG00000021843.17	7.8789	8.12303	8.02057
ENSMUSG00000021868.7	6.16125	5.75254	6.40169
ENSMUSG00000021870.17	7.49138	8.12303	7.46049
ENSMUSG00000021901.10	7.28539	7.46552	7.104
ENSMUSG00000021913.8	6.21118	6.54838	6.16378
ENSMUSG00000021917.16	5.18127	5.5346	5.6206
ENSMUSG00000021936.14	8.88739	8.98711	8.6419
ENSMUSG00000021944.15	4.84415	5.27778	4.97852
ENSMUSG00000021947.11	7.0172	6.51896	6.45551
ENSMUSG00000021957.7	5.78624	5.59225	5.91761
ENSMUSG00000021962.9	10.8658	11.1124	10.9185
ENSMUSG00000021963.17	8.66359	8.87545	8.76955
ENSMUSG00000021975.9	4.9061	5.1299	5.11854
ENSMUSG00000021978.9	5.45434	5.70107	6.34579
ENSMUSG00000021993.10	7.35367	7.26742	7.08706
ENSMUSG00000022000.11	8.1965	7.48087	7.80947
ENSMUSG00000022010.19	9.81094	9.94755	9.71095
ENSMUSG00000022012.9	8.47209	8.21765	8.36091
ENSMUSG00000022014.15	6.37347	6.22302	7.30793
ENSMUSG00000022031.6	6.5776	6.83774	6.31701
ENSMUSG00000022051.15	8.74211	8.59434	8.79064
ENSMUSG00000022070.7	7.7831	7.51107	7.74611
ENSMUSG00000022089.9	4.77943	5.20574	5.71188
ENSMUSG00000022090.10	8.80443	8.7918	8.88681
ENSMUSG00000022108.8	8.1136	8.18991	8.15676
ENSMUSG00000022109.6	6.10953	6.8137	5.52316
ENSMUSG00000022111.9	6.08296	5.94184	6.45551
ENSMUSG00000022119.15	6.77311	6.71335	7.29323
ENSMUSG00000022130.10	7.27369	7.21333	7.53737
ENSMUSG00000022131.3	8.10041	8.34887	8.14042
ENSMUSG00000022136.8	9.20024	9.38386	9.25631
ENSMUSG00000022151.16	5.23052	6.29423	5.75544
ENSMUSG00000022174.8	9.14029	8.80405	9.08762
ENSMUSG00000022177.9	7.93197	7.78273	7.69109
ENSMUSG00000022185.19	2.25715	3.62508	2.89273
ENSMUSG00000022191.16	6.28298	6.18606	6.09763
ENSMUSG00000022193.7	6.5776	5.59225	6.76352
ENSMUSG00000022194.15	3.76569	5.04986	4.22292
ENSMUSG00000022195.7	8.1136	8.33205	8.28119
ENSMUSG00000022197.16	7.39746	7.28501	7.53737
ENSMUSG00000022200.8	3.62543	3.09743	3.95048
ENSMUSG00000022201.16	8.30395	7.92413	8.14861
ENSMUSG00000022204.9	5.88183	6.39486	5.66696
ENSMUSG00000022205.15	8.94386	9.13991	8.94911
ENSMUSG00000022214.15	5.27815	6.06911	5.18377
ENSMUSG00000022231.10	7.7831	7.73233	8.16486
ENSMUSG00000022234.15	9.66405	9.15433	9.72471
ENSMUSG00000022237.17	5.75292	6.39486	5.11854
ENSMUSG00000022257.4	11.127	11.1416	11.2122
ENSMUSG00000022263.10	5.36894	6.29423	5.79772
ENSMUSG00000022272.17	8.5224	8.34049	8.4026
ENSMUSG00000022285.17	9.85675	9.99641	9.80464
ENSMUSG00000022295.8	8.01162	7.97919	8.00261
ENSMUSG00000022299.9	7.8318	7.79505	7.98442
ENSMUSG00000022312.11	6.41667	6.88464	6.48168
ENSMUSG00000022314.10	6.47914	5.80225	6.13109
ENSMUSG00000022338.8	4.64055	4.87509	4.342
ENSMUSG00000022353.10	6.28298	6.22302	6.67555
ENSMUSG00000022354.4	4.31486	3.83067	3.95048
ENSMUSG00000022385.11	6.32893	6.45824	5.6206
ENSMUSG00000022387.17	7.34251	7.33652	7.18588
ENSMUSG00000022390.11	5.32426	4.96512	4.97852
ENSMUSG00000022394.14	5.61134	5.1299	5.8388
ENSMUSG00000022400.9	8.34925	8.02177	7.81977
ENSMUSG00000022403.15	7.07228	7.30239	7.30793
ENSMUSG00000022404.8	6.70504	7.13791	6.82614
ENSMUSG00000022412.14	5.49522	5.47456	5.87874
ENSMUSG00000022419.16	5.75292	4.17053	5.87874
ENSMUSG00000022420.16	7.27369	7.94641	7.75686
ENSMUSG00000022426.6	7.21371	7.41849	7.62217
ENSMUSG00000022427.4	7.57003	6.90753	7.0172
ENSMUSG00000022433.20	7.51145	7.55523	7.63388
ENSMUSG00000022434.8	6.85392	7.48087	7.06991
ENSMUSG00000022441.17	8.0871	7.87852	8.26621
ENSMUSG00000022443.17	8.15883	7.56965	8.14861
ENSMUSG00000022450.6	7.91701	7.48087	7.23287
ENSMUSG00000022452.16	5.41227	5.64769	5.05023
ENSMUSG00000022471.14	6.0283	5.94184	5.41866
ENSMUSG00000022474.15	5.78624	5.98552	6.09763
ENSMUSG00000022477.13	4.56576	5.04986	5.18377
ENSMUSG00000022487.14	8.26311	8.06313	8.36794
ENSMUSG00000022489.6	4.22049	5.27778	5.47186
ENSMUSG00000022498.16	7.09905	7.21333	7.39314
ENSMUSG00000022500.15	6.55844	6.7644	6.7847
ENSMUSG00000022505.9	7.65366	7.91286	7.70226
ENSMUSG00000022507.6	5.68387	6.32856	5.79772
ENSMUSG00000022516.10	1.8157	2.73751	2.07498
ENSMUSG00000022518.16	3.29588	2.25685	3.41144
ENSMUSG00000022521.10	7.7831	8.02177	7.74611
ENSMUSG00000022533.14	9.1435	9.22437	9.22566
ENSMUSG00000022536.14	6.77311	6.51896	6.60587
ENSMUSG00000022556.11	7.90188	7.98995	8.08174
ENSMUSG00000022559.8	9.17215	9.54946	9.37626
ENSMUSG00000022560.9	7.238	7.03772	7.3369
ENSMUSG00000022564.7	7.65366	7.75775	7.46049
ENSMUSG00000022571.9	7.17649	7.59807	7.27837
ENSMUSG00000022587.14	5.07741	5.59225	4.73915
ENSMUSG00000022613.8	8.76736	8.66321	8.46952
ENSMUSG00000022614.8	4.84415	5.85029	5.5727
ENSMUSG00000022635.9	7.99033	7.65328	7.80947
ENSMUSG00000022671.13	5.61134	5.27778	5.36342
ENSMUSG00000022673.5	8.05328	7.89006	8.18092
ENSMUSG00000022680.14	6.66976	6.39486	6.60587
ENSMUSG00000022681.15	5.85067	5.20574	5.47186
ENSMUSG00000022698.17	9.52291	9.65806	9.30476
ENSMUSG00000022704.16	5.61134	6.02792	5.30599
ENSMUSG00000022706.16	6.66976	7.11842	6.31701
ENSMUSG00000022710.17	7.62632	7.59807	8.06453
ENSMUSG00000022742.6	6.85392	6.7391	6.84643
ENSMUSG00000022760.17	7.8318	8.25383	8.07316
ENSMUSG00000022769.9	5.61134	5.1299	5.18377
ENSMUSG00000022771.17	5.45434	5.80225	5.66696
ENSMUSG00000022779.16	6.21118	5.70107	5.91761
ENSMUSG00000022787.10	4.96549	5.27778	4.97852
ENSMUSG00000022791.19	5.7188	6.29423	6.45551
ENSMUSG00000022793.17	6.59651	6.29423	5.52316
ENSMUSG00000022807.9	8.33806	8.31503	8.25107
ENSMUSG00000022820.4	6.5776	5.98552	6.19576
ENSMUSG00000022833.7	7.03117	6.88464	7.69109
ENSMUSG00000022840.9	6.23551	6.29423	6.69805
ENSMUSG00000022841.15	6.35137	6.66043	6.34579
ENSMUSG00000022849.5	7.0031	7.11842	6.88616
ENSMUSG00000022858.16	7.6078	7.23159	7.42046
ENSMUSG00000022871.13	7.20141	6.63322	7.104
ENSMUSG00000022885.16	5.23052	5.3464	5.47186
ENSMUSG00000022895.16	6.61517	6.7391	6.60587
ENSMUSG00000022897.15	7.08572	7.70646	7.15369
ENSMUSG00000022914.17	8.01865	8.10334	7.75686
ENSMUSG00000022946.10	6.41667	6.06911	6.88616
ENSMUSG00000022948.16	9.42316	9.38386	9.17443
ENSMUSG00000022956.11	7.045	5.75254	6.90563
ENSMUSG00000022957.20	6.51933	6.45824	6.6527
ENSMUSG00000022961.18	6.93044	6.36209	6.82614
ENSMUSG00000022972.10	7.56043	8.02177	8.16486
ENSMUSG00000022973.18	6.10953	6.10916	6.37401
ENSMUSG00000022978.11	7.36474	7.40246	7.26337
ENSMUSG00000022982.10	7.37573	6.66043	6.58187
ENSMUSG00000022983.16	7.45039	7.87852	7.69109
ENSMUSG00000022999.15	7.36474	7.28501	7.54979
ENSMUSG00000023004.8	5.57366	4.3145	5.75544
ENSMUSG00000023008.18	10.2205	9.84456	10.054
ENSMUSG00000023010.15	8.75058	8.75441	8.96311
ENSMUSG00000023015.14	7.238	6.63322	6.55747
ENSMUSG00000023020.3	7.82379	7.03772	7.91888
ENSMUSG00000023021.15	7.11225	7.23159	7.35116
ENSMUSG00000023026.16	8.06691	8.16163	8.02057
ENSMUSG00000023027.13	6.80598	6.7644	6.55747
ENSMUSG00000023030.16	5.02253	5.3464	5.47186
ENSMUSG00000023032.12	8.06011	8.56585	8.28119
ENSMUSG00000023033.14	5.27815	5.64769	5.24617
ENSMUSG00000023044.2	6.90031	6.7644	6.88616
ENSMUSG00000023048.13	6.00017	5.80225	6.25766
ENSMUSG00000023051.11	7.74971	7.40246	7.42046
ENSMUSG00000023055.10	5.18127	6.39486	5.6206
ENSMUSG00000023068.16	7.0587	7.11842	7.104
ENSMUSG00000023079.14	6.51933	6.97409	6.69805
ENSMUSG00000023087.15	9.27551	9.27806	9.51895
ENSMUSG00000023118.15	5.61134	5.1299	5.66696
ENSMUSG00000023170.14	5.07741	5.4119	5.52316
ENSMUSG00000023175.15	6.35137	6.25907	6.67555
ENSMUSG00000023192.12	8.25123	8.62919	8.81142
ENSMUSG00000023259.16	6.28298	6.29423	6.37401
ENSMUSG00000023272.4	9.93313	9.73365	9.64878
ENSMUSG00000023277.13	6.85392	7.01682	6.92483
ENSMUSG00000023279.7	10.8648	10.6299	10.7252
ENSMUSG00000023286.16	6.82214	6.54838	6.31701
ENSMUSG00000023307.14	10.1897	10.3116	10.1732
ENSMUSG00000023345.17	7.238	6.95224	7.39314
ENSMUSG00000023353.14	5.81882	4.77906	4.5542
ENSMUSG00000023456.16	5.27815	5.1299	4.73915
ENSMUSG00000023505.13	6.98886	7.35329	7.20172
ENSMUSG00000023571.4	5.91234	6.18606	6.28764
ENSMUSG00000023572.16	8.71641	8.71603	8.63609
ENSMUSG00000023707.13	5.41227	5.4119	5.79772
ENSMUSG00000023723.17	6.25944	6.02792	6.16378
ENSMUSG00000023755.10	4.31486	3.38524	3.95048
ENSMUSG00000023800.15	7.98317	7.87852	7.82999
ENSMUSG00000023830.14	7.09905	6.6055	6.7202
ENSMUSG00000023861.17	6.75639	6.57722	6.13109
ENSMUSG00000023886.10	8.66359	8.62919	8.86212
ENSMUSG00000023904.10	6.10953	6.02792	5.6206
ENSMUSG00000023908.8	6.95994	7.05833	6.7847
ENSMUSG00000023909.4	7.53124	7.30239	7.23287
ENSMUSG00000023927.15	6.6336	7.19485	6.90563
ENSMUSG00000023932.9	2.86805	2.73751	0
ENSMUSG00000023939.7	6.51933	6.51896	5.95545
ENSMUSG00000023944.14	7.6078	6.86138	7.77814
ENSMUSG00000023967.9	6.21118	6.88464	6.53265
ENSMUSG00000023980.7	6.93044	7.59807	7.65704
ENSMUSG00000023994.13	8.35482	8.20847	8.20469
ENSMUSG00000024002.18	7.89426	7.96834	8.14042
ENSMUSG00000024012.18	5.78624	6.22302	5.6206
ENSMUSG00000024038.17	6.05589	5.1299	5.71188
ENSMUSG00000024043.13	8.34925	7.94641	8.01162
ENSMUSG00000024048.15	5.41227	5.20574	5.05023
ENSMUSG00000024050.18	5.41227	5.59225	5.91761
ENSMUSG00000024052.17	9.24587	9.14954	8.97237
ENSMUSG00000024053.11	6.13562	6.22302	6.53265
ENSMUSG00000024066.9	4.9061	4.17053	4.64963
ENSMUSG00000024067.14	7.6078	8.01124	7.88986
ENSMUSG00000024068.8	8.00456	7.84334	7.39314
ENSMUSG00000024072.9	9.1847	8.89848	9.01779
ENSMUSG00000024077.15	9.46749	9.67816	9.57168
ENSMUSG00000024078.7	5.32426	5.75254	5.05023
ENSMUSG00000024091.9	8.42526	8.18055	8.08174
ENSMUSG00000024096.17	10.1881	10.2703	10.3594
ENSMUSG00000024099.15	7.79952	7.61207	7.56211
ENSMUSG00000024112.16	7.15114	7.07864	7.2482
ENSMUSG00000024121.13	9.3692	8.90986	9.22566
ENSMUSG00000024154.11	6.85392	5.98552	6.7202
ENSMUSG00000024165.9	7.51145	7.77029	7.42046
ENSMUSG00000024176.10	4.9061	4.17053	4.342
ENSMUSG00000024180.14	5.7188	5.3464	5.41866
ENSMUSG00000024181.9	7.42945	7.58393	7.62217
ENSMUSG00000024182.16	6.25944	6.78926	6.31701
ENSMUSG00000024187.15	5.07741	4.77906	4.09313
ENSMUSG00000024190.7	6.28298	7.17612	7.15369
ENSMUSG00000024191.15	5.27815	5.1299	4.5542
ENSMUSG00000024193.8	9.44419	9.31277	9.47076
ENSMUSG00000024194.16	6.35137	6.29423	6.69805
ENSMUSG00000024206.15	5.81882	5.3464	5.99233
ENSMUSG00000024208.16	7.045	6.39486	7.30793
ENSMUSG00000024217.10	6.59651	6.10916	6.50739
ENSMUSG00000024222.17	7.0031	7.33652	7.27837
ENSMUSG00000024234.7	2.59469	2.25685	2.07498
ENSMUSG00000024240.13	4.96549	5.1299	4.97852
ENSMUSG00000024248.14	6.70504	6.36209	6.99919
ENSMUSG00000024258.4	9.3856	9.47096	9.43437
ENSMUSG00000024260.14	6.75639	7.59807	7.51219
ENSMUSG00000024269.11	8.32111	8.52942	8.33243
ENSMUSG00000024270.11	9.27257	9.42807	9.41752
ENSMUSG00000024271.8	8.2924	8.44588	8.42301
ENSMUSG00000024273.8	7.22591	6.99562	7.104
ENSMUSG00000024277.14	6.83811	6.90753	6.86643
ENSMUSG00000024283.15	7.33127	7.07864	6.62947
ENSMUSG00000024290.9	8.72072	8.76071	8.80107
ENSMUSG00000024309.15	6.35137	5.20574	5.47186
ENSMUSG00000024335.20	7.79133	7.69335	7.88986
ENSMUSG00000024346.6	6.5776	6.02792	6.84643
ENSMUSG00000024357.10	5.88183	5.5346	5.75544
ENSMUSG00000024359.10	8.09377	7.56965	7.92843
ENSMUSG00000024369.16	6.4378	6.51896	6.48168
ENSMUSG00000024387.13	7.07228	7.17612	6.94378
ENSMUSG00000024392.17	7.48124	7.19485	7.20172
ENSMUSG00000024393.14	7.66266	8.08338	7.99354
ENSMUSG00000024400.16	8.06691	8.09339	7.86024
ENSMUSG00000024406.16	9.07099	9.29117	9.1983
ENSMUSG00000024413.14	8.93274	9.09574	8.92546
ENSMUSG00000024425.4	8.98749	8.88124	8.96774
ENSMUSG00000024427.7	9.45459	9.68149	9.44771
ENSMUSG00000024436.16	6.97447	6.68713	6.98096
ENSMUSG00000024446.13	7.73271	7.24962	7.72435
ENSMUSG00000024456.16	8.31541	8.64289	8.39574
ENSMUSG00000024472.9	8.1715	8.41427	8.09027
ENSMUSG00000024474.7	6.23551	6.45824	6.50739
ENSMUSG00000024501.20	5.91234	6.02792	6.60587
ENSMUSG00000024515.13	7.89426	7.93531	7.86024
ENSMUSG00000024516.13	7.51145	7.83142	7.58643
ENSMUSG00000024527.10	8.02564	7.73233	7.93791
ENSMUSG00000024533.17	8.0326	7.91286	8.08174
ENSMUSG00000024539.17	7.74123	8.08338	8.09027
ENSMUSG00000024556.4	7.9394	7.77029	7.73527
ENSMUSG00000024560.7	6.21118	6.57722	6.48168
ENSMUSG00000024571.15	0	0	0
ENSMUSG00000024576.14	9.1011	9.04503	9.08762
ENSMUSG00000024587.10	5.78624	5.98552	5.87874
ENSMUSG00000024589.18	7.07228	7.07864	7.46049
ENSMUSG00000024590.8	6.53902	6.95224	6.53265
ENSMUSG00000024604.7	7.12533	7.28501	7.46049
ENSMUSG00000024608.11	7.13829	6.97409	6.99919
ENSMUSG00000024613.16	6.37347	6.02792	6.34579
ENSMUSG00000024622.8	7.16387	7.28501	7.104
ENSMUSG00000024646.14	6.5776	7.03772	6.86643
ENSMUSG00000024660.9	7.70684	7.33652	7.26337
ENSMUSG00000024661.7	7.99746	8.02177	8.06453
ENSMUSG00000024663.20	7.41887	7.36987	7.0172
ENSMUSG00000024683.6	4.40343	4.87509	4.64963
ENSMUSG00000024712.9	8.75058	8.58016	8.48901
ENSMUSG00000024725.13	6.59651	6.8137	6.94378
ENSMUSG00000024732.7	6.37347	6.54838	6.16378
ENSMUSG00000024734.8	9.85086	9.30847	9.5502
ENSMUSG00000024735.13	7.28539	7.17612	7.0172
ENSMUSG00000024738.6	5.49522	5.94184	5.71188
ENSMUSG00000024740.10	7.6078	7.52594	7.69109
ENSMUSG00000024742.15	5.88183	6.4269	6.28764
ENSMUSG00000024750.11	9.5739	9.77469	9.53466
ENSMUSG00000024764.10	7.49138	7.52594	7.63388
ENSMUSG00000024767.11	7.87115	7.79505	8.1239
ENSMUSG00000024773.15	7.42945	7.15714	7.13732
ENSMUSG00000024787.14	5.68387	5.75254	5.75544
ENSMUSG00000024789.13	8.22108	8.03222	8.03831
ENSMUSG00000024791.10	8.40931	8.41427	8.6419
ENSMUSG00000024792.9	6.45862	6.39486	6.02829
ENSMUSG00000024807.18	6.75639	6.8137	7.0172
ENSMUSG00000024812.11	6.39523	6.10916	6.62947
ENSMUSG00000024829.12	6.75639	6.57722	6.40169
ENSMUSG00000024835.15	5.53498	5.70107	5.11854
ENSMUSG00000024844.15	7.53124	7.41849	7.53737
ENSMUSG00000024845.17	5.75292	5.70107	5.87874
ENSMUSG00000024847.15	6.45862	6.14812	6.58187
ENSMUSG00000024853.10	5.61134	4.87509	5.11854
ENSMUSG00000024855.10	6.5776	6.68713	6.53265
ENSMUSG00000024856.10	8.92528	8.81014	8.92069
ENSMUSG00000024863.6	8.05328	8.34887	7.88005
ENSMUSG00000024870.6	7.71552	7.85516	7.59844
ENSMUSG00000024889.5	7.07228	7.19485	7.13732
ENSMUSG00000024897.9	7.6805	7.87852	7.62217
ENSMUSG00000024906.10	6.35137	6.39486	6.92483
ENSMUSG00000024913.16	8.4358	8.78564	8.53348
ENSMUSG00000024914.16	6.97447	7.13791	6.69805
ENSMUSG00000024921.17	6.05589	6.22302	5.87874
ENSMUSG00000024927.8	6.68751	6.63322	6.06338
ENSMUSG00000024944.6	6.30614	5.85029	5.6206
ENSMUSG00000024947.17	7.21371	6.66043	7.06991
ENSMUSG00000024949.17	7.89426	6.99562	7.48657
ENSMUSG00000024953.17	6.37347	6.4269	6.50739
ENSMUSG00000024958.13	5.78624	5.89679	6.25766
ENSMUSG00000024966.9	7.52138	7.78273	7.69109
ENSMUSG00000024969.15	9.09113	9.4748	9.29372
ENSMUSG00000024970.5	2.25715	3.38524	0
ENSMUSG00000024986.12	8.25718	8.45368	8.59472
ENSMUSG00000024989.15	6.61517	6.45824	6.37401
ENSMUSG00000025006.18	7.73271	7.80728	7.48657
ENSMUSG00000025026.15	7.27369	7.36987	7.53737
ENSMUSG00000025035.9	5.36894	6.02792	5.91761
ENSMUSG00000025049.6	7.0172	6.93006	7.57432
ENSMUSG00000025050.8	8.85242	9.13021	9.2487
ENSMUSG00000025066.10	9.99501	10.0718	10.1971
ENSMUSG00000025077.13	7.39746	7.92413	7.7991
ENSMUSG00000025081.13	7.56043	7.31956	7.56211
ENSMUSG00000025082.8	7.297	6.97409	7.16988
ENSMUSG00000025083.18	7.65366	7.62594	7.97524
ENSMUSG00000025085.16	6.49938	7.35329	6.58187
ENSMUSG00000025102.14	5.32426	6.02792	5.47186
ENSMUSG00000025105.10	5.13027	4.87509	5.8388
ENSMUSG00000025130.11	8.97671	8.88701	9.11296
ENSMUSG00000025132.13	7.9394	7.80728	7.78866
ENSMUSG00000025135.12	8.12015	7.9015	8.14042
ENSMUSG00000025138.14	6.80598	6.93006	6.58187
ENSMUSG00000025139.14	7.59845	7.19485	6.99919
ENSMUSG00000025142.18	7.48124	6.66043	6.98096
ENSMUSG00000025144.17	6.88501	6.45824	6.69805
ENSMUSG00000025156.17	7.6446	7.28501	7.75686
ENSMUSG00000025159.8	6.13562	6.83774	7.08706
ENSMUSG00000025162.18	6.61517	5.4119	6.25766
ENSMUSG00000025163.6	7.98317	8.21765	8.22032
ENSMUSG00000025178.9	5.49522	5.3464	6.25766
ENSMUSG00000025190.13	6.23551	5.70107	5.18377
ENSMUSG00000025204.10	7.238	6.7644	7.20172
ENSMUSG00000025216.9	6.21118	6.02792	6.34579
ENSMUSG00000025217.15	5.91234	6.32856	6.22704
ENSMUSG00000025218.6	5.02253	4.4454	4.73915
ENSMUSG00000025219.13	8.74211	8.53678	8.3396
ENSMUSG00000025223.15	6.45862	6.88464	6.25766
ENSMUSG00000025224.16	7.7665	7.78273	7.67983
ENSMUSG00000025228.5	8.07367	8.12303	7.97524
ENSMUSG00000025231.17	7.72414	7.75775	8.22032
ENSMUSG00000025234.11	9.43108	9.42807	9.65742
ENSMUSG00000025235.8	5.23052	5.20574	5.18377
ENSMUSG00000025236.11	8.40395	8.64969	8.68759
ENSMUSG00000025239.3	6.25944	6.7391	6.31701
ENSMUSG00000025261.18	6.28298	5.5346	6.22704
ENSMUSG00000025265.14	5.36894	5.64769	5.75544
ENSMUSG00000025278.9	8.37138	8.27158	8.48901
ENSMUSG00000025280.8	7.56043	7.59807	7.72435
ENSMUSG00000025290.17	6.18643	6.10916	5.99233
ENSMUSG00000025314.16	7.46075	7.31956	7.13732
ENSMUSG00000025316.16	6.47914	7.07864	6.86643
ENSMUSG00000025326.12	0	0	0
ENSMUSG00000025337.10	8.37138	8.23585	8.26621
ENSMUSG00000025354.5	6.72236	6.36209	6.98096
ENSMUSG00000025362.6	6.25944	4.4454	4.90306
ENSMUSG00000025364.13	7.73271	8.06313	7.80947
ENSMUSG00000025366.8	6.05589	5.47456	6.09763
ENSMUSG00000025374.13	5.02253	5.1299	5.52316
ENSMUSG00000025393.12	9.21561	9.30847	9.487
ENSMUSG00000025402.12	4.84415	5.1299	5.18377
ENSMUSG00000025403.5	5.85067	5.89679	6.28764
ENSMUSG00000025404.15	5.27815	5.20574	5.66696
ENSMUSG00000025408.15	4.01094	1.53093	2.89273
ENSMUSG00000025410.10	7.12533	6.71335	6.48168
ENSMUSG00000025413.13	5.27815	5.64769	6.06338
ENSMUSG00000025417.8	6.66976	6.39486	6.7202
ENSMUSG00000025420.13	6.05589	5.59225	5.91761
ENSMUSG00000025428.15	8.77983	8.61535	8.70436
ENSMUSG00000025436.12	5.49522	6.06911	6.53265
ENSMUSG00000025451.15	8.51248	8.57302	8.62439
ENSMUSG00000025465.13	6.37347	6.25907	6.76352
ENSMUSG00000025474.9	5.49522	5.94184	5.5727
ENSMUSG00000025477.14	6.32893	5.04986	5.66696
ENSMUSG00000025492.6	5.94221	6.48892	6.69805
ENSMUSG00000025499.18	6.97447	6.48892	6.90563
ENSMUSG00000025503.5	6.66976	6.68713	7.30793
ENSMUSG00000025508.13	7.99033	7.80728	8.37494
ENSMUSG00000025510.14	5.45434	5.3464	4.342
ENSMUSG00000025544.13	10.8589	10.744	10.7497
ENSMUSG00000025555.14	7.21371	6.97409	6.80557
ENSMUSG00000025558.19	6.35137	6.63322	6.50739
ENSMUSG00000025571.13	8.01865	8.32357	8.10718
ENSMUSG00000025575.14	6.51933	6.88464	6.74202
ENSMUSG00000025577.7	7.8789	7.85516	8.09875
ENSMUSG00000025579.14	6.28298	5.85029	6.06338
ENSMUSG00000025580.15	8.64554	8.37374	8.51459
ENSMUSG00000025586.17	10.4248	9.99106	10.2907
ENSMUSG00000025609.15	6.6336	5.75254	6.16378
ENSMUSG00000025613.13	8.06691	8.16163	8.01162
ENSMUSG00000025626.16	7.13829	6.88464	7.39314
ENSMUSG00000025724.12	6.68751	6.7391	6.82614
ENSMUSG00000025728.16	6.78964	5.94184	6.25766
ENSMUSG00000025732.6	6.35137	5.85029	6.13109
ENSMUSG00000025733.17	4.01094	4.01058	4.64963
ENSMUSG00000025745.12	6.05589	6.22302	5.91761
ENSMUSG00000025747.12	8.6591	7.55523	8.47605
ENSMUSG00000025758.10	8.83262	8.90986	9.10456
ENSMUSG00000025782.12	4.9061	5.20574	4.97852
ENSMUSG00000025785.5	6.28298	5.98552	6.55747
ENSMUSG00000025790.14	7.4082	7.70646	7.63388
ENSMUSG00000025793.17	7.48124	7.17612	7.52483
ENSMUSG00000025794.9	6.5776	5.1299	6.55747
ENSMUSG00000025795.8	7.36474	6.7644	7.104
ENSMUSG00000025812.18	7.22591	7.46552	7.58643
ENSMUSG00000025813.14	5.94221	4.96512	5.99233
ENSMUSG00000025817.12	4.40343	4.5654	4.09313
ENSMUSG00000025823.9	7.50145	7.8194	7.99354
ENSMUSG00000025825.12	7.39746	7.65328	7.58643
ENSMUSG00000025857.10	7.98317	8.34049	8.13218
ENSMUSG00000025858.12	6.6518	6.51896	5.5727
ENSMUSG00000025868.6	6.70504	6.14812	6.55747
ENSMUSG00000025872.5	6.95994	6.93006	6.69805
ENSMUSG00000025876.15	6.35137	6.51896	6.31701
ENSMUSG00000025885.18	10.0781	10.248	10.1692
ENSMUSG00000025917.9	6.4378	6.4269	6.28764
ENSMUSG00000025921.7	7.08572	7.11842	6.98096
ENSMUSG00000025925.14	8.5566	8.72894	8.38884
ENSMUSG00000025935.10	6.97447	7.17612	6.86643
ENSMUSG00000025940.6	7.56043	7.36987	7.74611
ENSMUSG00000025967.16	4.9061	3.62508	3.61433
ENSMUSG00000025980.14	7.13829	6.78926	7.13732
ENSMUSG00000025982.13	8.2924	8.00064	8.05584
ENSMUSG00000025986.6	8.78807	9.03467	8.70991
ENSMUSG00000025995.16	6.6336	6.14812	6.37401
ENSMUSG00000026000.16	7.71552	7.68012	7.27837
ENSMUSG00000026027.13	7.87115	8.25383	7.91888
ENSMUSG00000026032.8	6.00017	5.20574	6.02829
ENSMUSG00000026049.11	6.08296	3.83067	6.06338
ENSMUSG00000026074.15	4.77943	5.27778	5.6206
ENSMUSG00000026077.15	6.61517	6.48892	5.99233
ENSMUSG00000026111.15	10.3347	10.5375	10.2889
ENSMUSG00000026126.15	5.07741	5.47456	4.90306
ENSMUSG00000026127.13	7.37573	7.49605	7.52483
ENSMUSG00000026135.17	5.36894	5.70107	5.75544
ENSMUSG00000026150.14	5.68387	5.64769	5.99233
ENSMUSG00000026155.13	6.32893	6.51896	6.69805
ENSMUSG00000026162.7	2.59469	4.17053	4.22292
ENSMUSG00000026171.12	6.91545	6.66043	7.0172
ENSMUSG00000026175.12	7.6446	7.75775	7.72435
ENSMUSG00000026176.13	4.40343	4.77906	4.342
ENSMUSG00000026179.14	5.27815	4.77906	5.47186
ENSMUSG00000026188.11	5.97148	5.94184	5.8388
ENSMUSG00000026189.13	8.61341	8.32357	8.68759
ENSMUSG00000026192.13	6.0283	5.75254	4.82343
ENSMUSG00000026197.12	5.68387	5.27778	5.5727
ENSMUSG00000026202.13	9.1753	8.72894	8.98614
ENSMUSG00000026219.14	7.58904	7.19485	7.48657
ENSMUSG00000026229.17	5.23052	5.5346	5.18377
ENSMUSG00000026234.12	9.1753	9.26925	9.26763
ENSMUSG00000026238.14	8.0804	7.52594	7.51219
ENSMUSG00000026239.14	7.27369	6.71335	6.92483
ENSMUSG00000026245.16	7.52138	7.8194	7.73527
ENSMUSG00000026249.10	9.84889	9.73685	9.89749
ENSMUSG00000026259.14	3.89352	3.62508	4.73915
ENSMUSG00000026260.12	7.27369	6.95224	7.73527
ENSMUSG00000026271.15	5.18127	4.3145	4.90306
ENSMUSG00000026273.13	7.15114	7.07864	7.18588
ENSMUSG00000026277.14	7.0587	7.58393	7.42046
ENSMUSG00000026279.14	7.36474	7.49605	7.35116
ENSMUSG00000026280.17	6.35137	6.83774	6.25766
ENSMUSG00000026281.15	7.31993	6.66043	7.30793
ENSMUSG00000026289.15	8.42526	8.0426	8.14042
ENSMUSG00000026305.15	7.0172	7.23159	7.21738
ENSMUSG00000026319.13	6.45862	6.51896	7.03498
ENSMUSG00000026341.16	8.43054	8.32357	8.34674
ENSMUSG00000026353.9	8.32111	8.0529	7.8996
ENSMUSG00000026355.11	7.42945	7.13791	7.61035
ENSMUSG00000026360.9	6.88501	6.83774	7.13732
ENSMUSG00000026385.16	7.33127	7.61207	7.84015
ENSMUSG00000026399.12	4.77943	4.01058	4.97852
ENSMUSG00000026411.17	6.93044	5.85029	7.16988
ENSMUSG00000026421.14	5.18127	5.4119	5.36342
ENSMUSG00000026426.10	7.27369	7.43434	7.2482
ENSMUSG00000026427.16	6.05589	6.10916	6.42885
ENSMUSG00000026429.9	9.91441	9.9503	9.97324
ENSMUSG00000026430.16	6.78964	6.14812	6.7202
ENSMUSG00000026435.15	8.44104	8.58727	8.57053
ENSMUSG00000026436.15	6.94526	6.93006	6.7847
ENSMUSG00000026447.17	6.95994	6.25907	7.06991
ENSMUSG00000026457.14	7.238	6.97409	7.104
ENSMUSG00000026499.5	9.51548	9.39605	9.49666
ENSMUSG00000026511.7	7.297	7.30239	7.59844
ENSMUSG00000026520.8	5.97148	6.06911	6.19576
ENSMUSG00000026526.14	7.26189	7.45001	7.51219
ENSMUSG00000026553.17	6.35137	5.1299	5.41866
ENSMUSG00000026554.15	9.06081	9.22437	8.99979
ENSMUSG00000026558.13	6.88501	7.35329	6.45551
ENSMUSG00000026566.15	7.67161	7.65328	7.7991
ENSMUSG00000026568.6	6.93044	6.48892	6.69805
ENSMUSG00000026572.11	4.9061	5.5346	5.66696
ENSMUSG00000026594.14	6.73948	7.24962	7.18588
ENSMUSG00000026596.13	8.14605	8.22678	8.20469
ENSMUSG00000026608.13	7.57956	8.00064	7.75686
ENSMUSG00000026615.14	7.43996	7.26742	7.59844
ENSMUSG00000026622.15	5.02253	5.20574	4.82343
ENSMUSG00000026634.16	5.85067	6.10916	6.06338
ENSMUSG00000026641.13	5.85067	6.39486	5.5727
ENSMUSG00000026646.16	8.34925	8.60138	8.39574
ENSMUSG00000026659.13	3.89352	3.62508	2.89273
ENSMUSG00000026669.14	6.30614	6.7391	6.48168
ENSMUSG00000026687.14	8.92902	9.31277	9.25251
ENSMUSG00000026688.5	8.58054	8.61535	8.42301
ENSMUSG00000026715.12	5.88183	4.96512	5.79772
ENSMUSG00000026739.13	7.15114	7.15714	6.80557
ENSMUSG00000026743.16	6.45862	6.57722	6.48168
ENSMUSG00000026750.6	5.91234	6.18606	6.09763
ENSMUSG00000026755.14	8.91778	8.98173	8.75888
ENSMUSG00000026766.16	7.36474	7.59807	7.16988
ENSMUSG00000026767.12	7.6446	7.30239	7.30793
ENSMUSG00000026790.19	6.93044	7.30239	7.12076
ENSMUSG00000026799.15	7.72414	7.7451	8.01162
ENSMUSG00000026810.12	4.48688	5.4119	4.22292
ENSMUSG00000026821.16	7.48124	7.09867	6.94378
ENSMUSG00000026842.16	5.32426	5.3464	5.6206
ENSMUSG00000026849.18	9.86847	10.141	10.0119
ENSMUSG00000026860.16	4.11952	4.17053	4.22292
ENSMUSG00000026864.13	9.73403	8.85793	9.31934
ENSMUSG00000026869.12	8.49746	8.18055	7.98442
ENSMUSG00000026878.17	9.86262	9.83265	9.83033
ENSMUSG00000026880.11	8.17779	8.43016	7.91888
ENSMUSG00000026885.13	7.38664	6.7391	7.08706
ENSMUSG00000026889.12	6.82214	7.01682	6.86643
ENSMUSG00000026895.7	6.72236	7.05833	6.67555
ENSMUSG00000026917.15	8.95489	8.94901	8.89657
ENSMUSG00000026922.13	6.49938	5.75254	6.09763
ENSMUSG00000026924.17	8.37138	8.31503	8.25107
ENSMUSG00000026933.17	8.62727	8.60838	8.59472
ENSMUSG00000026965.12	4.77943	5.20574	5.95545
ENSMUSG00000026966.6	7.50145	7.75775	7.76754
ENSMUSG00000026972.15	8.4358	8.45368	8.53972
ENSMUSG00000026974.11	10.4754	10.3414	10.3734
ENSMUSG00000026977.17	8.38232	8.42224	8.6419
ENSMUSG00000026991.20	5.23052	4.17053	4.09313
ENSMUSG00000026999.14	7.68933	7.33652	7.58643
ENSMUSG00000027012.15	5.81882	5.64769	5.71188
ENSMUSG00000027035.10	8.43054	8.60838	8.6007
ENSMUSG00000027067.16	5.45434	5.59225	3.61433
ENSMUSG00000027088.10	9.37743	9.70127	9.45433
ENSMUSG00000027091.14	7.96145	7.80728	8.02057
ENSMUSG00000027111.16	7.99033	7.95742	8.02947
ENSMUSG00000027134.4	6.86955	6.6055	6.7847
ENSMUSG00000027163.13	5.64806	5.47456	5.30599
ENSMUSG00000027170.12	7.31993	7.01682	7.32249
ENSMUSG00000027173.7	9.38288	9.56394	9.49023
ENSMUSG00000027185.15	5.91234	6.95224	6.40169
ENSMUSG00000027198.16	7.17649	7.48087	6.99919
ENSMUSG00000027203.15	7.92451	8.01124	7.74611
ENSMUSG00000027210.20	7.6446	7.62594	7.67983
ENSMUSG00000027242.14	5.7188	5.04986	5.47186
ENSMUSG00000027245.11	0	0	0
ENSMUSG00000027248.13	8.42526	8.3655	8.22807
ENSMUSG00000027276.7	8.44104	8.52942	8.57053
ENSMUSG00000027286.16	6.55844	6.25907	6.40169
ENSMUSG00000027291.15	6.77311	6.6055	6.45551
ENSMUSG00000027293.13	8.09377	8.39819	8.11556
ENSMUSG00000027306.15	7.73271	8.11322	7.69109
ENSMUSG00000027315.13	7.30851	7.41849	6.99919
ENSMUSG00000027316.15	7.43996	7.13791	6.7202
ENSMUSG00000027323.10	6.85392	6.48892	7.08706
ENSMUSG00000027330.16	5.75292	5.3464	5.47186
ENSMUSG00000027331.15	8.23322	7.65328	7.71335
ENSMUSG00000027333.18	7.09905	7.55523	7.40686
ENSMUSG00000027340.15	9.62544	9.83265	9.8124
ENSMUSG00000027341.10	6.70504	7.36987	6.6527
ENSMUSG00000027342.14	6.83811	6.83774	6.76352
ENSMUSG00000027361.15	7.28539	6.90753	7.36529
ENSMUSG00000027367.16	7.48124	7.70646	7.59844
ENSMUSG00000027397.14	1.8157	3.83067	3.17527
ENSMUSG00000027404.15	5.36894	3.09743	3.41144
ENSMUSG00000027405.16	8.2924	8.39009	7.98442
ENSMUSG00000027425.18	7.35367	7.23159	7.37928
ENSMUSG00000027447.6	6.55844	6.6055	6.53265
ENSMUSG00000027454.10	6.13562	6.29423	5.95545
ENSMUSG00000027455.16	6.32893	5.94184	5.5727
ENSMUSG00000027457.15	6.00017	5.89679	5.75544
ENSMUSG00000027465.13	6.59651	7.19485	7.13732
ENSMUSG00000027469.16	7.03117	7.30239	7.15369
ENSMUSG00000027472.14	7.82379	7.69335	7.56211
ENSMUSG00000027490.17	8.32111	8.43804	8.48254
ENSMUSG00000027496.15	9.48028	9.12044	9.33737
ENSMUSG00000027498.14	5.53498	5.5346	5.30599
ENSMUSG00000027502.11	7.6446	7.51107	7.44727
ENSMUSG00000027506.15	9.04713	8.82825	8.9159
ENSMUSG00000027509.11	8.30395	8.39009	8.57662
ENSMUSG00000027510.17	11.2716	11.2608	11.1746
ENSMUSG00000027523.20	8.94386	8.26273	8.56442
ENSMUSG00000027533.10	7.35367	7.31956	7.12076
ENSMUSG00000027546.15	6.70504	6.66043	6.82614
ENSMUSG00000027547.17	7.18901	7.31956	7.32249
ENSMUSG00000027552.14	10.2625	10.2944	10.099
ENSMUSG00000027566.15	9.13706	9.36331	9.2487
ENSMUSG00000027569.15	6.97447	7.15714	7.08706
ENSMUSG00000027583.13	7.34251	7.35329	7.0172
ENSMUSG00000027593.15	5.64806	5.47456	6.09763
ENSMUSG00000027602.9	7.50145	7.46552	7.87018
ENSMUSG00000027613.15	7.99746	8.41427	7.88005
ENSMUSG00000027620.16	8.09377	7.97919	8.11556
ENSMUSG00000027635.15	8.37138	8.27158	8.55212
ENSMUSG00000027637.3	8.77983	8.63605	8.88191
ENSMUSG00000027639.16	7.36474	7.31956	7.44727
ENSMUSG00000027642.15	5.36894	5.4119	5.30599
ENSMUSG00000027649.15	7.03117	7.17612	7.06991
ENSMUSG00000027650.12	4.9061	5.4119	5.79772
ENSMUSG00000027652.15	7.36474	8.00064	7.64551
ENSMUSG00000027669.14	8.0804	7.91286	8.02057
ENSMUSG00000027671.14	5.81882	6.14812	6.34579
ENSMUSG00000027678.17	8.36588	8.96	8.31797
ENSMUSG00000027679.13	6.88501	6.10916	6.50739
ENSMUSG00000027680.15	7.0031	7.26742	7.48657
ENSMUSG00000027695.16	9.36645	9.26482	9.37974
ENSMUSG00000027698.14	8.16518	7.94641	8.18092
ENSMUSG00000027715.9	8.66806	8.88124	9.05313
ENSMUSG00000027751.13	7.34251	7.31956	7.06991
ENSMUSG00000027752.15	6.00017	6.88464	5.79772
ENSMUSG00000027787.14	7.25	7.24962	6.99919
ENSMUSG00000027806.9	7.15114	7.51107	7.23287
ENSMUSG00000027829.15	2.25715	0	1.38222
ENSMUSG00000027865.10	7.08572	7.40246	7.44727
ENSMUSG00000027881.14	6.94526	7.43434	7.35116
ENSMUSG00000027884.16	8.88355	9.14954	9.00431
ENSMUSG00000027933.11	7.35367	7.30239	7.12076
ENSMUSG00000027938.11	5.97148	6.4269	5.71188
ENSMUSG00000027944.13	7.18901	7.61207	7.36529
ENSMUSG00000027951.16	6.78964	7.15714	6.90563
ENSMUSG00000027954.9	5.78624	6.25907	6.98096
ENSMUSG00000027985.14	6.72236	6.8137	7.08706
ENSMUSG00000027998.11	7.47103	7.54066	7.13732
ENSMUSG00000027999.15	6.37347	6.51896	6.40169
ENSMUSG00000028010.16	5.85067	5.75254	6.31701
ENSMUSG00000028032.13	7.36474	7.83142	7.59844
ENSMUSG00000028042.15	4.9061	5.20574	4.452
ENSMUSG00000028044.6	7.47103	7.71946	7.21738
ENSMUSG00000028049.15	7.238	7.66676	7.54979
ENSMUSG00000028060.14	4.71166	4.87509	5.11854
ENSMUSG00000028062.15	6.08296	4.87509	6.42885
ENSMUSG00000028063.15	7.61709	7.62594	7.61035
ENSMUSG00000028066.15	5.88183	6.48892	5.30599
ENSMUSG00000028068.14	6.77311	6.86138	6.25766
ENSMUSG00000028070.7	6.6518	6.7644	6.69805
ENSMUSG00000028078.14	9.28428	9.46325	9.57776
ENSMUSG00000028081.6	3.47004	4.96512	4.09313
ENSMUSG00000028093.15	6.80598	7.26742	7.35116
ENSMUSG00000028102.15	2.59469	0	2.07498
ENSMUSG00000028106.13	6.49938	6.51896	6.6527
ENSMUSG00000028121.8	8.74211	8.84613	8.61259
ENSMUSG00000028134.11	6.90031	6.7391	6.96249
ENSMUSG00000028138.8	7.48124	7.87852	7.67983
ENSMUSG00000028140.13	8.04642	8.40625	8.10718
ENSMUSG00000028207.18	7.36474	7.36987	7.21738
ENSMUSG00000028271.9	8.23322	8.46144	8.42301
ENSMUSG00000028291.7	8.38232	8.7225	8.41624
ENSMUSG00000028309.14	6.88501	6.93006	7.03498
ENSMUSG00000028322.11	7.12533	6.90753	7.05255
ENSMUSG00000028333.10	9.45718	9.20602	9.57472
ENSMUSG00000028354.13	8.19029	8.41427	8.35384
ENSMUSG00000028367.5	6.23551	6.18606	5.87874
ENSMUSG00000028392.15	6.37347	6.02792	6.02829
ENSMUSG00000028394.9	7.35367	7.48087	7.58643
ENSMUSG00000028398.8	6.37347	5.85029	6.19576
ENSMUSG00000028402.18	6.35137	6.48892	6.31701
ENSMUSG00000028405.9	6.30614	5.94184	5.6206
ENSMUSG00000028409.11	8.26902	8.44588	8.1239
ENSMUSG00000028410.13	8.75058	8.85793	8.69879
ENSMUSG00000028426.10	9.97527	9.88549	9.86554
ENSMUSG00000028433.14	7.48124	6.88464	7.57432
ENSMUSG00000028436.8	8.63186	8.75441	8.59472
ENSMUSG00000028447.11	7.0587	7.28501	6.45551
ENSMUSG00000028452.7	7.17649	6.6055	6.90563
ENSMUSG00000028455.15	7.72414	7.59807	7.2482
ENSMUSG00000028456.18	7.38664	7.28501	7.43392
ENSMUSG00000028461.12	4.71166	5.5346	6.42885
ENSMUSG00000028463.14	5.07741	4.77906	5.18377
ENSMUSG00000028478.18	8.06011	7.80728	7.73527
ENSMUSG00000028484.16	9.5739	9.37978	9.47402
ENSMUSG00000028487.18	5.57366	6.06911	5.99233
ENSMUSG00000028495.14	6.73948	6.93006	6.92483
ENSMUSG00000028517.8	7.25	7.05833	7.18588
ENSMUSG00000028527.18	8.32678	8.48445	8.54593
ENSMUSG00000028530.14	7.61709	7.85516	7.85023
ENSMUSG00000028532.14	6.39523	5.4119	6.31701
ENSMUSG00000028541.14	7.71552	7.28501	7.15369
ENSMUSG00000028542.17	7.49138	8.00064	7.88005
ENSMUSG00000028558.14	4.71166	4.4454	5.24617
ENSMUSG00000028559.17	7.8318	7.45001	7.77814
ENSMUSG00000028560.11	7.33127	7.71946	7.62217
ENSMUSG00000028563.16	8.1715	8.12303	7.97524
ENSMUSG00000028568.16	8.31541	8.28038	8.32522
ENSMUSG00000028577.13	9.23686	9.05532	9.12547
ENSMUSG00000028583.14	6.25944	7.07864	6.53265
ENSMUSG00000028587.18	7.045	7.36987	7.64551
ENSMUSG00000028591.11	9.42051	9.29551	9.56558
ENSMUSG00000028607.16	6.77311	6.54838	6.45551
ENSMUSG00000028609.6	7.75813	7.62594	7.30793
ENSMUSG00000028617.10	9.21866	9.42411	9.2826
ENSMUSG00000028618.11	7.97596	8.19922	7.75686
ENSMUSG00000028622.11	7.25	7.24962	7.30793
ENSMUSG00000028633.7	7.70684	7.78273	7.91888
ENSMUSG00000028639.14	8.87583	8.85204	9.09188
ENSMUSG00000028640.11	6.47914	6.36209	6.55747
ENSMUSG00000028645.11	6.75639	6.7391	6.22704
ENSMUSG00000028646.16	4.56576	4.67618	5.05023
ENSMUSG00000028647.13	3.47004	3.62508	4.09313
ENSMUSG00000028648.13	7.22591	7.43434	7.0172
ENSMUSG00000028651.12	5.32426	3.38524	4.82343
ENSMUSG00000028655.11	8.19029	8.62228	8.70436
ENSMUSG00000028669.15	7.96872	8.13278	8.23578
ENSMUSG00000028670.14	4.40343	4.01058	3.79218
ENSMUSG00000028673.10	6.70504	7.23159	7.26337
ENSMUSG00000028677.19	8.5224	8.85204	8.70436
ENSMUSG00000028678.13	7.49138	7.23159	7.51219
ENSMUSG00000028684.14	6.85392	6.29423	5.71188
ENSMUSG00000028691.12	9.4152	9.01899	9.08336
ENSMUSG00000028692.14	7.80766	8.00064	7.91888
ENSMUSG00000028693.15	7.67161	7.83142	7.64551
ENSMUSG00000028698.13	7.21371	7.45001	7.48657
ENSMUSG00000028703.14	6.53902	6.88464	6.25766
ENSMUSG00000028706.14	7.48124	7.51107	7.69109
ENSMUSG00000028708.16	7.08572	7.01682	7.2482
ENSMUSG00000028737.15	2.86805	2.73751	3.41144
ENSMUSG00000028741.13	6.10953	6.29423	6.13109
ENSMUSG00000028743.7	7.92451	7.8194	8.09027
ENSMUSG00000028745.18	5.32426	5.85029	5.5727
ENSMUSG00000028757.4	7.0031	6.57722	6.62947
ENSMUSG00000028758.12	8.63643	8.90986	8.43645
ENSMUSG00000028760.16	6.80598	6.71335	6.58187
ENSMUSG00000028772.19	7.20141	6.97409	7.18588
ENSMUSG00000028788.14	7.71552	7.86689	7.47359
ENSMUSG00000028792.14	8.5566	8.79794	8.44977
ENSMUSG00000028793.15	5.94221	5.94184	5.5727
ENSMUSG00000028796.17	8.55176	8.79794	8.36091
ENSMUSG00000028798.16	6.47914	6.68713	7.13732
ENSMUSG00000028809.16	5.94221	5.20574	6.25766
ENSMUSG00000028820.13	8.92154	9.03467	8.76423
ENSMUSG00000028821.8	8.2924	8.55863	8.30337
ENSMUSG00000028822.11	6.61517	6.83774	6.86643
ENSMUSG00000028825.7	5.75292	5.80225	5.52316
ENSMUSG00000028826.14	6.73948	7.13791	6.22704
ENSMUSG00000028830.14	6.59651	5.89679	6.28764
ENSMUSG00000028832.11	3.47004	2.73751	4.452
ENSMUSG00000028837.8	9.27257	9.09574	9.11714
ENSMUSG00000028843.8	8.65007	7.97919	8.48254
ENSMUSG00000028847.8	5.88183	5.85029	6.09763
ENSMUSG00000028848.13	7.80766	7.89006	7.27837
ENSMUSG00000028851.6	9.96258	9.6848	9.64009
ENSMUSG00000028854.9	5.75292	5.94184	6.53265
ENSMUSG00000028857.16	6.08296	5.75254	5.66696
ENSMUSG00000028862.6	8.87195	8.93793	8.96311
ENSMUSG00000028863.13	5.81882	5.75254	5.95545
ENSMUSG00000028865.14	10.5145	10.5394	10.4697
ENSMUSG00000028868.13	8.24525	8.23585	8.38884
ENSMUSG00000028869.13	7.13829	7.24962	7.49944
ENSMUSG00000028873.16	8.92154	9.21063	9.22566
ENSMUSG00000028884.14	7.30851	7.24962	7.0172
ENSMUSG00000028890.13	7.74123	8.18991	7.97524
ENSMUSG00000028896.13	5.07741	5.20574	4.97852
ENSMUSG00000028898.15	5.49522	6.18606	5.87874
ENSMUSG00000028902.4	7.03117	7.19485	6.37401
ENSMUSG00000028906.17	6.00017	6.10916	5.95545
ENSMUSG00000028910.12	7.45039	7.48087	7.59844
ENSMUSG00000028911.16	7.31993	7.26742	7.0172
ENSMUSG00000028920.9	8.32678	8.48445	8.19681
ENSMUSG00000028923.14	5.02253	4.67618	4.64963
ENSMUSG00000028932.8	6.59651	6.14812	6.09763
ENSMUSG00000028937.14	6.91545	6.68713	7.104
ENSMUSG00000028948.16	6.49938	6.68713	6.7847
ENSMUSG00000028953.10	7.35367	7.84334	7.99354
ENSMUSG00000028954.11	5.53498	5.75254	5.36342
ENSMUSG00000028957.12	7.16387	6.83774	6.98096
ENSMUSG00000028960.20	7.42945	7.52594	7.65704
ENSMUSG00000028964.14	6.47914	6.29423	6.19576
ENSMUSG00000028967.10	8.14605	7.62594	7.97524
ENSMUSG00000028969.10	6.05589	6.02792	6.31701
ENSMUSG00000028970.9	4.96549	4.67618	4.22292
ENSMUSG00000028973.18	7.51145	7.24962	7.52483
ENSMUSG00000028975.16	7.34251	7.61207	7.37928
ENSMUSG00000029003.11	5.78624	5.85029	5.71188
ENSMUSG00000029012.11	9.05056	8.87545	8.84205
ENSMUSG00000029014.14	7.28539	7.13791	7.48657
ENSMUSG00000029028.14	8.57579	8.82224	8.64769
ENSMUSG00000029030.14	8.41996	8.6766	8.53348
ENSMUSG00000029032.12	7.52138	7.43434	7.70226
ENSMUSG00000029038.9	7.68933	7.62594	7.51219
ENSMUSG00000029048.3	7.21371	6.93006	6.88616
ENSMUSG00000029050.15	8.46181	8.62228	8.28119
ENSMUSG00000029062.14	6.25944	6.51896	6.34579
ENSMUSG00000029063.16	7.6805	7.63968	7.72435
ENSMUSG00000029064.15	6.25944	6.32856	5.18377
ENSMUSG00000029068.16	8.1136	8.09339	8.28862
ENSMUSG00000029089.8	6.95994	6.54838	7.21738
ENSMUSG00000029090.12	7.87115	8.08338	7.82999
ENSMUSG00000029095.17	6.6336	6.6055	6.86643
ENSMUSG00000029098.17	3.89352	4.4454	4.342
ENSMUSG00000029106.14	6.6336	6.22302	6.42885
ENSMUSG00000029110.13	8.12015	8.07329	8.20469
ENSMUSG00000029111.7	8.71641	8.77945	8.82171
ENSMUSG00000029131.14	8.69463	8.90986	8.78013
ENSMUSG00000029141.16	7.35367	7.45001	7.18588
ENSMUSG00000029145.12	7.30851	7.38626	7.32249
ENSMUSG00000029146.14	4.11952	4.17053	3.61433
ENSMUSG00000029148.15	5.94221	5.80225	6.25766
ENSMUSG00000029149.14	5.23052	5.27778	5.71188
ENSMUSG00000029151.14	9.68849	10.0488	9.88529
ENSMUSG00000029152.13	8.84453	8.58727	9.01331
ENSMUSG00000029174.18	7.77483	7.38626	7.62217
ENSMUSG00000029175.17	6.68751	6.78926	6.31701
ENSMUSG00000029176.13	8.22716	7.86689	8.3396
ENSMUSG00000029177.9	6.21118	5.64769	5.52316
ENSMUSG00000029192.17	9.58577	9.58894	9.47076
ENSMUSG00000029203.16	8.38232	7.97919	8.03831
ENSMUSG00000029204.7	6.00017	5.94184	6.55747
ENSMUSG00000029223.12	9.69509	9.62391	9.57168
ENSMUSG00000029227.15	10.302	10.2769	10.1772
ENSMUSG00000029233.15	6.88501	7.54066	7.03498
ENSMUSG00000029249.15	8.58054	8.28038	8.45639
ENSMUSG00000029267.17	6.77311	6.68713	6.69805
ENSMUSG00000029279.15	7.67161	7.87852	7.56211
ENSMUSG00000029310.13	3.29588	4.17053	4.342
ENSMUSG00000029312.12	9.38288	9.07567	9.214
ENSMUSG00000029313.18	7.48124	7.11842	7.30793
ENSMUSG00000029322.12	8.52734	8.86963	8.68759
ENSMUSG00000029328.15	7.0587	7.23159	6.90563
ENSMUSG00000029330.8	8.74211	8.62228	8.67063
ENSMUSG00000029345.13	5.23052	5.5346	5.6206
ENSMUSG00000029346.12	6.25944	6.18606	5.79772
ENSMUSG00000029359.13	8.6591	8.88701	8.68196
ENSMUSG00000029361.18	6.97447	7.43434	7.18588
ENSMUSG00000029381.16	6.94526	7.01682	7.35116
ENSMUSG00000029388.14	8.20885	7.89006	7.88005
ENSMUSG00000029390.13	8.13962	7.45001	7.42046
ENSMUSG00000029397.15	3.62543	0	3.95048
ENSMUSG00000029405.16	8.84848	8.22678	8.63025
ENSMUSG00000029407.10	5.68387	5.04986	5.5727
ENSMUSG00000029408.13	7.99746	7.80728	7.71335
ENSMUSG00000029416.17	3.47004	2.73751	4.452
ENSMUSG00000029423.10	5.91234	5.89679	5.91761
ENSMUSG00000029427.11	8.65007	8.93236	8.88191
ENSMUSG00000029428.13	6.61517	6.86138	6.50739
ENSMUSG00000029432.12	7.84767	7.95742	7.77814
ENSMUSG00000029439.14	6.10953	6.18606	5.75544
ENSMUSG00000029440.15	8.19029	8.27158	7.69109
ENSMUSG00000029451.14	6.94526	6.90753	6.69805
ENSMUSG00000029455.14	8.28076	8.34049	8.19681
ENSMUSG00000029458.14	8.91778	9.02424	8.88681
ENSMUSG00000029465.14	7.39746	7.89006	7.67983
ENSMUSG00000029466.11	6.82214	6.51896	7.18588
ENSMUSG00000029467.15	10.3598	10.6938	10.4632
ENSMUSG00000029472.13	8.17779	7.86689	7.87018
ENSMUSG00000029474.7	7.79133	8.0426	7.81977
ENSMUSG00000029475.17	6.55844	6.7391	6.28764
ENSMUSG00000029501.14	7.13829	7.49605	7.32249
ENSMUSG00000029502.14	4.96549	5.1299	4.90306
ENSMUSG00000029505.17	8.82863	8.49205	8.80626
ENSMUSG00000029512.11	6.45862	5.80225	6.45551
ENSMUSG00000029513.14	7.7831	7.79505	7.56211
ENSMUSG00000029516.19	7.89426	7.73233	8.31069
ENSMUSG00000029518.15	5.61134	5.1299	4.90306
ENSMUSG00000029528.19	5.53498	4.87509	5.18377
ENSMUSG00000029535.4	6.13562	6.06911	6.19576
ENSMUSG00000029538.14	5.88183	5.75254	5.87874
ENSMUSG00000029547.10	5.13027	5.47456	5.95545
ENSMUSG00000029551.13	4.40343	3.83067	3.41144
ENSMUSG00000029554.15	6.49938	6.29423	6.50739
ENSMUSG00000029560.12	5.23052	6.36209	5.71188
ENSMUSG00000029569.9	7.6078	6.7644	7.2482
ENSMUSG00000029580.14	8.92902	8.56585	8.75352
ENSMUSG00000029591.14	8.72072	8.84613	8.70991
ENSMUSG00000029592.11	8.0326	8.45368	8.35384
ENSMUSG00000029608.10	6.08296	6.06911	5.5727
ENSMUSG00000029610.13	4.22049	4.87509	1.38222
ENSMUSG00000029613.15	8.49243	8.48445	8.32522
ENSMUSG00000029614.13	4.9061	5.3464	5.30599
ENSMUSG00000029622.16	8.15883	8.25383	8.02057
ENSMUSG00000029623.14	6.18643	6.18606	5.99233
ENSMUSG00000029624.10	5.36894	5.94184	5.99233
ENSMUSG00000029625.16	5.13027	4.77906	5.18377
ENSMUSG00000029627.12	7.0172	7.45001	7.18588
ENSMUSG00000029629.17	6.90031	7.05833	6.76352
ENSMUSG00000029632.7	7.54104	7.41849	7.0172
ENSMUSG00000029635.15	7.42945	7.38626	7.12076
ENSMUSG00000029638.17	7.8866	8.18991	7.71335
ENSMUSG00000029642.11	8.37686	8.32357	7.78866
ENSMUSG00000029647.15	7.6446	7.24962	7.21738
ENSMUSG00000029651.16	5.23052	5.3464	5.5727
ENSMUSG00000029656.13	5.85067	6.18606	5.95545
ENSMUSG00000029657.15	7.42945	6.86138	6.92483
ENSMUSG00000029673.17	6.94526	7.24962	7.3369
ENSMUSG00000029674.13	6.86955	7.07864	7.58643
ENSMUSG00000029681.12	7.0172	7.51107	7.37928
ENSMUSG00000029684.14	8.2749	8.14246	8.09027
ENSMUSG00000029686.15	7.43996	7.31956	7.3369
ENSMUSG00000029687.16	6.70504	6.14812	6.45551
ENSMUSG00000029695.13	7.0031	6.22302	7.12076
ENSMUSG00000029699.13	4.9061	4.4454	4.09313
ENSMUSG00000029703.10	5.07741	4.87509	5.99233
ENSMUSG00000029710.15	6.80598	7.33652	6.98096
ENSMUSG00000029713.15	2.86805	4.3145	4.22292
ENSMUSG00000029715.5	7.39746	7.03772	7.06991
ENSMUSG00000029723.16	7.16387	7.70646	7.39314
ENSMUSG00000029725.10	5.85067	5.70107	5.36342
ENSMUSG00000029726.16	5.78624	5.75254	5.52316
ENSMUSG00000029730.16	5.61134	5.47456	5.52316
ENSMUSG00000029736.15	9.81498	9.76219	9.61666
ENSMUSG00000029767.16	7.70684	7.73233	7.75686
ENSMUSG00000029772.17	5.88183	5.70107	5.71188
ENSMUSG00000029777.10	7.7831	8.22678	8.20469
ENSMUSG00000029782.20	6.25944	6.57722	6.76352
ENSMUSG00000029790.16	6.78964	6.39486	6.67555
ENSMUSG00000029804.17	5.49522	6.06911	5.30599
ENSMUSG00000029833.17	9.74679	9.81157	9.71095
ENSMUSG00000029869.7	7.22591	7.36987	7.08706
ENSMUSG00000029918.9	8.26902	8.27158	8.47605
ENSMUSG00000029993.16	6.25944	6.25907	5.79772
ENSMUSG00000030001.4	6.30614	6.36209	6.28764
ENSMUSG00000030007.8	6.16125	6.06911	6.31701
ENSMUSG00000030008.9	5.53498	5.04986	5.41866
ENSMUSG00000030019.6	5.61134	6.22302	5.66696
ENSMUSG00000030029.14	7.53124	7.19485	7.63388
ENSMUSG00000030034.12	5.13027	4.67618	4.342
ENSMUSG00000030037.9	0	0	0
ENSMUSG00000030042.15	9.80688	10.0333	9.79424
ENSMUSG00000030051.10	4.9061	5.85029	5.05023
ENSMUSG00000030057.15	8.98031	8.66992	8.74814
ENSMUSG00000030058.17	6.82214	7.09867	6.55747
ENSMUSG00000030060.14	8.59942	8.5441	8.59472
ENSMUSG00000030062.7	7.49138	7.43434	7.08706
ENSMUSG00000030082.14	7.54104	7.62594	7.63388
ENSMUSG00000030084.11	7.50145	7.40246	7.65704
ENSMUSG00000030086.16	6.94526	7.33652	6.67555
ENSMUSG00000030096.8	6.41667	6.54838	6.74202
ENSMUSG00000030102.11	4.64055	5.59225	4.82343
ENSMUSG00000030103.11	5.45434	5.3464	6.16378
ENSMUSG00000030120.14	8.87195	8.94348	9.15423
ENSMUSG00000030127.15	7.18901	6.88464	7.05255
ENSMUSG00000030138.8	9.46749	9.60653	9.31934
ENSMUSG00000030189.15	9.23082	9.00844	9.2487
ENSMUSG00000030201.15	7.11225	6.90753	6.98096
ENSMUSG00000030213.12	6.75639	6.7391	6.6527
ENSMUSG00000030216.12	5.18127	4.5654	4.82343
ENSMUSG00000030224.10	7.28539	6.6055	7.12076
ENSMUSG00000030246.12	13.3936	13.136	13.2282
ENSMUSG00000030269.14	10.0458	9.74641	9.85056
ENSMUSG00000030270.11	6.23551	5.59225	5.11854
ENSMUSG00000030279.15	8.85635	9.15433	8.86212
ENSMUSG00000030282.14	6.5776	6.36209	6.69805
ENSMUSG00000030286.6	7.46075	7.51107	6.7202
ENSMUSG00000030287.15	7.0587	7.51107	6.94378
ENSMUSG00000030298.10	7.67161	7.43434	7.70226
ENSMUSG00000030306.14	8.69902	8.75441	8.6185
ENSMUSG00000030315.15	6.35137	6.39486	6.19576
ENSMUSG00000030323.13	5.02253	5.27778	4.97852
ENSMUSG00000030342.8	5.68387	5.5346	5.5727
ENSMUSG00000030352.15	6.98886	7.15714	7.27837
ENSMUSG00000030374.15	7.62632	7.80728	7.86024
ENSMUSG00000030397.11	4.48688	4.3145	4.452
ENSMUSG00000030400.17	4.56576	3.62508	3.61433
ENSMUSG00000030410.16	6.47914	6.7391	6.76352
ENSMUSG00000030417.15	7.95414	7.91286	7.65704
ENSMUSG00000030432.12	6.5776	6.02792	7.03498
ENSMUSG00000030435.16	6.41667	6.36209	6.74202
ENSMUSG00000030451.16	7.70684	7.97919	7.61035
ENSMUSG00000030486.9	7.35367	8.03222	7.53737
ENSMUSG00000030491.16	8.22716	8.52942	8.20469
ENSMUSG00000030494.13	9.78644	9.72402	9.74646
ENSMUSG00000030512.13	4.9061	5.59225	5.66696
ENSMUSG00000030516.14	6.95994	6.93006	6.90563
ENSMUSG00000030530.15	8.62266	8.31503	8.44313
ENSMUSG00000030533.16	0	0	0
ENSMUSG00000030538.15	5.27815	6.14812	6.09763
ENSMUSG00000030543.10	6.78964	7.13791	6.60587
ENSMUSG00000030545.9	4.56576	5.89679	4.97852
ENSMUSG00000030555.16	4.96549	4.67618	4.73915
ENSMUSG00000030556.13	8.37138	8.52942	8.27372
ENSMUSG00000030559.8	8.57579	8.79794	8.6419
ENSMUSG00000030583.16	6.16125	4.96512	6.42885
ENSMUSG00000030591.17	8.71208	8.66992	8.66493
ENSMUSG00000030595.15	5.57366	5.64769	5.8388
ENSMUSG00000030602.13	6.13562	6.93006	6.50739
ENSMUSG00000030603.16	7.75813	7.35329	7.56211
ENSMUSG00000030612.6	6.18643	5.3464	5.36342
ENSMUSG00000030619.10	6.39523	7.35329	6.69805
ENSMUSG00000030647.8	5.61134	5.85029	5.6206
ENSMUSG00000030649.18	7.69811	7.43434	7.53737
ENSMUSG00000030654.9	8.22108	8.32357	8.25866
ENSMUSG00000030677.8	7.63549	7.89006	7.96599
ENSMUSG00000030681.18	4.40343	5.04986	4.64963
ENSMUSG00000030682.4	5.64806	6.02792	5.95545
ENSMUSG00000030685.5	7.68933	7.21333	7.70226
ENSMUSG00000030689.15	6.08296	5.85029	6.13109
ENSMUSG00000030695.16	6.86955	6.97409	7.35116
ENSMUSG00000030697.7	6.75639	6.14812	6.58187
ENSMUSG00000030704.14	3.47004	3.09743	2.54103
ENSMUSG00000030706.17	5.75292	5.98552	4.342
ENSMUSG00000030714.14	5.85067	5.47456	5.87874
ENSMUSG00000030718.9	8.23322	8.06313	8.08174
ENSMUSG00000030726.16	7.59845	7.71946	7.61035
ENSMUSG00000030738.11	7.37573	7.23159	7.57432
ENSMUSG00000030747.5	7.62632	7.48087	7.90927
ENSMUSG00000030750.13	7.69811	7.94641	7.85023
ENSMUSG00000030751.18	6.85392	6.71335	6.60587
ENSMUSG00000030766.15	4.01094	4.77906	5.24617
ENSMUSG00000030768.12	6.70504	7.21333	7.44727
ENSMUSG00000030774.13	8.93274	8.87545	8.96774
ENSMUSG00000030788.16	7.77483	7.63968	7.69109
ENSMUSG00000030795.18	9.26076	9.36331	9.45102
ENSMUSG00000030801.10	8.23322	8.49205	8.68759
ENSMUSG00000030811.14	7.0172	7.01682	7.13732
ENSMUSG00000030814.17	7.66266	8.19922	7.70226
ENSMUSG00000030816.8	8.13962	8.00064	8.42975
ENSMUSG00000030822.15	7.79952	7.83142	7.69109
ENSMUSG00000030824.17	7.28539	6.14812	7.15369
ENSMUSG00000030842.12	6.93044	6.39486	6.53265
ENSMUSG00000030844.11	6.0283	6.6055	6.06338
ENSMUSG00000030849.18	5.23052	4.5654	5.41866
ENSMUSG00000030852.18	7.08572	7.15714	7.27837
ENSMUSG00000030867.7	9.21561	9.34247	9.18641
ENSMUSG00000030869.11	9.53031	9.74641	9.71095
ENSMUSG00000030870.12	8.0804	8.19922	8.36794
ENSMUSG00000030876.7	1.8157	2.73751	1.38222
ENSMUSG00000030878.11	6.53902	6.45824	6.58187
ENSMUSG00000030884.12	6.59651	6.4269	6.60587
ENSMUSG00000030888.14	7.39746	6.93006	6.99919
ENSMUSG00000030911.7	10.2625	8.66992	9.87051
ENSMUSG00000030942.8	7.54104	7.91286	7.67983
ENSMUSG00000030946.13	5.91234	5.89679	5.79772
ENSMUSG00000030970.16	7.56043	7.56965	6.98096
ENSMUSG00000030982.19	7.70684	7.63968	7.49944
ENSMUSG00000030986.13	7.26189	7.03772	7.37928
ENSMUSG00000030990.18	4.84415	5.3464	4.64963
ENSMUSG00000030994.16	8.41465	8.28038	8.46297
ENSMUSG00000031010.17	9.36645	9.29551	9.31207
ENSMUSG00000031022.15	4.01094	3.62508	2.07498
ENSMUSG00000031059.9	8.15883	7.87852	8.14042
ENSMUSG00000031065.14	8.10702	8.38194	8.28862
ENSMUSG00000031145.15	8.2924	8.10334	8.42975
ENSMUSG00000031150.13	6.00017	5.80225	6.16378
ENSMUSG00000031154.15	8.19029	8.24487	8.30337
ENSMUSG00000031167.16	5.07741	4.4454	5.5727
ENSMUSG00000031221.7	5.68387	5.80225	5.87874
ENSMUSG00000031229.16	7.91701	7.84334	7.48657
ENSMUSG00000031255.14	5.91234	5.04986	5.91761
ENSMUSG00000031299.10	7.045	7.38626	7.29323
ENSMUSG00000031311.17	7.86337	8.13278	7.58643
ENSMUSG00000031320.9	6.10953	6.45824	6.58187
ENSMUSG00000031353.13	10.2889	10.3581	10.2206
ENSMUSG00000031370.12	6.23551	6.83774	6.6527
ENSMUSG00000031386.14	5.18127	4.3145	5.91761
ENSMUSG00000031400.10	6.25944	7.17612	6.25766
ENSMUSG00000031422.16	6.41667	6.02792	5.95545
ENSMUSG00000031441.15	7.238	7.83142	7.29323
ENSMUSG00000031447.7	9.96075	10.0462	10.0231
ENSMUSG00000031458.8	5.7188	6.18606	5.99233
ENSMUSG00000031461.4	6.97447	7.07864	6.86643
ENSMUSG00000031482.9	7.90946	7.92413	7.95669
ENSMUSG00000031487.5	8.18406	8.44588	8.39574
ENSMUSG00000031488.14	8.01162	7.86689	8.02057
ENSMUSG00000031511.16	7.21371	6.48892	6.67555
ENSMUSG00000031529.5	4.31486	5.4119	5.18377
ENSMUSG00000031532.7	9.51796	9.61351	9.61666
ENSMUSG00000031538.6	11.5514	11.7531	11.6351
ENSMUSG00000031546.6	7.0587	7.36987	7.05255
ENSMUSG00000031562.15	5.36894	5.89679	5.11854
ENSMUSG00000031563.8	9.16266	9.54217	9.29741
ENSMUSG00000031570.17	7.68933	7.15714	7.32249
ENSMUSG00000031586.17	8.64554	8.58727	8.73732
ENSMUSG00000031596.15	5.68387	3.83067	4.73915
ENSMUSG00000031601.16	7.77483	7.89006	8.06453
ENSMUSG00000031609.3	9.91252	10.0565	9.98701
ENSMUSG00000031622.16	7.93197	8.02177	7.86024
ENSMUSG00000031626.18	6.39523	6.02792	5.87874
ENSMUSG00000031633.4	6.55844	6.63322	6.55747
ENSMUSG00000031642.9	6.82214	6.83774	6.67555
ENSMUSG00000031652.11	6.49938	6.54838	6.60587
ENSMUSG00000031661.12	9.24587	9.41215	9.14607
ENSMUSG00000031667.16	6.70504	6.66043	6.69805
ENSMUSG00000031668.14	6.41667	6.29423	5.99233
ENSMUSG00000031672.8	4.56576	5.1299	5.05023
ENSMUSG00000031697.12	6.51933	6.7644	6.74202
ENSMUSG00000031701.6	8.78396	8.84019	8.90143
ENSMUSG00000031708.17	5.13027	6.25907	5.36342
ENSMUSG00000031715.14	8.5224	8.28038	8.80626
ENSMUSG00000031728.10	5.78624	6.32856	5.8388
ENSMUSG00000031740.8	5.49522	5.70107	5.91761
ENSMUSG00000031750.15	3.76569	3.83067	4.82343
ENSMUSG00000031751.14	9.35539	9.76219	9.69984
ENSMUSG00000031753.16	6.0283	6.32856	6.22704
ENSMUSG00000031756.5	6.85392	7.07864	7.05255
ENSMUSG00000031762.7	0	0	0
ENSMUSG00000031765.8	0	2.25685	2.54103
ENSMUSG00000031767.13	7.80766	8.00064	8.19681
ENSMUSG00000031774.8	6.5776	7.01682	6.55747
ENSMUSG00000031781.14	7.97596	8.0529	8.02947
ENSMUSG00000031782.15	6.30614	6.93006	7.08706
ENSMUSG00000031783.10	9.16899	9.33404	9.02226
ENSMUSG00000031785.16	7.51145	7.05833	7.61035
ENSMUSG00000031788.14	5.13027	5.64769	5.52316
ENSMUSG00000031818.12	7.12533	6.99562	7.0172
ENSMUSG00000031819.13	4.77943	4.96512	5.05023
ENSMUSG00000031820.9	6.4378	5.80225	5.87874
ENSMUSG00000031821.11	6.98886	7.07864	7.12076
ENSMUSG00000031822.20	8.56142	8.35721	8.50824
ENSMUSG00000031823.14	6.86955	6.8137	6.69805
ENSMUSG00000031826.20	6.08296	6.54838	6.53265
ENSMUSG00000031839.7	7.33127	7.56965	6.99919
ENSMUSG00000031840.12	6.23551	5.80225	5.36342
ENSMUSG00000031843.2	10.5281	10.9468	10.6722
ENSMUSG00000031848.15	5.94221	5.1299	5.95545
ENSMUSG00000031851.14	5.41227	5.94184	5.36342
ENSMUSG00000031858.16	7.70684	7.66676	7.37928
ENSMUSG00000031862.11	6.77311	7.19485	7.42046
ENSMUSG00000031865.16	5.18127	5.04986	5.24617
ENSMUSG00000031879.14	5.41227	6.14812	6.13109
ENSMUSG00000031889.9	7.41887	7.36987	7.2482
ENSMUSG00000031903.7	7.31993	7.51107	6.99919
ENSMUSG00000031913.9	7.75813	7.61207	7.76754
ENSMUSG00000031916.17	7.63549	7.38626	7.54979
ENSMUSG00000031918.16	7.11225	7.62594	7.06991
[truncated: 1,979 more rows]

## Sheet: GV-MII-CHX-genebody
	GV	MII	MII-In
ENSMUSG00000000028.15	3.91645	3.98728	4.0459
ENSMUSG00000000037.17	3.33683	3.34652	3.24861
ENSMUSG00000000085.16	4.53361	4.59457	4.47742
ENSMUSG00000000088.7	3.57996	3.30852	3.5758
ENSMUSG00000000094.12	6.47745	6.38952	6.47742
ENSMUSG00000000134.17	5.23815	5.3491	5.21407
ENSMUSG00000000142.15	6.31785	6.4921	6.43642
ENSMUSG00000000149.10	6.11256	5.93696	6.06756
ENSMUSG00000000171.5	6.19107	6.41331	6.15856
ENSMUSG00000000214.11	5.25155	5.54143	5.35451
ENSMUSG00000000253.13	5.50637	5.57275	5.14556
ENSMUSG00000000303.12	7.06871	7.04119	7.13131
ENSMUSG00000000318.16	2.67187	2.99619	3.24845
ENSMUSG00000000346.9	5.2439	5.15112	5.26752
ENSMUSG00000000374.8	4.60206	4.71507	4.73175
ENSMUSG00000000399.10	4.4876	4.30582	5.01596
ENSMUSG00000000441.17	5.00954	5.00158	4.87964
ENSMUSG00000000532.11	5.38444	5.68617	5.63735
ENSMUSG00000000538.18	5.04221	4.76869	4.9046
ENSMUSG00000000552.10	5.3137	5.33693	5.34146
ENSMUSG00000000568.15	1.43484	1.76861	1.72762
ENSMUSG00000000631.20	4.50487	4.41142	4.31636
ENSMUSG00000000701.8	4.86999	5.16986	4.37438
ENSMUSG00000000730.13	5.82081	5.86333	5.62951
ENSMUSG00000000732.9	5.20597	5.14026	5.20831
ENSMUSG00000000740.12	4.92397	4.97299	5.0345
ENSMUSG00000000743.9	4.25618	3.97136	4.09654
ENSMUSG00000000751.13	5.60076	5.38872	5.47106
ENSMUSG00000000782.16	4.74992	5.12971	4.92712
ENSMUSG00000000787.12	5.0866	4.96756	4.79391
ENSMUSG00000000811.13	5.03375	5.18242	5.17867
ENSMUSG00000000823.16	4.49367	4.46069	4.52553
ENSMUSG00000000827.18	4.57091	4.92319	4.82273
ENSMUSG00000000902.13	4.25254	4.0499	4.05282
ENSMUSG00000000915.15	5.09483	5.11978	4.924
ENSMUSG00000001017.15	3.76211	4.0266	3.69152
ENSMUSG00000001036.17	7.66303	7.74499	7.60836
ENSMUSG00000001039.12	4.1182	4.6874	3.67124
ENSMUSG00000001056.3	4.35753	5.0151	5.02346
ENSMUSG00000001062.18	4.84769	4.49789	4.6392
ENSMUSG00000001082.12	4.31856	4.10887	4.24164
ENSMUSG00000001098.15	5.31517	4.88519	4.96352
ENSMUSG00000001103.7	6.0175	6.1791	5.92446
ENSMUSG00000001120.15	4.75967	4.67175	4.90604
ENSMUSG00000001150.7	6.01569	5.8403	5.98288
ENSMUSG00000001151.10	6.78257	6.59258	6.75686
ENSMUSG00000001156.9	5.57532	5.69034	5.5649
ENSMUSG00000001157.13	3.27924	3.41407	3.21929
ENSMUSG00000001158.13	4.02663	3.65125	3.56978
ENSMUSG00000001166.17	8.17866	8.18497	8.10567
ENSMUSG00000001168.16	7.70711	7.84915	7.66289
ENSMUSG00000001175.16	5.73428	5.6718	5.78868
ENSMUSG00000001228.14	8.71274	8.63754	8.62312
ENSMUSG00000001247.16	4.28914	4.62953	4.17189
ENSMUSG00000001270.9	6.68465	6.85097	6.79012
ENSMUSG00000001289.12	5.52911	5.45336	5.40823
ENSMUSG00000001300.16	4.81841	5.15402	5.09209
ENSMUSG00000001349.5	3.83203	3.50495	2.8815
ENSMUSG00000001403.13	4.97603	4.72708	4.76317
ENSMUSG00000001416.13	4.92318	4.62887	4.56189
ENSMUSG00000001424.14	4.21406	3.99366	4.12649
ENSMUSG00000001440.5	5.6309	5.68012	5.64619
ENSMUSG00000001445.10	4.66579	4.51816	4.93604
ENSMUSG00000001472.17	5.6725	5.66225	5.68114
ENSMUSG00000001473.7	8.12418	8.17117	8.06523
ENSMUSG00000001517.14	5.91302	5.91072	6.06687
ENSMUSG00000001521.12	4.82044	4.53595	4.67112
ENSMUSG00000001525.10	6.46962	6.03255	6.41473
ENSMUSG00000001552.14	4.30606	4.07009	4.47667
ENSMUSG00000001604.14	5.57521	5.71874	5.49251
ENSMUSG00000001627.12	1.67643	1.94461	1.79363
ENSMUSG00000001642.18	5.56319	5.51043	5.51453
ENSMUSG00000001666.8	2.42765	2.64031	2.57254
ENSMUSG00000001674.11	5.14973	5.34775	5.27271
ENSMUSG00000001687.15	3.86263	4.20858	4.1363
ENSMUSG00000001729.14	5.86232	5.73025	5.83042
ENSMUSG00000001739.14	4.38725	4.70067	3.74487
ENSMUSG00000001763.14	4.93497	5.14441	5.03676
ENSMUSG00000001767.5	6.11769	6.09806	6.05194
ENSMUSG00000001783.3	5.05486	4.96226	4.79795
ENSMUSG00000001794.13	4.66284	4.97386	4.53201
ENSMUSG00000001829.17	4.03259	4.03897	4.0323
ENSMUSG00000001847.14	5.07075	4.97154	4.89884
ENSMUSG00000001855.15	7.33675	7.32318	7.23721
ENSMUSG00000001909.16	3.37052	3.45232	3.31676
ENSMUSG00000001910.5	5.16687	5.45491	5.41777
ENSMUSG00000001924.15	7.11301	7.15467	7.02957
ENSMUSG00000001962.8	4.81152	4.93653	5.00101
ENSMUSG00000001964.14	3.41758	3.66167	3.07552
ENSMUSG00000001995.9	5.08999	5.16047	5.23918
ENSMUSG00000001999.15	3.89166	3.47671	3.71847
ENSMUSG00000002014.12	1.90075	1.78683	2.27617
ENSMUSG00000002015.5	5.35745	5.27644	5.10735
ENSMUSG00000002031.13	3.72142	3.97655	3.85936
ENSMUSG00000002052.6	6.00842	6.01165	6.01389
ENSMUSG00000002064.10	5.54201	5.87671	6.04015
ENSMUSG00000002102.15	5.22363	5.10311	5.01356
ENSMUSG00000002107.18	2.20077	2.23658	2.12637
ENSMUSG00000002129.11	5.56281	5.50568	5.49106
ENSMUSG00000002147.18	4.126	4.31895	4.43067
ENSMUSG00000002222.14	4.31242	4.33904	4.12243
ENSMUSG00000002250.16	3.96761	3.98269	3.91499
ENSMUSG00000002297.16	3.53005	3.44754	3.60307
ENSMUSG00000002307.16	4.48435	4.76367	4.42645
ENSMUSG00000002332.16	4.28718	4.09819	4.52489
ENSMUSG00000002365.10	6.83273	6.81496	6.77889
ENSMUSG00000002372.9	5.7915	6.15677	6.0046
ENSMUSG00000002379.7	4.31569	4.06595	4.95279
ENSMUSG00000002395.14	4.17473	3.86256	4.19878
ENSMUSG00000002416.13	0.239377	0.344392	0.105034
ENSMUSG00000002455.14	5.61452	5.83537	5.69108
ENSMUSG00000002477.5	2.68821	2.84042	2.89161
ENSMUSG00000002489.16	7.47963	7.78743	7.61564
ENSMUSG00000002524.17	5.77716	5.50195	5.58485
ENSMUSG00000002546.17	5.66159	5.75165	5.81584
ENSMUSG00000002578.18	4.27364	4.06482	4.294
ENSMUSG00000002608.8	4.67231	4.43787	4.76087
ENSMUSG00000002635.11	6.20532	6.14727	6.3662
ENSMUSG00000002658.9	6.0968	6.33685	6.2291
ENSMUSG00000002661.14	4.78934	5.26143	5.05388
ENSMUSG00000002733.8	5.15625	5.31589	5.298
ENSMUSG00000002748.7	4.70439	4.52715	4.5011
ENSMUSG00000002767.13	5.41522	5.34951	5.65549
ENSMUSG00000002768.8	5.86967	6.08009	5.91256
ENSMUSG00000002778.14	5.12793	5.02586	4.89742
ENSMUSG00000002797.9	2.51637	2.15744	2.58348
ENSMUSG00000002799.6	6.78186	6.85202	6.78598
ENSMUSG00000002812.4	5.40797	5.5131	5.40935
ENSMUSG00000002814.15	5.3093	5.19942	5.29501
ENSMUSG00000002833.11	3.57313	3.1679	3.63445
ENSMUSG00000002835.9	6.14392	6.23827	6.08469
ENSMUSG00000002844.9	4.60216	4.70422	4.78191
ENSMUSG00000002845.14	4.13263	4.05022	4.22101
ENSMUSG00000002870.8	5.53952	5.40759	5.40484
ENSMUSG00000002871.14	6.08166	6.17601	5.97392
ENSMUSG00000002900.17	8.26825	8.44685	8.23304
ENSMUSG00000002910.11	6.08623	6.08373	5.81333
ENSMUSG00000002949.15	3.78162	3.71677	3.95421
ENSMUSG00000002968.9	5.19703	4.99828	5.01142
ENSMUSG00000002981.10	5.40912	5.38564	5.44076
ENSMUSG00000002984.17	3.69253	3.7485	3.92798
ENSMUSG00000003033.15	5.21137	5.33615	5.49348
ENSMUSG00000003038.15	3.12853	3.10492	3.24378
ENSMUSG00000003051.13	4.05118	4.50295	4.17492
ENSMUSG00000003062.13	2.81685	3.0869	2.30645
ENSMUSG00000003068.17	5.11424	5.21813	5.20246
ENSMUSG00000003072.15	3.41398	4.01934	3.83055
ENSMUSG00000003119.14	4.75065	4.64985	4.78827
ENSMUSG00000003134.10	6.2461	6.34563	6.41707
ENSMUSG00000003135.15	6.30354	6.34793	6.26389
ENSMUSG00000003166.20	3.47619	3.4053	3.67626
ENSMUSG00000003200.10	4.92215	5.21446	4.86981
ENSMUSG00000003233.12	5.51372	5.50039	5.5612
ENSMUSG00000003234.16	6.96794	7.2259	6.94491
ENSMUSG00000003269.17	4.79864	4.64839	4.52109
ENSMUSG00000003299.10	4.73429	4.60799	4.64597
ENSMUSG00000003309.14	5.32705	5.57146	5.35512
ENSMUSG00000003344.14	5.854	6.07237	6.01716
ENSMUSG00000003345.16	4.62875	4.89063	5.00139
ENSMUSG00000003346.14	5.38229	5.6731	5.25134
ENSMUSG00000003363.15	5.04769	4.81548	5.03069
ENSMUSG00000003380.11	4.96509	5.21722	5.07259
ENSMUSG00000003402.14	3.73936	3.23272	3.63615
ENSMUSG00000003410.8	4.45188	4.37996	4.62574
ENSMUSG00000003411.10	3.8435	4.12977	4.09094
ENSMUSG00000003421.13	5.27081	5.60018	5.397
ENSMUSG00000003429.11	6.09436	6.06771	5.71679
ENSMUSG00000003435.9	4.96316	4.96285	4.97178
ENSMUSG00000003437.14	4.4186	4.07801	4.3247
ENSMUSG00000003438.17	4.59763	4.19672	4.39993
ENSMUSG00000003464.13	4.17315	3.8864	4.41118
ENSMUSG00000003526.12	3.04475	2.92919	3.09129
ENSMUSG00000003527.9	4.75533	4.66604	4.79813
ENSMUSG00000003528.15	4.29419	4.72666	4.55991
ENSMUSG00000003531.15	4.24198	4.79559	4.53682
ENSMUSG00000003534.17	4.25975	4.13159	4.14873
ENSMUSG00000003604.14	4.30407	4.41475	4.31848
ENSMUSG00000003660.10	5.28455	5.19802	5.34823
ENSMUSG00000003662.10	4.64011	4.16418	4.01397
ENSMUSG00000003680.16	3.96138	4.34028	4.35649
ENSMUSG00000003779.16	5.03417	4.85134	4.79939
ENSMUSG00000003808.18	4.13453	4.37352	4.32959
ENSMUSG00000003810.13	5.1883	5.25792	5.18922
ENSMUSG00000003814.8	6.78422	6.52864	6.47263
ENSMUSG00000003824.12	6.78912	7.01114	6.97781
ENSMUSG00000003865.16	5.08219	4.82013	4.84694
ENSMUSG00000003868.14	6.10407	6.2764	6.12892
ENSMUSG00000003873.11	3.09074	2.27836	2.67666
ENSMUSG00000003955.8	5.02098	5.35293	4.80744
ENSMUSG00000003970.9	5.98381	5.02838	5.80848
ENSMUSG00000004032.10	5.31996	5.01195	5.12607
ENSMUSG00000004040.16	4.84582	4.27176	4.68707
ENSMUSG00000004054.9	4.61061	4.4259	4.56903
ENSMUSG00000004056.15	3.86588	3.97758	3.75665
ENSMUSG00000004069.17	4.63236	4.22599	4.29121
ENSMUSG00000004096.9	3.53116	3.92279	3.71968
ENSMUSG00000004099.16	9.61321	8.81651	9.40656
ENSMUSG00000004100.12	5.60063	5.58852	5.55019
ENSMUSG00000004207.14	4.81487	4.23878	4.51348
ENSMUSG00000004264.17	5.4072	5.35261	5.58791
ENSMUSG00000004268.11	4.47237	4.10107	4.39884
ENSMUSG00000004285.12	5.33973	4.54619	4.71093
ENSMUSG00000004393.10	5.20779	5.75798	5.64374
ENSMUSG00000004460.17	4.49531	4.33809	4.10057
ENSMUSG00000004535.12	3.16414	2.96983	2.92483
ENSMUSG00000004567.16	3.38629	3.01731	3.17709
ENSMUSG00000004642.13	5.23096	5.36775	5.1088
ENSMUSG00000004667.18	4.81443	4.9598	4.30625
ENSMUSG00000004677.17	4.48025	4.28454	4.28424
ENSMUSG00000004771.12	3.04308	3.62368	3.18541
ENSMUSG00000004788.11	4.86793	4.75638	5.18587
ENSMUSG00000004789.10	4.23665	4.04471	4.39595
ENSMUSG00000004865.16	5.17832	5.35073	5.24221
ENSMUSG00000004880.11	6.58086	6.48718	6.46739
ENSMUSG00000004885.5	5.02247	5.22292	5.35284
ENSMUSG00000004897.16	5.05707	5.15	5.2417
ENSMUSG00000004929.12	5.51225	5.55737	5.65776
ENSMUSG00000004934.14	5.98855	5.91014	5.88762
ENSMUSG00000004936.8	6.018	6.29851	6.27533
ENSMUSG00000004937.6	5.9345	5.97915	6.10502
ENSMUSG00000004947.15	7.21133	7.06526	7.12757
ENSMUSG00000004948.12	10.3412	8.89083	10.1448
ENSMUSG00000004952.13	5.30691	5.39757	5.40003
ENSMUSG00000004980.16	2.96129	2.8215	3.18099
ENSMUSG00000004994.12	5.3696	5.26866	5.29783
ENSMUSG00000005102.13	4.55866	4.43429	4.32459
ENSMUSG00000005103.12	4.24477	4.01575	4.27354
ENSMUSG00000005161.15	6.59699	6.95863	6.83484
ENSMUSG00000005204.12	3.93199	4.06493	4.02944
ENSMUSG00000005225.15	4.72115	4.8224	4.41455
ENSMUSG00000005312.15	6.96081	6.96558	7.04228
ENSMUSG00000005354.16	5.22688	5.3919	5.39258
ENSMUSG00000005370.4	5.46469	5.3506	5.40491
ENSMUSG00000005373.13	4.40018	4.5526	4.36788
ENSMUSG00000005410.6	6.24875	6.40264	6.27276
ENSMUSG00000005417.17	4.9906	4.94631	4.97384
ENSMUSG00000005442.13	5.66577	5.64067	5.74643
ENSMUSG00000005447.12	3.34479	2.2019	3.52224
ENSMUSG00000005469.10	4.49197	4.59549	4.37964
ENSMUSG00000005470.8	5.00612	5.12784	5.35093
ENSMUSG00000005481.18	3.25377	3.47329	3.14285
ENSMUSG00000005483.10	6.29001	6.26256	6.23686
ENSMUSG00000005503.8	4.7926	4.51097	4.73106
ENSMUSG00000005506.16	4.30461	4.10678	4.08341
ENSMUSG00000005510.9	3.34653	2.99403	3.50369
ENSMUSG00000005514.14	4.53268	4.05293	4.47547
ENSMUSG00000005566.14	6.73296	6.74737	6.81273
ENSMUSG00000005575.16	4.095	4.11347	3.80564
ENSMUSG00000005610.17	4.3866	3.97062	3.89128
ENSMUSG00000005615.15	4.12852	4.19099	4.27851
ENSMUSG00000005621.11	7.28366	7.21467	7.19229
ENSMUSG00000005625.15	6.71838	6.90333	6.86967
ENSMUSG00000005667.8	5.5283	5.64466	5.63324
ENSMUSG00000005672.12	6.23717	5.90355	6.11383
ENSMUSG00000005682.9	5.32216	5.16215	5.28271
ENSMUSG00000005683.8	6.10408	6.18526	6.21294
ENSMUSG00000005686.17	4.49451	4.1905	4.46919
ENSMUSG00000005687.14	1.47193	1.82161	2.16524
ENSMUSG00000005698.15	4.33831	4.17537	4.23577
ENSMUSG00000005699.16	4.59184	5.09807	5.21992
ENSMUSG00000005732.14	3.48047	3.10266	2.72521
ENSMUSG00000005774.12	4.04092	3.92316	3.97184
ENSMUSG00000005779.12	5.36068	5.36401	5.18157
ENSMUSG00000005846.12	4.76772	5.17666	4.88807
ENSMUSG00000005871.15	3.7346	3.67462	3.78839
ENSMUSG00000005881.13	5.62555	5.58433	5.3743
ENSMUSG00000005882.18	3.71154	3.75159	3.78645
ENSMUSG00000005886.14	4.34091	4.33913	4.42909
ENSMUSG00000005899.14	3.35859	3.24096	3.15445
ENSMUSG00000005936.19	3.18517	2.91301	2.99205
ENSMUSG00000005981.11	5.21165	4.89242	5.09603
ENSMUSG00000006024.13	3.23367	4.18856	4.02394
ENSMUSG00000006057.15	3.92597	4.64936	4.26734
ENSMUSG00000006095.12	5.45842	5.02541	5.25316
ENSMUSG00000006169.20	4.41713	4.30003	4.42944
ENSMUSG00000006205.13	4.65689	4.38215	4.0827
ENSMUSG00000006273.14	4.9659	4.71514	4.82784
ENSMUSG00000006276.10	5.53197	5.62675	5.57887
ENSMUSG00000006299.13	3.44484	3.35261	3.16819
ENSMUSG00000006301.17	3.72208	3.69896	3.54143
ENSMUSG00000006304.14	4.29668	4.53249	4.8587
ENSMUSG00000006307.16	6.0793	6.05795	6.04871
ENSMUSG00000006315.9	3.50494	4.00093	4.09196
ENSMUSG00000006333.14	5.09426	5.32583	5.1988
ENSMUSG00000006335.16	5.38814	5.3872	5.46515
ENSMUSG00000006378.15	2.2304	2.88067	2.49451
ENSMUSG00000006390.15	4.81132	4.81197	5.11594
ENSMUSG00000006392.16	4.07966	4.04492	4.38045
ENSMUSG00000006398.15	5.94344	6.23768	6.22341
ENSMUSG00000006418.17	7.6745	7.69996	7.70879
ENSMUSG00000006442.10	5.7701	6.06167	5.64888
ENSMUSG00000006456.10	4.40441	4.05768	4.25952
ENSMUSG00000006457.4	5.25229	5.608	5.46665
ENSMUSG00000006463.13	5.21829	5.57994	5.26527
ENSMUSG00000006498.16	6.68956	6.52391	6.50679
ENSMUSG00000006527.16	5.84524	5.94924	5.85024
ENSMUSG00000006585.3	6.42577	6.77994	6.67019
ENSMUSG00000006587.6	5.14226	5.16177	5.27032
ENSMUSG00000006673.14	3.8161	3.42943	3.90786
ENSMUSG00000006676.16	8.03581	8.01118	8.0049
ENSMUSG00000006715.11	3.89404	3.26775	3.58792
ENSMUSG00000006717.7	4.62438	4.46434	4.57597
ENSMUSG00000006800.14	4.76461	4.91674	4.61636
ENSMUSG00000006932.17	6.48477	6.63082	6.47442
ENSMUSG00000006941.5	6.21208	6.54871	6.53614
ENSMUSG00000006998.16	5.86259	5.63956	5.73925
ENSMUSG00000007021.5	4.51775	4.62587	4.84326
ENSMUSG00000007036.15	5.24042	5.3705	5.43424
ENSMUSG00000007050.17	3.03512	3.19911	3.20562
ENSMUSG00000007476.18	2.78547	2.70448	2.66166
ENSMUSG00000007564.15	5.58947	5.60286	5.67851
ENSMUSG00000007570.16	3.87612	4.2528	3.8395
ENSMUSG00000007589.9	4.1648	4.31086	4.17331
ENSMUSG00000007603.9	4.83805	4.58629	4.52006
ENSMUSG00000007656.13	2.6617	2.76895	2.87675
ENSMUSG00000007659.18	5.74924	5.99947	5.79188
ENSMUSG00000007670.10	6.77166	6.92766	6.95431
ENSMUSG00000007721.6	4.69793	5.31361	4.83625
ENSMUSG00000007777.9	4.74331	4.87684	4.9652
ENSMUSG00000007812.16	4.05877	4.4979	3.85943
ENSMUSG00000007815.13	3.1103	2.7521	3.01604
ENSMUSG00000007836.6	5.15553	4.8836	5.08121
ENSMUSG00000007867.9	4.91271	4.69014	4.82212
ENSMUSG00000007872.3	2.89291	0.646	1.94401
ENSMUSG00000007880.16	6.87048	6.9164	6.98781
ENSMUSG00000007891.16	4.20369	3.58162	3.49886
ENSMUSG00000007892.8	7.75097	7.77433	8.12242
ENSMUSG00000008036.11	4.80282	5.29061	4.82936
ENSMUSG00000008129.14	5.36131	5.46944	5.40984
ENSMUSG00000008348.9	6.37578	5.08932	6.48052
ENSMUSG00000008393.9	6.98254	6.88675	6.97636
ENSMUSG00000008429.8	5.8551	5.92914	5.96831
ENSMUSG00000008450.8	3.11392	3.9928	3.84534
ENSMUSG00000008489.18	3.37405	3.44052	3.5779
ENSMUSG00000008496.19	3.61526	3.39382	3.53876
ENSMUSG00000008668.15	4.44104	4.1965	4.33974
ENSMUSG00000008682.13	5.58009	5.58667	5.56602
ENSMUSG00000008690.15	3.86294	4.12982	3.84442
ENSMUSG00000008892.12	2.67184	3.51752	2.86264
ENSMUSG00000008958.14	4.59503	4.69376	4.62702
ENSMUSG00000009013.5	3.68229	3.11628	3.62798
ENSMUSG00000009035.15	5.42564	5.43548	5.40906
ENSMUSG00000009073.16	4.40539	4.49607	4.28968
ENSMUSG00000009076.10	4.0173	3.88555	3.93582
ENSMUSG00000009079.16	4.14405	3.97524	4.08521
ENSMUSG00000009090.17	6.1693	5.99673	6.00818
ENSMUSG00000009092.5	5.622	5.98713	5.95401
ENSMUSG00000009291.13	4.88118	4.78733	4.60589
ENSMUSG00000009293.17	5.97041	5.66468	5.94645
ENSMUSG00000009470.17	4.95782	4.87211	4.85302
ENSMUSG00000009545.14	3.65321	3.81753	3.816
ENSMUSG00000009549.14	4.40033	4.74518	4.61319
ENSMUSG00000009555.16	2.39477	2.2748	2.04754
ENSMUSG00000009563.16	3.20397	3.1091	3.09171
ENSMUSG00000009566.12	6.74952	6.8556	6.73512
ENSMUSG00000009569.14	4.79	4.57546	4.8574
ENSMUSG00000009628.14	1.11185	1.2429	1.21734
ENSMUSG00000009640.11	5.04367	5.02097	5.1101
ENSMUSG00000009647.13	4.21519	4.40598	4.17275
ENSMUSG00000009681.10	4.68013	4.51473	4.54303
ENSMUSG00000009741.15	5.62644	5.74216	5.73036
ENSMUSG00000009863.14	3.92741	3.07978	4.03352
ENSMUSG00000009894.15	5.37904	5.39304	5.34911
ENSMUSG00000009927.9	3.33044	3.29779	2.52063
ENSMUSG00000009995.17	3.17257	3.79892	3.50843
ENSMUSG00000010047.12	4.25523	4.5019	4.62929
ENSMUSG00000010057.8	5.46137	5.92005	5.78825
ENSMUSG00000010067.13	2.88206	3.50896	3.07331
ENSMUSG00000010095.13	5.61953	5.823	5.55482
ENSMUSG00000010097.15	4.06655	4.20795	4.32261
ENSMUSG00000010110.17	6.41442	6.59166	6.55138
ENSMUSG00000010205.11	0	0	0
ENSMUSG00000010376.15	4.52466	4.95806	4.75238
ENSMUSG00000010406.12	2.88976	1.24383	1.54412
ENSMUSG00000010592.9	4.32601	4.10046	4.13572
ENSMUSG00000010607.8	6.52473	6.64308	6.32762
ENSMUSG00000010609.15	4.47634	4.39797	4.52828
ENSMUSG00000010914.10	4.55903	4.94159	4.7409
ENSMUSG00000010936.11	4.6316	4.61312	4.62609
ENSMUSG00000011096.17	5.00366	5.15284	5.09614
ENSMUSG00000011179.8	5.38781	5.30281	5.24595
ENSMUSG00000011257.19	6.06432	5.73812	5.99545
ENSMUSG00000011267.8	7.51839	7.65202	7.5365
ENSMUSG00000011589.9	4.88368	5.20598	5.02415
ENSMUSG00000011632.7	5.70069	6.34695	5.89446
ENSMUSG00000011831.16	3.53954	3.43158	3.51615
ENSMUSG00000011877.13	5.46534	5.42017	5.41716
ENSMUSG00000011884.13	4.62268	4.35896	4.45851
ENSMUSG00000012114.17	5.08663	5.14606	5.08605
ENSMUSG00000012296.16	4.622	4.57999	4.7424
ENSMUSG00000012350.15	4.89933	4.89506	4.64447
ENSMUSG00000012405.16	4.08907	3.32182	4.05657
ENSMUSG00000012483.4	2.2853	2.56015	2.72512
ENSMUSG00000012848.15	6.52651	6.32806	6.66528
ENSMUSG00000013160.7	5.91397	6.11997	6.09926
ENSMUSG00000013236.17	3.10635	3.15858	3.22719
ENSMUSG00000013593.12	5.30375	5.33492	5.12906
ENSMUSG00000013701.13	4.46226	3.94891	4.51689
ENSMUSG00000013822.7	7.74186	8.25273	7.99417
ENSMUSG00000013858.14	4.91251	4.90504	4.76822
ENSMUSG00000013973.12	3.59595	3.72841	3.82025
ENSMUSG00000014074.17	4.96002	4.47969	4.62751
ENSMUSG00000014077.13	4.45296	4.36873	4.13093
ENSMUSG00000014177.10	5.0161	4.78021	4.64162
ENSMUSG00000014195.16	2.76161	2.90536	2.71209
ENSMUSG00000014294.4	5.89728	5.84782	6.37044
ENSMUSG00000014301.13	4.32552	4.34469	4.45587
ENSMUSG00000014313.15	2.82273	3.39239	3.22355
ENSMUSG00000014426.9	4.42086	4.5761	4.67037
ENSMUSG00000014470.4	4.84817	4.65575	4.71512
ENSMUSG00000014503.15	6.44469	6.43448	6.34966
ENSMUSG00000014554.13	2.58334	2.69704	2.22868
ENSMUSG00000014592.21	3.63345	3.784	3.54556
ENSMUSG00000014599.10	4.06799	4.2984	4.20039
ENSMUSG00000014601.13	5.17568	5.23769	5.32932
ENSMUSG00000014633.15	3.96202	4.30858	4.05337
ENSMUSG00000014767.17	2.6	2.36051	2.77043
ENSMUSG00000014769.10	3.45254	2.96804	3.5969
ENSMUSG00000014771.13	0	0	0
ENSMUSG00000014859.9	6.61377	6.61703	6.49893
ENSMUSG00000014867.9	7.78125	7.73242	7.77576
ENSMUSG00000014959.12	5.74651	5.86672	5.7984
ENSMUSG00000015023.7	6.84175	6.81191	6.75792
ENSMUSG00000015090.13	1.01909	0.69016	1.3485
ENSMUSG00000015092.9	4.16735	5.15238	4.56014
ENSMUSG00000015120.15	4.46546	4.17744	4.23117
ENSMUSG00000015126.9	4.49747	4.32874	4.28846
ENSMUSG00000015143.15	4.88942	5.07581	4.98061
ENSMUSG00000015165.16	3.36049	3.18137	3.49585
ENSMUSG00000015176.11	5.34815	5.55402	5.30102
ENSMUSG00000015305.6	4.58492	4.63857	4.54366
ENSMUSG00000015335.16	3.71587	2.79714	4.00008
ENSMUSG00000015341.17	3.26426	3.45965	3.44904
ENSMUSG00000015461.15	4.98652	4.79624	4.81417
ENSMUSG00000015474.16	4.77736	4.66565	4.57067
ENSMUSG00000015478.13	3.52386	3.35174	2.3255
ENSMUSG00000015522.18	3.89433	3.76243	3.71178
ENSMUSG00000015575.15	3.21731	2.86155	3.52782
ENSMUSG00000015605.6	6.55527	6.87149	6.71648
ENSMUSG00000015647.9	5.63088	5.31376	5.57336
ENSMUSG00000015656.17	6.81139	6.78465	6.84969
ENSMUSG00000015668.13	4.01101	3.74044	3.96229
ENSMUSG00000015671.11	4.53705	4.58479	4.53714
ENSMUSG00000015697.14	5.78659	5.90443	5.83926
ENSMUSG00000015711.8	5.84611	5.83441	5.85737
ENSMUSG00000015721.18	7.52098	6.7148	7.11734
ENSMUSG00000015750.15	4.00141	4.09819	3.91115
ENSMUSG00000015759.11	4.51758	4.13069	3.92042
ENSMUSG00000015766.14	4.72719	4.60253	4.62658
ENSMUSG00000015776.12	5.28677	5.34864	5.23171
ENSMUSG00000015790.16	4.60708	4.00033	4.72563
ENSMUSG00000015804.14	5.57562	5.61012	5.4057
ENSMUSG00000015806.12	3.19263	2.96149	2.63914
ENSMUSG00000015812.8	5.48458	5.02298	5.34774
ENSMUSG00000015837.15	3.50991	3.60323	3.3746
ENSMUSG00000015869.16	4.98678	5.02776	4.96299
ENSMUSG00000015880.13	3.13137	2.79521	3.28123
ENSMUSG00000015943.11	4.4365	4.33386	4.47327
ENSMUSG00000015961.8	5.11694	5.216	5.0642
ENSMUSG00000015970.19	5.4815	5.68942	5.85839
ENSMUSG00000015971.5	3.72406	3.89952	3.71939
ENSMUSG00000015981.12	5.60452	5.69365	5.41083
ENSMUSG00000015994.10	3.66572	3.99509	3.82001
ENSMUSG00000016028.11	5.22677	4.88187	5.34513
ENSMUSG00000016128.14	6.1722	6.11174	6.14128
ENSMUSG00000016252.7	4.98449	4.88343	4.96602
ENSMUSG00000016253.12	4.43762	4.11404	4.42573
ENSMUSG00000016257.15	3.85505	3.19504	3.37418
ENSMUSG00000016308.12	4.26162	4.25039	4.14154
ENSMUSG00000016319.3	5.73467	5.45	5.84025
ENSMUSG00000016427.7	3.80005	3.83579	2.60215
ENSMUSG00000016503.18	2.19782	1.75792	1.9395
ENSMUSG00000016510.11	3.03534	3.08707	3.24119
ENSMUSG00000016520.7	7.34719	7.38219	7.30692
ENSMUSG00000016552.13	5.11659	5.02287	5.28545
ENSMUSG00000016554.9	3.99944	3.73544	3.9016
ENSMUSG00000016559.14	7.75736	7.66229	7.8088
ENSMUSG00000016619.10	5.61104	5.75263	5.41276
ENSMUSG00000016626.10	8.00279	7.29869	7.63599
ENSMUSG00000016664.16	7.05048	6.89105	6.97088
ENSMUSG00000016946.6	3.8605	3.89059	3.74635
ENSMUSG00000017119.19	4.72664	4.49626	4.54416
ENSMUSG00000017167.6	5.95896	6.27521	6.07184
ENSMUSG00000017210.14	3.80927	4.26365	3.94991
ENSMUSG00000017221.14	5.28426	5.18735	5.2303
ENSMUSG00000017264.16	4.94786	4.91995	4.89419
ENSMUSG00000017307.16	3.21845	3.40934	2.92558
ENSMUSG00000017386.10	5.79204	5.87702	5.79064
ENSMUSG00000017404.12	6.16788	6.63644	6.44438
ENSMUSG00000017421.18	3.85562	3.52152	3.97108
ENSMUSG00000017428.16	3.90727	3.8312	3.785
ENSMUSG00000017478.15	4.1687	4.30509	4.23311
ENSMUSG00000017548.15	3.83626	3.98471	3.53255
ENSMUSG00000017631.19	4.9247	4.73229	4.79909
ENSMUSG00000017664.16	3.93297	4.28389	3.97896
ENSMUSG00000017686.17	4.10919	3.74593	3.88907
ENSMUSG00000017697.3	4.21637	4.5381	4.72662
ENSMUSG00000017715.11	6.7997	6.75972	6.72413
ENSMUSG00000017716.15	6.13892	6.07274	5.888
ENSMUSG00000017756.9	4.20569	4.01891	4.14626
ENSMUSG00000017764.2	4.73159	4.22048	4.58043
ENSMUSG00000017774.19	5.34128	5.37432	5.37398
ENSMUSG00000017776.15	3.88205	3.88699	4.19712
ENSMUSG00000017778.14	3.76273	3.10478	4.13217
ENSMUSG00000017802.14	5.37734	5.19039	5.24597
ENSMUSG00000017843.14	4.31905	4.27604	4.06144
ENSMUSG00000017861.11	6.80025	6.69399	6.84619
ENSMUSG00000017929.13	5.46687	5.10692	5.26644
ENSMUSG00000017969.13	4.79575	4.85696	4.59575
ENSMUSG00000018001.18	3.50247	3.35315	3.51714
ENSMUSG00000018012.11	5.21478	4.56612	5.37266
ENSMUSG00000018042.18	4.30372	3.41277	3.55813
ENSMUSG00000018076.12	4.33971	4.21008	4.25764
ENSMUSG00000018102.5	6.13182	5.49799	5.77293
ENSMUSG00000018238.6	10.7469	10.3811	10.5608
ENSMUSG00000018239.9	5.96209	5.91338	5.78354
ENSMUSG00000018286.6	5.80228	5.30879	5.77635
ENSMUSG00000018287.12	5.44467	5.43888	5.21663
ENSMUSG00000018293.4	5.86541	6.00683	5.91177
ENSMUSG00000018322.10	4.71604	4.43505	4.67055
ENSMUSG00000018326.9	4.94176	4.95006	4.91438
ENSMUSG00000018334.18	4.57489	4.63959	4.87003
ENSMUSG00000018339.11	5.23281	4.7961	5.29324
ENSMUSG00000018340.13	5.53291	5.60933	5.69407
ENSMUSG00000018347.16	5.31106	5.331	5.3312
ENSMUSG00000018362.14	7.08306	7.32488	6.99922
ENSMUSG00000018363.16	4.89155	4.67021	4.75509
ENSMUSG00000018401.17	5.13463	5.1803	5.1511
ENSMUSG00000018412.16	4.81203	4.81137	4.83987
ENSMUSG00000018415.14	4.76782	4.65702	4.57858
ENSMUSG00000018427.8	5.03799	4.88207	5.09366
ENSMUSG00000018428.15	7.51281	7.45575	7.45503
ENSMUSG00000018446.8	3.2121	2.58772	3.16529
ENSMUSG00000018476.7	7.02375	7.08433	7.07849
ENSMUSG00000018509.8	3.6328	3.95635	4.2884
ENSMUSG00000018554.13	7.89543	7.87146	7.81747
ENSMUSG00000018565.17	4.46639	4.69572	4.53812
ENSMUSG00000018572.10	4.60759	5.0235	5.12487
ENSMUSG00000018585.9	5.65657	5.71208	5.86669
ENSMUSG00000018648.15	6.50779	6.3088	6.35496
ENSMUSG00000018666.13	3.73998	3.33836	3.32935
ENSMUSG00000018677.9	3.75822	4.03705	4.33078
ENSMUSG00000018697.14	3.67825	3.10111	3.54429
ENSMUSG00000018727.19	8.40635	8.52032	8.52477
ENSMUSG00000018736.14	5.39621	5.42042	5.48867
ENSMUSG00000018765.5	6.64626	6.34307	6.1899
ENSMUSG00000018770.9	2.65038	1.6263	0.981402
ENSMUSG00000018819.10	3.06948	2.98928	3.11097
ENSMUSG00000018821.3	3.79443	3.73082	4.43512
ENSMUSG00000018830.10	5.42384	5.3809	5.33142
ENSMUSG00000018841.17	4.60516	4.38428	4.53612
ENSMUSG00000018848.4	4.74433	4.31901	4.56359
ENSMUSG00000018858.15	3.77633	3.57647	3.74127
ENSMUSG00000018899.16	5.4314	5.67228	5.62716
ENSMUSG00000018921.11	5.62078	5.55085	5.82019
ENSMUSG00000018923.13	4.60325	4.50842	4.68854
ENSMUSG00000018931.3	7.5803	7.61002	7.64712
ENSMUSG00000018965.11	3.31415	3.2821	3.4095
ENSMUSG00000018974.7	7.06794	7.237	7.06268
ENSMUSG00000018983.9	4.59065	4.83586	5.01919
ENSMUSG00000018999.14	3.70352	3.96401	3.86493
ENSMUSG00000019066.13	6.42711	6.52183	6.51499
ENSMUSG00000019173.11	6.31939	6.33979	6.21387
ENSMUSG00000019179.10	5.1843	4.66811	5.4223
ENSMUSG00000019188.16	5.15095	5.18863	5.07569
ENSMUSG00000019210.10	4.33591	4.30056	4.64933
ENSMUSG00000019261.3	3.44157	3.03168	3.25399
ENSMUSG00000019338.13	4.5245	4.43062	4.80697
ENSMUSG00000019362.8	6.54445	7.15208	6.97597
ENSMUSG00000019373.11	3.0451	2.07781	2.07018
ENSMUSG00000019428.16	3.90498	4.13164	3.96716
ENSMUSG00000019432.15	5.06563	4.96426	5.03047
ENSMUSG00000019470.12	3.91578	3.96114	4.14507
ENSMUSG00000019478.16	4.15101	4.12175	4.1839
ENSMUSG00000019494.14	4.18301	4.43514	4.37116
ENSMUSG00000019505.7	9.83073	9.71403	9.8292
ENSMUSG00000019528.18	7.29864	7.21316	7.16512
ENSMUSG00000019659.8	2.93756	3.26851	3.09977
ENSMUSG00000019689.4	4.97581	5.11972	4.99294
ENSMUSG00000019710.13	4.09305	3.73731	3.97284
ENSMUSG00000019715.14	5.77288	5.79684	5.66634
ENSMUSG00000019738.15	5.1095	5.05024	5.57412
ENSMUSG00000019773.7	4.98938	4.79531	4.28251
ENSMUSG00000019777.16	2.61969	2.40491	2.68144
ENSMUSG00000019782.10	1.31057	1.53384	1.04397
ENSMUSG00000019790.17	3.32508	3.50111	3.52697
ENSMUSG00000019795.17	2.885	2.83	2.88676
ENSMUSG00000019796.12	4.25012	4.6927	4.25965
ENSMUSG00000019803.11	4.64887	4.77111	4.73633
ENSMUSG00000019804.12	5.02814	5.22928	4.84163
ENSMUSG00000019818.15	3.54283	3.91622	3.63968
ENSMUSG00000019838.11	4.64806	4.7943	4.90715
ENSMUSG00000019843.14	6.01252	5.95909	5.93783
ENSMUSG00000019854.17	4.93713	5.11417	5.00748
ENSMUSG00000019857.7	1.77392	2.24911	2.05464
ENSMUSG00000019866.15	4.81424	4.68059	4.67992
ENSMUSG00000019868.16	4.25579	4.43047	4.25022
ENSMUSG00000019907.10	4.85961	4.93147	4.87802
ENSMUSG00000019923.14	3.54728	3.73551	3.4427
ENSMUSG00000019944.14	3.88969	3.70847	3.8087
ENSMUSG00000019947.10	5.55486	5.4206	5.55876
ENSMUSG00000019961.17	2.72314	2.68411	2.41368
ENSMUSG00000019969.14	6.0463	6.31239	6.10643
ENSMUSG00000019978.16	4.34123	4.21027	4.25186
ENSMUSG00000019984.16	4.63992	4.64589	4.65161
ENSMUSG00000019992.8	4.45186	4.41458	4.12801
ENSMUSG00000019996.17	3.86061	3.80114	3.90498
ENSMUSG00000020015.10	3.16836	3.65589	3.49045
ENSMUSG00000020018.6	2.41298	2.65239	2.30717
ENSMUSG00000020021.4	5.26104	5.40488	5.10735
ENSMUSG00000020023.18	6.085	6.40708	6.34263
ENSMUSG00000020038.10	6.34497	6.58422	6.29924
ENSMUSG00000020077.14	3.93914	4.01806	3.82386
ENSMUSG00000020078.16	4.21111	4.29053	4.55091
ENSMUSG00000020079.15	4.77312	4.97702	4.81759
ENSMUSG00000020083.13	6.68007	6.80036	6.73288
ENSMUSG00000020087.5	4.3715	4.58562	4.56577
ENSMUSG00000020089.8	4.42858	4.38332	4.48434
ENSMUSG00000020098.7	4.2964	3.98717	3.80793
ENSMUSG00000020107.10	3.97076	3.99047	3.98758
ENSMUSG00000020108.4	7.20579	7.51457	7.44024
ENSMUSG00000020114.12	5.45367	5.38519	5.37976
ENSMUSG00000020124.10	3.32716	3.0764	3.294
ENSMUSG00000020130.9	6.2084	6.19789	6.26319
ENSMUSG00000020132.10	4.62929	4.56982	4.6194
ENSMUSG00000020134.13	3.7988	3.5987	3.64904
ENSMUSG00000020153.14	4.45225	4.85644	4.8434
ENSMUSG00000020156.16	3.9732	4.04222	3.89786
ENSMUSG00000020163.12	5.14299	5.19016	4.88322
ENSMUSG00000020167.14	5.03436	4.87906	4.81504
ENSMUSG00000020171.8	4.66715	4.81591	4.77782
ENSMUSG00000020180.10	2.92424	2.84235	2.59997
ENSMUSG00000020184.15	4.59182	4.65423	4.67713
ENSMUSG00000020189.15	4.86518	4.62391	5.25511
ENSMUSG00000020196.10	5.54617	5.42769	5.50978
ENSMUSG00000020198.8	4.44222	4.62418	4.34755
ENSMUSG00000020211.15	5.06536	4.98355	4.96449
ENSMUSG00000020219.7	3.84157	4.07586	4.09766
ENSMUSG00000020224.15	2.84995	3.18855	2.60094
ENSMUSG00000020230.15	4.85998	5.05155	4.76276
ENSMUSG00000020232.17	3.48731	3.24989	3.47546
ENSMUSG00000020235.16	6.18629	6.19901	6.2712
ENSMUSG00000020238.14	4.55903	4.64879	4.58122
ENSMUSG00000020250.10	5.20495	4.83915	5.05354
ENSMUSG00000020257.13	5.79765	5.84084	5.7392
ENSMUSG00000020260.9	4.3061	4.13986	4.13447
ENSMUSG00000020265.16	4.88682	4.96648	4.80434
ENSMUSG00000020267.6	5.22878	5.89687	5.80936
ENSMUSG00000020282.18	4.70337	4.55068	4.76592
ENSMUSG00000020284.16	2.97202	3.10976	2.64596
ENSMUSG00000020307.15	5.99271	6.06523	5.96289
ENSMUSG00000020308.7	3.62651	4.1664	3.90161
ENSMUSG00000020315.18	4.23921	4.08911	4.11101
ENSMUSG00000020321.16	4.29993	3.94865	4.13792
ENSMUSG00000020329.12	4.0973	3.78025	3.75696
ENSMUSG00000020346.16	4.17772	4.01569	3.96694
ENSMUSG00000020358.17	4.53297	3.90684	4.59825
ENSMUSG00000020361.13	4.5495	4.20043	4.73351
ENSMUSG00000020368.15	4.3612	4.68867	4.57973
ENSMUSG00000020372.15	4.50009	4.58035	4.5799
ENSMUSG00000020375.9	6.66983	6.09471	6.61062
ENSMUSG00000020377.15	4.0321	4.3543	4.84119
ENSMUSG00000020381.10	4.16492	4.66164	4.51646
ENSMUSG00000020387.15	6.25541	6.39258	6.34246
ENSMUSG00000020392.8	4.43149	4.7459	4.40515
ENSMUSG00000020393.16	5.54635	5.57994	5.35807
ENSMUSG00000020397.15	3.31657	2.52525	2.93769
ENSMUSG00000020400.17	5.30584	5.35315	5.39484
ENSMUSG00000020402.11	4.02231	4.00523	3.97841
ENSMUSG00000020407.13	6.70868	5.72367	6.59691
ENSMUSG00000020413.11	4.37053	4.23273	4.26206
ENSMUSG00000020415.16	6.82542	6.79127	6.69549
ENSMUSG00000020430.12	5.41452	5.3916	5.25724
ENSMUSG00000020432.12	5.04546	4.81614	4.68837
ENSMUSG00000020435.17	4.64421	4.83351	4.72196
ENSMUSG00000020440.13	4.91256	4.87676	5.08686
ENSMUSG00000020441.6	4.6118	5.29208	5.09068
ENSMUSG00000020448.16	6.93691	7.19827	7.06868
ENSMUSG00000020451.17	5.33288	5.2348	5.21869
ENSMUSG00000020453.17	4.96717	5.00057	4.95511
ENSMUSG00000020454.17	7.09375	6.80948	6.88222
ENSMUSG00000020455.16	5.28615	5.25924	5.3155
ENSMUSG00000020456.17	5.40363	5.04366	5.00371
ENSMUSG00000020460.15	3.47639	1.72614	2.81452
ENSMUSG00000020471.11	4.80558	4.65971	4.74306
ENSMUSG00000020472.14	5.59872	5.73051	5.46657
ENSMUSG00000020474.11	5.5026	5.38986	5.68445
ENSMUSG00000020477.10	4.57682	4.13429	4.26792
ENSMUSG00000020482.4	6.82861	7.15431	6.91127
ENSMUSG00000020483.14	6.32778	6.12837	6.23372
ENSMUSG00000020485.14	4.44937	4.88058	4.47289
ENSMUSG00000020495.13	5.43268	5.61754	5.36288
ENSMUSG00000020496.10	6.78492	7.08967	7.03311
ENSMUSG00000020514.8	5.12202	4.94975	4.88728
ENSMUSG00000020515.13	5.69669	5.94117	5.69909
ENSMUSG00000020519.5	6.14999	5.78271	6.09184
ENSMUSG00000020528.14	5.56222	5.95048	5.81909
ENSMUSG00000020536.12	4.54131	4.80983	4.77611
ENSMUSG00000020538.15	5.75021	5.63397	5.77381
ENSMUSG00000020549.14	5.5285	5.34662	5.36006
ENSMUSG00000020571.13	5.83656	5.42185	5.72426
ENSMUSG00000020585.4	4.05826	4.50343	4.07224
ENSMUSG00000020592.14	6.33354	6.34821	6.40978
ENSMUSG00000020607.7	4.94795	4.76459	4.98564
ENSMUSG00000020608.7	1.95262	1.70735	1.86858
ENSMUSG00000020611.14	3.31677	3.0576	3.35061
ENSMUSG00000020612.16	4.54425	4.24105	4.15543
ENSMUSG00000020630.9	4.50681	4.4418	4.27857
ENSMUSG00000020634.12	3.64689	3.31731	3.43252
ENSMUSG00000020640.10	4.23864	4.19539	4.14429
ENSMUSG00000020649.11	3.5846	3.41606	3.37245
ENSMUSG00000020652.17	4.17117	4.29234	4.18159
ENSMUSG00000020653.12	5.14587	5.39312	5.21097
ENSMUSG00000020656.16	5.17587	4.79944	5.0172
ENSMUSG00000020661.15	4.63014	4.4435	4.41822
ENSMUSG00000020671.9	4.66587	4.86888	4.70958
ENSMUSG00000020687.13	3.89986	3.81911	3.84811
ENSMUSG00000020696.18	4.93083	4.39136	4.96087
ENSMUSG00000020697.16	3.59808	3.93589	3.84421
ENSMUSG00000020706.13	4.82122	4.85653	4.82312
ENSMUSG00000020708.12	6.15861	6.38136	5.87345
ENSMUSG00000020715.9	8.21673	8.33675	8.2542
ENSMUSG00000020719.14	4.13686	4.13368	4.02101
ENSMUSG00000020720.13	4.2103	4.12274	3.96354
ENSMUSG00000020733.3	4.86504	4.88948	5.10181
ENSMUSG00000020737.12	5.69301	5.64258	5.46967
ENSMUSG00000020738.16	3.75302	3.93325	3.94907
ENSMUSG00000020739.11	6.00261	6.06706	5.92522
ENSMUSG00000020740.13	5.25728	5.1984	5.05865
ENSMUSG00000020743.15	3.47341	4.00885	3.47896
ENSMUSG00000020744.13	4.31022	4.36449	4.19484
ENSMUSG00000020752.11	4.47118	4.7851	4.61019
ENSMUSG00000020770.13	5.64987	5.74562	5.76912
ENSMUSG00000020775.13	4.01228	4.2961	4.28548
ENSMUSG00000020780.15	4.70667	5.01039	4.48735
ENSMUSG00000020782.18	5.17627	5.38997	5.37328
ENSMUSG00000020794.13	4.8144	4.72882	4.65153
ENSMUSG00000020802.8	5.71192	5.57233	5.5264
ENSMUSG00000020806.15	5.95183	5.62787	5.75697
ENSMUSG00000020828.13	3.75598	3.93731	3.82666
ENSMUSG00000020831.18	0	0	0
ENSMUSG00000020847.15	6.33167	6.53971	6.45632
ENSMUSG00000020849.13	6.28295	6.55104	6.27239
ENSMUSG00000020850.14	6.70881	6.71788	6.62077
ENSMUSG00000020869.8	6.24017	6.24897	6.27069
ENSMUSG00000020870.7	5.24982	5.32867	4.79798
ENSMUSG00000020873.15	4.02069	3.7319	3.92109
ENSMUSG00000020876.14	4.36468	4.63828	4.43888
ENSMUSG00000020888.16	3.32652	3.83302	3.32813
ENSMUSG00000020889.11	3.75961	4.1644	4.1355
ENSMUSG00000020890.11	4.28944	4.41607	4.58026
ENSMUSG00000020895.14	3.5094	2.53681	3.5688
ENSMUSG00000020905.11	4.24112	4.35053	4.40286
ENSMUSG00000020918.14	4.83464	4.35587	4.70251
ENSMUSG00000020929.14	4.46556	4.68383	4.60224
ENSMUSG00000020935.8	6.80232	6.86009	6.70408
ENSMUSG00000020946.13	4.81034	4.98476	4.79067
ENSMUSG00000020961.15	4.4753	4.34922	4.38349
ENSMUSG00000020962.14	5.30051	5.52546	5.36627
ENSMUSG00000020978.10	5.24259	5.32427	5.14526
ENSMUSG00000020993.9	3.57503	3.09211	2.52205
ENSMUSG00000021000.17	3.18171	3.31553	2.90047
ENSMUSG00000021009.15	7.2021	7.29603	7.31647
ENSMUSG00000021012.16	3.61376	3.72014	3.55073
ENSMUSG00000021024.14	3.24881	3.68781	3.54563
ENSMUSG00000021025.8	4.67838	5.05999	4.61443
ENSMUSG00000021037.7	4.4621	4.61905	4.44495
ENSMUSG00000021039.9	2.83143	2.9269	2.93491
ENSMUSG00000021048.7	5.46908	5.6362	5.36076
ENSMUSG00000021055.14	4.58625	4.65413	5.06861
ENSMUSG00000021066.9	3.35414	3.38984	3.25852
ENSMUSG00000021068.17	5.30823	5.36179	5.31957
ENSMUSG00000021079.16	3.94402	4.10288	3.95343
ENSMUSG00000021102.4	5.65218	5.8953	5.68817
ENSMUSG00000021109.13	4.31005	4.54254	4.25503
ENSMUSG00000021111.15	3.70194	3.62653	3.78245
ENSMUSG00000021113.5	1.59016	1.97817	1.47107
ENSMUSG00000021124.13	4.08434	4.19041	4.5328
ENSMUSG00000021125.6	6.26886	5.96881	6.01557
ENSMUSG00000021131.14	3.65989	4.28889	3.91879
ENSMUSG00000021134.17	3.23346	2.82535	3.00612
ENSMUSG00000021140.9	4.90975	4.79825	4.8062
ENSMUSG00000021143.10	5.49695	5.29402	5.40105
ENSMUSG00000021144.14	5.59518	5.32583	5.48156
ENSMUSG00000021147.17	3.36292	3.10959	3.32433
ENSMUSG00000021171.8	4.31908	4.47529	4.33621
ENSMUSG00000021177.16	3.88929	3.75211	3.76663
ENSMUSG00000021178.9	5.199	5.55622	5.48401
ENSMUSG00000021190.14	4.76743	4.48143	4.6734
ENSMUSG00000021192.16	5.23036	5.51584	5.00879
ENSMUSG00000021194.6	4.51526	4.39262	4.62032
ENSMUSG00000021203.15	5.01927	5.21484	5.05344
ENSMUSG00000021215.15	4.92907	4.36347	4.43374
ENSMUSG00000021221.15	4.46967	4.77912	4.49364
ENSMUSG00000021243.14	4.64077	4.53531	4.32375
ENSMUSG00000021248.9	4.22147	4.20229	4.03207
ENSMUSG00000021252.11	3.40517	3.55447	3.5157
ENSMUSG00000021255.17	4.49909	4.50764	4.67015
ENSMUSG00000021257.14	4.26361	4.33292	4.40527
ENSMUSG00000021258.10	5.04682	4.79544	4.80559
ENSMUSG00000021262.15	4.99387	4.59845	4.97081
ENSMUSG00000021266.16	4.96596	4.83726	4.41583
ENSMUSG00000021270.13	6.94915	6.79123	6.82311
ENSMUSG00000021271.5	4.91942	5.07829	5.08225
ENSMUSG00000021273.11	7.06094	7.10614	7.08158
ENSMUSG00000021279.5	6.78665	7.0784	6.92966
ENSMUSG00000021282.17	3.00002	3.12318	2.86678
ENSMUSG00000021286.8	6.40614	5.61384	6.09447
ENSMUSG00000021287.12	5.21715	5.02021	5.26312
ENSMUSG00000021290.6	1.25766	1.1679	1.45744
ENSMUSG00000021306.11	3.52473	3.59335	3.42291
ENSMUSG00000021326.13	6.33928	6.53287	6.40677
ENSMUSG00000021338.17	5.6129	5.67337	5.65755
ENSMUSG00000021361.7	7.85896	8.01305	8.0276
ENSMUSG00000021366.8	6.77178	6.73651	6.7483
ENSMUSG00000021374.10	4.91843	4.7091	4.60046
ENSMUSG00000021376.11	2.33517	2.00797	1.77572
ENSMUSG00000021377.15	2.50525	2.9392	3.10542
ENSMUSG00000021384.14	5.14453	5.10927	5.02064
ENSMUSG00000021385.10	6.38114	6.2532	6.25213
ENSMUSG00000021395.11	8.86573	8.92847	8.77736
ENSMUSG00000021400.8	2.60983	3.04937	2.7079
ENSMUSG00000021420.13	3.36578	2.94276	3.3358
ENSMUSG00000021428.9	4.53785	4.47435	4.27633
ENSMUSG00000021451.16	4.18906	4.39395	4.23861
ENSMUSG00000021460.17	3.68257	3.5044	3.45711
ENSMUSG00000021461.17	3.48116	3.66429	3.73938
ENSMUSG00000021468.8	5.07292	5.20335	5.20387
ENSMUSG00000021483.8	5.46366	5.74304	5.67063
ENSMUSG00000021484.8	4.35112	4.25349	4.27452
ENSMUSG00000021486.7	3.75968	4.05189	4.01112
ENSMUSG00000021488.8	5.02107	5.13498	4.99873
ENSMUSG00000021493.15	3.46663	3.34756	3.77711
ENSMUSG00000021494.9	4.64049	4.90635	4.72611
ENSMUSG00000021496.12	5.41103	5.64667	4.40867
ENSMUSG00000021509.5	6.82776	6.90904	6.79896
ENSMUSG00000021532.11	2.99163	2.03796	2.63716
ENSMUSG00000021546.18	4.3817	4.2998	4.55339
ENSMUSG00000021552.7	3.05854	3.13713	2.82999
ENSMUSG00000021556.12	5.02039	4.77062	4.58841
ENSMUSG00000021576.6	2.8915	3.58963	3.5416
ENSMUSG00000021577.14	5.05173	5.29903	5.17911
ENSMUSG00000021591.8	4.9888	4.89801	5.05236
ENSMUSG00000021598.9	3.60385	3.30705	3.58234
ENSMUSG00000021606.8	3.66544	4.20639	3.51257
ENSMUSG00000021608.15	7.02579	6.7226	6.87692
ENSMUSG00000021610.8	5.01536	5.18767	4.79376
ENSMUSG00000021611.9	4.44233	4.2485	4.48778
ENSMUSG00000021629.10	2.98488	3.44841	3.0503
ENSMUSG00000021645.16	4.62314	4.78339	4.59219
ENSMUSG00000021660.14	4.86947	5.68955	5.17771
ENSMUSG00000021669.15	3.03463	3.12731	2.9465
ENSMUSG00000021670.14	4.73827	4.29008	4.53246
ENSMUSG00000021687.14	4.62331	4.80968	4.85404
ENSMUSG00000021737.4	3.10739	3.27364	2.65828
ENSMUSG00000021756.12	4.34415	4.22004	4.27372
ENSMUSG00000021767.19	3.9456	4.09444	3.70308
ENSMUSG00000021770.11	3.35322	3.16117	3.58694
ENSMUSG00000021771.14	3.93268	3.66296	3.49174
ENSMUSG00000021782.14	5.01891	5.06715	4.86698
ENSMUSG00000021794.16	4.18034	4.45318	4.46596
ENSMUSG00000021810.3	4.0331	3.97658	3.9035
ENSMUSG00000021811.7	4.13121	4.02864	3.61646
ENSMUSG00000021814.17	6.13869	5.83652	5.85895
ENSMUSG00000021819.11	4.54042	4.55416	4.36413
ENSMUSG00000021820.18	6.19487	6.29349	6.21023
ENSMUSG00000021843.17	2.91756	2.92239	2.78496
ENSMUSG00000021868.7	1.30847	0.679571	1.55486
ENSMUSG00000021870.17	3.89463	3.96068	4.09999
ENSMUSG00000021901.10	5.75317	5.73571	5.70846
ENSMUSG00000021913.8	4.6152	4.77929	4.83609
ENSMUSG00000021917.16	3.44034	3.51971	3.07431
ENSMUSG00000021936.14	3.1633	3.2458	2.90678
ENSMUSG00000021944.15	4.19053	4.12549	4.04084
ENSMUSG00000021947.11	5.44095	5.00535	5.26558
ENSMUSG00000021957.7	4.08135	4.02995	3.89982
ENSMUSG00000021962.9	7.87328	7.8921	7.75587
ENSMUSG00000021963.17	5.42902	5.5726	5.17651
ENSMUSG00000021975.9	5.12817	5.1826	5.00222
ENSMUSG00000021978.9	5.77848	5.65974	5.8578
ENSMUSG00000021993.10	3.44151	3.97596	3.96262
ENSMUSG00000022000.11	5.34945	4.77636	5.04426
ENSMUSG00000022010.19	5.80446	5.68811	5.78049
ENSMUSG00000022012.9	4.33781	4.12018	4.19763
ENSMUSG00000022014.15	4.39132	4.5242	4.60029
ENSMUSG00000022031.6	5.55165	5.6544	5.42318
ENSMUSG00000022051.15	4.23351	4.54924	4.38785
ENSMUSG00000022070.7	3.73908	3.74068	3.971
ENSMUSG00000022089.9	4.00156	4.73723	4.72568
ENSMUSG00000022090.10	5.96783	6.14782	6.18055
ENSMUSG00000022108.8	4.3281	4.30005	4.10262
ENSMUSG00000022109.6	4.44762	4.08784	4.24914
ENSMUSG00000022111.9	1.86846	1.96518	1.73544
ENSMUSG00000022119.15	3.77188	3.90233	3.88018
ENSMUSG00000022130.10	4.68541	4.70672	5.07098
ENSMUSG00000022131.3	6.06808	6.24266	6.28672
ENSMUSG00000022136.8	5.49589	5.54078	5.55102
ENSMUSG00000022151.16	3.54156	3.93209	3.46224
ENSMUSG00000022174.8	4.71408	4.56879	4.53915
ENSMUSG00000022177.9	6.15946	6.03227	6.02997
ENSMUSG00000022185.19	2.18206	2.59575	2.27369
ENSMUSG00000022191.16	4.63497	4.69405	4.38602
ENSMUSG00000022193.7	5.04497	4.48413	4.28083
ENSMUSG00000022194.15	2.58982	1.5849	2.07757
ENSMUSG00000022195.7	4.48664	4.46822	4.465
ENSMUSG00000022197.16	5.03408	4.98145	5.10198
ENSMUSG00000022200.8	5.31382	5.26402	5.31788
ENSMUSG00000022201.16	5.40842	4.9677	5.34409
ENSMUSG00000022204.9	5.12061	5.49177	5.14534
ENSMUSG00000022205.15	2.70352	2.6793	2.60478
ENSMUSG00000022214.15	3.62389	3.62578	3.63562
ENSMUSG00000022231.10	3.72584	3.36997	3.564
ENSMUSG00000022234.15	6.96439	6.93571	7.09469
ENSMUSG00000022237.17	1.88959	2.64471	2.32959
ENSMUSG00000022257.4	7.56348	7.43456	7.52969
ENSMUSG00000022263.10	4.06576	4.13073	4.18334
ENSMUSG00000022272.17	7.19255	6.9287	7.05957
ENSMUSG00000022285.17	6.26627	6.44462	6.2525
ENSMUSG00000022295.8	3.30543	3.28682	3.27064
ENSMUSG00000022299.9	2.46206	2.75258	2.67397
ENSMUSG00000022312.11	5.37636	5.29572	5.38777
ENSMUSG00000022314.10	4.69388	4.4773	4.57884
ENSMUSG00000022338.8	0.555832	0.839878	0.102659
ENSMUSG00000022353.10	4.91875	4.67108	4.9193
ENSMUSG00000022354.4	2.20554	2.78389	2.84473
ENSMUSG00000022385.11	5.88354	5.64579	6.03304
ENSMUSG00000022387.17	5.77572	5.81224	5.72628
ENSMUSG00000022390.11	4.49217	4.34951	4.36983
ENSMUSG00000022394.14	4.7594	4.35638	4.41788
ENSMUSG00000022400.9	3.13944	3.02023	3.20453
ENSMUSG00000022403.15	3.47078	3.06392	3.20284
ENSMUSG00000022404.8	4.21733	4.25712	3.99357
ENSMUSG00000022412.14	4.07661	3.86817	4.10009
ENSMUSG00000022419.16	4.29142	4.21819	4.04598
ENSMUSG00000022420.16	6.02567	6.05239	5.57747
ENSMUSG00000022426.6	5.35965	5.19307	5.3543
ENSMUSG00000022427.4	4.52001	4.61998	4.3978
ENSMUSG00000022433.20	6.55137	6.28366	6.46373
ENSMUSG00000022434.8	3.7616	3.89448	3.63218
ENSMUSG00000022441.17	4.74904	4.62986	4.86736
ENSMUSG00000022443.17	5.2932	5.08669	5.0864
ENSMUSG00000022450.6	2.55777	2.66358	2.78656
ENSMUSG00000022452.16	3.88125	3.84172	3.80031
ENSMUSG00000022471.14	3.7529	3.79517	4.13893
ENSMUSG00000022474.15	3.66628	3.34725	3.34973
ENSMUSG00000022477.13	5.16455	5.07405	5.3787
ENSMUSG00000022487.14	6.10771	5.81533	6.1564
ENSMUSG00000022489.6	4.5251	4.36393	4.61773
ENSMUSG00000022498.16	3.7866	4.04066	3.98778
ENSMUSG00000022500.15	3.49112	3.36729	3.49879
ENSMUSG00000022505.9	3.68578	3.606	3.76942
ENSMUSG00000022507.6	4.23917	4.28226	4.27335
ENSMUSG00000022516.10	3.57896	4.20137	3.70046
ENSMUSG00000022518.16	3.57283	3.31477	3.42781
ENSMUSG00000022521.10	5.95107	5.769	5.98006
ENSMUSG00000022533.14	3.74432	3.99669	3.88888
ENSMUSG00000022536.14	4.67429	4.66176	4.52655
ENSMUSG00000022556.11	4.55826	4.82214	4.76361
ENSMUSG00000022559.8	6.99658	7.38937	7.10552
ENSMUSG00000022560.9	4.3973	4.35753	4.35596
ENSMUSG00000022564.7	6.23901	6.21744	6.30629
ENSMUSG00000022571.9	6.22079	6.14736	6.48989
ENSMUSG00000022587.14	3.07497	2.99108	2.77415
ENSMUSG00000022613.8	7.47394	7.46638	7.40616
ENSMUSG00000022614.8	4.45395	4.72179	4.68509
ENSMUSG00000022635.9	3.35786	3.5274	3.21659
ENSMUSG00000022671.13	4.3866	4.17005	4.4233
ENSMUSG00000022673.5	5.57015	5.68123	5.55301
ENSMUSG00000022680.14	3.79581	3.98814	3.86417
ENSMUSG00000022681.15	1.69005	1.97636	2.75589
ENSMUSG00000022698.17	4.07103	3.98182	3.99143
ENSMUSG00000022704.16	3.31087	3.57612	3.07678
ENSMUSG00000022706.16	3.66998	3.79961	3.12488
ENSMUSG00000022710.17	5.48736	5.31297	5.31281
ENSMUSG00000022742.6	3.46788	2.8981	2.83301
ENSMUSG00000022760.17	6.05108	6.35097	6.08903
ENSMUSG00000022769.9	4.5044	4.4291	4.33485
ENSMUSG00000022771.17	3.74416	3.59277	3.75128
ENSMUSG00000022779.16	4.09788	3.55806	3.93728
ENSMUSG00000022787.10	4.43799	3.83635	3.81929
ENSMUSG00000022791.19	5.24012	5.37334	5.4525
ENSMUSG00000022793.17	4.7508	5.12292	4.72959
ENSMUSG00000022807.9	5.71725	5.94496	5.71224
ENSMUSG00000022820.4	3.85104	3.68699	4.02736
ENSMUSG00000022833.7	4.58286	4.56599	4.76435
ENSMUSG00000022840.9	5.25853	5.08834	5.33002
ENSMUSG00000022841.15	4.70406	4.95211	4.75471
ENSMUSG00000022849.5	2.2219	2.41896	2.48561
ENSMUSG00000022858.16	2.32087	2.41327	2.36236
ENSMUSG00000022871.13	5.20536	5.45267	5.28207
ENSMUSG00000022885.16	4.13741	4.38249	4.12324
ENSMUSG00000022895.16	4.55783	4.52683	4.47104
ENSMUSG00000022897.15	5.53177	5.65561	5.51126
ENSMUSG00000022914.17	4.27664	4.13837	4.20289
ENSMUSG00000022946.10	4.59354	4.25583	4.34616
ENSMUSG00000022948.16	5.44465	5.77822	5.53957
ENSMUSG00000022956.11	3.49848	2.61584	3.16585
ENSMUSG00000022957.20	2.96226	2.97173	2.91994
ENSMUSG00000022961.18	4.41163	4.33175	4.32113
ENSMUSG00000022972.10	4.17366	4.54114	3.8981
ENSMUSG00000022973.18	4.79495	4.48514	4.59279
ENSMUSG00000022978.11	4.64428	5.01213	5.05375
ENSMUSG00000022982.10	5.65968	6.22188	5.90921
ENSMUSG00000022983.16	5.1692	5.26958	5.2716
ENSMUSG00000022999.15	4.49954	4.41984	4.77378
ENSMUSG00000023004.8	4.94465	3.71579	4.55098
ENSMUSG00000023008.18	8.20924	8.05985	8.1341
ENSMUSG00000023010.15	6.49616	6.61479	6.44707
ENSMUSG00000023015.14	4.51464	4.68092	4.66882
ENSMUSG00000023020.3	4.41814	3.74361	4.25475
ENSMUSG00000023021.15	4.23846	4.31104	4.31899
ENSMUSG00000023026.16	5.30597	5.3781	5.32031
ENSMUSG00000023027.13	4.51782	4.76109	4.79016
ENSMUSG00000023030.16	4.31978	3.87694	4.07495
ENSMUSG00000023032.12	4.61205	4.82314	4.73993
ENSMUSG00000023033.14	2.10677	2.03981	2.22229
ENSMUSG00000023044.2	5.0785	5.32006	5.15439
ENSMUSG00000023048.13	4.51685	4.25804	4.88611
ENSMUSG00000023051.11	4.60711	4.51754	4.68704
ENSMUSG00000023055.10	4.0631	4.45977	4.51589
ENSMUSG00000023068.16	4.61553	4.74272	4.82
ENSMUSG00000023079.14	3.29034	3.68434	3.42472
ENSMUSG00000023087.15	5.16645	5.28414	5.20519
ENSMUSG00000023118.15	4.50845	4.36053	4.56778
ENSMUSG00000023170.14	4.36676	5.11857	4.2291
ENSMUSG00000023175.15	5.28134	5.02272	5.41636
ENSMUSG00000023192.12	4.96821	5.22018	5.20088
ENSMUSG00000023259.16	4.61635	4.53318	4.58584
ENSMUSG00000023272.4	7.22374	7.12011	7.06457
ENSMUSG00000023277.13	5.2176	5.34682	5.38789
ENSMUSG00000023279.7	8.21855	8.0151	8.07259
ENSMUSG00000023286.16	2.67257	2.59637	2.61098
ENSMUSG00000023307.14	6.20349	6.2397	6.04724
ENSMUSG00000023345.17	5.15009	5.27624	5.44894
ENSMUSG00000023353.14	4.42128	4.1938	4.09215
ENSMUSG00000023456.16	4.62859	4.58291	4.82408
ENSMUSG00000023505.13	4.23565	4.47105	4.12608
ENSMUSG00000023571.4	5.10694	5.10119	5.23707
ENSMUSG00000023572.16	5.6854	5.69322	5.69958
ENSMUSG00000023707.13	3.64799	4.24065	3.76557
ENSMUSG00000023723.17	4.51862	4.33125	4.52786
ENSMUSG00000023755.10	1.53433	0.99995	1.08429
ENSMUSG00000023800.15	5.22319	5.2494	5.37844
ENSMUSG00000023830.14	4.85845	4.56768	4.90007
ENSMUSG00000023861.17	1.39301	1.77795	2.22483
ENSMUSG00000023886.10	4.4781	4.17793	4.46966
ENSMUSG00000023904.10	5.02038	4.0278	4.81061
ENSMUSG00000023908.8	4.26428	4.15379	4.51204
ENSMUSG00000023909.4	5.00532	4.83528	4.87244
ENSMUSG00000023927.15	3.3404	3.31593	3.25633
ENSMUSG00000023932.9	1.28477	0.385757	0.599491
ENSMUSG00000023939.7	5.71085	5.79088	5.58574
ENSMUSG00000023944.14	7.19503	6.78515	7.0654
ENSMUSG00000023967.9	3.12229	3.42387	3.30292
ENSMUSG00000023980.7	4.70872	4.68646	4.6643
ENSMUSG00000023994.13	6.76002	7.00722	6.79427
ENSMUSG00000024002.18	5.28898	5.3975	5.38023
ENSMUSG00000024012.18	3.18274	2.98844	3.19771
ENSMUSG00000024038.17	2.10144	3.15872	2.72197
ENSMUSG00000024043.13	5.5439	5.03125	5.19572
ENSMUSG00000024048.15	3.68828	3.78613	3.74379
ENSMUSG00000024050.18	3.98527	3.8867	4.0642
ENSMUSG00000024052.17	6.06098	5.89497	5.86095
ENSMUSG00000024053.11	5.11962	5.10234	5.24137
ENSMUSG00000024066.9	2.80288	2.8092	2.79275
ENSMUSG00000024067.14	4.15711	4.11523	4.67117
ENSMUSG00000024068.8	4.70005	4.6651	4.67898
ENSMUSG00000024072.9	3.38934	3.21094	3.81299
ENSMUSG00000024077.15	6.43665	6.57746	6.2971
ENSMUSG00000024078.7	4.74243	4.98061	4.8016
ENSMUSG00000024091.9	3.78647	3.2766	3.74575
ENSMUSG00000024096.17	7.90471	7.89005	7.93933
ENSMUSG00000024099.15	2.93046	3.41399	3.52256
ENSMUSG00000024112.16	5.69701	5.51608	5.71428
ENSMUSG00000024121.13	6.07974	5.94332	6.08628
ENSMUSG00000024154.11	4.86571	4.63478	4.85374
ENSMUSG00000024165.9	5.37276	5.18278	5.41954
ENSMUSG00000024176.10	5.2776	5.42676	5.49715
ENSMUSG00000024180.14	4.76841	4.65165	4.82776
ENSMUSG00000024181.9	5.01815	5.11769	5.25802
ENSMUSG00000024182.16	5.25023	5.1384	5.272
ENSMUSG00000024187.15	4.59101	4.75195	4.78471
ENSMUSG00000024190.7	5.05807	5.19954	5.33201
ENSMUSG00000024191.15	3.12968	3.77291	3.71629
ENSMUSG00000024193.8	6.22717	6.27276	6.30435
ENSMUSG00000024194.16	2.44256	2.95643	2.41101
ENSMUSG00000024206.15	4.84037	4.78846	4.55448
ENSMUSG00000024208.16	4.95116	4.46927	4.90421
ENSMUSG00000024217.10	2.42263	2.35358	2.91031
ENSMUSG00000024222.17	5.62391	5.80936	5.54947
ENSMUSG00000024234.7	2.55137	1.94719	2.03064
ENSMUSG00000024240.13	5.57998	5.68716	5.56237
ENSMUSG00000024248.14	5.46914	5.8786	5.38662
ENSMUSG00000024258.4	7.78681	7.75673	7.94476
ENSMUSG00000024260.14	5.32818	5.50389	5.3544
ENSMUSG00000024269.11	4.60671	4.81068	4.78959
ENSMUSG00000024270.11	6.41857	6.49249	6.4288
ENSMUSG00000024271.8	5.35483	5.53272	5.51402
ENSMUSG00000024273.8	5.07059	5.7402	5.24167
ENSMUSG00000024277.14	3.84214	4.00646	4.15969
ENSMUSG00000024283.15	2.68579	1.83334	2.38863
ENSMUSG00000024290.9	3.2387	3.1465	3.31465
ENSMUSG00000024309.15	4.19476	3.58776	3.78927
ENSMUSG00000024335.20	4.53033	4.70469	4.67206
ENSMUSG00000024346.6	5.24574	6.03923	5.76213
ENSMUSG00000024357.10	4.1093	4.61782	4.19517
ENSMUSG00000024359.10	4.73815	4.70675	4.55965
ENSMUSG00000024369.16	4.40762	4.91824	4.97752
ENSMUSG00000024387.13	5.93349	5.86444	6.05732
ENSMUSG00000024392.17	5.20135	4.85373	4.95522
ENSMUSG00000024393.14	5.71827	5.88742	5.64746
ENSMUSG00000024400.16	4.28665	4.22431	4.27501
ENSMUSG00000024406.16	5.87495	6.16289	5.97761
ENSMUSG00000024413.14	5.65265	5.63564	5.61683
ENSMUSG00000024425.4	2.73746	2.82208	3.05617
ENSMUSG00000024427.7	8.13581	8.4829	8.29392
ENSMUSG00000024436.16	3.28575	3.31595	3.50797
ENSMUSG00000024446.13	4.62227	4.41604	4.52256
ENSMUSG00000024456.16	6.11289	5.85925	5.87106
ENSMUSG00000024472.9	3.96624	3.87374	3.85604
ENSMUSG00000024474.7	4.36409	4.35845	4.02019
ENSMUSG00000024501.20	4.49971	4.69358	4.68363
ENSMUSG00000024515.13	5.35264	5.48787	5.49083
ENSMUSG00000024516.13	1.8623	1.78732	1.20854
ENSMUSG00000024527.10	4.12595	4.03277	4.22098
ENSMUSG00000024533.17	5.03105	5.18966	4.95125
ENSMUSG00000024539.17	2.79891	3.33112	2.80413
ENSMUSG00000024556.4	3.41476	3.61225	3.36719
ENSMUSG00000024560.7	5.05584	5.14071	4.92856
ENSMUSG00000024571.15	2.57408	2.35394	2.67594
ENSMUSG00000024576.14	3.93075	3.9937	4.12694
ENSMUSG00000024587.10	4.57166	4.73701	4.62734
ENSMUSG00000024589.18	2.76804	2.54829	2.61509
ENSMUSG00000024590.8	4.6896	4.8667	4.69065
ENSMUSG00000024604.7	4.31484	4.5225	4.15384
ENSMUSG00000024608.11	5.33335	5.13861	4.93776
ENSMUSG00000024613.16	5.21969	5.35264	5.21875
ENSMUSG00000024622.8	3.84175	3.79651	3.70582
ENSMUSG00000024646.14	4.27244	4.54376	3.94275
ENSMUSG00000024660.9	6.046	5.99154	5.8094
ENSMUSG00000024661.7	4.27422	4.06583	3.99527
ENSMUSG00000024663.20	4.7901	4.49008	4.90231
ENSMUSG00000024683.6	2.95068	3.06039	2.67011
ENSMUSG00000024712.9	4.31187	4.03129	3.70961
ENSMUSG00000024725.13	2.31486	2.4988	2.54205
ENSMUSG00000024732.7	3.68317	3.84827	3.71652
ENSMUSG00000024734.8	9.30929	8.99397	9.26707
ENSMUSG00000024735.13	3.97278	3.93044	3.91958
ENSMUSG00000024738.6	4.5633	4.5955	4.6409
ENSMUSG00000024740.10	7.05838	6.92963	6.94357
ENSMUSG00000024742.15	1.97663	1.97221	1.99395
ENSMUSG00000024750.11	3.38516	3.41841	3.50561
ENSMUSG00000024764.10	4.83051	4.81334	4.65526
ENSMUSG00000024767.11	5.95881	6.09117	6.0363
ENSMUSG00000024773.15	5.6995	5.5813	5.46971
ENSMUSG00000024787.14	4.13241	3.89693	4.24639
ENSMUSG00000024789.13	5.74522	5.70273	5.58439
ENSMUSG00000024791.10	7.24722	7.53971	7.3897
ENSMUSG00000024792.9	4.49265	4.81283	4.84342
ENSMUSG00000024807.18	5.07088	4.59151	4.81781
ENSMUSG00000024812.11	4.35365	4.28097	4.16472
ENSMUSG00000024829.12	3.82097	4.09567	3.7741
ENSMUSG00000024835.15	3.86063	4.10937	3.61773
ENSMUSG00000024844.15	5.9672	6.10766	5.96272
ENSMUSG00000024845.17	2.41733	2.59857	2.23115
ENSMUSG00000024847.15	5.2181	4.92927	4.85624
ENSMUSG00000024853.10	4.58373	4.45339	4.6856
ENSMUSG00000024855.10	4.59032	4.29504	4.44649
ENSMUSG00000024856.10	6.74098	6.7872	6.78626
ENSMUSG00000024863.6	5.45636	5.96137	5.76738
ENSMUSG00000024870.6	5.76819	6.11108	5.99675
ENSMUSG00000024889.5	4.31147	4.79236	4.37798
ENSMUSG00000024897.9	4.43332	4.44561	4.35807
ENSMUSG00000024906.10	5.57022	5.81147	5.73308
ENSMUSG00000024913.16	6.70797	6.8943	6.76677
ENSMUSG00000024914.16	6.50231	6.77683	6.45794
ENSMUSG00000024921.17	3.6366	3.61733	3.76551
ENSMUSG00000024927.8	5.31457	5.45855	5.54829
ENSMUSG00000024944.6	4.56263	4.75761	4.39548
ENSMUSG00000024947.17	5.3132	5.14662	5.05532
ENSMUSG00000024949.17	4.93294	4.99017	4.95929
ENSMUSG00000024953.17	4.01757	3.85584	4.14494
ENSMUSG00000024958.13	4.37441	4.78195	4.57157
ENSMUSG00000024966.9	6.50441	6.7095	6.49051
ENSMUSG00000024969.15	6.86619	7.03956	6.9402
ENSMUSG00000024970.5	3.70033	4.03245	4.10389
ENSMUSG00000024986.12	3.59091	3.39283	3.90251
ENSMUSG00000024989.15	3.92785	4.20252	3.56399
ENSMUSG00000025006.18	3.73668	3.81343	3.71466
ENSMUSG00000025026.15	4.26724	4.41783	4.43641
ENSMUSG00000025035.9	2.91207	2.6511	3.20057
ENSMUSG00000025049.6	4.64937	4.41447	4.58172
ENSMUSG00000025050.8	4.13496	4.66386	4.44618
ENSMUSG00000025066.10	7.26621	7.19768	7.25769
ENSMUSG00000025077.13	4.96245	5.05855	5.15999
ENSMUSG00000025081.13	6.96551	6.91515	6.88614
ENSMUSG00000025082.8	5.3536	5.39141	5.47096
ENSMUSG00000025083.18	6.19126	6.2024	6.33695
ENSMUSG00000025085.16	3.46349	3.24919	3.4681
ENSMUSG00000025102.14	2.43317	3.26732	3.04451
ENSMUSG00000025105.10	6.3311	6.14383	6.3497
ENSMUSG00000025130.11	6.49936	6.39086	6.52925
ENSMUSG00000025132.13	6.66485	6.89814	6.80808
ENSMUSG00000025135.12	3.6066	3.49851	3.56585
ENSMUSG00000025138.14	3.87581	3.81428	3.59254
ENSMUSG00000025139.14	4.61816	4.86761	4.6647
ENSMUSG00000025142.18	3.75413	3.77868	3.54751
ENSMUSG00000025144.17	5.4514	6.19621	5.55988
ENSMUSG00000025156.17	5.98216	6.00949	6.08484
ENSMUSG00000025159.8	4.44881	4.4708	4.45784
ENSMUSG00000025162.18	4.18254	3.96529	3.96332
ENSMUSG00000025163.6	5.55525	6.18734	6.1375
ENSMUSG00000025178.9	3.51383	3.52431	3.65068
ENSMUSG00000025190.13	3.9071	3.5555	3.25359
ENSMUSG00000025204.10	2.46473	2.373	2.29804
ENSMUSG00000025216.9	5.53151	5.70909	5.59682
ENSMUSG00000025217.15	4.2236	4.30862	4.1854
ENSMUSG00000025218.6	4.87823	4.72596	4.83873
ENSMUSG00000025219.13	7.53404	7.38351	7.42853
ENSMUSG00000025223.15	5.6277	5.71129	5.77116
ENSMUSG00000025224.16	5.51405	5.59241	5.48589
ENSMUSG00000025228.5	5.74391	6.03885	5.68295
ENSMUSG00000025231.17	5.31734	5.06273	5.27592
ENSMUSG00000025234.11	4.92139	4.8228	4.83385
ENSMUSG00000025235.8	4.0999	4.34679	4.23852
ENSMUSG00000025236.11	3.43239	3.27579	3.74255
ENSMUSG00000025239.3	4.46587	4.4324	4.62408
ENSMUSG00000025261.18	4.37686	4.04371	4.06751
ENSMUSG00000025265.14	4.77076	4.71896	4.73335
ENSMUSG00000025278.9	6.76433	6.38914	6.57458
ENSMUSG00000025280.8	6.25897	6.16803	6.18365
ENSMUSG00000025290.17	1.95176	2.58802	2.15862
ENSMUSG00000025314.16	4.67392	4.4564	4.65084
ENSMUSG00000025316.16	5.03366	4.97758	4.92676
ENSMUSG00000025326.12	0.279058	0.134995	0
ENSMUSG00000025337.10	5.14873	5.36823	5.3178
ENSMUSG00000025354.5	4.64431	4.54162	4.62005
ENSMUSG00000025362.6	5.33104	4.76592	5.36423
ENSMUSG00000025364.13	3.87233	4.15184	4.04098
ENSMUSG00000025366.8	4.68858	4.65658	4.75631
ENSMUSG00000025374.13	2.95472	2.97447	3.05138
ENSMUSG00000025393.12	5.79649	5.72923	5.70208
ENSMUSG00000025402.12	3.84345	3.96518	3.39755
ENSMUSG00000025403.5	4.29446	4.27678	4.33193
ENSMUSG00000025404.15	5.5382	5.50851	5.49232
ENSMUSG00000025408.15	4.63903	5.29958	4.52873
ENSMUSG00000025410.10	3.011	3.37686	3.35311
ENSMUSG00000025413.13	4.11453	4.077	4.2103
ENSMUSG00000025417.8	3.5298	3.13541	3.72578
ENSMUSG00000025420.13	3.57558	3.5651	3.22848
ENSMUSG00000025428.15	6.7054	6.53358	6.5167
ENSMUSG00000025436.12	2.46014	2.12538	1.93587
ENSMUSG00000025451.15	4.76851	4.49275	4.65692
ENSMUSG00000025465.13	2.59122	2.61532	2.79705
ENSMUSG00000025474.9	4.6085	4.09928	4.63929
ENSMUSG00000025477.14	3.53716	3.56488	3.68793
ENSMUSG00000025492.6	5.14804	5.11147	4.63352
ENSMUSG00000025499.18	4.37031	4.52042	4.65177
ENSMUSG00000025503.5	4.31259	4.60277	4.46882
ENSMUSG00000025508.13	5.13557	4.74824	4.74664
ENSMUSG00000025510.14	4.40996	4.65383	4.54405
ENSMUSG00000025544.13	5.48217	5.74806	5.51945
ENSMUSG00000025555.14	5.94244	5.76018	5.82542
ENSMUSG00000025558.19	3.92144	3.90018	3.88128
ENSMUSG00000025571.13	5.00963	5.03311	4.9611
ENSMUSG00000025575.14	4.33558	4.08887	4.30909
ENSMUSG00000025577.7	6.18787	6.25416	6.3952
ENSMUSG00000025579.14	4.94829	5.12266	4.82174
ENSMUSG00000025580.15	6.50513	6.29401	6.49395
ENSMUSG00000025586.17	7.41598	6.89193	7.13975
ENSMUSG00000025609.15	1.71422	1.52976	1.41904
ENSMUSG00000025613.13	3.81228	3.6208	3.31418
ENSMUSG00000025626.16	2.91302	3.03722	2.71552
ENSMUSG00000025724.12	2.60012	2.94242	2.36324
ENSMUSG00000025728.16	4.21902	4.2069	4.16391
ENSMUSG00000025732.6	3.77545	3.70008	4.21416
ENSMUSG00000025733.17	3.38568	3.57668	3.11348
ENSMUSG00000025745.12	3.80661	3.89774	3.70324
ENSMUSG00000025747.12	3.30699	2.69654	3.19643
ENSMUSG00000025758.10	3.00248	3.47361	3.38189
ENSMUSG00000025782.12	5.38565	5.59284	5.51426
ENSMUSG00000025785.5	1.72626	2.18044	2.06378
ENSMUSG00000025790.14	5.95821	6.08556	5.87232
ENSMUSG00000025793.17	6.93252	6.99283	6.9592
ENSMUSG00000025794.9	5.61438	4.88222	5.61126
ENSMUSG00000025795.8	5.83335	5.74102	5.51278
ENSMUSG00000025812.18	4.85689	4.74339	4.83902
ENSMUSG00000025813.14	2.21677	1.8817	2.54828
ENSMUSG00000025817.12	3.17659	2.48605	2.9545
ENSMUSG00000025823.9	6.14696	5.91277	5.95293
ENSMUSG00000025825.12	3.95149	4.11029	3.83613
ENSMUSG00000025857.10	6.70447	6.75031	6.79527
ENSMUSG00000025858.12	4.73483	4.40477	4.5254
ENSMUSG00000025868.6	4.70491	4.86295	4.80178
ENSMUSG00000025872.5	4.84553	4.9541	4.8757
ENSMUSG00000025876.15	5.75396	5.38874	5.47381
ENSMUSG00000025885.18	6.87385	6.80857	6.73524
ENSMUSG00000025917.9	3.34631	3.22141	3.34221
ENSMUSG00000025921.7	5.6763	5.59386	5.6421
ENSMUSG00000025925.14	2.56634	2.64817	2.78725
ENSMUSG00000025935.10	4.39397	4.5774	4.24882
ENSMUSG00000025940.6	3.48954	3.42316	3.12209
ENSMUSG00000025967.16	3.48065	3.78501	2.94756
ENSMUSG00000025980.14	3.71971	3.04875	3.27607
ENSMUSG00000025982.13	3.86584	3.76441	3.91579
ENSMUSG00000025986.6	5.81439	6.113	5.79705
ENSMUSG00000025995.16	2.72182	2.82583	2.78624
ENSMUSG00000026000.16	4.83436	4.78303	4.67729
ENSMUSG00000026027.13	3.15154	3.27998	3.20173
ENSMUSG00000026032.8	3.6482	4.51576	4.31756
ENSMUSG00000026049.11	1.15743	1.85844	2.10774
ENSMUSG00000026074.15	4.43344	3.90111	4.24902
ENSMUSG00000026077.15	4.57879	4.611	4.72578
ENSMUSG00000026111.15	6.51555	6.42973	6.31467
ENSMUSG00000026126.15	2.5866	2.26833	2.42933
ENSMUSG00000026127.13	3.96051	4.01776	4.09178
ENSMUSG00000026135.17	3.8939	4.1712	4.00087
ENSMUSG00000026150.14	2.89139	3.22438	2.71717
ENSMUSG00000026155.13	3.29396	3.03836	2.49484
ENSMUSG00000026162.7	4.14215	4.69392	4.59635
ENSMUSG00000026171.12	5.82215	5.93228	5.89864
ENSMUSG00000026175.12	5.96359	6.17147	6.05726
ENSMUSG00000026176.13	4.26142	3.37934	4.16632
ENSMUSG00000026179.14	2.22486	2.4133	2.38761
ENSMUSG00000026188.11	3.8932	4.38365	3.78697
ENSMUSG00000026189.13	7.18268	7.02369	7.18373
ENSMUSG00000026192.13	2.60605	2.81099	2.72005
ENSMUSG00000026197.12	5.14542	5.29458	5.24557
ENSMUSG00000026202.13	6.78203	6.48036	6.60342
ENSMUSG00000026219.14	5.28454	5.244	5.29932
ENSMUSG00000026229.17	3.47422	3.59333	3.40525
ENSMUSG00000026234.12	4.01684	3.9677	3.97896
ENSMUSG00000026238.14	4.50904	3.85724	4.49268
ENSMUSG00000026239.14	5.58808	5.6031	5.60912
ENSMUSG00000026245.16	5.0409	5.02948	4.95472
ENSMUSG00000026249.10	4.2739	4.49085	4.60199
ENSMUSG00000026259.14	4.47528	4.13581	4.0405
ENSMUSG00000026260.12	3.69982	3.90398	3.43629
ENSMUSG00000026271.15	4.42165	4.69942	4.71194
ENSMUSG00000026273.13	3.44524	3.33858	3.11442
ENSMUSG00000026277.14	4.95429	4.8763	4.81408
ENSMUSG00000026279.14	3.5925	3.4808	3.54751
ENSMUSG00000026280.17	4.31446	4.42828	4.14878
ENSMUSG00000026281.15	3.73924	2.98566	3.44019
ENSMUSG00000026289.15	4.80596	4.67134	4.73835
ENSMUSG00000026305.15	4.91424	4.88453	4.82101
ENSMUSG00000026319.13	2.80481	2.25706	2.31667
ENSMUSG00000026341.16	4.08846	4.173	4.07705
ENSMUSG00000026353.9	4.65953	4.56619	4.75973
ENSMUSG00000026355.11	4.73025	4.85636	4.75278
ENSMUSG00000026360.9	5.32941	5.3875	5.29715
ENSMUSG00000026385.16	3.22245	2.49161	3.03094
ENSMUSG00000026399.12	2.31522	2.21656	2.05411
ENSMUSG00000026411.17	3.57655	3.13634	4.18195
ENSMUSG00000026421.14	4.18087	3.13055	4.01886
ENSMUSG00000026426.10	4.8933	4.82176	5.23993
ENSMUSG00000026427.16	2.90192	3.15188	2.90942
ENSMUSG00000026429.9	4.76846	5.03543	4.89003
ENSMUSG00000026430.16	5.25824	5.44776	5.46159
ENSMUSG00000026435.15	9.50717	9.49218	9.4601
ENSMUSG00000026436.15	3.75186	3.94185	3.86782
ENSMUSG00000026447.17	5.01076	4.70306	4.90375
ENSMUSG00000026457.14	4.02041	4.07066	4.15639
ENSMUSG00000026499.5	5.23478	5.28438	5.28035
ENSMUSG00000026511.7	2.24106	2.42803	1.46688
ENSMUSG00000026520.8	4.13729	4.10806	3.84428
ENSMUSG00000026526.14	4.29031	4.25118	4.12223
ENSMUSG00000026553.17	4.08297	4.03079	4.1107
ENSMUSG00000026554.15	5.656	5.84382	5.74121
ENSMUSG00000026558.13	4.40186	4.14262	4.37016
ENSMUSG00000026566.15	5.39272	5.38366	5.615
ENSMUSG00000026568.6	1.64191	1.24942	1.45218
ENSMUSG00000026572.11	4.36622	4.16631	4.07427
ENSMUSG00000026594.14	3.41872	3.45983	3.33254
ENSMUSG00000026596.13	6.52864	6.5323	6.55933
ENSMUSG00000026608.13	5.75327	5.6714	5.65113
ENSMUSG00000026615.14	2.64091	2.51655	2.44298
ENSMUSG00000026622.15	5.39528	5.40738	5.14372
ENSMUSG00000026634.16	4.96677	5.24221	4.80681
ENSMUSG00000026641.13	5.00592	5.1395	5.22898
ENSMUSG00000026646.16	3.56384	3.87268	3.60642
ENSMUSG00000026659.13	3.61267	3.52489	3.36414
ENSMUSG00000026669.14	4.43004	4.4185	4.58081
ENSMUSG00000026687.14	6.36403	6.52673	6.29263
ENSMUSG00000026688.5	6.21836	6.06466	6.04637
ENSMUSG00000026715.12	4.71573	4.32182	4.65082
ENSMUSG00000026739.13	4.79014	5.03647	5.0151
ENSMUSG00000026743.16	5.62579	5.34806	5.43417
ENSMUSG00000026750.6	4.07345	3.9254	3.88661
ENSMUSG00000026755.14	4.16486	4.34635	4.11662
ENSMUSG00000026766.16	4.62807	4.31138	4.49486
ENSMUSG00000026767.12	2.75619	2.25611	2.67859
ENSMUSG00000026790.19	4.56265	4.52218	4.55697
ENSMUSG00000026799.15	5.27597	5.3317	5.38214
ENSMUSG00000026810.12	3.36126	4.10157	4.08383
ENSMUSG00000026821.16	4.8614	4.94177	4.83446
ENSMUSG00000026842.16	3.91116	4.18126	3.73898
ENSMUSG00000026849.18	7.34343	7.54174	7.41434
ENSMUSG00000026860.16	3.73384	4.31384	3.79589
ENSMUSG00000026864.13	5.48008	4.83937	5.10715
ENSMUSG00000026869.12	3.56862	3.4782	3.73824
ENSMUSG00000026878.17	2.96847	3.1218	2.6231
ENSMUSG00000026880.11	6.65146	6.76194	6.53232
ENSMUSG00000026885.13	5.00596	5.09523	5.09447
ENSMUSG00000026889.12	4.59435	4.46386	4.59063
ENSMUSG00000026895.7	5.49326	5.71962	5.76324
ENSMUSG00000026917.15	6.89798	6.85868	6.73215
ENSMUSG00000026922.13	4.76705	5.13729	4.56972
ENSMUSG00000026924.17	6.31527	6.19629	6.23603
ENSMUSG00000026933.17	6.1307	6.1373	6.18323
ENSMUSG00000026965.12	5.17342	5.28095	5.1862
ENSMUSG00000026966.6	5.3317	4.86513	5.14194
ENSMUSG00000026972.15	7.1006	7.34351	7.24675
ENSMUSG00000026974.11	6.21478	6.1477	6.12792
ENSMUSG00000026977.17	4.19139	4.14536	4.10071
ENSMUSG00000026991.20	5.26884	4.65	4.69761
ENSMUSG00000026999.14	4.65201	4.38095	4.84696
ENSMUSG00000027012.15	3.43484	3.71097	3.51353
ENSMUSG00000027035.10	4.86	4.811	4.77797
ENSMUSG00000027067.16	4.66003	4.64136	4.57656
ENSMUSG00000027088.10	3.65966	4.11561	3.87069
ENSMUSG00000027091.14	2.87043	2.42022	2.73087
ENSMUSG00000027111.16	5.56363	5.78858	5.65194
ENSMUSG00000027134.4	4.79422	4.82848	4.79698
ENSMUSG00000027163.13	4.26125	4.04183	4.54139
ENSMUSG00000027170.12	4.38341	3.60069	3.64238
ENSMUSG00000027173.7	6.23474	6.34193	6.22519
ENSMUSG00000027185.15	4.42352	4.36965	4.06216
ENSMUSG00000027198.16	3.4928	3.38627	3.46388
ENSMUSG00000027203.15	4.16989	4.23568	3.84833
ENSMUSG00000027210.20	3.50415	3.6399	3.64039
ENSMUSG00000027242.14	5.10218	4.72412	4.80203
ENSMUSG00000027245.11	0.253931	0	0
ENSMUSG00000027248.13	3.77905	3.76218	3.75027
ENSMUSG00000027276.7	8.38775	8.33129	8.30659
ENSMUSG00000027286.16	3.61479	3.30126	3.6382
ENSMUSG00000027291.15	4.29363	3.98298	4.17318
ENSMUSG00000027293.13	5.97585	5.98543	5.99295
ENSMUSG00000027306.15	4.2043	3.95	3.65798
ENSMUSG00000027315.13	5.42942	5.91669	5.58044
ENSMUSG00000027316.15	4.23485	4.55016	4.325
ENSMUSG00000027323.10	3.59708	3.31852	3.50533
ENSMUSG00000027330.16	5.50501	5.31972	5.35012
ENSMUSG00000027331.15	5.01984	4.99056	4.98428
ENSMUSG00000027333.18	5.147	5.13592	5.22712
ENSMUSG00000027340.15	6.65925	6.86605	6.71606
ENSMUSG00000027341.10	2.60367	2.75026	1.99719
ENSMUSG00000027342.14	4.69096	4.84894	4.59689
ENSMUSG00000027361.15	2.5153	2.44277	2.65954
ENSMUSG00000027367.16	4.91327	4.73452	4.78896
ENSMUSG00000027397.14	3.79326	4.06019	3.79417
ENSMUSG00000027404.15	3.51757	1.7241	3.12819
ENSMUSG00000027405.16	3.79556	4.51355	4.25896
ENSMUSG00000027425.18	6.30312	6.36603	6.23207
ENSMUSG00000027447.6	4.43252	5.02514	4.88443
ENSMUSG00000027454.10	3.43657	3.41624	3.43464
ENSMUSG00000027455.16	4.00196	3.9215	3.97069
ENSMUSG00000027457.15	3.49199	4.13226	3.99301
ENSMUSG00000027465.13	4.35058	4.42586	3.99813
ENSMUSG00000027469.16	4.4638	4.22773	4.30825
ENSMUSG00000027472.14	4.66634	4.63283	4.85849
ENSMUSG00000027490.17	6.37346	6.73717	6.59511
ENSMUSG00000027496.15	6.57661	6.75909	6.63526
ENSMUSG00000027498.14	5.49387	5.38718	5.39643
ENSMUSG00000027502.11	5.63035	5.95032	5.74323
ENSMUSG00000027506.15	5.1573	5.13406	5.04018
ENSMUSG00000027509.11	5.37275	5.80879	5.83076
ENSMUSG00000027510.17	8.73022	8.7319	8.73178
ENSMUSG00000027523.20	1.4617	1.04688	1.33933
ENSMUSG00000027533.10	4.25777	4.38211	4.47311
ENSMUSG00000027546.15	5.42439	5.46774	5.32209
ENSMUSG00000027547.17	7.62801	7.61385	7.6832
ENSMUSG00000027552.14	7.09247	6.90602	6.99874
ENSMUSG00000027566.15	5.02381	5.67439	5.54875
ENSMUSG00000027569.15	4.05972	4.58402	4.22764
ENSMUSG00000027583.13	4.7669	4.51211	4.72124
ENSMUSG00000027593.15	5.85492	5.89575	5.93463
ENSMUSG00000027602.9	5.22536	5.24154	5.16627
ENSMUSG00000027613.15	6.68125	6.77575	6.67668
ENSMUSG00000027620.16	3.12937	3.28366	3.29445
ENSMUSG00000027635.15	5.4261	5.58649	5.29536
ENSMUSG00000027637.3	3.22855	3.00845	3.34746
ENSMUSG00000027639.16	3.25519	3.46014	3.34352
ENSMUSG00000027642.15	4.69579	4.39882	4.59801
ENSMUSG00000027649.15	6.88307	7.05339	6.86598
ENSMUSG00000027650.12	4.78496	4.79206	4.76813
ENSMUSG00000027652.15	3.97733	4.03026	4.06203
ENSMUSG00000027669.14	3.97261	3.69105	3.70659
ENSMUSG00000027671.14	3.79651	3.51257	3.84234
ENSMUSG00000027678.17	6.61799	6.8019	6.68674
ENSMUSG00000027679.13	1.12241	1.25194	0.276304
ENSMUSG00000027680.15	4.26985	3.88158	3.76371
ENSMUSG00000027695.16	5.35922	5.48748	5.28079
ENSMUSG00000027698.14	5.08753	4.85417	4.90915
ENSMUSG00000027715.9	4.13629	4.70174	4.59152
ENSMUSG00000027751.13	3.8802	3.85603	3.63174
ENSMUSG00000027752.15	3.06096	3.38616	3.31124
ENSMUSG00000027787.14	1.07059	1.2598	0.665351
ENSMUSG00000027806.9	4.65769	4.69605	4.57707
ENSMUSG00000027829.15	1.89144	2.12884	1.67675
ENSMUSG00000027865.10	3.82856	4.00786	3.74546
ENSMUSG00000027881.14	3.07144	3.17098	3.18167
ENSMUSG00000027884.16	5.13294	5.31179	4.99781
ENSMUSG00000027933.11	5.45557	5.57281	5.44129
ENSMUSG00000027938.11	4.75564	5.29494	5.27494
ENSMUSG00000027944.13	5.21143	5.13335	5.15243
ENSMUSG00000027951.16	4.24929	4.34447	4.25665
ENSMUSG00000027954.9	4.15678	4.40441	4.69216
ENSMUSG00000027985.14	3.19053	3.32715	3.36937
ENSMUSG00000027998.11	5.69321	5.64487	5.49416
ENSMUSG00000027999.15	3.04695	3.44502	2.94395
ENSMUSG00000028010.16	3.56862	3.64488	3.77047
ENSMUSG00000028032.13	5.52092	5.40096	5.71068
ENSMUSG00000028042.15	3.98523	3.66337	4.07143
ENSMUSG00000028044.6	6.06939	6.54744	6.31994
ENSMUSG00000028049.15	4.60986	4.72254	4.55264
ENSMUSG00000028060.14	3.07152	2.91615	3.13414
ENSMUSG00000028062.15	4.05026	3.87813	3.93613
ENSMUSG00000028063.15	5.89669	6.07022	6.01576
ENSMUSG00000028066.15	2.93862	3.0392	2.98262
ENSMUSG00000028068.14	4.73379	4.7037	4.76801
ENSMUSG00000028070.7	4.74037	5.08175	4.71572
ENSMUSG00000028078.14	6.75961	6.72548	6.74912
ENSMUSG00000028081.6	4.84422	4.29554	4.42267
ENSMUSG00000028093.15	3.25118	3.27572	3.07002
ENSMUSG00000028102.15	2.83608	3.18495	2.90676
ENSMUSG00000028106.13	4.24746	4.27858	4.5089
ENSMUSG00000028121.8	7.27	7.21412	7.19518
ENSMUSG00000028134.11	3.02843	2.69101	2.81191
ENSMUSG00000028138.8	4.46999	4.46841	4.14254
ENSMUSG00000028140.13	4.6824	4.82376	4.5729
ENSMUSG00000028207.18	1.63355	1.82554	1.73241
ENSMUSG00000028271.9	4.51347	4.39643	4.39905
ENSMUSG00000028291.7	6.94365	6.83194	6.87655
ENSMUSG00000028309.14	4.08194	3.96752	3.97234
ENSMUSG00000028322.11	3.78518	3.99086	4.34063
ENSMUSG00000028333.10	6.3901	5.99509	6.06359
ENSMUSG00000028354.13	4.86586	4.78787	4.76076
ENSMUSG00000028367.5	3.95393	3.99267	3.1183
ENSMUSG00000028392.15	4.47	4.5059	4.28038
ENSMUSG00000028394.9	4.78428	4.61791	4.59254
ENSMUSG00000028398.8	3.78598	4.59742	3.70546
ENSMUSG00000028402.18	4.21621	3.93307	4.07527
ENSMUSG00000028405.9	4.70057	4.53371	4.48315
ENSMUSG00000028409.11	5.81112	5.95738	5.76601
ENSMUSG00000028410.13	2.61829	2.68959	2.6257
ENSMUSG00000028426.10	5.73678	5.58835	5.79609
ENSMUSG00000028433.14	6.56433	6.39775	6.47683
ENSMUSG00000028436.8	6.66161	6.70466	6.72738
ENSMUSG00000028447.11	5.09356	5.28029	5.01827
ENSMUSG00000028452.7	4.53578	4.3051	4.36025
ENSMUSG00000028455.15	4.2761	4.55016	4.0044
ENSMUSG00000028456.18	3.17841	3.19549	3.11456
ENSMUSG00000028461.12	3.31811	3.81539	3.11981
ENSMUSG00000028463.14	5.24359	5.26003	5.21555
ENSMUSG00000028478.18	5.55721	5.53984	5.50435
ENSMUSG00000028484.16	4.13117	4.24903	4.25916
ENSMUSG00000028487.18	4.56173	4.49006	4.54268
ENSMUSG00000028495.14	5.22081	4.52388	4.60376
ENSMUSG00000028517.8	5.91084	6.02692	6.03817
ENSMUSG00000028527.18	5.0086	4.77899	4.68371
ENSMUSG00000028530.14	4.64042	4.68401	4.79182
ENSMUSG00000028532.14	4.89162	4.42632	4.99975
ENSMUSG00000028541.14	4.87778	5.35448	5.07443
ENSMUSG00000028542.17	6.82976	6.85936	6.76232
ENSMUSG00000028558.14	4.76444	4.96734	4.55965
ENSMUSG00000028559.17	4.85709	4.92864	4.74651
ENSMUSG00000028560.11	4.21692	4.35833	4.23844
ENSMUSG00000028563.16	4.27615	4.06609	4.0774
ENSMUSG00000028568.16	2.703	2.61307	2.59663
ENSMUSG00000028577.13	3.37984	3.74496	3.41956
ENSMUSG00000028583.14	4.70909	5.46426	4.88449
ENSMUSG00000028587.18	4.11689	4.11131	4.28151
ENSMUSG00000028591.11	7.55454	7.44123	7.426
ENSMUSG00000028607.16	5.08122	4.5368	4.75237
ENSMUSG00000028609.6	3.73468	4.9022	4.26418
ENSMUSG00000028617.10	6.34437	6.16396	6.3899
ENSMUSG00000028618.11	3.99875	3.90906	3.89244
ENSMUSG00000028622.11	3.51103	3.63856	3.82283
ENSMUSG00000028633.7	5.89747	6.21069	5.90593
ENSMUSG00000028639.14	6.3564	6.61358	6.24595
ENSMUSG00000028640.11	4.59097	4.0475	4.67848
ENSMUSG00000028645.11	4.78438	4.92744	4.90562
ENSMUSG00000028646.16	6.41648	6.28648	6.41951
ENSMUSG00000028647.13	1.10702	1.69648	0.520636
ENSMUSG00000028648.13	3.53979	4.43195	4.23202
ENSMUSG00000028651.12	4.34361	2.65451	3.65773
ENSMUSG00000028655.11	7.31432	7.4231	7.48641
ENSMUSG00000028669.15	4.886	4.63756	4.74084
ENSMUSG00000028670.14	4.34246	4.088	4.15064
ENSMUSG00000028673.10	3.75551	4.20529	3.76391
ENSMUSG00000028677.19	5.77162	5.74283	5.98335
ENSMUSG00000028678.13	5.66075	5.34098	5.34857
ENSMUSG00000028684.14	4.58492	4.51501	4.23881
ENSMUSG00000028691.12	4.21569	3.71521	3.60571
ENSMUSG00000028692.14	5.68939	5.83536	5.76345
ENSMUSG00000028693.15	4.17544	4.2036	4.06808
ENSMUSG00000028698.13	3.16761	3.0615	2.96651
ENSMUSG00000028703.14	4.56719	4.58627	4.50046
ENSMUSG00000028706.14	4.84499	4.96024	4.77891
ENSMUSG00000028708.16	4.85685	5.18548	5.25181
ENSMUSG00000028737.15	3.23544	3.22485	3.04889
ENSMUSG00000028741.13	4.33573	4.09412	4.05546
ENSMUSG00000028743.7	5.56846	5.56266	5.76383
ENSMUSG00000028745.18	4.08838	4.25487	4.41656
ENSMUSG00000028757.4	5.21934	4.82971	4.91985
ENSMUSG00000028758.12	6.22109	6.66937	6.45653
ENSMUSG00000028760.16	4.71253	4.64666	4.3506
ENSMUSG00000028772.19	3.86671	4.03721	3.8124
ENSMUSG00000028788.14	4.63376	4.69826	4.31021
ENSMUSG00000028792.14	6.48801	6.58162	6.52299
ENSMUSG00000028793.15	5.57904	5.8463	5.60882
ENSMUSG00000028796.17	6.26804	6.25545	6.34881
ENSMUSG00000028798.16	4.17816	3.86059	4.18756
ENSMUSG00000028809.16	4.46943	4.4907	4.55318
ENSMUSG00000028820.13	5.09872	5.05335	5.11288
ENSMUSG00000028821.8	4.80808	5.19578	4.92284
ENSMUSG00000028822.11	5.4304	5.1558	5.31547
ENSMUSG00000028825.7	6.25161	5.96715	6.16845
ENSMUSG00000028826.14	4.36671	4.37851	4.21104
ENSMUSG00000028830.14	4.62925	4.46015	4.59837
ENSMUSG00000028832.11	2.56866	2.64692	3.23316
ENSMUSG00000028837.8	6.15592	6.23568	6.16193
ENSMUSG00000028843.8	5.5854	5.75442	5.95624
ENSMUSG00000028847.8	4.15086	4.06387	3.94829
ENSMUSG00000028848.13	6.47508	6.64842	6.53117
ENSMUSG00000028851.6	8.7139	8.86082	8.68234
ENSMUSG00000028854.9	6.37351	6.48757	6.39823
ENSMUSG00000028857.16	3.87698	4.03595	3.98674
ENSMUSG00000028862.6	5.09765	5.63106	5.55378
ENSMUSG00000028863.13	2.70552	2.77058	2.94264
ENSMUSG00000028865.14	7.50975	7.97785	7.80948
ENSMUSG00000028868.13	6.19222	6.07893	6.03688
ENSMUSG00000028869.13	4.63288	4.37685	4.68347
ENSMUSG00000028873.16	5.08865	5.1453	5.05948
ENSMUSG00000028884.14	4.99985	5.07107	4.87781
ENSMUSG00000028890.13	5.05795	5.05055	4.95931
ENSMUSG00000028896.13	3.91442	3.71071	3.60357
ENSMUSG00000028898.15	2.80676	3.42026	2.62657
ENSMUSG00000028902.4	4.91543	5.06649	4.98528
ENSMUSG00000028906.17	4.28798	4.41561	4.24407
ENSMUSG00000028910.12	4.26753	4.59212	4.38174
ENSMUSG00000028911.16	3.16782	3.13949	3.0288
ENSMUSG00000028920.9	5.63102	5.5865	5.67025
ENSMUSG00000028923.14	3.49613	3.11785	3.09642
ENSMUSG00000028932.8	3.95762	4.01623	3.88465
ENSMUSG00000028937.14	5.34105	5.53866	5.47323
ENSMUSG00000028948.16	4.34584	4.41342	4.50444
ENSMUSG00000028953.10	5.90163	6.1476	5.90444
ENSMUSG00000028954.11	4.30279	4.74224	4.84555
ENSMUSG00000028957.12	4.32407	4.13608	4.27817
ENSMUSG00000028960.20	5.80797	6.35992	5.98967
ENSMUSG00000028964.14	4.09733	4.30532	4.64404
ENSMUSG00000028967.10	4.838	4.80582	5.09692
ENSMUSG00000028969.10	4.9167	5.26034	5.09304
ENSMUSG00000028970.9	3.60732	3.32036	3.68509
ENSMUSG00000028973.18	5.21537	5.10014	5.26638
ENSMUSG00000028975.16	4.09484	3.97799	4.24473
ENSMUSG00000029003.11	3.77136	3.58443	3.88543
ENSMUSG00000029012.11	3.4801	3.33705	3.38453
ENSMUSG00000029014.14	2.31391	2.32856	1.75121
ENSMUSG00000029028.14	5.98448	6.15919	6.14214
ENSMUSG00000029030.14	5.82595	5.95216	5.8548
ENSMUSG00000029032.12	6.00579	6.06171	6.21792
ENSMUSG00000029038.9	3.57951	3.24252	2.87232
ENSMUSG00000029048.3	3.73541	3.66799	3.9783
ENSMUSG00000029050.15	7.48822	7.40134	7.39205
ENSMUSG00000029062.14	4.7735	4.73409	4.65126
ENSMUSG00000029063.16	5.37756	5.53048	5.50308
ENSMUSG00000029064.15	4.64602	4.6742	4.18809
ENSMUSG00000029068.16	4.26445	4.38108	4.30473
ENSMUSG00000029089.8	3.59935	3.38489	3.14508
ENSMUSG00000029090.12	5.22787	5.42065	5.28859
ENSMUSG00000029095.17	4.08743	4.27607	4.1754
ENSMUSG00000029098.17	4.2334	3.90736	4.22557
ENSMUSG00000029106.14	5.03554	5.02457	5.06047
ENSMUSG00000029110.13	4.83089	4.83923	4.93136
ENSMUSG00000029111.7	5.83114	6.0011	6.04763
ENSMUSG00000029131.14	4.39968	4.63109	4.37168
ENSMUSG00000029141.16	4.09687	4.36801	4.07717
ENSMUSG00000029145.12	5.9135	5.85367	6.01744
ENSMUSG00000029146.14	4.11448	4.03402	4.47983
ENSMUSG00000029148.15	5.60192	5.3249	5.60789
ENSMUSG00000029149.14	3.40818	3.86879	3.21088
ENSMUSG00000029151.14	7.88995	8.02219	7.94899
ENSMUSG00000029152.13	2.75937	3.13679	3.01617
ENSMUSG00000029174.18	5.81456	5.71992	5.55029
ENSMUSG00000029175.17	3.42293	3.42023	3.66762
ENSMUSG00000029176.13	3.81034	3.83037	3.91825
ENSMUSG00000029177.9	2.85602	2.83355	3.4123
ENSMUSG00000029192.17	7.0214	7.0184	6.97291
ENSMUSG00000029203.16	3.8594	3.84104	3.74853
ENSMUSG00000029204.7	3.1037	3.20433	3.02708
ENSMUSG00000029223.12	9.93548	10.0435	9.92852
ENSMUSG00000029227.15	4.64962	4.61774	4.35975
ENSMUSG00000029233.15	3.66996	3.82449	3.51406
ENSMUSG00000029249.15	5.90637	5.68638	5.72699
ENSMUSG00000029267.17	1.82991	1.76415	1.96683
ENSMUSG00000029279.15	4.3313	4.64553	4.54549
ENSMUSG00000029310.13	3.52038	3.7063	3.70959
ENSMUSG00000029312.12	7.9969	7.68132	7.90548
ENSMUSG00000029313.18	5.09683	4.90876	5.18631
ENSMUSG00000029322.12	6.14917	6.22321	6.35097
ENSMUSG00000029328.15	3.84321	4.17887	3.99173
ENSMUSG00000029330.8	6.00209	6.1572	5.97581
ENSMUSG00000029345.13	4.87071	4.46231	4.59673
ENSMUSG00000029346.12	3.76651	3.22301	3.57266
ENSMUSG00000029359.13	6.28218	6.38093	6.07149
ENSMUSG00000029361.18	4.86378	4.7544	4.90166
ENSMUSG00000029381.16	4.7776	4.57719	4.74568
ENSMUSG00000029388.14	6.13474	6.40059	6.05973
ENSMUSG00000029390.13	4.85147	4.81872	4.854
ENSMUSG00000029397.15	3.36917	3.46654	3.27411
ENSMUSG00000029405.16	5.72809	5.4649	5.59155
ENSMUSG00000029407.10	4.86795	4.69564	4.75225
ENSMUSG00000029408.13	5.38975	5.57281	5.43267
ENSMUSG00000029416.17	4.86656	5.14072	5.01278
ENSMUSG00000029423.10	4.34112	4.41352	4.39185
ENSMUSG00000029427.11	6.47912	6.45912	6.41518
ENSMUSG00000029428.13	4.24904	4.17754	4.00126
ENSMUSG00000029432.12	4.89179	4.85584	4.9096
ENSMUSG00000029439.14	3.73051	3.65192	3.46483
ENSMUSG00000029440.15	3.61568	3.85483	3.57375
ENSMUSG00000029451.14	3.65724	3.67118	3.74821
ENSMUSG00000029455.14	5.90971	5.77549	5.83836
ENSMUSG00000029458.14	5.08652	5.04797	5.13659
ENSMUSG00000029465.14	5.12243	5.42413	5.10403
ENSMUSG00000029466.11	4.57806	4.70035	4.5648
ENSMUSG00000029467.15	7.25059	7.49449	7.25031
ENSMUSG00000029472.13	5.1278	5.02024	5.14964
ENSMUSG00000029474.7	5.59564	5.64998	5.52629
ENSMUSG00000029475.17	6.69852	6.85611	6.63838
ENSMUSG00000029501.14	4.99058	5.04348	4.8971
ENSMUSG00000029502.14	3.94512	3.75854	3.71618
ENSMUSG00000029505.17	6.60523	6.60116	6.64551
ENSMUSG00000029512.11	4.59831	4.68004	4.53246
ENSMUSG00000029513.14	6.21582	6.31634	6.14705
ENSMUSG00000029516.19	5.75665	5.73395	5.76442
ENSMUSG00000029518.15	5.12345	5.34479	5.10683
ENSMUSG00000029528.19	3.62995	3.69895	3.70684
ENSMUSG00000029535.4	4.34302	4.39164	4.54021
ENSMUSG00000029538.14	3.29392	3.79197	3.73789
ENSMUSG00000029547.10	4.51362	4.54327	4.3338
ENSMUSG00000029551.13	1.97303	2.64272	1.67975
ENSMUSG00000029554.15	5.39594	5.26918	5.21366
ENSMUSG00000029560.12	4.68831	4.60139	4.63747
ENSMUSG00000029569.9	2.82849	2.48597	2.81888
ENSMUSG00000029580.14	5.79369	5.24094	5.39543
ENSMUSG00000029591.14	5.10331	5.16855	5.31986
ENSMUSG00000029592.11	6.21444	6.26027	6.35303
ENSMUSG00000029608.10	5.63678	5.87206	5.79001
ENSMUSG00000029610.13	3.79666	3.99858	3.59091
ENSMUSG00000029613.15	4.83435	4.92357	4.81817
ENSMUSG00000029614.13	4.26478	2.95707	4.08511
ENSMUSG00000029622.16	5.19949	5.13809	5.31186
ENSMUSG00000029623.14	2.91073	3.33125	3.1341
ENSMUSG00000029624.10	4.18451	4.20737	4.20254
ENSMUSG00000029625.16	4.41458	4.68604	4.69628
ENSMUSG00000029627.12	4.82293	4.89604	4.90086
ENSMUSG00000029629.17	2.41912	2.07602	2.33747
ENSMUSG00000029632.7	2.56157	2.99256	2.40837
ENSMUSG00000029635.15	3.21713	3.32972	3.46888
ENSMUSG00000029638.17	2.4585	2.42474	2.56851
ENSMUSG00000029642.11	4.78623	4.68741	4.70825
ENSMUSG00000029647.15	3.73022	3.66701	3.68065
ENSMUSG00000029651.16	3.63697	3.70725	3.5842
ENSMUSG00000029656.13	3.27017	3.16183	3.19899
ENSMUSG00000029657.15	4.7069	4.0095	4.36018
ENSMUSG00000029673.17	4.11399	4.15687	4.13902
ENSMUSG00000029674.13	3.97294	4.10796	4.25551
ENSMUSG00000029681.12	4.48595	4.43423	4.60511
ENSMUSG00000029684.14	4.38793	4.64136	4.31397
ENSMUSG00000029686.15	6.43996	6.17967	6.3353
ENSMUSG00000029687.16	4.61324	4.33901	4.38689
ENSMUSG00000029695.13	5.39777	4.93311	4.99799
ENSMUSG00000029699.13	4.57702	4.6613	4.58458
ENSMUSG00000029703.10	3.38691	3.01194	3.40749
ENSMUSG00000029710.15	5.06175	5.22951	5.3618
ENSMUSG00000029713.15	3.64904	3.80063	3.80665
ENSMUSG00000029715.5	4.66851	4.81445	4.7522
ENSMUSG00000029723.16	4.90657	5.0294	4.92757
ENSMUSG00000029725.10	3.18802	3.76412	3.07773
ENSMUSG00000029726.16	5.83616	6.13018	6.03029
ENSMUSG00000029730.16	4.6885	4.60365	4.58779
ENSMUSG00000029736.15	7.5137	7.47556	7.48275
ENSMUSG00000029767.16	4.20941	4.11025	4.19521
ENSMUSG00000029772.17	1.6813	1.58252	1.63014
ENSMUSG00000029777.10	4.51906	4.68085	4.76361
ENSMUSG00000029782.20	3.52938	3.37731	3.37864
ENSMUSG00000029790.16	3.57876	3.32786	3.25344
ENSMUSG00000029804.17	2.95451	2.58198	3.03879
ENSMUSG00000029833.17	5.14936	5.19438	5.22159
ENSMUSG00000029869.7	5.456	5.65344	5.6665
ENSMUSG00000029918.9	3.92769	3.8732	3.66998
ENSMUSG00000029993.16	3.06571	2.98605	3.39499
ENSMUSG00000030001.4	3.67188	4.01128	4.02256
ENSMUSG00000030007.8	3.1281	2.65496	2.89894
ENSMUSG00000030008.9	4.21738	5.06592	4.58071
ENSMUSG00000030019.6	6.36989	6.14257	6.4839
ENSMUSG00000030029.14	6.28639	5.99664	6.07871
ENSMUSG00000030034.12	4.72735	4.36971	4.62825
ENSMUSG00000030037.9	0	0	0
ENSMUSG00000030042.15	4.90756	4.85905	4.6664
ENSMUSG00000030051.10	2.73496	3.17385	2.46447
ENSMUSG00000030057.15	5.13449	5.36284	5.02852
ENSMUSG00000030058.17	3.60067	3.69924	3.58043
ENSMUSG00000030060.14	6.61174	6.7235	6.59149
ENSMUSG00000030062.7	4.37927	4.26846	4.03989
ENSMUSG00000030082.14	4.65201	4.70983	4.85012
ENSMUSG00000030084.11	6.19033	6.2032	6.1381
ENSMUSG00000030086.16	4.07023	4.70043	4.25932
ENSMUSG00000030096.8	4.53481	4.6871	4.86761
ENSMUSG00000030102.11	4.51508	4.20122	4.37465
ENSMUSG00000030103.11	3.63716	3.59369	3.66143
ENSMUSG00000030120.14	6.2888	6.05336	6.04679
ENSMUSG00000030127.15	5.0649	5.23144	5.02292
ENSMUSG00000030138.8	7.03444	7.14111	6.76307
ENSMUSG00000030189.15	7.72096	7.58844	7.67567
ENSMUSG00000030201.15	5.48971	5.39454	5.37527
ENSMUSG00000030213.12	3.99084	3.84288	3.92123
ENSMUSG00000030216.12	5.21808	5.28606	5.19634
ENSMUSG00000030224.10	3.83376	3.85025	3.1883
ENSMUSG00000030246.12	10.5053	10.1948	10.346
ENSMUSG00000030269.14	8.58695	8.1761	8.36146
ENSMUSG00000030270.11	3.5063	3.81806	3.95608
ENSMUSG00000030279.15	5.1133	5.28511	5.15321
ENSMUSG00000030282.14	3.26617	3.24462	3.08492
ENSMUSG00000030286.6	4.3248	4.18237	4.22528
ENSMUSG00000030287.15	3.8891	3.90128	3.71024
ENSMUSG00000030298.10	5.51966	5.39725	5.23173
ENSMUSG00000030306.14	5.67606	5.78167	5.73669
ENSMUSG00000030315.15	3.28124	3.19456	3.47017
ENSMUSG00000030323.13	3.45181	3.47849	3.5647
ENSMUSG00000030342.8	4.3839	4.50945	4.52616
ENSMUSG00000030352.15	5.79124	6.16921	5.81879
ENSMUSG00000030374.15	4.67522	4.71679	4.63654
ENSMUSG00000030397.11	5.07988	5.27057	4.93647
ENSMUSG00000030400.17	3.2518	3.48398	3.04206
ENSMUSG00000030410.16	6.26498	6.3806	6.49392
ENSMUSG00000030417.15	2.74853	3.60765	2.65535
ENSMUSG00000030432.12	6.4016	6.44817	6.44942
ENSMUSG00000030435.16	5.47462	5.51612	5.5188
ENSMUSG00000030451.16	5.74765	5.75079	5.76608
ENSMUSG00000030486.9	6.44475	6.50731	6.51969
ENSMUSG00000030491.16	4.04038	4.15299	4.22758
ENSMUSG00000030494.13	8.10203	7.91326	7.93782
ENSMUSG00000030512.13	3.18783	2.57124	2.69904
ENSMUSG00000030516.14	4.81876	4.72865	4.86722
ENSMUSG00000030530.15	6.96313	6.91198	6.94062
ENSMUSG00000030533.16	0.286072	0.149531	0.350842
ENSMUSG00000030538.15	3.7066	3.84772	3.57151
ENSMUSG00000030543.10	6.42326	6.41447	6.64761
ENSMUSG00000030545.9	4.08415	4.06494	4.02034
ENSMUSG00000030555.16	2.96209	2.75062	3.01294
ENSMUSG00000030556.13	2.97696	3.19652	2.98408
ENSMUSG00000030559.8	5.62376	5.68244	5.84119
ENSMUSG00000030583.16	4.44219	4.1811	4.26515
ENSMUSG00000030591.17	5.20498	5.58465	5.64613
ENSMUSG00000030595.15	4.81567	4.89156	4.72651
ENSMUSG00000030602.13	6.47455	6.6337	6.60269
ENSMUSG00000030603.16	6.07406	5.69981	5.9384
ENSMUSG00000030612.6	3.96313	3.90119	4.15549
ENSMUSG00000030619.10	3.89595	3.71766	3.8291
ENSMUSG00000030647.8	3.76272	3.97802	3.24114
ENSMUSG00000030649.18	2.81468	2.91958	2.55062
ENSMUSG00000030654.9	5.63915	5.90435	5.71075
ENSMUSG00000030677.8	6.36852	6.46729	6.45856
ENSMUSG00000030681.18	4.82509	4.86386	4.82871
ENSMUSG00000030682.4	5.33339	5.13542	4.9922
ENSMUSG00000030685.5	5.46458	5.48959	5.35721
ENSMUSG00000030689.15	3.4196	3.43203	3.25743
ENSMUSG00000030695.16	5.50931	5.4337	5.46657
ENSMUSG00000030697.7	4.16393	4.28031	3.89719
ENSMUSG00000030704.14	2.84317	2.77274	2.81609
ENSMUSG00000030706.17	3.42768	3.90308	3.67617
ENSMUSG00000030714.14	5.70342	6.13029	5.95077
ENSMUSG00000030718.9	5.82257	6.03588	5.88922
ENSMUSG00000030726.16	5.56788	5.71886	5.57721
ENSMUSG00000030738.11	5.56049	5.32338	5.32991
ENSMUSG00000030747.5	4.42137	4.76817	4.58633
ENSMUSG00000030750.13	5.00368	5.67912	5.47554
ENSMUSG00000030751.18	3.01992	2.35394	3.29024
ENSMUSG00000030766.15	3.37883	3.43929	3.27305
ENSMUSG00000030768.12	5.70247	5.39412	5.95656
ENSMUSG00000030774.13	5.61475	5.81475	5.76154
ENSMUSG00000030788.16	3.58172	3.55229	3.4662
ENSMUSG00000030795.18	3.81025	3.56748	3.67934
ENSMUSG00000030801.10	5.53735	5.76915	5.72911
ENSMUSG00000030811.14	6.19739	6.42946	6.3266
ENSMUSG00000030814.17	3.84885	3.92098	3.86154
ENSMUSG00000030816.8	5.63258	5.80684	5.63064
ENSMUSG00000030822.15	5.89164	5.7248	5.78882
ENSMUSG00000030824.17	4.45312	4.3593	4.27216
ENSMUSG00000030842.12	4.70404	4.67483	4.62433
ENSMUSG00000030844.11	3.98565	3.86773	3.89829
ENSMUSG00000030849.18	3.70393	3.63921	3.92969
ENSMUSG00000030852.18	6.4552	6.00497	6.27934
ENSMUSG00000030867.7	7.45873	7.54041	7.47923
ENSMUSG00000030869.11	1.30787	1.68013	1.44837
ENSMUSG00000030870.12	4.53968	4.47389	4.48594
ENSMUSG00000030876.7	2.52114	2.23721	1.97325
ENSMUSG00000030878.11	5.20632	4.9783	4.76402
ENSMUSG00000030884.12	4.43944	4.46002	4.23423
ENSMUSG00000030888.14	4.00321	4.23034	4.22338
ENSMUSG00000030911.7	8.69059	7.46934	8.23757
ENSMUSG00000030942.8	4.26749	4.55841	4.39856
ENSMUSG00000030946.13	4.30592	4.3406	4.61903
ENSMUSG00000030970.16	5.4983	5.41121	5.31515
ENSMUSG00000030982.19	4.09686	4.20459	4.07157
ENSMUSG00000030986.13	4.90949	4.72572	4.87388
ENSMUSG00000030990.18	1.40311	1.35813	1.47667
ENSMUSG00000030994.16	5.47506	5.39445	5.34399
ENSMUSG00000031010.17	4.29308	4.09851	4.05941
ENSMUSG00000031022.15	4.062	4.07747	4.08878
ENSMUSG00000031059.9	6.2681	5.72261	6.36541
ENSMUSG00000031065.14	5.83467	5.938	5.63338
ENSMUSG00000031145.15	5.04049	5.0926	5.10355
ENSMUSG00000031150.13	4.45236	4.3354	4.5578
ENSMUSG00000031154.15	5.55566	5.48449	5.34779
ENSMUSG00000031167.16	2.80361	3.21568	3.36714
ENSMUSG00000031221.7	3.23418	3.55994	3.18642
ENSMUSG00000031229.16	2.76653	2.45596	2.60387
ENSMUSG00000031255.14	4.2203	4.17583	4.03055
ENSMUSG00000031299.10	3.71707	3.8759	4.10126
ENSMUSG00000031311.17	5.39026	5.66756	5.51069
ENSMUSG00000031320.9	5.75874	5.59836	5.85322
ENSMUSG00000031353.13	7.31133	7.39907	7.26791
ENSMUSG00000031370.12	2.6379	3.00555	2.83681
ENSMUSG00000031386.14	5.18256	4.89719	5.21914
ENSMUSG00000031400.10	7.62049	7.9825	7.77954
ENSMUSG00000031422.16	4.10436	4.00041	3.8228
ENSMUSG00000031441.15	4.95571	5.15429	4.99958
ENSMUSG00000031447.7	7.15876	7.14455	7.07451
ENSMUSG00000031458.8	2.31205	2.28922	2.37864
ENSMUSG00000031461.4	3.97142	3.83915	3.79852
ENSMUSG00000031482.9	5.26805	5.37903	5.4925
ENSMUSG00000031487.5	5.9127	5.93066	5.94186
ENSMUSG00000031488.14	3.56649	3.46848	3.31229
ENSMUSG00000031511.16	4.51897	4.18888	4.13095
ENSMUSG00000031529.5	4.31461	4.25354	4.35342
ENSMUSG00000031532.7	5.64025	5.82304	5.82321
ENSMUSG00000031538.6	8.74627	8.94764	8.81661
ENSMUSG00000031546.6	5.32749	6.24058	5.52527
ENSMUSG00000031562.15	3.7458	3.94412	3.65478
ENSMUSG00000031563.8	6.19702	6.33123	6.23716
ENSMUSG00000031570.17	4.17655	4.33708	4.04797
ENSMUSG00000031586.17	4.44712	4.27514	4.39899
ENSMUSG00000031596.15	5.10259	4.88879	5.09285
ENSMUSG00000031601.16	3.09789	2.91014	2.72732
ENSMUSG00000031609.3	7.37987	7.46795	7.30331
ENSMUSG00000031622.16	5.16588	5.29176	5.35735
ENSMUSG00000031626.18	2.78917	2.48809	2.62422
ENSMUSG00000031633.4	4.47875	3.84071	4.13899
ENSMUSG00000031642.9	5.18694	4.99035	5.12682
ENSMUSG00000031652.11	4.67871	4.78872	4.78688
ENSMUSG00000031661.12	6.73045	6.89569	6.77655
ENSMUSG00000031667.16	1.99345	2.10599	1.63833
ENSMUSG00000031668.14	2.01226	1.46606	2.08558
ENSMUSG00000031672.8	4.05152	4.21023	4.43996
ENSMUSG00000031697.12	3.99529	4.10299	3.4346
ENSMUSG00000031701.6	4.67069	5.04278	4.66847
ENSMUSG00000031708.17	4.18316	4.47257	4.38208
ENSMUSG00000031715.14	3.52261	3.51172	3.58972
ENSMUSG00000031728.10	3.58489	3.77651	3.68098
ENSMUSG00000031740.8	4.43232	4.19023	4.39556
ENSMUSG00000031750.15	5.01272	4.97575	5.22687
ENSMUSG00000031751.14	7.23641	7.49058	7.23815
ENSMUSG00000031753.16	5.22909	5.01452	4.94402
ENSMUSG00000031756.5	4.75519	4.83217	4.90221
ENSMUSG00000031762.7	0	0	0
ENSMUSG00000031765.8	0.626185	0	1.2415
ENSMUSG00000031767.13	3.92821	4.22081	3.97752
ENSMUSG00000031774.8	5.44267	5.51376	5.32664
ENSMUSG00000031781.14	3.9456	4.11787	3.93137
ENSMUSG00000031782.15	3.97641	4.13393	4.1224
ENSMUSG00000031783.10	5.86305	5.98108	5.87621
ENSMUSG00000031785.16	6.25879	6.06132	6.15163
ENSMUSG00000031788.14	4.91372	5.12482	4.96923
ENSMUSG00000031818.12	6.11174	6.29164	6.24526
ENSMUSG00000031819.13	4.42578	4.54952	4.40517
ENSMUSG00000031820.9	4.3116	4.31616	4.04836
ENSMUSG00000031821.11	3.98875	4.13283	3.91731
ENSMUSG00000031822.20	6.86054	6.94384	6.95394
ENSMUSG00000031823.14	4.45304	4.23898	4.52118
ENSMUSG00000031826.20	4.72034	4.76792	4.79529
ENSMUSG00000031839.7	4.16352	3.35626	4.23374
ENSMUSG00000031840.12	4.19692	3.95813	4.12272
ENSMUSG00000031843.2	5.84833	6.30442	5.90397
ENSMUSG00000031848.15	4.8767	4.57907	4.39669
ENSMUSG00000031851.14	3.40964	2.81869	3.35366
ENSMUSG00000031858.16	4.15962	4.07403	4.1541
ENSMUSG00000031862.11	4.71185	4.88476	4.72291
ENSMUSG00000031865.16	3.88604	4.04123	3.94775
ENSMUSG00000031879.14	4.99267	5.35601	4.84048
ENSMUSG00000031889.9	4.36808	4.21153	4.42696
ENSMUSG00000031903.7	5.45336	5.58004	5.51911
ENSMUSG00000031913.9	4.70628	4.79045	5.1517
ENSMUSG00000031916.17	4.04264	3.88205	4.16647
ENSMUSG00000031918.16	3.4585	3.7503	3.73167
[truncated: 1,979 more rows]

## Sheet: GV-MII-CHX-tail
	GV	MII	In
ENSMUSG00000000028.15	5.00509	5.97737	0
ENSMUSG00000000037.17	6.971	8.28086	7.26493
ENSMUSG00000000085.16	8.21225	9.1268	8.58122
ENSMUSG00000000088.7	4.04933	0	0
ENSMUSG00000000094.12	7.96524	5.97737	6.85302
ENSMUSG00000000134.17	8.96235	6.96588	8.92146
ENSMUSG00000000142.15	7.66701	9.1268	8.58122
ENSMUSG00000000149.10	7.55212	7.54699	7.67762
ENSMUSG00000000171.5	6.55979	0	5.69861
ENSMUSG00000000214.11	7.77342	7.96009	6.27428
ENSMUSG00000000253.13	7.77342	0	5.69861
ENSMUSG00000000303.12	7.55212	9.54119	7.99814
ENSMUSG00000000318.16	5.00509	5.97737	6.68465
ENSMUSG00000000346.9	7.55212	7.54699	6.68465
ENSMUSG00000000374.8	7.29062	7.96009	7.00377
ENSMUSG00000000399.10	8.28601	0	8.48195
ENSMUSG00000000441.17	0	0	0
ENSMUSG00000000532.11	6.55979	0	6.27428
ENSMUSG00000000538.18	7.42729	8.28086	8.13513
ENSMUSG00000000552.10	7.87251	8.54312	7.48598
ENSMUSG00000000568.15	5.98245	5.97737	7.00377
ENSMUSG00000000631.20	7.55212	7.96009	7.00377
ENSMUSG00000000701.8	5.98245	8.54312	5.69861
ENSMUSG00000000730.13	7.29062	6.96588	8.48195
ENSMUSG00000000732.9	8.35618	6.96588	5.69861
ENSMUSG00000000740.12	8.21225	7.54699	8.13513
ENSMUSG00000000743.9	6.29981	0	5.69861
ENSMUSG00000000751.13	8.35618	8.28086	7.67762
ENSMUSG00000000782.16	6.29981	5.97737	4.72612
ENSMUSG00000000787.12	8.60701	8.54312	8.58122
ENSMUSG00000000811.13	7.42729	0	7.26493
ENSMUSG00000000823.16	0	0	0
ENSMUSG00000000827.18	7.66701	8.95719	7.99814
ENSMUSG00000000902.13	7.29062	7.54699	7.26493
ENSMUSG00000000915.15	8.21225	8.28086	8.37535
ENSMUSG00000001017.15	6.29981	0	4.72612
ENSMUSG00000001036.17	9.2837	8.76496	9.67233
ENSMUSG00000001039.12	7.13965	7.96009	7.99814
ENSMUSG00000001056.3	7.13965	5.97737	7.00377
ENSMUSG00000001062.18	5.00509	0	4.72612
ENSMUSG00000001082.12	5.575	0	6.27428
ENSMUSG00000001098.15	5.98245	0	4.72612
ENSMUSG00000001103.7	7.42729	6.96588	6.68465
ENSMUSG00000001120.15	5.575	0	5.69861
ENSMUSG00000001150.7	7.29062	7.54699	7.84676
ENSMUSG00000001151.10	9.04964	9.86273	8.76135
ENSMUSG00000001156.9	8.42309	7.54699	8.48195
ENSMUSG00000001157.13	7.29062	0	7.00377
ENSMUSG00000001158.13	7.96524	8.76496	8.13513
ENSMUSG00000001166.17	10.9027	10.4789	10.6714
ENSMUSG00000001168.16	9.80655	7.54699	9.71667
ENSMUSG00000001175.16	9.17141	10.9994	9.13256
ENSMUSG00000001228.14	11.2909	11.2403	11.2103
ENSMUSG00000001247.16	0	0	0
ENSMUSG00000001270.9	9.20982	7.96009	8.13513
ENSMUSG00000001289.12	8.77012	8.95719	9.42754
ENSMUSG00000001300.16	5.98245	5.97737	4.72612
ENSMUSG00000001349.5	5.98245	6.96588	7.26493
ENSMUSG00000001403.13	7.66701	8.54312	7.26493
ENSMUSG00000001416.13	8.21225	5.97737	8.58122
ENSMUSG00000001424.14	7.13965	8.28086	7.67762
ENSMUSG00000001440.5	7.42729	0	6.68465
ENSMUSG00000001445.10	5.00509	0	0
ENSMUSG00000001472.17	9.24723	9.27854	9.19658
ENSMUSG00000001473.7	9.00665	7.54699	9.13256
ENSMUSG00000001517.14	8.42309	8.54312	8.13513
ENSMUSG00000001521.12	7.66701	7.96009	7.99814
ENSMUSG00000001525.10	8.77012	7.96009	8.48195
ENSMUSG00000001552.14	5.98245	7.54699	6.27428
ENSMUSG00000001604.14	7.96524	8.76496	8.37535
ENSMUSG00000001627.12	6.55979	5.97737	6.68465
ENSMUSG00000001642.18	6.78	0	5.69861
ENSMUSG00000001666.8	0	0	0
ENSMUSG00000001674.11	8.28601	9.7633	8.48195
ENSMUSG00000001687.15	7.66701	8.28086	7.00377
ENSMUSG00000001729.14	8.28601	5.97737	8.37535
ENSMUSG00000001739.14	4.04933	0	5.69861
ENSMUSG00000001763.14	8.05236	6.96588	8.37535
ENSMUSG00000001767.5	7.66701	6.96588	8.13513
ENSMUSG00000001783.3	6.78	0	6.27428
ENSMUSG00000001794.13	8.35618	0	8.37535
ENSMUSG00000001829.17	7.66701	5.97737	7.26493
ENSMUSG00000001847.14	7.42729	6.96588	8.37535
ENSMUSG00000001855.15	8.42309	7.96009	8.58122
ENSMUSG00000001909.16	7.29062	5.97737	7.26493
ENSMUSG00000001910.5	7.13965	7.54699	6.68465
ENSMUSG00000001924.15	9.24723	10.4789	10.0642
ENSMUSG00000001962.8	8.48704	5.97737	7.84676
ENSMUSG00000001964.14	5.00509	5.97737	5.69861
ENSMUSG00000001995.9	7.29062	6.96588	6.68465
ENSMUSG00000001999.15	0	0	0
ENSMUSG00000002014.12	6.29981	0	4.72612
ENSMUSG00000002015.5	5.98245	0	6.27428
ENSMUSG00000002031.13	8.42309	5.97737	7.67762
ENSMUSG00000002052.6	9.35398	8.54312	9.25788
ENSMUSG00000002064.10	7.66701	8.54312	7.67762
ENSMUSG00000002102.15	7.13965	5.97737	7.67762
ENSMUSG00000002107.18	8.13452	8.95719	7.48598
ENSMUSG00000002129.11	7.87251	7.96009	8.13513
ENSMUSG00000002147.18	7.77342	6.96588	7.99814
ENSMUSG00000002222.14	7.55212	7.54699	8.48195
ENSMUSG00000002250.16	5.575	7.54699	6.68465
ENSMUSG00000002297.16	7.66701	7.54699	7.48598
ENSMUSG00000002307.16	6.55979	6.96588	5.69861
ENSMUSG00000002332.16	7.13965	6.96588	7.00377
ENSMUSG00000002365.10	7.55212	5.97737	7.48598
ENSMUSG00000002372.9	7.55212	5.97737	8.37535
ENSMUSG00000002379.7	8.86943	9.27854	8.92146
ENSMUSG00000002395.14	7.29062	5.97737	5.69861
ENSMUSG00000002416.13	5.575	0	7.26493
ENSMUSG00000002455.14	8.35618	8.95719	8.48195
ENSMUSG00000002477.5	7.96524	8.28086	8.84363
ENSMUSG00000002489.16	9.54635	9.7633	9.64963
ENSMUSG00000002524.17	9.51601	7.96009	9.13256
ENSMUSG00000002546.17	8.54827	8.54312	7.67762
ENSMUSG00000002578.18	7.42729	8.28086	9.53049
ENSMUSG00000002608.8	6.78	5.97737	5.69861
ENSMUSG00000002635.11	7.42729	5.97737	7.67762
ENSMUSG00000002658.9	7.77342	0	8.48195
ENSMUSG00000002661.14	8.48704	5.97737	7.84676
ENSMUSG00000002733.8	6.971	7.96009	7.48598
ENSMUSG00000002748.7	7.66701	8.54312	7.99814
ENSMUSG00000002767.13	8.21225	6.96588	7.67762
ENSMUSG00000002768.8	7.87251	0	7.00377
ENSMUSG00000002778.14	7.42729	6.96588	4.72612
ENSMUSG00000002797.9	9.00665	8.76496	8.67409
ENSMUSG00000002799.6	9.04964	9.54119	8.58122
ENSMUSG00000002812.4	6.971	0	5.69861
ENSMUSG00000002814.15	7.13965	5.97737	7.67762
ENSMUSG00000002833.11	6.78	0	0
ENSMUSG00000002835.9	5.00509	6.96588	4.72612
ENSMUSG00000002844.9	5.98245	0	6.27428
ENSMUSG00000002845.14	6.29981	0	4.72612
ENSMUSG00000002870.8	8.05236	7.96009	8.37535
ENSMUSG00000002871.14	8.48704	9.1268	8.92146
ENSMUSG00000002900.17	10.484	11.1249	10.3721
ENSMUSG00000002910.11	8.77012	9.54119	8.99531
ENSMUSG00000002949.15	6.29981	0	7.48598
ENSMUSG00000002968.9	8.77012	9.41583	8.26023
ENSMUSG00000002981.10	9.09138	8.95719	8.84363
ENSMUSG00000002984.17	9.17141	5.97737	9.80146
ENSMUSG00000003033.15	7.66701	7.96009	7.26493
ENSMUSG00000003038.15	5.00509	0	4.72612
ENSMUSG00000003051.13	5.98245	5.97737	6.27428
ENSMUSG00000003062.13	7.42729	5.97737	6.27428
ENSMUSG00000003068.17	6.971	5.97737	7.00377
ENSMUSG00000003072.15	8.21225	6.96588	8.67409
ENSMUSG00000003119.14	7.13965	6.96588	7.00377
ENSMUSG00000003134.10	4.04933	0	0
ENSMUSG00000003135.15	8.71777	8.54312	8.84363
ENSMUSG00000003166.20	5.575	0	5.69861
ENSMUSG00000003200.10	5.00509	0	4.72612
ENSMUSG00000003233.12	5.98245	0	5.69861
ENSMUSG00000003234.16	10.0053	7.54699	9.47993
ENSMUSG00000003269.17	8.05236	0	7.67762
ENSMUSG00000003299.10	7.55212	6.96588	7.26493
ENSMUSG00000003309.14	8.13452	6.96588	8.13513
ENSMUSG00000003344.14	7.77342	7.96009	7.26493
ENSMUSG00000003345.16	8.42309	7.96009	7.67762
ENSMUSG00000003346.14	6.55979	0	7.48598
ENSMUSG00000003363.15	7.42729	5.97737	7.67762
ENSMUSG00000003380.11	7.13965	0	4.72612
ENSMUSG00000003402.14	7.29062	6.96588	6.27428
ENSMUSG00000003410.8	8.42309	10.862	8.99531
ENSMUSG00000003411.10	8.60701	5.97737	8.13513
ENSMUSG00000003421.13	7.87251	0	5.69861
ENSMUSG00000003429.11	7.29062	0	5.69861
ENSMUSG00000003435.9	0	0	0
ENSMUSG00000003437.14	7.55212	6.96588	7.84676
ENSMUSG00000003438.17	7.87251	5.97737	7.48598
ENSMUSG00000003464.13	4.04933	0	7.00377
ENSMUSG00000003526.12	5.575	0	7.00377
ENSMUSG00000003527.9	8.13452	5.97737	7.00377
ENSMUSG00000003528.15	7.42729	5.97737	8.76135
ENSMUSG00000003531.15	8.54827	5.97737	8.26023
ENSMUSG00000003534.17	4.04933	0	5.69861
ENSMUSG00000003604.14	8.28601	5.97737	7.48598
ENSMUSG00000003660.10	5.575	0	6.27428
ENSMUSG00000003662.10	6.78	0	6.68465
ENSMUSG00000003680.16	6.78	6.96588	7.26493
ENSMUSG00000003779.16	0	0	0
ENSMUSG00000003808.18	5.98245	6.96588	6.68465
ENSMUSG00000003810.13	8.13452	7.54699	7.84676
ENSMUSG00000003814.8	10.2825	8.54312	10.4131
ENSMUSG00000003824.12	9.48503	8.76496	8.99531
ENSMUSG00000003865.16	8.60701	8.95719	7.84676
ENSMUSG00000003868.14	6.78	5.97737	7.67762
ENSMUSG00000003873.11	0	0	0
ENSMUSG00000003955.8	0	0	5.69861
ENSMUSG00000003970.9	8.91664	8.28086	8.76135
ENSMUSG00000004032.10	8.71777	9.27854	9.13256
ENSMUSG00000004040.16	7.13965	7.54699	8.37535
ENSMUSG00000004054.9	7.96524	6.96588	8.37535
ENSMUSG00000004056.15	5.575	7.96009	4.72612
ENSMUSG00000004069.17	6.55979	0	5.69861
ENSMUSG00000004096.9	6.55979	6.96588	7.48598
ENSMUSG00000004099.16	11.6394	11.6552	11.5165
ENSMUSG00000004100.12	9.09138	8.54312	8.92146
ENSMUSG00000004207.14	5.575	0	4.72612
ENSMUSG00000004264.17	9.00665	6.96588	7.84676
ENSMUSG00000004268.11	5.98245	5.97737	5.69861
ENSMUSG00000004285.12	7.66701	5.97737	7.84676
ENSMUSG00000004393.10	8.13452	6.96588	8.76135
ENSMUSG00000004460.17	6.78	0	5.69861
ENSMUSG00000004535.12	8.13452	6.96588	7.67762
ENSMUSG00000004567.16	5.98245	5.97737	5.69861
ENSMUSG00000004642.13	9.35398	9.54119	7.99814
ENSMUSG00000004667.18	8.05236	6.96588	5.69861
ENSMUSG00000004677.17	7.66701	7.96009	7.48598
ENSMUSG00000004771.12	8.21225	8.54312	8.92146
ENSMUSG00000004788.11	6.78	0	4.72612
ENSMUSG00000004789.10	7.87251	0	8.13513
ENSMUSG00000004865.16	9.86789	9.65652	9.53049
ENSMUSG00000004880.11	4.04933	5.97737	4.72612
ENSMUSG00000004885.5	7.13965	5.97737	8.37535
ENSMUSG00000004897.16	8.13452	7.54699	7.26493
ENSMUSG00000004929.12	9.04964	8.76496	8.58122
ENSMUSG00000004934.14	9.66167	11.5397	10.5542
ENSMUSG00000004936.8	7.87251	7.96009	7.26493
ENSMUSG00000004937.6	8.82063	7.96009	8.37535
ENSMUSG00000004947.15	10.9489	11.4142	11.1142
ENSMUSG00000004948.12	12.3985	11.3124	12.4974
ENSMUSG00000004952.13	9.84367	9.1268	10.1637
ENSMUSG00000004980.16	7.55212	7.54699	7.00377
ENSMUSG00000004994.12	7.87251	7.54699	7.00377
ENSMUSG00000005102.13	5.98245	0	5.69861
ENSMUSG00000005103.12	6.78	6.96588	6.68465
ENSMUSG00000005161.15	10.246	9.27854	9.88154
ENSMUSG00000005204.12	4.04933	6.96588	5.69861
ENSMUSG00000005225.15	6.55979	8.28086	7.48598
ENSMUSG00000005312.15	10.0693	10.9092	10.2264
ENSMUSG00000005354.16	8.86943	7.96009	8.80307
ENSMUSG00000005370.4	0	5.97737	4.72612
ENSMUSG00000005373.13	8.42309	6.96588	8.37535
ENSMUSG00000005410.6	8.54827	6.96588	8.84363
ENSMUSG00000005417.17	8.82063	8.28086	7.99814
ENSMUSG00000005442.13	7.55212	9.1268	8.37535
ENSMUSG00000005447.12	7.77342	0	7.48598
ENSMUSG00000005469.10	6.29981	7.54699	4.72612
ENSMUSG00000005470.8	7.42729	8.54312	5.69861
ENSMUSG00000005481.18	0	0	0
ENSMUSG00000005483.10	8.77012	8.28086	8.13513
ENSMUSG00000005503.8	6.971	0	6.68465
ENSMUSG00000005506.16	7.96524	9.1268	5.69861
ENSMUSG00000005510.9	7.55212	0	6.68465
ENSMUSG00000005514.14	6.29981	0	5.69861
ENSMUSG00000005566.14	9.20982	9.27854	9.13256
ENSMUSG00000005575.16	8.13452	6.96588	7.26493
ENSMUSG00000005610.17	7.55212	5.97737	7.48598
ENSMUSG00000005615.15	0	0	0
ENSMUSG00000005621.11	10.2825	8.28086	10.1954
ENSMUSG00000005625.15	9.09138	7.96009	9.13256
ENSMUSG00000005667.8	8.13452	9.27854	8.58122
ENSMUSG00000005672.12	7.96524	8.28086	8.26023
ENSMUSG00000005682.9	6.29981	0	7.00377
ENSMUSG00000005683.8	8.91664	8.28086	8.37535
ENSMUSG00000005686.17	5.575	0	5.69861
ENSMUSG00000005687.14	5.00509	0	5.69861
ENSMUSG00000005698.15	7.55212	7.96009	6.68465
ENSMUSG00000005699.16	6.971	0	6.68465
ENSMUSG00000005732.14	6.78	9.27854	7.26493
ENSMUSG00000005774.12	0	0	0
ENSMUSG00000005779.12	7.42729	6.96588	5.69861
ENSMUSG00000005846.12	9.86789	9.1268	9.31668
ENSMUSG00000005871.15	6.55979	5.97737	6.68465
ENSMUSG00000005881.13	9.09138	8.76496	9.13256
ENSMUSG00000005882.18	7.42729	5.97737	7.26493
ENSMUSG00000005886.14	6.971	6.96588	7.00377
ENSMUSG00000005899.14	5.575	5.97737	0
ENSMUSG00000005936.19	5.575	5.97737	6.27428
ENSMUSG00000005981.11	6.29981	5.97737	5.69861
ENSMUSG00000006024.13	6.29981	5.97737	4.72612
ENSMUSG00000006057.15	9.45337	6.96588	8.67409
ENSMUSG00000006095.12	8.35618	5.97737	8.67409
ENSMUSG00000006169.20	5.98245	5.97737	6.68465
ENSMUSG00000006205.13	7.13965	0	6.68465
ENSMUSG00000006273.14	7.55212	7.54699	7.48598
ENSMUSG00000006276.10	7.96524	7.96009	7.84676
ENSMUSG00000006299.13	5.98245	6.96588	6.27428
ENSMUSG00000006301.17	8.13452	7.54699	7.99814
ENSMUSG00000006304.14	7.13965	8.54312	7.99814
ENSMUSG00000006307.16	7.55212	9.41583	8.13513
ENSMUSG00000006315.9	5.98245	0	5.69861
ENSMUSG00000006333.14	9.2837	5.97737	8.76135
ENSMUSG00000006335.16	8.60701	7.54699	7.99814
ENSMUSG00000006378.15	6.55979	5.97737	6.27428
ENSMUSG00000006390.15	8.35618	6.96588	8.26023
ENSMUSG00000006392.16	6.78	5.97737	6.68465
ENSMUSG00000006398.15	6.55979	8.54312	7.26493
ENSMUSG00000006418.17	9.7425	10.6556	9.95741
ENSMUSG00000006442.10	7.96524	0	8.26023
ENSMUSG00000006456.10	7.29062	7.96009	7.67762
ENSMUSG00000006457.4	7.77342	5.97737	8.13513
ENSMUSG00000006463.13	6.29981	6.96588	7.00377
ENSMUSG00000006498.16	0	0	6.27428
ENSMUSG00000006527.16	8.21225	8.28086	8.37535
ENSMUSG00000006585.3	7.66701	5.97737	8.13513
ENSMUSG00000006587.6	7.42729	6.96588	6.27428
ENSMUSG00000006673.14	6.55979	0	7.00377
ENSMUSG00000006676.16	9.31926	9.54119	9.57933
ENSMUSG00000006715.11	5.575	0	6.68465
ENSMUSG00000006717.7	7.29062	0	6.68465
ENSMUSG00000006800.14	5.575	5.97737	4.72612
ENSMUSG00000006932.17	4.04933	5.97737	0
ENSMUSG00000006941.5	9.2837	8.28086	8.58122
ENSMUSG00000006998.16	7.77342	5.97737	6.68465
ENSMUSG00000007021.5	4.04933	5.97737	7.00377
ENSMUSG00000007036.15	4.04933	8.28086	7.84676
ENSMUSG00000007050.17	7.87251	5.97737	7.99814
ENSMUSG00000007476.18	7.13965	5.97737	7.00377
ENSMUSG00000007564.15	7.77342	7.54699	6.68465
ENSMUSG00000007570.16	4.04933	0	5.69861
ENSMUSG00000007589.9	0	0	0
ENSMUSG00000007603.9	5.98245	6.96588	7.00377
ENSMUSG00000007656.13	8.96235	0	8.67409
ENSMUSG00000007659.18	9.24723	7.96009	9.06557
ENSMUSG00000007670.10	8.66345	9.65652	8.92146
ENSMUSG00000007721.6	7.66701	6.96588	7.26493
ENSMUSG00000007777.9	5.575	6.96588	6.27428
ENSMUSG00000007812.16	9.20982	8.76496	8.99531
ENSMUSG00000007815.13	7.13965	0	7.00377
ENSMUSG00000007836.6	6.971	7.54699	0
ENSMUSG00000007867.9	7.55212	7.54699	8.13513
ENSMUSG00000007872.3	0	0	0
ENSMUSG00000007880.16	8.96235	8.28086	9.13256
ENSMUSG00000007891.16	7.87251	7.54699	5.69861
ENSMUSG00000007892.8	10.1505	9.95574	10.2264
ENSMUSG00000008036.11	9.35398	8.54312	8.48195
ENSMUSG00000008129.14	7.66701	0	7.26493
ENSMUSG00000008348.9	10.1206	8.76496	9.31668
ENSMUSG00000008393.9	9.09138	9.1268	8.76135
ENSMUSG00000008429.8	7.29062	7.54699	7.26493
ENSMUSG00000008450.8	4.04933	0	6.68465
ENSMUSG00000008489.18	9.02831	8.95719	8.13513
ENSMUSG00000008496.19	9.20982	9.7633	9.06557
ENSMUSG00000008668.15	8.39002	0	7.48598
ENSMUSG00000008682.13	7.42729	5.97737	7.26493
ENSMUSG00000008690.15	7.66701	6.96588	6.68465
ENSMUSG00000008892.12	7.87251	0	7.84676
ENSMUSG00000008958.14	7.87251	9.65652	7.26493
ENSMUSG00000009013.5	7.77342	7.54699	8.26023
ENSMUSG00000009035.15	6.29981	5.97737	7.67762
ENSMUSG00000009073.16	6.55979	8.28086	7.84676
ENSMUSG00000009076.10	0	0	0
ENSMUSG00000009079.16	5.98245	0	6.27428
ENSMUSG00000009090.17	9.00665	6.96588	9.25788
ENSMUSG00000009092.5	7.13965	0	7.26493
ENSMUSG00000009291.13	7.55212	0	7.67762
ENSMUSG00000009293.17	7.77342	8.76496	7.67762
ENSMUSG00000009470.17	7.96524	7.96009	7.67762
ENSMUSG00000009545.14	6.29981	0	6.68465
ENSMUSG00000009549.14	6.55979	7.54699	7.00377
ENSMUSG00000009555.16	4.04933	0	5.69861
ENSMUSG00000009563.16	0	0	0
ENSMUSG00000009566.12	6.29981	6.96588	7.26493
ENSMUSG00000009569.14	6.29981	5.97737	0
ENSMUSG00000009628.14	4.04933	0	0
ENSMUSG00000009640.11	8.54827	0	8.26023
ENSMUSG00000009647.13	7.96524	7.96009	8.48195
ENSMUSG00000009681.10	6.971	0	5.69861
ENSMUSG00000009741.15	5.575	0	6.27428
ENSMUSG00000009863.14	8.21225	0	7.00377
ENSMUSG00000009894.15	6.29981	0	6.68465
ENSMUSG00000009927.9	6.971	0	7.48598
ENSMUSG00000009995.17	7.13965	5.97737	7.26493
ENSMUSG00000010047.12	5.98245	0	4.72612
ENSMUSG00000010057.8	7.13965	0	7.26493
ENSMUSG00000010067.13	0	0	0
ENSMUSG00000010095.13	8.54827	8.54312	8.67409
ENSMUSG00000010097.15	6.78	0	6.27428
ENSMUSG00000010110.17	10.2274	8.76496	9.91997
ENSMUSG00000010205.11	0	0	0
ENSMUSG00000010376.15	7.96524	8.28086	7.67762
ENSMUSG00000010406.12	6.971	0	0
ENSMUSG00000010592.9	8.82063	8.54312	8.84363
ENSMUSG00000010607.8	9.00665	7.96009	8.92146
ENSMUSG00000010609.15	8.28601	8.54312	7.67762
ENSMUSG00000010914.10	7.66701	7.54699	8.67409
ENSMUSG00000010936.11	7.42729	7.96009	8.48195
ENSMUSG00000011096.17	5.00509	5.97737	4.72612
ENSMUSG00000011179.8	4.04933	5.97737	6.27428
ENSMUSG00000011257.19	6.971	5.97737	5.69861
ENSMUSG00000011267.8	9.48503	7.54699	9.47993
ENSMUSG00000011589.9	7.55212	6.96588	7.84676
ENSMUSG00000011632.7	7.66701	5.97737	7.67762
ENSMUSG00000011831.16	6.971	7.96009	7.00377
ENSMUSG00000011877.13	7.13965	6.96588	6.27428
ENSMUSG00000011884.13	4.04933	5.97737	5.69861
ENSMUSG00000012114.17	8.21225	8.28086	8.67409
ENSMUSG00000012296.16	7.13965	9.1268	7.26493
ENSMUSG00000012350.15	8.82063	6.96588	7.26493
ENSMUSG00000012405.16	6.29981	5.97737	4.72612
ENSMUSG00000012483.4	5.98245	5.97737	6.27428
ENSMUSG00000012848.15	9.42099	6.96588	8.58122
ENSMUSG00000013160.7	7.77342	7.96009	7.67762
ENSMUSG00000013236.17	7.13965	0	7.00377
ENSMUSG00000013593.12	7.42729	7.54699	8.13513
ENSMUSG00000013701.13	5.98245	6.96588	0
ENSMUSG00000013822.7	10.9489	9.86273	10.5784
ENSMUSG00000013858.14	6.29981	6.96588	7.26493
ENSMUSG00000013973.12	0	0	5.69861
ENSMUSG00000014074.17	8.05236	8.95719	7.84676
ENSMUSG00000014077.13	5.98245	5.97737	4.72612
ENSMUSG00000014177.10	7.77342	5.97737	7.26493
ENSMUSG00000014195.16	6.78	5.97737	6.27428
ENSMUSG00000014294.4	9.24723	7.96009	7.67762
ENSMUSG00000014301.13	8.91664	8.95719	9.06557
ENSMUSG00000014313.15	8.05236	7.54699	8.13513
ENSMUSG00000014426.9	5.575	0	7.48598
ENSMUSG00000014470.4	5.98245	5.97737	6.27428
ENSMUSG00000014503.15	10.4996	8.76496	10.0295
ENSMUSG00000014554.13	6.55979	6.96588	6.27428
ENSMUSG00000014592.21	6.78	7.96009	0
ENSMUSG00000014599.10	5.00509	7.54699	5.69861
ENSMUSG00000014601.13	9.00665	10.1255	8.99531
ENSMUSG00000014633.15	8.35618	7.54699	7.48598
ENSMUSG00000014767.17	6.29981	0	6.01497
ENSMUSG00000014769.10	7.87251	5.97737	8.26023
ENSMUSG00000014771.13	0	0	0
ENSMUSG00000014859.9	7.66701	8.54312	7.67762
ENSMUSG00000014867.9	9.17141	8.54312	8.58122
ENSMUSG00000014959.12	8.60701	7.54699	7.84676
ENSMUSG00000015023.7	8.48704	7.54699	8.67409
ENSMUSG00000015090.13	5.575	0	0
ENSMUSG00000015092.9	7.55212	7.54699	5.69861
ENSMUSG00000015120.15	5.98245	7.54699	7.48598
ENSMUSG00000015126.9	4.04933	0	0
ENSMUSG00000015143.15	8.28601	8.28086	8.13513
ENSMUSG00000015165.16	6.55979	0	6.68465
ENSMUSG00000015176.11	8.48704	7.96009	8.99531
ENSMUSG00000015305.6	6.55979	0	6.27428
ENSMUSG00000015335.16	4.04933	0	5.69861
ENSMUSG00000015341.17	6.55979	5.97737	5.69861
ENSMUSG00000015461.15	6.29981	6.96588	7.48598
ENSMUSG00000015474.16	9.20982	9.65652	9.84205
ENSMUSG00000015478.13	0	0	0
ENSMUSG00000015522.18	0	0	0
ENSMUSG00000015575.15	6.55979	5.97737	6.27428
ENSMUSG00000015605.6	6.29981	5.97737	8.67409
ENSMUSG00000015647.9	6.29981	7.54699	6.27428
ENSMUSG00000015656.17	10.5303	7.96009	9.84205
ENSMUSG00000015668.13	6.29981	5.97737	6.27428
ENSMUSG00000015671.11	8.35618	7.54699	8.48195
ENSMUSG00000015697.14	7.13965	7.54699	6.27428
ENSMUSG00000015711.8	6.78	0	6.27428
ENSMUSG00000015721.18	9.13195	7.96009	9.42754
ENSMUSG00000015750.15	4.04933	7.54699	4.72612
ENSMUSG00000015759.11	7.29062	5.97737	7.00377
ENSMUSG00000015766.14	7.87251	7.96009	6.68465
ENSMUSG00000015776.12	8.54827	9.41583	8.58122
ENSMUSG00000015790.16	8.13452	5.97737	7.00377
ENSMUSG00000015804.14	9.76846	9.65652	10.2864
ENSMUSG00000015806.12	5.98245	0	4.72612
ENSMUSG00000015812.8	8.05236	8.54312	7.99814
ENSMUSG00000015837.15	5.00509	0	5.69861
ENSMUSG00000015869.16	8.13452	0	7.84676
ENSMUSG00000015880.13	0	5.97737	0
ENSMUSG00000015943.11	7.42729	0	7.26493
ENSMUSG00000015961.8	9.48503	8.95719	9.28758
ENSMUSG00000015970.19	6.29981	6.96588	7.26493
ENSMUSG00000015971.5	7.77342	5.97737	7.48598
ENSMUSG00000015981.12	7.55212	0	6.68465
ENSMUSG00000015994.10	8.28601	7.96009	7.84676
ENSMUSG00000016028.11	5.98245	5.97737	7.00377
ENSMUSG00000016128.14	7.77342	7.54699	7.14025
ENSMUSG00000016252.7	10.0483	8.76496	9.9939
ENSMUSG00000016253.12	5.575	0	0
ENSMUSG00000016257.15	5.98245	0	6.27428
ENSMUSG00000016308.12	7.42729	5.97737	7.26493
ENSMUSG00000016319.3	7.42729	6.96588	7.84676
ENSMUSG00000016427.7	6.78	6.96588	4.72612
ENSMUSG00000016503.18	0	0	0
ENSMUSG00000016510.11	7.77342	0	6.68465
ENSMUSG00000016520.7	8.42309	6.96588	8.48195
ENSMUSG00000016552.13	5.575	5.97737	6.27428
ENSMUSG00000016554.9	8.05236	5.97737	7.48598
ENSMUSG00000016559.14	8.54827	8.95719	8.26023
ENSMUSG00000016619.10	7.96524	0	7.99814
ENSMUSG00000016626.10	11.824	10.4148	11.4655
ENSMUSG00000016664.16	8.28601	0	7.48598
ENSMUSG00000016946.6	4.04933	6.96588	4.72612
ENSMUSG00000017119.19	6.78	7.54699	7.26493
ENSMUSG00000017167.6	8.05236	5.97737	7.48598
ENSMUSG00000017210.14	5.00509	0	4.72612
ENSMUSG00000017221.14	7.66701	8.28086	7.99814
ENSMUSG00000017264.16	7.42729	5.97737	7.26493
ENSMUSG00000017307.16	0	0	0
ENSMUSG00000017386.10	5.98245	5.97737	0
ENSMUSG00000017404.12	8.96235	0	7.99814
ENSMUSG00000017421.18	6.971	8.28086	7.67762
ENSMUSG00000017428.16	7.77342	8.54312	8.37535
ENSMUSG00000017478.15	7.42729	5.97737	6.27428
ENSMUSG00000017548.15	7.66701	5.97737	7.26493
ENSMUSG00000017631.19	5.575	6.96588	5.69861
ENSMUSG00000017664.16	7.66701	8.28086	7.84676
ENSMUSG00000017686.17	7.96524	8.54312	8.67409
ENSMUSG00000017697.3	6.29981	0	5.69861
ENSMUSG00000017715.11	9.17141	7.96009	9.62658
ENSMUSG00000017716.15	10.6186	10.2034	10.3721
ENSMUSG00000017756.9	5.98245	5.97737	5.69861
ENSMUSG00000017764.2	7.77342	6.96588	7.48598
ENSMUSG00000017774.19	8.96235	9.41583	8.58122
ENSMUSG00000017776.15	7.29062	7.96009	6.68465
ENSMUSG00000017778.14	7.87251	5.97737	8.58122
ENSMUSG00000017802.14	5.00509	6.96588	6.27428
ENSMUSG00000017843.14	8.13452	6.96588	7.67762
ENSMUSG00000017861.11	8.21225	7.54699	8.58122
ENSMUSG00000017929.13	5.98245	5.97737	4.72612
ENSMUSG00000017969.13	7.13965	6.96588	7.00377
ENSMUSG00000018001.18	4.04933	5.97737	4.72612
ENSMUSG00000018012.11	6.55979	6.96588	6.27428
ENSMUSG00000018042.18	7.42729	7.96009	4.72612
ENSMUSG00000018076.12	6.971	5.97737	6.68465
ENSMUSG00000018102.5	7.29062	7.96009	7.26493
ENSMUSG00000018238.6	12.7878	13.1244	12.8606
ENSMUSG00000018239.9	9.26558	10.2034	9.57933
ENSMUSG00000018286.6	9.7425	8.28086	8.84363
ENSMUSG00000018287.12	7.42729	5.97737	6.27428
ENSMUSG00000018293.4	7.42729	9.1268	8.37535
ENSMUSG00000018322.10	6.55979	5.97737	4.72612
ENSMUSG00000018326.9	7.55212	8.54312	8.37535
ENSMUSG00000018334.18	7.42729	7.54699	7.00377
ENSMUSG00000018339.11	8.42309	8.95719	8.13513
ENSMUSG00000018340.13	8.48704	5.97737	8.13513
ENSMUSG00000018347.16	7.77342	0	7.00377
ENSMUSG00000018362.14	8.42309	7.54699	7.99814
ENSMUSG00000018363.16	7.96524	6.96588	7.26493
ENSMUSG00000018401.17	7.13965	8.28086	5.69861
ENSMUSG00000018412.16	0	0	7.00377
ENSMUSG00000018415.14	8.13452	7.96009	7.26493
ENSMUSG00000018427.8	8.32152	8.28086	7.26493
ENSMUSG00000018428.15	9.20982	9.54119	9.42754
ENSMUSG00000018446.8	5.98245	0	0
ENSMUSG00000018476.7	10.0483	10.862	10.0295
ENSMUSG00000018509.8	5.575	7.96009	7.84676
ENSMUSG00000018554.13	8.42309	8.95719	8.37535
ENSMUSG00000018565.17	7.42729	8.54312	8.37535
ENSMUSG00000018572.10	7.87251	5.97737	7.67762
ENSMUSG00000018585.9	7.13965	7.96009	7.84676
ENSMUSG00000018648.15	8.42309	9.1268	7.48598
ENSMUSG00000018666.13	6.55979	6.96588	7.00377
ENSMUSG00000018677.9	4.04933	5.97737	7.26493
ENSMUSG00000018697.14	5.575	5.97737	6.68465
ENSMUSG00000018727.19	10.7417	9.54119	10.1954
ENSMUSG00000018736.14	7.13965	0	7.48598
ENSMUSG00000018765.5	7.29062	7.54699	8.26023
ENSMUSG00000018770.9	5.00509	0	6.68465
ENSMUSG00000018819.10	6.78	5.97737	0
ENSMUSG00000018821.3	5.98245	0	6.68465
ENSMUSG00000018830.10	6.29981	5.97737	7.48598
ENSMUSG00000018841.17	5.00509	5.97737	5.69861
ENSMUSG00000018848.4	8.05236	0	8.13513
ENSMUSG00000018858.15	7.66701	5.97737	7.48598
ENSMUSG00000018899.16	7.42729	0	7.26493
ENSMUSG00000018921.11	7.87251	7.96009	7.84676
ENSMUSG00000018923.13	5.98245	0	4.72612
ENSMUSG00000018931.3	9.66167	9.54119	9.37317
ENSMUSG00000018965.11	6.971	0	7.26493
ENSMUSG00000018974.7	8.28601	7.54699	6.68465
ENSMUSG00000018983.9	6.971	5.97737	7.99814
ENSMUSG00000018999.14	7.29062	0	7.00377
ENSMUSG00000019066.13	8.54827	9.1268	7.99814
ENSMUSG00000019173.11	8.28601	7.54699	7.67762
ENSMUSG00000019179.10	7.42729	0	6.68465
ENSMUSG00000019188.16	10.4523	9.41583	10.2567
ENSMUSG00000019210.10	8.77012	0	8.26023
ENSMUSG00000019261.3	6.78	0	5.69861
ENSMUSG00000019338.13	0	5.97737	6.68465
ENSMUSG00000019362.8	9.71606	7.96009	9.42754
ENSMUSG00000019373.11	5.98245	0	4.72612
ENSMUSG00000019428.16	7.66701	8.54312	8.26023
ENSMUSG00000019432.15	8.54827	5.97737	8.13513
ENSMUSG00000019470.12	6.78	0	6.68465
ENSMUSG00000019478.16	6.29981	5.97737	4.72612
ENSMUSG00000019494.14	7.29062	6.96588	6.68465
ENSMUSG00000019505.7	11.8787	10.2774	11.5899
ENSMUSG00000019528.18	10.7932	9.95574	10.5904
ENSMUSG00000019659.8	6.29981	0	5.69861
ENSMUSG00000019689.4	6.971	7.54699	7.48598
ENSMUSG00000019710.13	0	0	0
ENSMUSG00000019715.14	9.13195	9.1268	8.13513
ENSMUSG00000019738.15	9.38787	8.54312	7.99814
ENSMUSG00000019773.7	7.29062	0	6.68465
ENSMUSG00000019777.16	5.98245	5.97737	6.68465
ENSMUSG00000019782.10	5.98245	0	5.69861
ENSMUSG00000019790.17	4.04933	5.97737	5.69861
ENSMUSG00000019795.17	5.00509	0	7.00377
ENSMUSG00000019796.12	4.04933	0	6.68465
ENSMUSG00000019803.11	5.98245	0	7.26493
ENSMUSG00000019804.12	5.575	5.97737	4.72612
ENSMUSG00000019818.15	7.96524	7.54699	6.68465
ENSMUSG00000019838.11	7.77342	5.97737	5.69861
ENSMUSG00000019843.14	6.971	0	7.26493
ENSMUSG00000019854.17	6.971	7.54699	6.27428
ENSMUSG00000019857.7	5.98245	5.97737	0
ENSMUSG00000019866.15	7.87251	5.97737	5.69861
ENSMUSG00000019868.16	6.971	6.96588	6.68465
ENSMUSG00000019907.10	8.28601	9.27854	8.37535
ENSMUSG00000019923.14	6.971	0	4.72612
ENSMUSG00000019944.14	7.13965	5.97737	7.00377
ENSMUSG00000019947.10	6.55979	7.54699	8.26023
ENSMUSG00000019961.17	5.575	6.96588	0
ENSMUSG00000019969.14	9.09138	6.96588	8.48195
ENSMUSG00000019978.16	7.42729	6.96588	7.00377
ENSMUSG00000019984.16	6.971	7.54699	6.27428
ENSMUSG00000019992.8	0	0	6.27428
ENSMUSG00000019996.17	5.98245	0	7.67762
ENSMUSG00000020015.10	5.00509	0	0
ENSMUSG00000020018.6	0	0	0
ENSMUSG00000020021.4	7.42729	5.97737	7.00377
ENSMUSG00000020023.18	8.91664	9.54119	8.26023
ENSMUSG00000020038.10	8.21225	8.28086	8.76135
ENSMUSG00000020077.14	6.78	0	7.26493
ENSMUSG00000020078.16	8.42309	7.54699	7.84676
ENSMUSG00000020079.15	7.13965	8.28086	7.67762
ENSMUSG00000020083.13	10.8057	10.9994	10.8808
ENSMUSG00000020087.5	5.98245	0	4.72612
ENSMUSG00000020089.8	7.29062	0	5.69861
ENSMUSG00000020098.7	5.00509	0	6.27428
ENSMUSG00000020107.10	8.42309	7.54699	8.13513
ENSMUSG00000020108.4	6.78	6.96588	6.68465
ENSMUSG00000020114.12	7.42729	8.28086	7.67762
ENSMUSG00000020124.10	8.60701	7.54699	8.26023
ENSMUSG00000020130.9	9.38787	9.7633	9.06557
ENSMUSG00000020132.10	9.13195	9.7633	9.19658
ENSMUSG00000020134.13	6.78	7.54699	6.27428
ENSMUSG00000020153.14	6.78	5.97737	6.27428
ENSMUSG00000020156.16	7.13965	7.54699	6.49401
ENSMUSG00000020163.12	8.77012	8.54312	8.58122
ENSMUSG00000020167.14	5.98245	8.54312	5.69861
ENSMUSG00000020171.8	6.29981	5.97737	6.27428
ENSMUSG00000020180.10	7.29062	6.96588	6.27428
ENSMUSG00000020184.15	8.05236	8.54312	7.84676
ENSMUSG00000020189.15	6.971	7.96009	7.84676
ENSMUSG00000020196.10	7.55212	6.96588	8.58122
ENSMUSG00000020198.8	6.78	5.97737	4.72612
ENSMUSG00000020211.15	5.98245	6.96588	7.26493
ENSMUSG00000020219.7	7.42729	6.96588	7.00377
ENSMUSG00000020224.15	5.98245	7.54699	4.72612
ENSMUSG00000020230.15	5.575	5.97737	6.68465
ENSMUSG00000020232.17	7.87251	6.96588	7.26493
ENSMUSG00000020235.16	9.13195	8.28086	8.84363
ENSMUSG00000020238.14	7.29062	5.97737	5.69861
ENSMUSG00000020250.10	8.21225	7.96009	4.72612
ENSMUSG00000020257.13	8.05236	7.96009	8.13513
ENSMUSG00000020260.9	8.21225	8.54312	7.67762
ENSMUSG00000020265.16	8.48704	7.96009	8.37535
ENSMUSG00000020267.6	8.77012	6.96588	8.48195
ENSMUSG00000020282.18	8.35618	5.97737	8.37535
ENSMUSG00000020284.16	5.00509	7.54699	7.84676
ENSMUSG00000020307.15	8.96235	9.27854	8.67409
ENSMUSG00000020308.7	6.78	0	5.69861
ENSMUSG00000020315.18	7.55212	5.97737	7.48598
ENSMUSG00000020321.16	6.78	0	6.68465
ENSMUSG00000020329.12	5.575	0	5.69861
ENSMUSG00000020346.16	6.55979	6.96588	5.69861
ENSMUSG00000020358.17	0	0	5.69861
ENSMUSG00000020361.13	7.77342	5.97737	7.84676
ENSMUSG00000020368.15	8.82063	8.28086	7.99814
ENSMUSG00000020372.15	8.28601	8.95719	8.37535
ENSMUSG00000020375.9	8.66345	8.54312	8.58122
ENSMUSG00000020377.15	6.29981	5.97737	7.67762
ENSMUSG00000020381.10	0	0	0
ENSMUSG00000020387.15	9.24723	9.65652	9.91997
ENSMUSG00000020392.8	6.55979	5.97737	7.00377
ENSMUSG00000020393.16	6.29981	5.97737	5.69861
ENSMUSG00000020397.15	5.98245	5.97737	7.00377
ENSMUSG00000020400.17	8.28601	0	7.00377
ENSMUSG00000020402.11	5.575	8.28086	6.68465
ENSMUSG00000020407.13	9.48503	7.96009	8.84363
ENSMUSG00000020413.11	5.98245	5.97737	4.72612
ENSMUSG00000020415.16	9.98325	10.8131	10.0642
ENSMUSG00000020430.12	5.98245	7.54699	7.48598
ENSMUSG00000020432.12	6.55979	5.97737	6.27428
ENSMUSG00000020435.17	7.55212	5.97737	7.99814
ENSMUSG00000020440.13	7.55212	8.76496	7.00377
ENSMUSG00000020441.6	7.66701	10.5991	9.19658
ENSMUSG00000020448.16	9.35398	9.27854	8.99531
ENSMUSG00000020451.17	7.42729	5.97737	8.26023
ENSMUSG00000020453.17	5.575	7.54699	7.26493
ENSMUSG00000020454.17	8.71777	5.97737	8.13513
ENSMUSG00000020455.16	7.87251	7.96009	7.26493
ENSMUSG00000020456.17	7.29062	7.96009	7.99814
ENSMUSG00000020460.15	7.66701	5.97737	6.68465
ENSMUSG00000020471.11	7.29062	0	6.68465
ENSMUSG00000020472.14	5.575	0	7.26493
ENSMUSG00000020474.11	5.98245	6.96588	0
ENSMUSG00000020477.10	7.29062	0	6.27428
ENSMUSG00000020482.4	9.2837	9.41583	9.71667
ENSMUSG00000020483.14	9.84367	9.27854	9.67233
ENSMUSG00000020485.14	6.29981	0	0
ENSMUSG00000020495.13	6.55979	5.97737	7.00377
ENSMUSG00000020496.10	9.09138	9.1268	9.31668
ENSMUSG00000020514.8	7.13965	0	5.69861
ENSMUSG00000020515.13	7.13965	6.96588	4.72612
ENSMUSG00000020519.5	8.35618	9.1268	8.37535
ENSMUSG00000020528.14	5.575	5.97737	6.27428
ENSMUSG00000020536.12	5.00509	0	4.72612
ENSMUSG00000020538.15	6.78	0	7.48598
ENSMUSG00000020549.14	7.96524	7.54699	8.13513
ENSMUSG00000020571.13	8.13452	6.96588	7.67762
ENSMUSG00000020585.4	7.42729	6.96588	7.00377
ENSMUSG00000020592.14	8.86943	8.76496	9.19658
ENSMUSG00000020607.7	7.29062	7.96009	6.68465
ENSMUSG00000020608.7	7.66701	7.54699	7.84676
ENSMUSG00000020611.14	5.575	0	5.69861
ENSMUSG00000020612.16	7.55212	7.54699	7.00377
ENSMUSG00000020630.9	5.98245	5.97737	5.69861
ENSMUSG00000020634.12	6.55979	7.54699	7.84676
ENSMUSG00000020640.10	5.98245	7.54699	0
ENSMUSG00000020649.11	4.04933	5.97737	5.69861
ENSMUSG00000020652.17	6.29981	6.96588	5.69861
ENSMUSG00000020653.12	6.55979	6.96588	5.69861
ENSMUSG00000020656.16	6.29981	0	6.68465
ENSMUSG00000020661.15	7.96524	7.96009	8.92146
ENSMUSG00000020671.9	5.575	7.96009	4.72612
ENSMUSG00000020687.13	6.55979	0	6.68465
ENSMUSG00000020696.18	7.13965	0	7.26493
ENSMUSG00000020697.16	5.00509	0	5.69861
ENSMUSG00000020706.13	7.29062	0	6.68465
ENSMUSG00000020708.12	9.00665	7.96009	9.06557
ENSMUSG00000020715.9	9.17141	8.95719	8.84363
ENSMUSG00000020719.14	7.77342	0	7.26493
ENSMUSG00000020720.13	6.971	6.96588	7.48598
ENSMUSG00000020733.3	7.66701	7.96009	8.26023
ENSMUSG00000020737.12	8.66345	5.97737	8.67409
ENSMUSG00000020738.16	4.04933	0	5.69861
ENSMUSG00000020739.11	7.55212	8.54312	6.27428
ENSMUSG00000020740.13	7.55212	6.96588	7.67762
ENSMUSG00000020743.15	4.04933	0	0
ENSMUSG00000020744.13	6.971	0	7.26493
ENSMUSG00000020752.11	5.575	0	7.67762
ENSMUSG00000020770.13	6.55979	6.96588	8.13513
ENSMUSG00000020775.13	7.13965	5.97737	6.27428
ENSMUSG00000020780.15	5.575	5.97737	5.69861
ENSMUSG00000020782.18	7.55212	7.54699	8.13513
ENSMUSG00000020794.13	8.13452	7.54699	7.84676
ENSMUSG00000020802.8	7.66701	8.28086	7.84676
ENSMUSG00000020806.15	6.29981	9.86273	7.84676
ENSMUSG00000020828.13	6.29981	6.96588	8.37535
ENSMUSG00000020831.18	0	0	0
ENSMUSG00000020847.15	9.89171	9.54119	10.1954
ENSMUSG00000020849.13	8.96235	9.7633	9.67233
ENSMUSG00000020850.14	7.96524	7.54699	7.00377
ENSMUSG00000020869.8	4.04933	0	4.72612
ENSMUSG00000020870.7	7.77342	7.54699	6.27428
ENSMUSG00000020873.15	5.98245	0	5.69861
ENSMUSG00000020876.14	0	0	0
ENSMUSG00000020888.16	6.971	8.28086	6.68465
ENSMUSG00000020889.11	7.13965	6.96588	7.26493
ENSMUSG00000020890.11	7.55212	7.54699	7.48598
ENSMUSG00000020895.14	6.29981	5.97737	0
ENSMUSG00000020905.11	4.04933	0	4.72612
ENSMUSG00000020918.14	6.29981	5.97737	6.27428
ENSMUSG00000020929.14	6.971	0	7.48598
ENSMUSG00000020935.8	9.51601	7.96009	8.84363
ENSMUSG00000020946.13	5.98245	5.97737	5.69861
ENSMUSG00000020961.15	6.55979	7.54699	7.84676
ENSMUSG00000020962.14	7.55212	8.54312	8.67409
ENSMUSG00000020978.10	8.77012	9.1268	7.67762
ENSMUSG00000020993.9	6.971	0	7.00377
ENSMUSG00000021000.17	7.29062	5.97737	7.00377
ENSMUSG00000021009.15	9.60516	9.54119	9.06557
ENSMUSG00000021012.16	0	0	0
ENSMUSG00000021024.14	7.42729	5.97737	7.26493
ENSMUSG00000021025.8	7.29062	6.96588	7.26493
ENSMUSG00000021037.7	7.29062	7.96009	7.00377
ENSMUSG00000021039.9	0	5.97737	4.72612
ENSMUSG00000021048.7	6.55979	6.96588	7.26493
ENSMUSG00000021055.14	7.13965	6.96588	7.26493
ENSMUSG00000021066.9	6.971	6.96588	7.26493
ENSMUSG00000021068.17	8.13452	8.28086	8.13513
ENSMUSG00000021079.16	6.971	7.54699	7.26493
ENSMUSG00000021102.4	8.86943	8.28086	9.06557
ENSMUSG00000021109.13	7.91962	7.96009	7.84676
ENSMUSG00000021111.15	7.29062	7.96009	7.00377
ENSMUSG00000021113.5	6.29981	0	6.68465
ENSMUSG00000021124.13	4.04933	0	0
ENSMUSG00000021125.6	0	0	0
ENSMUSG00000021131.14	5.98245	5.97737	6.68465
ENSMUSG00000021134.17	5.98245	5.97737	4.72612
ENSMUSG00000021140.9	5.98245	5.97737	7.26493
ENSMUSG00000021143.10	8.66345	8.76496	7.99814
ENSMUSG00000021144.14	6.971	8.28086	8.26023
ENSMUSG00000021147.17	7.13965	5.97737	7.26493
ENSMUSG00000021171.8	6.971	7.96009	6.27428
ENSMUSG00000021177.16	6.29981	6.96588	5.69861
ENSMUSG00000021178.9	8.86943	6.96588	8.26023
ENSMUSG00000021190.14	6.55979	6.96588	0
ENSMUSG00000021192.16	5.575	0	0
ENSMUSG00000021194.6	5.575	0	7.00377
ENSMUSG00000021203.15	7.55212	5.97737	7.67762
ENSMUSG00000021215.15	7.29062	0	5.69861
ENSMUSG00000021221.15	7.96524	5.97737	7.48598
ENSMUSG00000021243.14	6.29981	0	6.27428
ENSMUSG00000021248.9	7.29062	8.28086	6.27428
ENSMUSG00000021252.11	6.971	8.54312	7.26493
ENSMUSG00000021255.17	8.28601	6.96588	8.48195
ENSMUSG00000021257.14	5.00509	5.97737	7.00377
ENSMUSG00000021258.10	7.77342	8.28086	7.26493
ENSMUSG00000021262.15	4.04933	0	0
ENSMUSG00000021266.16	6.29981	7.96009	6.27428
ENSMUSG00000021270.13	10.0901	10.4789	10.1954
ENSMUSG00000021271.5	7.96524	5.97737	7.48598
ENSMUSG00000021273.11	10.2274	7.96009	10.5044
ENSMUSG00000021279.5	0	0	0
ENSMUSG00000021282.17	7.66701	7.96009	8.48195
ENSMUSG00000021286.8	7.77342	8.76496	7.00377
ENSMUSG00000021287.12	5.575	5.97737	6.68465
ENSMUSG00000021290.6	7.42729	7.96009	6.27428
ENSMUSG00000021306.11	5.575	5.97737	4.72612
ENSMUSG00000021326.13	8.96235	7.54699	8.84363
ENSMUSG00000021338.17	7.66701	7.54699	7.48598
ENSMUSG00000021361.7	8.91664	9.27854	9.71667
ENSMUSG00000021366.8	7.55212	6.96588	8.76135
ENSMUSG00000021374.10	5.00509	0	7.26493
ENSMUSG00000021376.11	6.78	0	4.72612
ENSMUSG00000021377.15	6.78	8.76496	5.69861
ENSMUSG00000021384.14	7.55212	8.28086	8.13513
ENSMUSG00000021385.10	8.91664	9.27854	8.92146
ENSMUSG00000021395.11	11.3523	11.7361	11.5165
ENSMUSG00000021400.8	5.98245	7.54699	5.69861
ENSMUSG00000021420.13	7.13965	5.97737	8.13513
ENSMUSG00000021428.9	10.2735	10.9994	10.1148
ENSMUSG00000021451.16	6.29981	6.96588	7.26493
ENSMUSG00000021460.17	8.96235	8.54312	7.99814
ENSMUSG00000021461.17	6.971	5.97737	7.00377
ENSMUSG00000021468.8	8.05236	7.96009	8.26023
ENSMUSG00000021483.8	10.0483	7.96009	9.71667
ENSMUSG00000021484.8	9.17141	8.76496	8.58122
ENSMUSG00000021486.7	4.04933	0	4.72612
ENSMUSG00000021488.8	8.60701	7.96009	8.13513
ENSMUSG00000021493.15	7.55212	6.96588	7.26493
ENSMUSG00000021494.9	7.96524	8.28086	8.26023
ENSMUSG00000021496.12	6.971	0	7.00377
ENSMUSG00000021509.5	8.66345	7.96009	8.58122
ENSMUSG00000021532.11	5.00509	5.97737	4.72612
ENSMUSG00000021546.18	8.21225	5.97737	7.84676
ENSMUSG00000021552.7	7.96524	6.96588	8.99531
ENSMUSG00000021556.12	5.00509	0	6.27428
ENSMUSG00000021576.6	6.29981	7.96009	6.27428
ENSMUSG00000021577.14	7.42729	5.97737	6.68465
ENSMUSG00000021591.8	8.77012	6.96588	7.99814
ENSMUSG00000021598.9	8.05236	7.96009	7.76467
ENSMUSG00000021606.8	7.13965	0	7.26493
ENSMUSG00000021608.15	9.42099	9.1268	9.19658
ENSMUSG00000021610.8	6.55979	6.96588	6.27428
ENSMUSG00000021611.9	5.98245	0	4.72612
ENSMUSG00000021629.10	5.98245	5.97737	7.26493
ENSMUSG00000021645.16	8.21225	9.41583	7.00377
ENSMUSG00000021660.14	6.29981	7.54699	6.27428
ENSMUSG00000021669.15	6.78	5.97737	6.27428
ENSMUSG00000021670.14	6.29981	0	4.72612
ENSMUSG00000021687.14	7.42729	7.54699	7.48598
ENSMUSG00000021737.4	7.29062	5.97737	6.68465
ENSMUSG00000021756.12	7.36058	5.97737	6.68465
ENSMUSG00000021767.19	7.13965	6.96588	8.26023
ENSMUSG00000021770.11	5.575	5.97737	4.72612
ENSMUSG00000021771.14	7.55212	5.97737	7.00377
ENSMUSG00000021782.14	7.29062	7.54699	6.68465
ENSMUSG00000021794.16	5.00509	5.97737	6.27428
ENSMUSG00000021810.3	7.87251	6.96588	7.99814
ENSMUSG00000021811.7	7.55212	6.96588	7.48598
ENSMUSG00000021814.17	9.57605	9.7633	9.06557
ENSMUSG00000021819.11	5.575	7.54699	5.69861
ENSMUSG00000021820.18	9.17141	9.95574	9.53049
ENSMUSG00000021843.17	7.77342	8.54312	8.58122
ENSMUSG00000021868.7	0	0	0
ENSMUSG00000021870.17	6.78	7.54699	7.26493
ENSMUSG00000021901.10	7.66701	6.96588	7.48598
ENSMUSG00000021913.8	5.98245	5.97737	5.69861
ENSMUSG00000021917.16	6.971	6.96588	7.00377
ENSMUSG00000021936.14	7.42729	8.54312	8.37535
ENSMUSG00000021944.15	4.04933	7.96009	6.27428
ENSMUSG00000021947.11	7.42729	8.28086	5.69861
ENSMUSG00000021957.7	6.29981	0	0
ENSMUSG00000021962.9	9.9609	10.3477	9.84205
ENSMUSG00000021963.17	8.96235	6.96588	8.99531
ENSMUSG00000021975.9	8.35618	8.54312	8.99531
ENSMUSG00000021978.9	5.00509	5.97737	7.00377
ENSMUSG00000021993.10	6.55979	0	7.00377
ENSMUSG00000022000.11	8.82063	9.7633	8.67409
ENSMUSG00000022010.19	9.9609	11.0424	10.2864
ENSMUSG00000022012.9	8.86943	7.54699	8.84363
ENSMUSG00000022014.15	6.971	7.96009	7.48598
ENSMUSG00000022031.6	7.96524	0	8.13513
ENSMUSG00000022051.15	6.29981	5.97737	5.69861
ENSMUSG00000022070.7	7.29062	6.96588	6.68465
ENSMUSG00000022089.9	5.575	0	5.69861
ENSMUSG00000022090.10	8.60701	6.96588	8.76135
ENSMUSG00000022108.8	6.29981	6.96588	5.69861
ENSMUSG00000022109.6	6.55979	5.97737	7.84676
ENSMUSG00000022111.9	5.31801	0	6.68465
ENSMUSG00000022119.15	6.29981	5.97737	6.68465
ENSMUSG00000022130.10	5.98245	5.97737	5.69861
ENSMUSG00000022131.3	0	7.96009	7.00377
ENSMUSG00000022136.8	7.87251	8.95719	7.84676
ENSMUSG00000022151.16	7.55212	7.54699	7.84676
ENSMUSG00000022174.8	9.45337	9.27854	9.67233
ENSMUSG00000022177.9	7.77342	8.95719	8.13513
ENSMUSG00000022185.19	5.00509	0	0
ENSMUSG00000022191.16	6.971	5.97737	7.84676
ENSMUSG00000022193.7	7.29062	0	7.26493
ENSMUSG00000022194.15	0	0	0
ENSMUSG00000022195.7	8.91664	10.4148	8.76135
ENSMUSG00000022197.16	6.78	0	6.68465
ENSMUSG00000022200.8	7.13965	9.27854	8.26023
ENSMUSG00000022201.16	8.05236	5.97737	7.99814
ENSMUSG00000022204.9	7.29062	5.97737	6.68465
ENSMUSG00000022205.15	9.24723	9.7633	9.37317
ENSMUSG00000022214.15	7.55212	5.97737	6.27428
ENSMUSG00000022231.10	6.971	6.96588	6.68465
ENSMUSG00000022234.15	9.04964	5.97737	8.58122
ENSMUSG00000022237.17	5.00509	0	5.69861
ENSMUSG00000022257.4	9.68912	9.86273	9.47993
ENSMUSG00000022263.10	5.575	5.97737	4.72612
ENSMUSG00000022272.17	9.13195	7.96009	8.67409
ENSMUSG00000022285.17	9.31926	9.7633	9.80146
ENSMUSG00000022295.8	8.13452	7.54699	7.26493
ENSMUSG00000022299.9	4.04933	0	0
ENSMUSG00000022312.11	7.13965	7.54699	6.68465
ENSMUSG00000022314.10	7.91962	5.97737	6.68465
ENSMUSG00000022338.8	7.13965	7.96009	8.13513
ENSMUSG00000022353.10	7.96524	5.97737	6.68465
ENSMUSG00000022354.4	7.77342	5.97737	7.48598
ENSMUSG00000022385.11	6.29981	6.96588	4.72612
ENSMUSG00000022387.17	7.42729	7.54699	7.84676
ENSMUSG00000022390.11	6.55979	0	5.69861
ENSMUSG00000022394.14	7.42729	9.1268	8.67409
ENSMUSG00000022400.9	7.96524	7.96009	7.67762
ENSMUSG00000022403.15	7.55212	6.96588	8.26023
ENSMUSG00000022404.8	7.13965	7.96009	6.68465
ENSMUSG00000022412.14	5.575	6.96588	4.72612
ENSMUSG00000022419.16	8.13452	9.54119	7.00377
ENSMUSG00000022420.16	7.66701	5.97737	7.99814
ENSMUSG00000022426.6	8.05236	8.76496	7.48598
ENSMUSG00000022427.4	8.05236	0	7.84676
ENSMUSG00000022433.20	10.8671	10.862	10.466
ENSMUSG00000022434.8	5.575	5.97737	6.68465
ENSMUSG00000022441.17	8.13452	5.97737	7.26493
ENSMUSG00000022443.17	6.971	5.97737	6.68465
ENSMUSG00000022450.6	6.55979	5.97737	6.27428
ENSMUSG00000022452.16	6.971	7.54699	6.68465
ENSMUSG00000022471.14	5.575	6.96588	7.00377
ENSMUSG00000022474.15	6.78	0	0
ENSMUSG00000022477.13	0	0	4.72612
ENSMUSG00000022487.14	8.13452	6.96588	8.13513
ENSMUSG00000022489.6	7.55212	0	7.99814
ENSMUSG00000022498.16	5.00509	0	4.72612
ENSMUSG00000022500.15	5.98245	7.54699	6.68465
ENSMUSG00000022505.9	8.28601	7.54699	8.48195
ENSMUSG00000022507.6	6.55979	5.97737	6.27428
ENSMUSG00000022516.10	6.29981	5.97737	5.69861
ENSMUSG00000022518.16	5.98245	6.96588	7.26493
ENSMUSG00000022521.10	8.48704	7.96009	8.26023
ENSMUSG00000022533.14	6.971	5.97737	7.67762
ENSMUSG00000022536.14	7.13965	0	6.27428
ENSMUSG00000022556.11	8.13452	7.96009	8.31894
ENSMUSG00000022559.8	7.96524	6.96588	8.67409
ENSMUSG00000022560.9	8.05236	0	6.68465
ENSMUSG00000022564.7	7.42729	7.96009	7.99814
ENSMUSG00000022571.9	8.05236	8.28086	6.27428
ENSMUSG00000022587.14	7.66701	8.28086	8.26023
ENSMUSG00000022613.8	9.57605	10.2034	10.3721
ENSMUSG00000022614.8	6.29981	7.96009	6.27428
ENSMUSG00000022635.9	8.82063	7.54699	8.84363
ENSMUSG00000022671.13	5.575	6.96588	0
ENSMUSG00000022673.5	7.13965	5.97737	7.00377
ENSMUSG00000022680.14	5.00509	5.97737	5.69861
ENSMUSG00000022681.15	4.04933	0	4.72612
ENSMUSG00000022698.17	8.86943	8.95719	9.13256
ENSMUSG00000022704.16	0	0	0
ENSMUSG00000022706.16	6.55979	5.97737	5.69861
ENSMUSG00000022710.17	8.60701	8.54312	8.48195
ENSMUSG00000022742.6	0	0	0
ENSMUSG00000022760.17	8.86943	5.97737	7.67762
ENSMUSG00000022769.9	5.00509	5.97737	6.68465
ENSMUSG00000022771.17	6.29981	0	0
ENSMUSG00000022779.16	7.13965	0	6.27428
ENSMUSG00000022787.10	7.96524	0	7.67762
ENSMUSG00000022791.19	7.87251	6.96588	7.00377
ENSMUSG00000022793.17	7.13965	5.97737	8.13513
ENSMUSG00000022807.9	8.21225	7.96009	8.26023
ENSMUSG00000022820.4	7.55212	5.97737	7.26493
ENSMUSG00000022833.7	7.96524	8.76496	6.68465
ENSMUSG00000022840.9	6.971	0	8.26023
ENSMUSG00000022841.15	7.13965	0	8.26023
ENSMUSG00000022849.5	6.55979	7.54699	5.69861
ENSMUSG00000022858.16	6.78	7.54699	7.99814
ENSMUSG00000022871.13	8.91664	6.96588	8.48195
ENSMUSG00000022885.16	6.971	7.54699	4.72612
ENSMUSG00000022895.16	5.575	6.96588	7.00377
ENSMUSG00000022897.15	8.21225	0	7.26493
ENSMUSG00000022914.17	5.00509	7.54699	7.48598
ENSMUSG00000022946.10	7.29062	0	6.27428
ENSMUSG00000022948.16	10.2825	6.96588	9.9939
ENSMUSG00000022956.11	8.48704	5.97737	7.84676
ENSMUSG00000022957.20	6.29981	5.97737	4.72612
ENSMUSG00000022961.18	8.13452	9.41583	8.84363
ENSMUSG00000022972.10	0	0	0
ENSMUSG00000022973.18	6.971	7.96009	7.67762
ENSMUSG00000022978.11	6.29981	0	6.68465
ENSMUSG00000022982.10	10.246	8.54312	10.3721
ENSMUSG00000022983.16	5.575	0	6.68465
ENSMUSG00000022999.15	7.42729	0	7.67762
ENSMUSG00000023004.8	7.13965	5.97737	6.68465
ENSMUSG00000023008.18	11.0045	9.54119	10.8612
ENSMUSG00000023010.15	8.35618	9.27854	8.67409
ENSMUSG00000023015.14	7.55212	5.97737	6.68465
ENSMUSG00000023020.3	7.13965	6.96588	6.27428
ENSMUSG00000023021.15	7.66701	7.54699	8.13513
ENSMUSG00000023026.16	6.78	6.96588	7.00377
ENSMUSG00000023027.13	6.29981	7.54699	6.27428
ENSMUSG00000023030.16	6.55979	0	7.48598
ENSMUSG00000023032.12	10.1702	8.28086	9.95741
ENSMUSG00000023033.14	6.43565	5.97737	7.48598
ENSMUSG00000023044.2	7.87251	9.1268	8.37535
ENSMUSG00000023048.13	6.78	6.96588	6.68465
ENSMUSG00000023051.11	5.00509	0	6.68465
ENSMUSG00000023055.10	4.04933	0	0
ENSMUSG00000023068.16	7.77342	7.96009	7.84676
ENSMUSG00000023079.14	6.55979	0	7.67762
ENSMUSG00000023087.15	7.77342	9.27854	8.37535
ENSMUSG00000023118.15	5.98245	5.97737	6.27428
ENSMUSG00000023170.14	5.575	0	6.27428
ENSMUSG00000023175.15	8.60701	7.96009	8.67409
ENSMUSG00000023192.12	8.35618	9.65652	7.99814
ENSMUSG00000023259.16	8.66345	7.54699	7.48598
ENSMUSG00000023272.4	8.48704	6.96588	8.31894
ENSMUSG00000023277.13	7.77342	0	7.48598
ENSMUSG00000023279.7	10.3004	10.5991	10.5542
ENSMUSG00000023286.16	5.00509	5.97737	7.26493
ENSMUSG00000023307.14	9.17141	8.76496	9.19658
ENSMUSG00000023345.17	7.42729	5.97737	7.26493
ENSMUSG00000023353.14	6.29981	6.96588	7.26493
ENSMUSG00000023456.16	7.87251	0	4.72612
ENSMUSG00000023505.13	6.55979	5.97737	7.00377
ENSMUSG00000023571.4	6.971	6.96588	5.69861
ENSMUSG00000023572.16	8.21225	8.95719	7.84676
ENSMUSG00000023707.13	5.98245	0	5.69861
ENSMUSG00000023723.17	7.87251	5.97737	7.48598
ENSMUSG00000023755.10	5.00509	0	4.72612
ENSMUSG00000023800.15	6.55979	5.97737	7.67762
ENSMUSG00000023830.14	5.00509	0	4.72612
ENSMUSG00000023861.17	0	0	0
ENSMUSG00000023886.10	6.971	5.97737	4.72612
ENSMUSG00000023904.10	7.55212	5.97737	7.67762
ENSMUSG00000023908.8	4.04933	0	5.69861
ENSMUSG00000023909.4	7.87251	6.96588	7.00377
ENSMUSG00000023927.15	6.55979	8.28086	7.14025
ENSMUSG00000023932.9	0	0	0
ENSMUSG00000023939.7	8.54827	5.97737	8.26023
ENSMUSG00000023944.14	9.45337	9.65652	8.58122
ENSMUSG00000023967.9	7.96524	5.97737	7.26493
ENSMUSG00000023980.7	6.78	6.96588	6.68465
ENSMUSG00000023994.13	8.48704	9.7633	8.99531
ENSMUSG00000024002.18	9.04964	9.86273	9.62658
ENSMUSG00000024012.18	5.98245	0	7.00377
ENSMUSG00000024038.17	6.971	8.28086	7.99814
ENSMUSG00000024043.13	6.55979	5.97737	6.68465
ENSMUSG00000024048.15	7.77342	5.97737	6.68465
ENSMUSG00000024050.18	0	0	6.68465
ENSMUSG00000024052.17	9.45337	9.1268	9.67233
ENSMUSG00000024053.11	6.55979	5.97737	6.27428
ENSMUSG00000024066.9	7.66701	0	6.68465
ENSMUSG00000024067.14	6.78	6.96588	6.68465
ENSMUSG00000024068.8	7.66701	0	8.48195
ENSMUSG00000024072.9	7.96524	5.97737	7.26493
ENSMUSG00000024077.15	8.21225	8.76496	7.99814
ENSMUSG00000024078.7	7.77342	0	7.67762
ENSMUSG00000024091.9	6.78	6.96588	6.68465
ENSMUSG00000024096.17	9.9609	11.0424	9.95741
ENSMUSG00000024099.15	7.13965	6.96588	7.26493
ENSMUSG00000024112.16	5.00509	5.97737	0
ENSMUSG00000024121.13	5.575	0	4.72612
ENSMUSG00000024154.11	5.00509	5.97737	6.68465
ENSMUSG00000024165.9	8.05236	7.54699	8.13513
ENSMUSG00000024176.10	5.98245	0	4.72612
ENSMUSG00000024180.14	6.55979	0	6.27428
ENSMUSG00000024181.9	6.55979	6.96588	7.00377
ENSMUSG00000024182.16	6.29981	0	4.72612
ENSMUSG00000024187.15	6.29981	6.96588	8.13513
ENSMUSG00000024190.7	5.98245	0	6.27428
ENSMUSG00000024191.15	7.96524	0	6.27428
ENSMUSG00000024193.8	8.66345	7.54699	8.58122
ENSMUSG00000024194.16	7.55212	5.97737	6.68465
ENSMUSG00000024206.15	5.98245	5.97737	7.00377
ENSMUSG00000024208.16	9.00665	8.28086	8.48195
ENSMUSG00000024217.10	6.55979	0	6.27428
ENSMUSG00000024222.17	8.42309	8.95719	8.67409
ENSMUSG00000024234.7	7.55212	5.97737	7.00377
ENSMUSG00000024240.13	7.13965	0	7.26493
ENSMUSG00000024248.14	8.54827	6.96588	8.13513
ENSMUSG00000024258.4	7.66701	8.28086	8.13513
ENSMUSG00000024260.14	7.29062	6.96588	7.26493
ENSMUSG00000024269.11	9.20982	7.54699	8.67409
ENSMUSG00000024270.11	8.21225	0	8.67409
ENSMUSG00000024271.8	7.66701	6.96588	7.00377
ENSMUSG00000024273.8	8.35618	7.54699	8.26023
ENSMUSG00000024277.14	7.29062	5.97737	7.48598
ENSMUSG00000024283.15	5.575	0	0
ENSMUSG00000024290.9	7.13965	0	7.99814
ENSMUSG00000024309.15	7.29062	5.97737	7.26493
ENSMUSG00000024335.20	7.29062	9.1268	7.84676
ENSMUSG00000024346.6	8.71777	5.97737	8.76135
ENSMUSG00000024357.10	7.29062	0	7.67762
ENSMUSG00000024359.10	7.77342	7.54699	7.00377
ENSMUSG00000024369.16	6.971	5.97737	5.69861
ENSMUSG00000024387.13	8.48704	9.1268	8.99531
ENSMUSG00000024392.17	7.42729	8.28086	8.67409
ENSMUSG00000024393.14	6.78	5.97737	7.67762
ENSMUSG00000024400.16	7.55212	5.97737	7.67762
ENSMUSG00000024406.16	5.575	0	6.27428
ENSMUSG00000024413.14	7.96524	5.97737	7.00377
ENSMUSG00000024425.4	7.87251	8.28086	7.99814
ENSMUSG00000024427.7	9.57605	10.2034	10.0295
ENSMUSG00000024436.16	0	0	0
ENSMUSG00000024446.13	7.42729	6.96588	5.69861
ENSMUSG00000024456.16	8.28601	8.76496	7.26493
ENSMUSG00000024472.9	6.55979	0	6.27428
ENSMUSG00000024474.7	6.971	5.97737	7.67762
ENSMUSG00000024501.20	7.96524	8.54312	8.58122
ENSMUSG00000024515.13	4.04933	5.97737	7.26493
ENSMUSG00000024516.13	6.78	7.54699	5.69861
ENSMUSG00000024527.10	6.78	5.97737	6.68465
ENSMUSG00000024533.17	8.00946	8.28086	8.48195
ENSMUSG00000024539.17	4.04933	0	5.69861
ENSMUSG00000024556.4	6.29981	5.97737	5.69861
ENSMUSG00000024560.7	5.00509	8.76496	6.27428
ENSMUSG00000024571.15	5.98245	0	5.69861
ENSMUSG00000024576.14	8.42309	8.95719	7.99814
ENSMUSG00000024587.10	7.66701	8.54312	8.13513
ENSMUSG00000024589.18	8.13452	8.54312	8.26023
ENSMUSG00000024590.8	5.575	5.97737	0
ENSMUSG00000024604.7	8.35618	7.96009	7.84676
ENSMUSG00000024608.11	8.54827	8.54312	9.37317
ENSMUSG00000024613.16	8.28601	10.5402	8.76135
ENSMUSG00000024622.8	0	0	0
ENSMUSG00000024646.14	6.29981	6.96588	4.72612
ENSMUSG00000024660.9	8.35618	5.97737	8.13513
ENSMUSG00000024661.7	8.21225	6.96588	7.84676
ENSMUSG00000024663.20	8.54827	7.96009	8.26023
ENSMUSG00000024683.6	7.29062	5.97737	5.69861
ENSMUSG00000024712.9	7.87251	5.97737	7.48598
ENSMUSG00000024725.13	4.04933	5.97737	6.27428
ENSMUSG00000024732.7	6.55979	7.96009	6.27428
ENSMUSG00000024734.8	11.037	10.71	10.7799
ENSMUSG00000024735.13	7.13965	5.97737	7.48598
ENSMUSG00000024738.6	5.98245	0	7.84676
ENSMUSG00000024740.10	10.4996	10.862	10.4265
ENSMUSG00000024742.15	0	0	0
ENSMUSG00000024750.11	8.13452	8.28086	7.67762
ENSMUSG00000024764.10	8.13452	9.04449	7.99814
ENSMUSG00000024767.11	8.60701	8.95719	9.25788
ENSMUSG00000024773.15	8.21225	6.96588	6.27428
ENSMUSG00000024787.14	5.98245	8.76496	6.68465
ENSMUSG00000024789.13	7.96524	7.96009	7.99814
ENSMUSG00000024791.10	9.66167	7.96009	9.67233
ENSMUSG00000024792.9	5.575	0	7.00377
ENSMUSG00000024807.18	4.04933	5.97737	4.72612
ENSMUSG00000024812.11	5.00509	0	0
ENSMUSG00000024829.12	5.98245	0	6.27428
ENSMUSG00000024835.15	4.04933	0	0
ENSMUSG00000024844.15	8.60701	6.96588	8.58122
ENSMUSG00000024845.17	5.575	8.54312	6.68465
ENSMUSG00000024847.15	8.05236	0	8.26023
ENSMUSG00000024853.10	8.13452	8.54312	8.67409
ENSMUSG00000024855.10	5.98245	5.97737	6.27428
ENSMUSG00000024856.10	8.82063	9.86273	8.92146
ENSMUSG00000024863.6	8.13452	7.54699	7.67762
ENSMUSG00000024870.6	6.29981	0	6.27428
ENSMUSG00000024889.5	6.971	5.97737	7.26493
ENSMUSG00000024897.9	4.04933	5.97737	4.72612
ENSMUSG00000024906.10	8.96235	7.54699	7.99814
ENSMUSG00000024913.16	5.98245	7.54699	4.72612
ENSMUSG00000024914.16	9.13195	5.97737	9.19658
ENSMUSG00000024921.17	7.29062	7.96009	7.99814
ENSMUSG00000024927.8	7.13965	6.96588	6.27428
ENSMUSG00000024944.6	7.77342	6.96588	7.99814
ENSMUSG00000024947.17	6.78	0	6.27428
ENSMUSG00000024949.17	7.66701	6.96588	7.26493
ENSMUSG00000024953.17	8.13452	0	7.26493
ENSMUSG00000024958.13	8.05236	5.97737	7.84676
ENSMUSG00000024966.9	9.17141	6.96588	8.92146
ENSMUSG00000024969.15	10.2825	11.8373	10.7799
ENSMUSG00000024970.5	6.29981	0	6.27428
ENSMUSG00000024986.12	6.971	6.96588	7.00377
ENSMUSG00000024989.15	5.00509	5.97737	5.69861
ENSMUSG00000025006.18	5.575	6.96588	7.26493
ENSMUSG00000025026.15	0	0	7.00377
ENSMUSG00000025035.9	5.98245	0	6.27428
ENSMUSG00000025049.6	5.575	0	6.27428
ENSMUSG00000025050.8	7.13965	7.54699	5.69861
ENSMUSG00000025066.10	9.20982	7.54699	9.25788
ENSMUSG00000025077.13	0	5.97737	5.69861
ENSMUSG00000025081.13	8.13452	7.96009	8.13513
ENSMUSG00000025082.8	6.29981	5.97737	4.72612
ENSMUSG00000025083.18	6.971	6.96588	7.00377
ENSMUSG00000025085.16	6.55979	7.54699	6.68465
ENSMUSG00000025102.14	0	0	4.72612
ENSMUSG00000025105.10	7.13965	5.97737	7.84676
ENSMUSG00000025130.11	7.66701	8.95719	8.58122
ENSMUSG00000025132.13	9.60516	9.1268	9.53049
ENSMUSG00000025135.12	6.55979	7.96009	7.48598
ENSMUSG00000025138.14	6.78	6.96588	6.68465
ENSMUSG00000025139.14	7.29062	5.97737	6.68465
ENSMUSG00000025142.18	0	0	4.72612
ENSMUSG00000025144.17	8.21225	9.1268	8.48195
ENSMUSG00000025156.17	6.29981	0	0
ENSMUSG00000025159.8	7.77342	7.54699	8.13513
ENSMUSG00000025162.18	6.55979	7.96009	6.27428
ENSMUSG00000025163.6	8.54827	6.96588	9.13256
ENSMUSG00000025178.9	6.971	0	6.68465
ENSMUSG00000025190.13	5.575	5.97737	4.72612
ENSMUSG00000025204.10	7.29062	7.54699	6.27428
ENSMUSG00000025216.9	8.54827	7.96009	6.68465
ENSMUSG00000025217.15	9.04964	0	8.80307
ENSMUSG00000025218.6	6.29981	6.96588	7.99814
ENSMUSG00000025219.13	9.68912	8.54312	10.3441
ENSMUSG00000025223.15	8.54827	7.96009	8.48195
ENSMUSG00000025224.16	8.2496	8.95719	7.99814
ENSMUSG00000025228.5	8.86943	8.54312	9.13256
ENSMUSG00000025231.17	7.55212	5.97737	7.00377
ENSMUSG00000025234.11	7.42729	7.54699	7.48598
ENSMUSG00000025235.8	7.29062	7.96009	8.37535
ENSMUSG00000025236.11	5.98245	5.97737	7.26493
ENSMUSG00000025239.3	5.98245	5.97737	4.72612
ENSMUSG00000025261.18	7.29062	0	5.69861
ENSMUSG00000025265.14	0	0	0
ENSMUSG00000025278.9	8.42309	8.28086	8.13513
ENSMUSG00000025280.8	7.66701	0	6.27428
ENSMUSG00000025290.17	8.91664	0	7.99814
ENSMUSG00000025314.16	0	5.97737	0
ENSMUSG00000025316.16	9.31926	10.4789	9.80146
ENSMUSG00000025326.12	6.55979	6.96588	7.48598
ENSMUSG00000025337.10	6.971	8.54312	6.68465
ENSMUSG00000025354.5	5.98245	5.97737	5.69861
ENSMUSG00000025362.6	9.45337	6.96588	9.47993
ENSMUSG00000025364.13	7.55212	5.97737	7.26493
ENSMUSG00000025366.8	7.13965	0	7.67762
ENSMUSG00000025374.13	5.575	0	0
ENSMUSG00000025393.12	9.48503	9.41583	9.06557
ENSMUSG00000025402.12	0	0	5.69861
ENSMUSG00000025403.5	6.55979	7.96009	7.67762
ENSMUSG00000025404.15	7.21711	5.97737	7.00377
ENSMUSG00000025408.15	5.98245	0	6.68465
ENSMUSG00000025410.10	6.78	0	6.68465
ENSMUSG00000025413.13	5.98245	5.97737	0
ENSMUSG00000025417.8	4.04933	0	0
ENSMUSG00000025420.13	7.13965	6.96588	4.72612
ENSMUSG00000025428.15	8.66345	6.96588	8.13513
ENSMUSG00000025436.12	4.04933	0	0
ENSMUSG00000025451.15	8.86943	8.76496	8.92146
ENSMUSG00000025465.13	7.66701	5.97737	5.69861
ENSMUSG00000025474.9	6.78	5.97737	6.68465
ENSMUSG00000025477.14	0	0	0
ENSMUSG00000025492.6	6.55979	8.54312	6.68465
ENSMUSG00000025499.18	8.28601	6.96588	8.58122
ENSMUSG00000025503.5	5.575	6.96588	5.69861
ENSMUSG00000025508.13	9.09138	9.27854	8.99531
ENSMUSG00000025510.14	5.98245	5.97737	6.68465
ENSMUSG00000025544.13	7.42729	8.6583	6.68465
ENSMUSG00000025555.14	8.05236	5.97737	7.84676
ENSMUSG00000025558.19	5.98245	0	4.72612
ENSMUSG00000025571.13	8.35618	8.54312	8.48195
ENSMUSG00000025575.14	6.29981	5.97737	6.68465
ENSMUSG00000025577.7	8.21225	8.95719	8.58122
ENSMUSG00000025579.14	6.55979	5.97737	7.26493
ENSMUSG00000025580.15	9.13195	9.1268	8.99531
ENSMUSG00000025586.17	10.0901	9.27854	9.67233
ENSMUSG00000025609.15	7.96524	7.96009	8.13513
ENSMUSG00000025613.13	7.13965	0	7.00377
ENSMUSG00000025626.16	7.42729	5.97737	6.68465
ENSMUSG00000025724.12	6.55979	6.96588	5.69861
ENSMUSG00000025728.16	7.29062	6.96588	7.00377
ENSMUSG00000025732.6	7.13965	5.97737	5.69861
ENSMUSG00000025733.17	7.55212	8.95719	8.13513
ENSMUSG00000025745.12	7.77342	5.97737	8.26023
ENSMUSG00000025747.12	7.77342	5.97737	7.00377
ENSMUSG00000025758.10	7.42729	8.54312	7.00377
ENSMUSG00000025782.12	7.66701	9.41583	8.13513
ENSMUSG00000025785.5	6.55979	0	4.72612
ENSMUSG00000025790.14	7.66701	8.76496	8.37535
ENSMUSG00000025793.17	8.28601	0	7.67762
ENSMUSG00000025794.9	9.20982	8.54312	8.99531
ENSMUSG00000025795.8	7.96524	6.96588	7.48598
ENSMUSG00000025812.18	8.28601	9.41583	9.06557
ENSMUSG00000025813.14	6.78	5.97737	8.48195
ENSMUSG00000025817.12	5.575	7.54699	6.27428
ENSMUSG00000025823.9	4.04933	5.97737	5.69861
ENSMUSG00000025825.12	6.55979	5.97737	4.72612
ENSMUSG00000025857.10	5.00509	5.97737	6.68465
ENSMUSG00000025858.12	7.29062	5.97737	5.69861
ENSMUSG00000025868.6	6.55979	6.96588	6.68465
ENSMUSG00000025872.5	5.98245	5.97737	6.27428
ENSMUSG00000025876.15	5.575	5.97737	6.68465
ENSMUSG00000025885.18	9.20982	7.54699	8.48195
ENSMUSG00000025917.9	7.96524	0	7.00377
ENSMUSG00000025921.7	7.29062	7.96009	7.67762
ENSMUSG00000025925.14	6.971	5.97737	6.27428
ENSMUSG00000025935.10	6.971	5.97737	7.67762
ENSMUSG00000025940.6	7.13965	7.54699	6.27428
ENSMUSG00000025967.16	8.05236	7.54699	7.99814
ENSMUSG00000025980.14	6.29981	0	0
ENSMUSG00000025982.13	8.48704	6.96588	7.67762
ENSMUSG00000025986.6	5.575	7.96009	4.72612
ENSMUSG00000025995.16	5.575	0	0
ENSMUSG00000026000.16	7.87251	5.97737	7.67762
ENSMUSG00000026027.13	5.98245	6.96588	4.72612
ENSMUSG00000026032.8	7.13965	0	7.00377
ENSMUSG00000026049.11	7.42729	5.97737	7.00377
ENSMUSG00000026074.15	5.575	0	4.72612
ENSMUSG00000026077.15	6.78	6.96588	7.48598
ENSMUSG00000026111.15	7.96524	8.76496	8.58122
ENSMUSG00000026126.15	7.77342	5.97737	8.13513
ENSMUSG00000026127.13	7.66701	6.96588	7.48598
ENSMUSG00000026135.17	4.04933	0	0
ENSMUSG00000026150.14	8.71777	9.41583	8.67409
ENSMUSG00000026155.13	0	7.54699	0
ENSMUSG00000026162.7	6.971	5.97737	6.68465
ENSMUSG00000026171.12	6.55979	0	0
ENSMUSG00000026175.12	7.29062	6.96588	7.84676
ENSMUSG00000026176.13	4.04933	7.54699	5.69861
ENSMUSG00000026179.14	7.13965	0	7.26493
ENSMUSG00000026188.11	6.29981	0	5.69861
ENSMUSG00000026189.13	8.60701	9.1268	8.99531
ENSMUSG00000026192.13	0	0	0
ENSMUSG00000026197.12	8.48704	0	7.48598
ENSMUSG00000026202.13	6.78	0	5.69861
ENSMUSG00000026219.14	10.0588	9.86273	9.9939
ENSMUSG00000026229.17	6.29981	8.28086	6.27428
ENSMUSG00000026234.12	9.9609	7.54699	9.31668
ENSMUSG00000026238.14	5.575	5.97737	6.27428
ENSMUSG00000026239.14	7.77342	8.28086	8.26023
ENSMUSG00000026245.16	7.29062	6.96588	7.26493
ENSMUSG00000026249.10	9.04964	8.76496	8.37535
ENSMUSG00000026259.14	0	0	4.72612
ENSMUSG00000026260.12	8.48704	8.95719	8.92146
ENSMUSG00000026271.15	5.00509	5.97737	4.72612
ENSMUSG00000026273.13	7.87251	5.97737	7.84676
ENSMUSG00000026277.14	7.13965	7.96009	7.26493
ENSMUSG00000026279.14	7.87251	5.97737	5.69861
ENSMUSG00000026280.17	8.13452	6.96588	7.99814
ENSMUSG00000026281.15	4.04933	0	5.69861
ENSMUSG00000026289.15	8.28601	8.76496	7.84676
ENSMUSG00000026305.15	7.42729	8.76496	7.00377
ENSMUSG00000026319.13	5.575	0	6.68465
ENSMUSG00000026341.16	7.42729	7.96009	7.99814
ENSMUSG00000026353.9	7.77342	7.96009	8.58122
ENSMUSG00000026355.11	7.29062	7.54699	7.26493
ENSMUSG00000026360.9	9.71606	9.86273	9.88154
ENSMUSG00000026385.16	5.00509	0	7.48598
ENSMUSG00000026399.12	7.55212	7.54699	6.68465
ENSMUSG00000026411.17	6.29981	5.97737	5.69861
ENSMUSG00000026421.14	4.04933	0	0
ENSMUSG00000026426.10	7.13965	8.95719	6.27428
ENSMUSG00000026427.16	6.971	0	6.68465
ENSMUSG00000026429.9	8.48704	9.1268	6.68465
ENSMUSG00000026430.16	6.55979	7.54699	6.27428
ENSMUSG00000026435.15	10.3269	11.2403	10.8006
ENSMUSG00000026436.15	5.98245	5.97737	5.69861
ENSMUSG00000026447.17	0	0	0
ENSMUSG00000026457.14	5.00509	0	7.00377
ENSMUSG00000026499.5	8.66345	8.76496	8.13513
ENSMUSG00000026511.7	5.98245	0	4.72612
ENSMUSG00000026520.8	5.00509	0	0
ENSMUSG00000026526.14	5.98245	0	6.68465
ENSMUSG00000026553.17	6.29981	0	7.48598
ENSMUSG00000026554.15	9.13195	8.54312	8.48195
ENSMUSG00000026558.13	7.66701	5.97737	5.69861
ENSMUSG00000026566.15	5.00509	0	6.27428
ENSMUSG00000026568.6	5.98245	6.96588	6.27428
ENSMUSG00000026572.11	6.29981	7.54699	6.27428
ENSMUSG00000026594.14	8.35618	5.97737	6.68465
ENSMUSG00000026596.13	9.13195	8.76496	8.58122
ENSMUSG00000026608.13	8.28601	7.96009	7.26493
ENSMUSG00000026615.14	6.29981	7.96009	7.00377
ENSMUSG00000026622.15	7.42729	0	7.00377
ENSMUSG00000026634.16	8.71777	9.41583	9.37317
ENSMUSG00000026641.13	4.04933	0	4.72612
ENSMUSG00000026646.16	7.42729	5.97737	7.48598
ENSMUSG00000026659.13	7.55212	5.97737	7.84676
ENSMUSG00000026669.14	6.78	8.28086	6.68465
ENSMUSG00000026687.14	8.86943	9.54119	8.67409
ENSMUSG00000026688.5	8.96235	9.41583	8.76135
ENSMUSG00000026715.12	7.29062	5.97737	5.69861
ENSMUSG00000026739.13	8.60701	8.54312	8.26023
ENSMUSG00000026743.16	7.66701	8.76496	8.13513
ENSMUSG00000026750.6	0	0	0
ENSMUSG00000026755.14	9.42099	7.54699	8.26023
ENSMUSG00000026766.16	7.66701	0	4.72612
ENSMUSG00000026767.12	6.29981	7.96009	6.68465
ENSMUSG00000026790.19	8.42309	6.96588	7.99814
ENSMUSG00000026799.15	9.9609	10.1255	9.71667
ENSMUSG00000026810.12	6.55979	6.96588	7.26493
ENSMUSG00000026821.16	5.98245	0	0
ENSMUSG00000026842.16	5.98245	5.97737	5.69861
ENSMUSG00000026849.18	8.66345	0	7.67762
ENSMUSG00000026860.16	8.05236	5.97737	7.26493
ENSMUSG00000026864.13	8.05236	7.54699	6.27428
ENSMUSG00000026869.12	6.29981	5.97737	7.26493
ENSMUSG00000026878.17	8.82063	9.65652	9.31668
ENSMUSG00000026880.11	8.13452	6.96588	8.26023
ENSMUSG00000026885.13	7.55212	0	7.48598
ENSMUSG00000026889.12	8.21225	7.96009	8.48195
ENSMUSG00000026895.7	7.42729	6.96588	7.84676
ENSMUSG00000026917.15	8.48704	9.27854	9.31668
ENSMUSG00000026922.13	4.04933	0	7.26493
ENSMUSG00000026924.17	7.29062	9.1268	9.06557
ENSMUSG00000026933.17	8.71777	9.95574	8.67409
ENSMUSG00000026965.12	7.42729	5.97737	7.67762
ENSMUSG00000026966.6	7.96524	6.96588	7.99814
ENSMUSG00000026972.15	9.24723	8.54312	9.06557
ENSMUSG00000026974.11	8.13452	8.54312	8.37535
ENSMUSG00000026977.17	8.82063	8.95719	8.37535
ENSMUSG00000026991.20	7.55212	9.86273	8.58122
ENSMUSG00000026999.14	8.42309	7.54699	7.48598
ENSMUSG00000027012.15	8.71777	8.28086	8.48195
ENSMUSG00000027035.10	8.63551	8.76496	7.99814
ENSMUSG00000027067.16	6.29981	6.96588	7.67762
ENSMUSG00000027088.10	8.35618	8.95719	8.37535
ENSMUSG00000027091.14	6.55979	6.96588	7.26493
ENSMUSG00000027111.16	7.29062	8.28086	7.26493
ENSMUSG00000027134.4	6.55979	0	0
ENSMUSG00000027163.13	5.00509	5.97737	6.27428
ENSMUSG00000027170.12	4.04933	0	0
ENSMUSG00000027173.7	8.71777	8.54312	7.67762
ENSMUSG00000027185.15	7.29062	0	7.48598
ENSMUSG00000027198.16	6.55979	0	5.69861
ENSMUSG00000027203.15	6.55979	6.96588	7.00377
ENSMUSG00000027210.20	8.48704	7.54699	7.67762
ENSMUSG00000027242.14	6.78	5.97737	7.99814
ENSMUSG00000027245.11	5.575	7.54699	5.69861
ENSMUSG00000027248.13	4.04933	0	7.67762
ENSMUSG00000027276.7	9.2837	9.7633	9.19658
ENSMUSG00000027286.16	4.04933	0	4.72612
ENSMUSG00000027291.15	5.00509	6.96588	5.69861
ENSMUSG00000027293.13	8.66345	6.96588	7.99814
ENSMUSG00000027306.15	8.28601	6.96588	8.26023
ENSMUSG00000027315.13	7.55212	5.97737	6.27428
ENSMUSG00000027316.15	7.55212	8.76496	7.84676
ENSMUSG00000027323.10	6.971	5.97737	7.26493
ENSMUSG00000027330.16	5.98245	6.96588	7.67762
ENSMUSG00000027331.15	8.60701	7.76828	8.26023
ENSMUSG00000027333.18	8.05236	0	6.27428
ENSMUSG00000027340.15	8.48704	8.76496	8.58122
ENSMUSG00000027341.10	6.78	7.54699	5.69861
ENSMUSG00000027342.14	6.29981	0	6.27428
ENSMUSG00000027361.15	5.98245	5.97737	7.00377
ENSMUSG00000027367.16	7.87251	8.54312	7.48598
ENSMUSG00000027397.14	6.55979	0	7.00377
ENSMUSG00000027404.15	4.04933	0	0
ENSMUSG00000027405.16	5.98245	6.96588	8.84363
ENSMUSG00000027425.18	8.82063	8.28086	8.84363
ENSMUSG00000027447.6	7.96524	7.96009	8.13513
ENSMUSG00000027454.10	5.98245	0	6.27428
ENSMUSG00000027455.16	7.66701	5.97737	7.67762
ENSMUSG00000027457.15	5.00509	5.97737	6.27428
ENSMUSG00000027465.13	5.98245	0	7.00377
ENSMUSG00000027469.16	7.13965	8.76496	7.84676
ENSMUSG00000027472.14	7.87251	7.96009	8.92146
ENSMUSG00000027490.17	8.35618	9.1268	7.84676
ENSMUSG00000027496.15	8.48704	7.96009	8.37535
ENSMUSG00000027498.14	6.78	0	4.72612
ENSMUSG00000027502.11	8.42309	5.97737	8.48195
ENSMUSG00000027506.15	9.2837	8.54312	8.76135
ENSMUSG00000027509.11	7.96524	7.54699	8.67409
ENSMUSG00000027510.17	9.91514	10.5402	10.0642
ENSMUSG00000027523.20	5.00509	5.97737	0
ENSMUSG00000027533.10	5.575	0	7.00377
ENSMUSG00000027546.15	7.42729	7.96009	4.72612
ENSMUSG00000027547.17	10.1505	10.8131	10.1313
ENSMUSG00000027552.14	7.77342	5.97737	7.67762
ENSMUSG00000027566.15	10.2086	8.76496	10.5295
ENSMUSG00000027569.15	5.98245	0	5.69861
ENSMUSG00000027583.13	6.971	8.54312	7.26493
ENSMUSG00000027593.15	0	5.97737	0
ENSMUSG00000027602.9	7.96524	7.54699	8.67409
ENSMUSG00000027613.15	10.0053	8.28086	9.37317
ENSMUSG00000027620.16	8.42309	8.95719	8.99531
ENSMUSG00000027635.15	7.77342	9.1268	7.67762
ENSMUSG00000027637.3	4.04933	0	0
ENSMUSG00000027639.16	7.29062	6.96588	7.00377
ENSMUSG00000027642.15	6.29981	0	4.72612
ENSMUSG00000027649.15	9.09138	9.27854	9.06557
ENSMUSG00000027650.12	6.55979	7.96009	6.27428
ENSMUSG00000027652.15	7.42729	7.54699	7.67762
ENSMUSG00000027669.14	8.28601	0	7.26493
ENSMUSG00000027671.14	0	0	0
ENSMUSG00000027678.17	6.29981	7.54699	5.69861
ENSMUSG00000027679.13	6.55979	5.97737	4.72612
ENSMUSG00000027680.15	7.77342	8.28086	7.67762
ENSMUSG00000027695.16	7.96524	8.95719	8.92146
ENSMUSG00000027698.14	7.29062	8.54312	7.67762
ENSMUSG00000027715.9	7.29062	5.97737	7.00377
ENSMUSG00000027751.13	4.04933	0	0
ENSMUSG00000027752.15	5.00509	5.97737	4.72612
ENSMUSG00000027787.14	6.78	5.97737	4.72612
ENSMUSG00000027806.9	7.13965	7.54699	6.27428
ENSMUSG00000027829.15	6.29981	5.97737	6.27428
ENSMUSG00000027865.10	5.98245	5.97737	6.68465
ENSMUSG00000027881.14	6.971	6.96588	7.67762
ENSMUSG00000027884.16	5.575	0	5.69861
ENSMUSG00000027933.11	7.29062	5.97737	6.27428
ENSMUSG00000027938.11	7.96524	7.96009	8.26023
ENSMUSG00000027944.13	5.575	0	5.69861
ENSMUSG00000027951.16	6.971	0	6.68465
ENSMUSG00000027954.9	4.04933	6.96588	4.72612
ENSMUSG00000027985.14	8.42309	9.1268	8.48195
ENSMUSG00000027998.11	8.13452	5.97737	7.00377
ENSMUSG00000027999.15	6.55979	0	7.00377
ENSMUSG00000028010.16	5.98245	8.54312	6.27428
ENSMUSG00000028032.13	6.55979	6.96588	5.69861
ENSMUSG00000028042.15	7.66701	5.97737	7.26493
ENSMUSG00000028044.6	5.575	7.96009	6.68465
ENSMUSG00000028049.15	7.77342	8.76496	9.42754
ENSMUSG00000028060.14	4.04933	0	0
ENSMUSG00000028062.15	0	5.97737	5.69861
ENSMUSG00000028063.15	9.35398	7.54699	9.13256
ENSMUSG00000028066.15	7.87251	7.54699	7.84676
ENSMUSG00000028068.14	7.77342	7.54699	7.48598
ENSMUSG00000028070.7	5.31801	0	7.67762
ENSMUSG00000028078.14	10.2644	10.9092	10.1637
ENSMUSG00000028081.6	6.29981	5.97737	5.69861
ENSMUSG00000028093.15	5.98245	0	4.72612
ENSMUSG00000028102.15	5.575	5.97737	6.68465
ENSMUSG00000028106.13	6.55979	5.97737	5.69861
ENSMUSG00000028121.8	8.05236	0	8.26023
ENSMUSG00000028134.11	8.28601	7.54699	8.13513
ENSMUSG00000028138.8	8.60701	7.54699	7.99814
ENSMUSG00000028140.13	5.00509	0	5.69861
ENSMUSG00000028207.18	0	6.96588	5.69861
ENSMUSG00000028271.9	8.21225	7.96009	7.00377
ENSMUSG00000028291.7	9.04964	9.95574	8.84363
ENSMUSG00000028309.14	7.13965	7.96009	8.13513
ENSMUSG00000028322.11	4.04933	0	0
ENSMUSG00000028333.10	8.66345	8.54312	8.58122
ENSMUSG00000028354.13	6.78	7.96009	7.26493
ENSMUSG00000028367.5	6.29981	0	6.68465
ENSMUSG00000028392.15	5.00509	5.97737	5.69861
ENSMUSG00000028394.9	7.29062	8.54312	7.67762
ENSMUSG00000028398.8	4.04933	5.97737	6.27428
ENSMUSG00000028402.18	6.29981	5.97737	7.48598
ENSMUSG00000028405.9	5.98245	0	4.72612
ENSMUSG00000028409.11	6.971	8.95719	7.48598
ENSMUSG00000028410.13	8.54827	8.95719	7.67762
ENSMUSG00000028426.10	8.71777	8.28086	8.99531
ENSMUSG00000028433.14	8.48704	5.97737	8.58122
ENSMUSG00000028436.8	8.09403	10.2034	8.58122
ENSMUSG00000028447.11	7.55212	5.97737	7.48598
ENSMUSG00000028452.7	8.00946	8.76496	8.84363
ENSMUSG00000028455.15	7.42729	6.96588	7.00377
ENSMUSG00000028456.18	5.575	0	6.27428
ENSMUSG00000028461.12	6.29981	5.97737	7.48598
ENSMUSG00000028463.14	6.78	0	0
ENSMUSG00000028478.18	8.13452	5.97737	7.99814
ENSMUSG00000028484.16	7.96524	8.95719	8.76135
ENSMUSG00000028487.18	5.98245	5.97737	4.72612
ENSMUSG00000028495.14	4.04933	0	0
ENSMUSG00000028517.8	7.77342	7.96009	7.48598
ENSMUSG00000028527.18	7.13965	8.28086	6.68465
ENSMUSG00000028530.14	5.98245	0	4.72612
ENSMUSG00000028532.14	6.55979	0	7.67762
ENSMUSG00000028541.14	8.13452	9.27854	8.13513
ENSMUSG00000028542.17	0	0	0
ENSMUSG00000028558.14	7.29062	6.96588	6.68465
ENSMUSG00000028559.17	7.77342	0	5.69861
ENSMUSG00000028560.11	7.42729	7.54699	7.48598
ENSMUSG00000028563.16	5.98245	0	4.72612
ENSMUSG00000028568.16	6.29981	7.54699	6.27428
ENSMUSG00000028577.13	7.96524	5.97737	8.13513
ENSMUSG00000028583.14	8.42309	7.54699	8.37535
ENSMUSG00000028587.18	6.971	0	4.72612
ENSMUSG00000028591.11	9.6337	9.54119	9.37317
ENSMUSG00000028607.16	5.575	0	0
ENSMUSG00000028609.6	8.28601	7.54699	7.84676
ENSMUSG00000028617.10	8.35618	5.97737	7.99814
ENSMUSG00000028618.11	6.971	7.54699	4.72612
ENSMUSG00000028622.11	7.55212	0	7.26493
ENSMUSG00000028633.7	8.82063	9.54119	8.67409
ENSMUSG00000028639.14	6.971	5.97737	7.48598
ENSMUSG00000028640.11	7.13965	6.96588	7.00377
ENSMUSG00000028645.11	5.98245	0	0
ENSMUSG00000028646.16	9.42099	10.4148	8.84363
ENSMUSG00000028647.13	6.55979	0	7.67762
ENSMUSG00000028648.13	6.971	5.97737	6.68465
ENSMUSG00000028651.12	6.55979	5.97737	7.48598
ENSMUSG00000028655.11	9.00665	6.96588	8.37535
ENSMUSG00000028669.15	6.55979	7.54699	6.68465
ENSMUSG00000028670.14	7.13965	5.97737	6.27428
ENSMUSG00000028673.10	7.42729	7.54699	7.67762
ENSMUSG00000028677.19	9.79397	10.9092	9.9939
ENSMUSG00000028678.13	8.42309	7.54699	8.37535
ENSMUSG00000028684.14	6.55979	6.96588	4.72612
ENSMUSG00000028691.12	9.38787	9.65652	9.13256
ENSMUSG00000028692.14	7.87251	6.96588	7.76467
ENSMUSG00000028693.15	8.96235	6.96588	9.31668
ENSMUSG00000028698.13	5.00509	5.97737	6.68465
ENSMUSG00000028703.14	0	0	0
ENSMUSG00000028706.14	9.00665	7.96009	8.99531
ENSMUSG00000028708.16	7.55212	8.28086	7.84676
ENSMUSG00000028737.15	5.98245	5.97737	6.68465
ENSMUSG00000028741.13	7.29062	0	0
ENSMUSG00000028743.7	8.05236	5.97737	8.67409
ENSMUSG00000028745.18	5.98245	7.54699	8.58122
ENSMUSG00000028757.4	5.98245	5.97737	6.68465
ENSMUSG00000028758.12	10.1895	9.54119	9.37317
ENSMUSG00000028760.16	7.13965	7.54699	6.27428
ENSMUSG00000028772.19	8.54827	7.96009	8.13513
ENSMUSG00000028788.14	9.09138	9.1268	8.67409
ENSMUSG00000028792.14	8.82063	7.96009	7.48598
ENSMUSG00000028793.15	7.13965	7.54699	7.00377
ENSMUSG00000028796.17	8.91664	9.54119	7.48598
ENSMUSG00000028798.16	8.28601	5.97737	6.27428
ENSMUSG00000028809.16	7.66701	7.54699	6.27428
ENSMUSG00000028820.13	7.42729	6.96588	6.68465
ENSMUSG00000028821.8	8.48704	8.28086	9.13256
ENSMUSG00000028822.11	8.05236	9.1268	7.48598
ENSMUSG00000028825.7	7.77342	6.96588	5.69861
ENSMUSG00000028826.14	7.13965	6.96588	6.27428
ENSMUSG00000028830.14	5.575	7.54699	5.69861
ENSMUSG00000028832.11	5.98245	0	7.26493
ENSMUSG00000028837.8	6.971	8.28086	8.26023
ENSMUSG00000028843.8	6.55979	0	4.72612
ENSMUSG00000028847.8	6.29981	7.54699	7.00377
ENSMUSG00000028848.13	6.78	0	7.67762
ENSMUSG00000028851.6	11.3437	8.95719	10.9381
ENSMUSG00000028854.9	8.96235	6.96588	8.84363
ENSMUSG00000028857.16	6.29981	6.96588	7.26493
ENSMUSG00000028862.6	9.89171	8.54312	9.57933
ENSMUSG00000028863.13	6.78	0	4.72612
ENSMUSG00000028865.14	11.4357	11.8373	11.6822
ENSMUSG00000028868.13	7.96524	8.95719	8.48195
ENSMUSG00000028869.13	0	0	4.72612
ENSMUSG00000028873.16	7.87251	8.76496	8.67409
ENSMUSG00000028884.14	7.55212	6.96588	8.13513
ENSMUSG00000028890.13	9.13195	8.95719	9.31668
ENSMUSG00000028896.13	4.04933	0	4.72612
ENSMUSG00000028898.15	6.29981	0	5.69861
ENSMUSG00000028902.4	7.55212	5.97737	7.26493
ENSMUSG00000028906.17	7.55212	6.96588	7.99814
ENSMUSG00000028910.12	7.87251	0	7.99814
ENSMUSG00000028911.16	0	0	0
ENSMUSG00000028920.9	7.29062	7.96009	7.00377
ENSMUSG00000028923.14	6.29981	6.96588	5.69861
ENSMUSG00000028932.8	7.55212	0	6.27428
ENSMUSG00000028937.14	8.48704	0	7.99814
ENSMUSG00000028948.16	5.00509	0	7.84676
ENSMUSG00000028953.10	6.55979	0	7.00377
ENSMUSG00000028954.11	7.66701	8.54312	8.26023
ENSMUSG00000028957.12	6.971	7.54699	7.48598
ENSMUSG00000028960.20	8.42309	9.27854	8.58122
ENSMUSG00000028964.14	8.35618	7.96009	8.37535
ENSMUSG00000028967.10	8.51798	7.96009	7.67762
ENSMUSG00000028969.10	8.05236	5.97737	8.37535
ENSMUSG00000028970.9	4.04933	5.97737	4.72612
ENSMUSG00000028973.18	8.28601	9.1268	8.67409
ENSMUSG00000028975.16	8.54827	7.54699	6.68465
ENSMUSG00000029003.11	7.13965	5.97737	5.69861
ENSMUSG00000029012.11	9.2837	8.54312	9.37317
ENSMUSG00000029014.14	7.77342	0	7.48598
ENSMUSG00000029028.14	5.00509	0	0
ENSMUSG00000029030.14	8.48704	9.1268	8.58122
ENSMUSG00000029032.12	7.96524	0	7.99814
ENSMUSG00000029038.9	5.98245	0	5.69861
ENSMUSG00000029048.3	6.29981	5.97737	6.68465
ENSMUSG00000029050.15	9.31926	9.95574	9.25788
ENSMUSG00000029062.14	6.78	5.97737	8.13513
ENSMUSG00000029063.16	7.13965	7.54699	6.27428
ENSMUSG00000029064.15	6.78	0	6.27428
ENSMUSG00000029068.16	5.98245	5.97737	5.69861
ENSMUSG00000029089.8	7.87251	7.54699	7.99814
ENSMUSG00000029090.12	6.29981	5.97737	7.00377
ENSMUSG00000029095.17	7.29062	6.96588	5.69861
ENSMUSG00000029098.17	7.13965	5.97737	6.27428
ENSMUSG00000029106.14	7.29062	8.28086	7.67762
ENSMUSG00000029110.13	7.87251	5.97737	7.48598
ENSMUSG00000029111.7	7.66701	5.97737	7.99814
ENSMUSG00000029131.14	8.71777	9.1268	8.92146
ENSMUSG00000029141.16	7.96524	0	7.99814
ENSMUSG00000029145.12	8.71777	7.54699	7.48598
ENSMUSG00000029146.14	7.13965	0	5.69861
ENSMUSG00000029148.15	8.42309	5.97737	7.99814
ENSMUSG00000029149.14	6.29981	0	4.72612
ENSMUSG00000029151.14	10.2086	10.955	10.4529
ENSMUSG00000029152.13	6.971	5.97737	6.27428
ENSMUSG00000029174.18	8.48704	7.54699	7.67762
ENSMUSG00000029175.17	6.55979	5.97737	7.00377
ENSMUSG00000029176.13	8.77012	5.97737	8.37535
ENSMUSG00000029177.9	6.971	6.96588	7.26493
ENSMUSG00000029192.17	8.54827	9.65652	8.37535
ENSMUSG00000029203.16	9.09138	9.1268	8.67409
ENSMUSG00000029204.7	5.575	5.97737	4.72612
ENSMUSG00000029223.12	12.5999	12.1834	12.8357
ENSMUSG00000029227.15	9.38787	8.95719	9.31668
ENSMUSG00000029233.15	6.971	6.96588	6.27428
ENSMUSG00000029249.15	8.48704	10.5402	8.99531
ENSMUSG00000029267.17	5.00509	0	4.72612
ENSMUSG00000029279.15	6.971	6.96588	4.72612
ENSMUSG00000029310.13	5.575	5.97737	4.72612
ENSMUSG00000029312.12	9.57605	9.86273	9.53049
ENSMUSG00000029313.18	6.29981	6.96588	4.72612
ENSMUSG00000029322.12	7.96524	8.54312	7.99814
ENSMUSG00000029328.15	7.13965	7.54699	7.67762
ENSMUSG00000029330.8	8.57794	9.1268	8.84363
ENSMUSG00000029345.13	6.29981	0	7.00377
ENSMUSG00000029346.12	0	0	0
ENSMUSG00000029359.13	9.13195	7.96009	8.92146
ENSMUSG00000029361.18	7.13965	5.97737	6.68465
ENSMUSG00000029381.16	6.29981	5.97737	0
ENSMUSG00000029388.14	9.31926	8.28086	8.58122
ENSMUSG00000029390.13	6.78	8.54312	7.48598
ENSMUSG00000029397.15	7.42729	7.96009	7.99814
ENSMUSG00000029405.16	9.7425	9.54119	9.31668
ENSMUSG00000029407.10	8.05236	8.54312	7.67762
ENSMUSG00000029408.13	8.21225	5.97737	7.48598
ENSMUSG00000029416.17	6.971	6.96588	7.67762
ENSMUSG00000029423.10	7.29062	9.1268	7.99814
ENSMUSG00000029427.11	7.55212	8.95719	8.26023
ENSMUSG00000029428.13	5.00509	7.54699	0
ENSMUSG00000029432.12	7.42729	5.97737	7.00377
ENSMUSG00000029439.14	5.00509	7.54699	5.69861
ENSMUSG00000029440.15	6.971	7.96009	7.48598
ENSMUSG00000029451.14	8.54827	8.28086	7.48598
ENSMUSG00000029455.14	8.48704	7.54699	8.84363
ENSMUSG00000029458.14	7.96524	8.76496	7.67762
ENSMUSG00000029465.14	7.66701	0	8.13513
ENSMUSG00000029466.11	7.77342	0	8.67409
ENSMUSG00000029467.15	9.38787	9.54119	8.76135
ENSMUSG00000029472.13	7.96524	7.54699	8.13513
ENSMUSG00000029474.7	7.96524	8.54312	8.58122
ENSMUSG00000029475.17	5.00509	0	0
ENSMUSG00000029501.14	7.55212	7.54699	7.48598
ENSMUSG00000029502.14	6.78	0	6.68465
ENSMUSG00000029505.17	8.35618	9.1268	8.37535
ENSMUSG00000029512.11	6.29981	0	0
ENSMUSG00000029513.14	8.05236	8.28086	7.48598
ENSMUSG00000029516.19	7.96524	10.0431	8.84363
ENSMUSG00000029518.15	6.78	5.97737	7.00377
ENSMUSG00000029528.19	6.971	5.97737	6.27428
ENSMUSG00000029535.4	4.04933	5.97737	5.69861
ENSMUSG00000029538.14	5.98245	5.97737	7.84676
ENSMUSG00000029547.10	7.13965	5.97737	7.26493
ENSMUSG00000029551.13	6.29981	6.96588	0
ENSMUSG00000029554.15	7.42729	7.54699	7.67762
ENSMUSG00000029560.12	7.13965	5.97737	7.26493
ENSMUSG00000029569.9	5.98245	6.96588	4.72612
ENSMUSG00000029580.14	8.48704	8.54312	8.37535
ENSMUSG00000029591.14	7.66701	6.96588	7.67762
ENSMUSG00000029592.11	9.13195	7.96009	8.71838
ENSMUSG00000029608.10	8.42309	7.96009	8.58122
ENSMUSG00000029610.13	0	0	0
ENSMUSG00000029613.15	6.78	6.96588	5.69861
ENSMUSG00000029614.13	7.77342	6.96588	6.68465
ENSMUSG00000029622.16	7.66701	7.54699	5.69861
ENSMUSG00000029623.14	7.42729	7.54699	5.69861
ENSMUSG00000029624.10	5.575	0	4.72612
ENSMUSG00000029625.16	8.05236	7.54699	8.26023
ENSMUSG00000029627.12	8.35618	5.97737	7.00377
ENSMUSG00000029629.17	7.13965	6.96588	7.00377
ENSMUSG00000029632.7	7.13965	5.97737	5.69861
ENSMUSG00000029635.15	4.04933	0	5.69861
ENSMUSG00000029638.17	5.575	5.97737	0
ENSMUSG00000029642.11	7.66701	7.54699	8.13513
ENSMUSG00000029647.15	7.13965	7.96009	8.13513
ENSMUSG00000029651.16	8.91664	8.95719	8.84363
ENSMUSG00000029656.13	6.29981	5.97737	7.00377
ENSMUSG00000029657.15	8.28601	5.97737	8.37535
ENSMUSG00000029673.17	7.87251	9.27854	7.99814
ENSMUSG00000029674.13	6.78	5.97737	4.72612
ENSMUSG00000029681.12	5.98245	0	5.69861
ENSMUSG00000029684.14	7.66701	7.54699	8.26023
ENSMUSG00000029686.15	10.2825	9.65652	10.2264
ENSMUSG00000029687.16	8.32152	10.0431	9.62658
ENSMUSG00000029695.13	6.78	0	6.27428
ENSMUSG00000029699.13	7.13965	7.54699	5.69861
ENSMUSG00000029703.10	5.575	0	0
ENSMUSG00000029710.15	0	5.97737	4.72612
ENSMUSG00000029713.15	5.98245	5.97737	7.00377
ENSMUSG00000029715.5	7.42729	0	6.27428
ENSMUSG00000029723.16	7.96524	8.28086	7.48598
ENSMUSG00000029725.10	5.98245	5.97737	4.72612
ENSMUSG00000029726.16	8.91664	8.28086	8.92146
ENSMUSG00000029730.16	5.575	0	7.00377
ENSMUSG00000029736.15	9.2837	5.97737	9.31668
ENSMUSG00000029767.16	7.13965	0	7.00377
ENSMUSG00000029772.17	5.575	0	4.72612
ENSMUSG00000029777.10	7.77342	6.96588	7.26493
ENSMUSG00000029782.20	6.971	8.28086	4.72612
ENSMUSG00000029790.16	6.29981	5.97737	6.68465
ENSMUSG00000029804.17	4.04933	0	5.69861
ENSMUSG00000029833.17	7.77342	7.96009	8.37535
ENSMUSG00000029869.7	8.21225	8.54312	8.26023
ENSMUSG00000029918.9	7.42729	5.97737	7.26493
ENSMUSG00000029993.16	6.29981	5.97737	6.68465
ENSMUSG00000030001.4	5.00509	0	5.69861
ENSMUSG00000030007.8	6.55979	6.96588	4.72612
ENSMUSG00000030008.9	7.13965	5.97737	7.48598
ENSMUSG00000030019.6	5.98245	5.97737	7.26493
ENSMUSG00000030029.14	5.575	0	5.69861
ENSMUSG00000030034.12	8.21225	8.54312	8.37535
ENSMUSG00000030037.9	0	0	0
ENSMUSG00000030042.15	8.35618	8.54312	8.26023
ENSMUSG00000030051.10	5.98245	6.96588	5.69861
ENSMUSG00000030057.15	8.48704	8.54312	7.84676
ENSMUSG00000030058.17	6.29981	6.96588	6.68465
ENSMUSG00000030060.14	9.66167	10.0431	9.67233
ENSMUSG00000030062.7	6.971	0	7.00377
ENSMUSG00000030082.14	5.98245	0	5.69861
ENSMUSG00000030084.11	6.78	8.54312	6.68465
ENSMUSG00000030086.16	6.971	7.54699	7.67762
ENSMUSG00000030096.8	6.971	0	7.00377
ENSMUSG00000030102.11	6.78	5.97737	5.69861
ENSMUSG00000030103.11	7.77342	6.96588	0
ENSMUSG00000030120.14	8.86943	9.95574	8.48195
ENSMUSG00000030127.15	7.29062	5.97737	7.84676
ENSMUSG00000030138.8	10.2086	8.54312	10.2264
ENSMUSG00000030189.15	8.60701	7.54699	9.42754
ENSMUSG00000030201.15	6.78	0	4.72612
ENSMUSG00000030213.12	5.98245	6.96588	7.26493
ENSMUSG00000030216.12	7.42729	8.28086	8.48195
ENSMUSG00000030224.10	6.55979	6.96588	7.00377
ENSMUSG00000030246.12	12.0366	12.897	12.2254
ENSMUSG00000030269.14	9.84367	10.3477	10.0295
ENSMUSG00000030270.11	7.66701	5.97737	7.00377
ENSMUSG00000030279.15	7.42729	7.96009	7.99814
ENSMUSG00000030282.14	7.42729	5.97737	7.67762
ENSMUSG00000030286.6	7.13965	6.96588	5.69861
ENSMUSG00000030287.15	10.977	12.2944	11.315
ENSMUSG00000030298.10	7.49106	7.54699	7.26493
ENSMUSG00000030306.14	6.971	0	6.27428
ENSMUSG00000030315.15	6.29981	6.96588	6.27428
ENSMUSG00000030323.13	0	5.97737	4.72612
ENSMUSG00000030342.8	6.78	5.97737	6.27428
ENSMUSG00000030352.15	8.05236	8.28086	7.26493
ENSMUSG00000030374.15	7.55212	5.97737	6.27428
ENSMUSG00000030397.11	8.05236	7.96009	5.69861
ENSMUSG00000030400.17	6.78	6.96588	6.27428
ENSMUSG00000030410.16	8.13452	8.95719	8.37535
ENSMUSG00000030417.15	6.78	0	6.27428
ENSMUSG00000030432.12	10.0053	8.76496	9.62658
ENSMUSG00000030435.16	6.78	0	7.67762
ENSMUSG00000030451.16	7.77342	6.96588	7.26493
ENSMUSG00000030486.9	8.28601	5.97737	7.67762
ENSMUSG00000030491.16	8.05236	0	7.67762
ENSMUSG00000030494.13	6.29981	7.96009	7.00377
ENSMUSG00000030512.13	5.98245	7.96009	6.68465
ENSMUSG00000030516.14	6.29981	7.54699	5.69861
ENSMUSG00000030530.15	9.09138	9.54119	8.58122
ENSMUSG00000030533.16	0	0	0
ENSMUSG00000030538.15	7.55212	8.28086	6.27428
ENSMUSG00000030543.10	8.42309	9.1268	8.67409
ENSMUSG00000030545.9	6.78	5.97737	7.00377
ENSMUSG00000030555.16	7.66701	5.97737	8.26023
ENSMUSG00000030556.13	5.575	7.96009	7.00377
ENSMUSG00000030559.8	7.55212	5.97737	6.68465
ENSMUSG00000030583.16	5.98245	5.97737	6.68465
ENSMUSG00000030591.17	7.55212	6.96588	7.67762
ENSMUSG00000030595.15	8.05236	5.97737	6.27428
ENSMUSG00000030602.13	8.28601	9.41583	8.48195
ENSMUSG00000030603.16	7.77342	0	6.68465
ENSMUSG00000030612.6	4.04933	0	6.27428
ENSMUSG00000030619.10	7.77342	5.97737	7.00377
ENSMUSG00000030647.8	5.575	5.97737	5.69861
ENSMUSG00000030649.18	5.575	0	0
ENSMUSG00000030654.9	9.09138	8.76496	9.57933
ENSMUSG00000030677.8	9.35398	8.28086	8.92146
ENSMUSG00000030681.18	8.66345	7.54699	8.37535
ENSMUSG00000030682.4	6.29981	5.97737	7.26493
ENSMUSG00000030685.5	0	7.96009	5.69861
ENSMUSG00000030689.15	4.04933	5.97737	0
ENSMUSG00000030695.16	8.13452	5.97737	7.67762
ENSMUSG00000030697.7	5.575	7.96009	4.72612
ENSMUSG00000030704.14	7.66701	6.96588	7.26493
ENSMUSG00000030706.17	10.1307	7.96009	9.75969
ENSMUSG00000030714.14	8.77012	5.97737	7.99814
ENSMUSG00000030718.9	8.86943	6.96588	8.26023
ENSMUSG00000030726.16	8.48704	7.96009	8.67409
ENSMUSG00000030738.11	7.96524	5.97737	7.67762
ENSMUSG00000030747.5	7.29062	7.96009	7.67762
ENSMUSG00000030750.13	8.82063	8.28086	8.48195
ENSMUSG00000030751.18	7.13965	5.97737	6.68465
ENSMUSG00000030766.15	6.43565	0	6.27428
ENSMUSG00000030768.12	7.96524	5.97737	8.26023
ENSMUSG00000030774.13	8.96235	8.54312	9.47993
ENSMUSG00000030788.16	6.78	9.27854	7.84676
ENSMUSG00000030795.18	8.60701	5.97737	8.13513
ENSMUSG00000030801.10	6.78	0	7.48598
ENSMUSG00000030811.14	6.971	6.96588	8.13513
ENSMUSG00000030814.17	9.51601	10.0431	9.91997
ENSMUSG00000030816.8	8.66345	7.96009	8.26023
ENSMUSG00000030822.15	7.87251	5.97737	7.67762
ENSMUSG00000030824.17	7.42729	5.97737	5.69861
ENSMUSG00000030842.12	7.13965	6.96588	7.00377
ENSMUSG00000030844.11	4.04933	5.97737	6.68465
ENSMUSG00000030849.18	5.00509	5.97737	5.69861
ENSMUSG00000030852.18	8.54827	7.96009	8.13513
ENSMUSG00000030867.7	9.24723	8.28086	9.62658
ENSMUSG00000030869.11	8.13452	7.96009	7.99814
ENSMUSG00000030870.12	6.55979	7.54699	8.37535
ENSMUSG00000030876.7	7.13965	6.96588	6.68465
ENSMUSG00000030878.11	7.87251	7.54699	6.27428
ENSMUSG00000030884.12	4.04933	0	4.72612
ENSMUSG00000030888.14	7.66701	6.96588	7.00377
ENSMUSG00000030911.7	11.1499	9.41583	11.241
ENSMUSG00000030942.8	7.13965	7.54699	0
ENSMUSG00000030946.13	6.55979	6.96588	0
ENSMUSG00000030970.16	6.971	6.96588	5.69861
ENSMUSG00000030982.19	7.29062	7.96009	5.69861
ENSMUSG00000030986.13	4.04933	0	4.72612
ENSMUSG00000030990.18	5.00509	5.97737	4.72612
ENSMUSG00000030994.16	8.21225	8.76496	8.26023
ENSMUSG00000031010.17	5.575	0	6.27428
ENSMUSG00000031022.15	5.575	7.96009	4.72612
ENSMUSG00000031059.9	7.77342	7.54699	7.48598
ENSMUSG00000031065.14	7.42729	7.96009	7.84676
ENSMUSG00000031145.15	6.971	0	4.72612
ENSMUSG00000031150.13	4.04933	0	0
ENSMUSG00000031154.15	8.60701	5.97737	7.84676
ENSMUSG00000031167.16	5.98245	5.97737	5.69861
ENSMUSG00000031221.7	7.66701	6.96588	7.26493
ENSMUSG00000031229.16	8.21225	7.96009	7.26493
ENSMUSG00000031255.14	6.87866	7.54699	7.48598
ENSMUSG00000031299.10	6.971	0	6.68465
ENSMUSG00000031311.17	7.55212	7.96009	8.13513
ENSMUSG00000031320.9	8.66345	0	8.48195
ENSMUSG00000031353.13	9.79397	10.955	9.53049
ENSMUSG00000031370.12	7.29062	8.28086	8.13513
ENSMUSG00000031386.14	5.98245	6.96588	6.68465
ENSMUSG00000031400.10	10.2086	9.1268	9.71667
ENSMUSG00000031422.16	5.00509	0	4.72612
ENSMUSG00000031441.15	7.29062	6.96588	7.00377
ENSMUSG00000031447.7	5.00509	0	6.27428
ENSMUSG00000031458.8	5.575	6.96588	4.72612
ENSMUSG00000031461.4	5.00509	5.97737	4.72612
ENSMUSG00000031482.9	9.09138	7.96009	8.84363
ENSMUSG00000031487.5	7.55212	8.28086	8.26023
ENSMUSG00000031488.14	5.575	0	5.69861
ENSMUSG00000031511.16	8.28601	8.54312	7.48598
ENSMUSG00000031529.5	7.55212	7.54699	7.26493
ENSMUSG00000031532.7	8.32152	8.76496	7.67762
ENSMUSG00000031538.6	10.5454	10.7625	10.1637
ENSMUSG00000031546.6	6.55979	6.96588	7.67762
ENSMUSG00000031562.15	0	0	4.72612
ENSMUSG00000031563.8	8.35618	9.7633	8.76135
ENSMUSG00000031570.17	6.55979	5.97737	5.69861
ENSMUSG00000031586.17	7.87251	8.28086	7.99814
ENSMUSG00000031596.15	6.55979	0	6.68465
ENSMUSG00000031601.16	8.54827	9.1268	7.48598
ENSMUSG00000031609.3	8.66345	9.86273	7.26493
ENSMUSG00000031622.16	6.971	6.96588	8.13513
ENSMUSG00000031626.18	7.55212	5.97737	7.00377
ENSMUSG00000031633.4	5.575	0	5.69861
ENSMUSG00000031642.9	7.13965	7.96009	7.00377
ENSMUSG00000031652.11	8.54827	8.76496	8.92146
ENSMUSG00000031661.12	9.7425	8.54312	9.91997
ENSMUSG00000031667.16	5.00509	5.97737	7.00377
ENSMUSG00000031668.14	4.04933	0	0
ENSMUSG00000031672.8	8.35618	5.97737	8.84363
ENSMUSG00000031697.12	5.00509	0	5.69861
ENSMUSG00000031701.6	8.66345	8.54312	8.37535
ENSMUSG00000031708.17	8.05236	5.97737	7.99814
ENSMUSG00000031715.14	6.78	5.97737	7.00377
ENSMUSG00000031728.10	7.87251	5.97737	7.00377
ENSMUSG00000031740.8	7.13965	0	7.26493
ENSMUSG00000031750.15	5.98245	5.97737	6.68465
ENSMUSG00000031751.14	9.20982	9.60001	9.25788
ENSMUSG00000031753.16	7.13965	5.97737	7.99814
ENSMUSG00000031756.5	7.13965	8.28086	7.67762
ENSMUSG00000031762.7	0	0	0
ENSMUSG00000031765.8	0	0	0
ENSMUSG00000031767.13	7.55212	8.28086	8.13513
ENSMUSG00000031774.8	7.42729	6.96588	5.69861
ENSMUSG00000031781.14	8.21225	8.76496	8.76135
ENSMUSG00000031782.15	6.29981	6.96588	5.69861
ENSMUSG00000031783.10	7.29062	8.54312	7.26493
ENSMUSG00000031785.16	7.42729	5.97737	7.67762
ENSMUSG00000031788.14	0	0	0
ENSMUSG00000031818.12	9.24723	7.54699	8.92146
ENSMUSG00000031819.13	9.00665	7.54699	8.92146
ENSMUSG00000031820.9	7.42729	0	6.27428
ENSMUSG00000031821.11	5.00509	0	4.72612
ENSMUSG00000031822.20	5.00509	5.97737	5.69861
ENSMUSG00000031823.14	6.78	7.54699	7.26493
ENSMUSG00000031826.20	7.13965	8.54312	8.58122
ENSMUSG00000031839.7	5.98245	5.97737	7.00377
ENSMUSG00000031840.12	6.971	6.96588	6.27428
ENSMUSG00000031843.2	9.78127	10.2034	9.37317
ENSMUSG00000031848.15	7.29062	7.54699	7.00377
ENSMUSG00000031851.14	4.04933	0	4.72612
ENSMUSG00000031858.16	6.78	5.97737	7.99814
ENSMUSG00000031862.11	8.05236	6.96588	7.67762
ENSMUSG00000031865.16	5.00509	0	7.26493
ENSMUSG00000031879.14	6.971	7.54699	8.13513
ENSMUSG00000031889.9	0	0	0
ENSMUSG00000031903.7	6.78	6.96588	7.00377
ENSMUSG00000031913.9	7.77342	6.96588	7.67762
ENSMUSG00000031916.17	7.29062	0	6.68465
ENSMUSG00000031918.16	7.13965	6.96588	6.27428
[truncated: 1,979 more rows]
