# Supplementary material for: RNA multi-omics in single cells reveal rhythmical RNA reshaping during human and mouse oocyte maturation
Source: BMC Biol. 2025 May 28;23:147. doi: 10.1186/s12915-025-02250-7 (PMC12121112; doi:10.1186/s12915-025-02250-7)
Supplement: Supplementary file 4 — Additional file 4: Source data related to Fig. 4. Sheet “GV-MII-CHX-cap” gene expression level of GV, MII, and CHX treated MII calculated using cap reads. Sheet “GV-MII-CHX-genebody” gene expression level of GV, MII, and CHX treated MII calculated using non-cap reads. Sheet “GV-MII-CHX-tail” gene expression level of GV, MII, and CHX treated MII calculated using tail reads. [file 12915_2025_2250_MOESM4_ESM.xlsx]

## Sheet: M3WT-KO-GV-noGap-matrix
	AAGCTA.indexindex13	AAGCTA.indexindex14	AAGCTA.indexindex18	ACATCG.indexindex13	ACATCG.indexindex14	ACATCG.indexindex18	ATGACT.indexindex13	CACTGT.indexindex13	CACTGT.indexindex14	CACTGT.indexindex18	CGTGAT.indexindex13	CGTGAT.indexindex14	CGTGAT.indexindex18	CTCTAC.indexindex13	CTCTAC.indexindex14	CTCTAC.indexindex18	CTGATC.indexindex13	CTGATC.indexindex14	CTGATC.indexindex18	GAGGAC.indexindex13	GATCTG.indexindex13	GATCTG.indexindex14	GATCTG.indexindex18	GCCTAA.indexindex13	GCCTAA.indexindex14	GCCTAA.indexindex18	GCGGAC.indexindex13	GCGGAC.indexindex14	GCGGAC.indexindex18	GGAACT.indexindex13	GGAACT.indexindex14	GGAACT.indexindex18	GGACGG.indexindex13	GGACGG.indexindex14	GGACGG.indexindex18	GGCCAC.indexindex13	GGCCAC.indexindex14	GGCCAC.indexindex18	GGGGGG.indexindex13	GTAGCC.indexindex13	GTAGCC.indexindex14	GTAGCC.indexindex18	GTGGAC.indexindex13	TACAAG.indexindex13	TACAAG.indexindex14	TACAAG.indexindex18	TCAAGT.indexindex13	TCAAGT.indexindex14	TCAAGT.indexindex18
ENSMUSG00000000001.4	0	0	2	2	0	0	0	0	4	4	10	10	14	6	4	0	0	2	0	0	30	12	0	0	0	0	14	0	2	0	0	0	0	0	2	4	0	0	0	0	0	0	0	2	0	0	4	2	6
ENSMUSG00000000028.15	2	6	6	0	0	0	0	2	0	8	0	10	2	4	0	2	2	0	0	8	10	22	32	2	2	2	94	10	8	4	8	2	2	0	2	0	0	0	0	2	0	0	2	58	38	34	2	0	4
ENSMUSG00000000037.17	10	2	0	0	0	2	0	8	0	2	24	2	8	6	0	0	0	0	0	0	6	6	4	0	4	2	16	4	2	0	0	0	0	0	0	0	0	0	0	12	0	8	0	0	0	0	10	4	4
ENSMUSG00000000085.16	12	16	24	10	24	24	2	8	10	8	8	2	6	2	2	4	8	18	6	4	8	14	4	0	6	12	106	6	20	16	4	10	4	0	6	14	2	8	0	2	4	2	2	2	0	4	10	12	12
ENSMUSG00000000088.7	8	70	6	2	4	2	2	4	2	14	22	8	4	2	0	4	6	18	8	0	18	6	6	12	8	4	14	8	2	20	4	8	4	0	4	0	2	0	0	8	2	32	0	4	4	0	24	2	6
ENSMUSG00000000094.12	46	54	20	24	14	2	2	22	4	14	12	12	18	10	10	8	14	12	20	0	18	12	30	12	14	12	76	6	22	12	16	8	4	0	14	10	8	10	0	42	8	16	4	14	0	6	8	6	4
ENSMUSG00000000131.15	10	14	2	2	2	14	4	4	0	10	6	8	0	0	2	8	6	0	0	0	14	2	26	24	0	14	28	4	4	12	6	6	6	0	10	0	0	0	2	8	10	10	2	0	0	0	4	0	0
ENSMUSG00000000134.17	20	20	8	26	10	2	4	26	6	20	48	26	14	22	18	2	30	4	10	2	64	10	28	16	12	4	56	4	28	4	2	10	0	4	6	12	0	2	16	20	2	8	0	10	2	2	14	10	24
ENSMUSG00000000142.15	14	14	2	46	10	8	8	22	8	16	48	22	14	38	2	6	16	8	0	4	42	28	36	8	4	16	102	14	8	20	4	6	10	14	6	52	4	62	2	36	14	30	2	6	0	0	8	10	4
ENSMUSG00000000149.10	18	6	10	0	2	2	0	8	6	0	12	6	18	8	0	0	20	8	6	0	56	26	44	10	0	20	50	2	26	6	6	2	2	8	4	8	0	12	0	16	4	2	2	6	0	0	2	6	6
ENSMUSG00000000168.9	12	2	0	4	0	4	0	0	2	2	0	0	0	0	0	2	0	0	0	0	4	10	4	6	0	6	8	0	4	2	4	0	4	0	2	0	0	0	0	0	0	0	0	2	0	0	2	0	4
ENSMUSG00000000171.5	4	6	0	10	2	2	2	20	2	4	8	12	2	12	14	14	10	4	2	0	34	28	46	2	26	6	34	4	4	8	8	12	0	0	4	10	2	6	8	18	12	2	0	0	0	0	4	2	0
ENSMUSG00000000214.11	80	34	46	4	2	2	0	6	2	6	8	0	6	18	4	22	6	12	6	0	14	12	24	8	2	6	40	4	0	8	40	20	0	0	2	6	2	0	0	8	0	2	0	0	0	0	8	6	0
ENSMUSG00000000253.13	8	6	2	44	2	4	0	0	4	0	6	8	2	6	6	22	0	0	2	2	32	8	6	0	2	4	40	6	14	4	0	2	2	2	6	4	2	2	2	6	0	2	2	0	0	0	8	20	4
ENSMUSG00000000278.10	0	0	0	6	0	0	4	0	0	0	12	2	8	2	0	0	2	0	38	0	18	4	2	0	0	0	2	0	0	4	0	12	0	2	0	2	2	2	0	2	0	0	0	0	0	0	2	0	0
ENSMUSG00000000290.13	0	0	0	0	0	0	0	0	0	2	0	0	2	0	0	0	0	0	0	0	76	6	146	0	2	0	0	0	0	6	0	0	2	0	2	0	0	0	0	0	0	0	0	0	0	0	0	0	0
ENSMUSG00000000295.13	52	4	4	0	0	0	0	0	0	0	0	0	0	0	0	0	0	0	0	0	0	0	2	0	0	0	4	0	0	0	0	0	0	0	0	0	0	0	0	0	0	0	0	0	0	0	0	0	0
ENSMUSG00000000303.12	44	40	12	22	6	8	6	16	10	20	20	30	30	18	30	6	18	20	34	4	56	28	36	14	8	16	166	24	18	20	4	22	12	10	8	14	0	26	0	36	2	6	2	10	2	2	8	18	8
ENSMUSG00000000318.16	2	0	8	4	0	0	0	0	0	0	0	2	2	2	0	0	4	0	2	0	56	6	18	6	0	2	0	0	0	0	0	0	0	0	0	2	2	2	0	4	6	4	0	0	0	2	0	0	0
ENSMUSG00000000346.9	4	2	4	14	4	0	2	34	10	10	22	26	12	24	6	8	16	10	4	4	126	12	32	10	18	2	70	12	10	86	12	12	0	0	0	8	0	4	2	10	8	6	4	0	4	0	4	10	10
ENSMUSG00000000374.8	26	8	4	4	2	2	4	2	6	38	4	10	8	0	6	8	4	2	4	4	34	14	18	0	14	10	34	10	2	14	2	10	4	2	20	0	0	6	0	58	4	4	0	0	0	0	6	2	4
ENSMUSG00000000378.15	0	0	0	0	0	0	0	2	0	0	0	2	0	8	0	2	0	0	0	0	6	4	2	2	6	2	2	0	0	0	0	0	2	0	0	0	0	0	0	0	2	2	0	8	2	0	2	0	0
ENSMUSG00000000384.15	4	4	8	0	0	0	0	2	0	0	0	0	0	0	0	0	0	0	0	0	4	0	6	0	0	0	12	0	0	0	0	0	0	0	0	0	0	0	0	4	0	0	0	0	0	0	2	0	2
ENSMUSG00000000399.10	8	12	14	8	6	2	2	0	0	30	2	4	2	6	2	0	0	0	2	0	6	6	4	2	0	0	20	16	6	2	0	22	0	0	0	0	0	0	0	6	16	4	0	0	0	0	0	2	0
ENSMUSG00000000420.15	2	0	0	0	0	0	2	6	2	26	2	0	6	0	0	2	2	0	0	0	12	0	4	0	0	0	8	4	0	0	0	0	0	0	0	0	0	0	0	2	2	0	0	0	0	0	2	2	2
ENSMUSG00000000439.9	2	6	4	0	8	0	0	2	0	0	4	6	4	0	0	2	0	10	2	2	0	0	0	4	4	0	22	6	4	0	0	6	0	2	0	6	2	72	0	4	0	4	4	4	0	2	0	0	12
ENSMUSG00000000441.17	26	10	24	10	18	12	0	8	18	18	8	4	2	14	10	2	10	8	2	4	54	30	20	2	18	4	36	6	8	4	12	4	6	2	6	2	2	4	2	18	4	12	2	0	0	0	10	6	18
ENSMUSG00000000489.7	0	0	0	0	0	0	2	0	0	0	2	4	2	12	2	2	0	0	0	0	0	10	0	2	0	0	4	0	2	2	10	2	0	0	0	2	2	2	0	0	0	0	0	0	0	0	0	0	0
ENSMUSG00000000531.5	4	0	0	0	0	0	0	0	0	0	2	0	0	0	0	0	0	0	0	0	4	0	0	0	0	2	10	2	0	0	0	0	0	0	0	0	0	4	0	0	0	0	0	0	4	0	2	0	0
ENSMUSG00000000532.11	36	2	4	10	0	0	2	16	6	16	10	16	12	12	6	22	6	6	8	4	24	6	14	10	2	2	82	4	8	16	4	4	0	0	6	24	0	0	0	22	8	2	0	0	0	0	24	16	8
ENSMUSG00000000538.18	26	24	8	10	2	4	6	22	4	8	26	26	32	194	8	16	20	6	2	0	380	68	188	12	0	12	108	24	20	10	2	4	8	6	14	2	2	4	8	10	6	4	8	8	2	2	16	10	96
ENSMUSG00000000552.10	14	0	18	20	2	8	0	8	10	8	24	16	10	4	2	6	0	0	0	0	44	6	22	0	4	2	22	2	2	10	8	4	2	0	2	6	4	4	0	2	10	14	0	0	2	0	6	4	8
ENSMUSG00000000568.15	0	2	0	0	0	0	0	0	0	4	0	2	0	6	0	0	2	2	0	0	4	0	8	0	0	0	2	0	0	0	0	2	0	0	0	18	8	24	0	2	0	2	0	0	0	0	0	0	0
ENSMUSG00000000631.20	16	18	10	12	2	0	0	18	16	22	20	22	20	0	2	0	6	4	2	0	32	16	30	4	2	6	50	6	2	4	0	2	2	2	8	20	10	8	2	22	10	6	2	2	4	0	4	4	2
ENSMUSG00000000701.8	4	0	0	2	2	0	0	2	0	0	6	4	2	6	6	2	0	0	0	0	18	12	6	6	12	0	2	2	4	0	2	4	0	0	2	2	2	8	0	6	0	54	0	0	0	0	0	6	0
ENSMUSG00000000711.3	8	0	0	0	0	0	0	0	0	4	8	0	2	0	2	0	2	2	0	2	4	4	8	0	0	0	24	6	2	2	0	0	0	2	0	14	0	2	0	0	0	0	0	0	0	0	0	0	0
ENSMUSG00000000730.13	16	22	20	12	14	8	0	12	6	20	12	2	18	4	10	16	4	4	0	0	16	10	16	10	14	6	24	8	48	10	20	32	0	12	8	10	2	14	2	10	24	30	2	0	0	8	16	10	2
ENSMUSG00000000731.15	20	28	8	18	10	10	0	14	10	14	4	10	10	12	8	10	18	16	14	0	20	16	18	10	8	14	20	14	12	24	18	20	20	16	12	18	18	14	0	10	16	16	0	20	14	8	14	68	16
ENSMUSG00000000732.9	22	2	22	28	4	4	0	6	4	2	8	24	14	24	0	60	12		2	2	40	20	128	6	14	12	40	8	8	14	2	0	0	2	0	22	2	28	0	18	10	22	0	0	0	0	4	4	14
ENSMUSG00000000739.14	4	0	2	0	0	0	0	0	4	0	0	0	0	0	4	0	0	0	2	0	8	2	52	0	0	2	0	0	22	0	0	0	0	0	0	20	0	0	0	0	6	0	0	0	0	0	4	8	4
ENSMUSG00000000740.12	58	8	2	6	0	0	0	6	2	6	0	6	0	0	4	8	4	0	2	0	58	10	6	2	0	4	20	0	2	4	2	12	12	0	6	0	0	0	0	8	2	4	0	0	0	0	4	4	2
ENSMUSG00000000743.9	8	0	0	8	2	2	2	0	0	0	8	2	4	6	8	38	0	0	2	0	4	2	2	0	0	0	2	0	0	8	18	4	0	0	0	0	0	0	0	10	8	4	0	0	0	2	0	6	0
ENSMUSG00000000751.13	10	4	2	24	14	16	2	4	12	12	20	20	8	16	18	42	14	0	6	2	108	16	34	16	2	18	68	6	16	14	6	6	8	10	20	4	0	4	6	16	4	20	4	4	2	0	14	4	4
ENSMUSG00000000776.13	4	0	52	2	0	0	0	6	0	2	0	0	0	6	2	2	0	0	0	2	0	0	0	2	0	0	24	0	0	0	0	0	0	2	4	0	0	2	0	0	0	0	0	0	0	0	2	2	6
ENSMUSG00000000782.16	12	4	6	18	0	0	0	4	0	0	8	2	6	0	20	18	6	4	8	0	8	16	20	2	6	0	16	10	12	4	6	2	8	4	10	4	0	2	0	10	0	4	0	6	6	4	14	6	6
ENSMUSG00000000787.12	32	32	4	6	4	6	0	18	12	14	4	22	30	10	0	2	6	2	10	2	40	14	12	4	6	4	110	10	10	24	14	6	6	2	18	2	0	0	0	16	2	6	4	0	0	0	4	8	8
ENSMUSG00000000811.13	8	16	10	4	0	0	2	0	2	2	10	4	6	6	8	14	8	8	2	0	10	20	6	0	2	0	4	2	6	4	0	0	2	0	0	10	0	6	0	10	0	4	0	2	2	8	6	2	0
ENSMUSG00000000823.16	18	4	6	6	0	2	0	2	0	0	6	8	0	22	4	2	0	0	0	0	70	6	18	2	2	0	20	4	4	56	0	2	0	6	0	0	0	0	2	6	2	2	0	0	0	0	0	0	0
ENSMUSG00000000826.16	4	0	2	6	2	6	0	2	2	6	2	6	4	8	0	0	10	14	0	0	20	4	4	4	0	2	20	0	0	10	6	4	6	0	6	0	0	0	0	0	8	0	2	4	0	2	4	16	4
ENSMUSG00000000827.18	16	6	10	10	2	8	2	0	4	6	12	8	4	24	0	4	8	0	0	2	22	14	8	0	4	4	68	4	10	8	8	8	8	2	12	14	2	14	0	20	4	12	2	16	12	6	6	6	12
ENSMUSG00000000876.11	0	2	2	0	0	0	0	0	2	2	0	2	0	0	0	4	6	0	4	0	8	10	140	0	0	0	2	2	0	0	0	0	2	0	0	0	0	0	0	0	0	0	0	0	2	0	0	2	2
ENSMUSG00000000884.17	14	2	4	6	2	6	0	0	0	0	0	4	0	0	0	0	6	2	0	2	16	2	8	2	0	4	10	0	2	2	4	0	2	0	2	0	2	0	2	12	2	4	0	0	0	0	2	2	0
ENSMUSG00000000902.13	10	8	8	6	0	22	2	2	2	4	0	14	14	6	2	30	4	0	4	2	24	10	40	8	6	2	20	2	2	6	0	6	4	6	20	4	0	0	0	16	0	0	0	8	4	0	64	12	52
ENSMUSG00000000915.15	44	8	4	8	0	2	0	6	0	4	0	6	0	18	10	2	30	6	4	4	44	8	20	0	6	6	32	6	6	8	0	4	0	0	6	8	4	6	0	18	0	2	0	0	2	8	4	6	2
ENSMUSG00000000959.7	2	0	0	2	0	0	0	4	0	0	4	10	6	6	0	20	8	0	0	0	4	0	2	0	0	2	6	0	2	12	0	0	6	2	2	0	0	2	0	2	0	6	0	0	0	0	2	2	0
ENSMUSG00000000976.13	12	24	8	2	0	0	0	26	2	0	2	6	4	2	0	0	0	0	0	0	6	4	6	8	0	6	18	8	2	0	2	6	2	8	4	50	2	2	0	0	14	8	0	0	0	0	6	8	0
ENSMUSG00000001016.12	4	6	0	4	0	0	0	0	0	0	4	0	10	0	0	0	0	0	0	0	2	2	2	2	2	0	40	2	2	2	4	2	4	4	0	0	16	4	0	4	4	2	0	0	0	0	8	0	0
ENSMUSG00000001017.15	14	0	2	12	0	2	0	0	0	2	12	20	8	2	0	12	2	2	0	0	6	12	8	0	0	0	6	0	2	6	0	0	0	2	0	6	2	4	2	10	0	0	0	2	0	0	0	6	6
ENSMUSG00000001034.17	2	10	0	4	2	6	0	8	2	8	0	0	0	6	2	10	18	0	0	2	0	2	0	0	0	0	24	2	0	2	4	0	0	0	0	0	0	0	0	4	0	0	2	34	24	46	58	12	18
ENSMUSG00000001036.17	48	92	50	190	24	36	12	110	20	156	52	82	80	92	56	40	66	32	18	6	114	64	154	22	38	46	258	36	60	148	16	126	24	18	50	134	44	64	10	108	48	56	2	18	6	2	32	72	44
ENSMUSG00000001039.12	8	0	2	0	2	0	0	0	0	0	0	0	0	0	2	0	0	0	0	0	2	2	2	2	2	0	2	0	0	6	0	2	4	8	4	0	0	0	0	2	0	0	0	0	0	0	0	0	2
ENSMUSG00000001052.15	24	14	4	0	0	0	0	0	0	8	8	6	22	8	2	0	10	0	4	2	16	2	10	16	6	4	24	0	2	0	0	0	4	0	0	18	0	0	0	8	8	16	2	4	0	0	8	6	4
ENSMUSG00000001056.3	14	18	6	14	2	34	0	44	6	8	4	2	0	12	4	4	18	4	0	0	8	6	0	0	0	0	8	6	8	0	0	0	4	0	4	0	2	2	2	24	4	4	2	2	2	2	0	0	0
ENSMUSG00000001062.18	76	40	42	2	8	0	2	2	0	4	16	4	10	4	4	0	4	0	8	0	16	20	56	0	4	4	30	2	8	14	8	4	2	2	0	0	2	14	0	2	0	8	2	0	0	0	6	6	10
ENSMUSG00000001065.15	10	8	8	4	0	2	0	4	2	0	14	12	8	6	8	0	18	6	2	2	38	26	114	0	2	6	14	0	8	2	0	0	0	2	0	10	0	6	0	14	6	16	2	6	2	78	4	2	8
ENSMUSG00000001082.12	0	0	0	2	0	0	2	20	4	4	4	0	2	12	4	4	8	0	0	0	16	8	4	10	2	2	20	2	2	6	6	2	2	0	2	6	0	0	0	0	4	0	0	0	0	0	0	2	0
ENSMUSG00000001089.14	2	0	14	20	0	4	0	2	6	8	4	8	4	8	2	2	4	0	0	0	16	14	40	2	0	0	30	8	6	4	4	2	10	6	8	6	0	4	0	10	6	6	2	4	4	0	4	12	6
ENSMUSG00000001098.15	2	20	8	6	2	4	2	6	2	8	6	10	2	8	2	10	2	0	0	0	18	16	38	0	2	2	22	16	2	0	0	0	0	0	2	10	0	4	0	8	6	4	0	2	0	0	10	8	2
ENSMUSG00000001100.10	2	2	4	0	0	2	0	2	0	0	0	12	2	0	0	0	0	2	2	0	22	10	4	4	2	2	2	0	0	8	6	2	0	0	0	4	0	0	0	0	0	0	0	0	0	0	0	2	6
ENSMUSG00000001103.7	10	14	2	8	6	0	0	16	8	6	2	6	0	10	6	6	8	2	0	0	54	12	14	4	4	2	40	12	4	4	2	2	0	2	14	0	0	2	0	0	0	2	0	0	0	0	2	0	8
ENSMUSG00000001105.15	0	0	0	0	2	4	0	0	2	2	0	0	0	0	0	0	0	0	0	0	6	0	2	0	0	0	6	0	0	8	2	6	2	0	0	2	0	0	0	4	0	0	0	0	0	0	0	0	4
ENSMUSG00000001120.15	4	2	2	18	6	8	0	4	2	2	10	0	6	0	0	0	2	0	0	0	10	10	10	20	6	16	14	2	4	4	6	6	0	0	2	0	0	0	0	4	0	2	0	2	2	0	0	4	0
ENSMUSG00000001127.12	12	14	6	8	8	8	0	8	4	8	4	12	6	2	4	10	2	10	12	0	18	18	20	20	6	4	62	6	6	20	28	10	14	14	8	14	12	10	0	10	4	4	0	22	14	4	14	24	10
ENSMUSG00000001134.9	2	0	0	0	0	4	0	2	0	2	0	4	2	0	0	0	0	0	0	0	0	0	0	0	0	0	0	0	0	2	0	0	0	0	0	0	0	0	0	10	2	2	0	0	0	0	0	8	2
ENSMUSG00000001143.13	10	10	2	8	14	8	0	2	2	4	0	0	2	0	0	2	0	0	0	0	14	4	12	2	0	4	18	0	0	6	14	8	0	0	0	4	0	0	0	18	4	0	0	0	0	2	2	8	0
ENSMUSG00000001150.7	22	26	28	8	4	12	0	12	26	34	110	22	22	4	2	10	16	4	4	0	34	36	36	18	10	6	44	4	6	26	8	6	10	12	20	2	4	6	4	30	8	14	4	2	2	6	4	4	6
ENSMUSG00000001151.10	58	46	122	24	2	16	6	52	4	42	32	38	28	26	26	18	20	4	32	6	150	52	150	28	6	28	86	2	12	28	4	8	4	0	16	16	6	16	10	68	28	38	2	10	12	16	20	60	60
ENSMUSG00000001156.9	16	14	20	14	2	10	0	24	10	14	20	28	18	16	2	6	4	6	4	4	86	30	56	42	22	20	98	18	164	16	2	6	12	2	16	6	6	0	0	26	22	14	4	2	6	2	22	4	22
ENSMUSG00000001157.13	2	2	2	8	4	0	0	0	2	2	10	20	8	4	0	2	0	0	0	0	8	6	16	2	2	0	6	0	0	2	0	0	0	0	0	0	2	0	0	4	0	2	0	2	6	16	0	0	0
ENSMUSG00000001158.13	12	0	2	28	2	12	0	0	2	2	26	10	12	0	0	0	0	0	0	0	16	0	4	2	4	12	6	0	2	2	2	2	14	2	10	0	0	0	0	12	4	2	0	2	0	0	4	0	0
ENSMUSG00000001166.17	124	104	50	34	12	8	6	16	10	36	26	34	318	60	12	28	32	14	30	2	194	60	146	12	32	28	124	34	22	44	16	40	14	4	8	20	2	6	4	62	14	34	4	4	12	8	36	44	30
ENSMUSG00000001168.16	26	50	32	64	14	26	2	12	6	22	14	26	24	30	20	34	26	8	12	4	32	22	40	14	46	16	98	16	8	24	6	34	4	24	20	6	2	18	16	128	18	28	2	0	0	0	10	16	8
ENSMUSG00000001175.16	2	12	8	16	10	6	0	22	6	18	20	28	24	10	8	10	10	8	14	4	44	44	104	10	12	10	164	24	10	16	12	18	0	2	12	4	0	4	2	26	28	46	4	0	0	0	22	18	34
ENSMUSG00000001211.15	4	4	4	12	0	0	0	4	16	4	6	4	4	18	2	2	0	2	0	0	12	2	2	0	8	4	6	0	2	0	2	0	0	2	0	10	2	2	4	4	0	0	0	0	0	0	4	0	0
ENSMUSG00000001228.14	158	104	206	56	16	10	10	42	22	76	80	88	98	78	28	62	70	16	52	12	214	46	104	46	24	20	290	60	66	34	24	58	16	20	70	30	6	46	8	116	74	98	10	16	4	16	60	50	82
ENSMUSG00000001240.13	6	16	2	0	0	0	0	2	0	0	0	0	0	4	0	0	0	0	0	0	2	0	8	0	0	0	0	0	0	0	4	0	0	0	0	0	0	0	0	6	2	0	0	0	0	0	2	0	0
ENSMUSG00000001247.16	0	0	0	4	0	2	0	0	2	6	0	2	0	0	2	0	0	0	0	0	2	12	10	0	0	0	6	0	0	2	0	6	0	0	0	0	0	2	0	0	0	6	0	0	10	0	0	2	0
ENSMUSG00000001270.9	38	10	24	26	4	8	8	30	18	34	18	34	140	34	22	32	10	0	4	0	38	10	58	0	8	8	104	26	38	14	14	22	16	20	46	8	8	4	4	22	10	12	4	4	0	8	166	24	24
ENSMUSG00000001285.12	2	0	0	0	0	0	0	0	0	0	0	0	0	24	0	0	0	6	0	0	20	8	2	2	2	0	6	0	0	6	0	0	0	0	0	0	0	0	0	2	0	0	0	0	0	0	2	2	4
ENSMUSG00000001289.12	16	10	18	6	2	16	0	6	0	8	2	2	2	2	0	0	8	2	6	0	10	8	30	2	0	12	24	2	4	4	2	2	0	4	20	2	0	2	4	20	10	8	0	0	4	2	6	2	2
ENSMUSG00000001300.16	40	16	12	10	6	2	0	18	4	20	2	10	12	4	0	2	50	2	14	6	54	16	28	4	2	6	208	8	6	346	120	138	2	8	20	12	4	6	8	28	4	10	6	4	2	10	18	2	4
ENSMUSG00000001305.5	2	0	0	0	0	0	0	2	0	0	0	0	0	0	0	0	0	0	2	0	0	0	0	0	2	0	2	0	0	42	4	2	0	0	0	0	0	0	0	0	0	0	0	0	4	0	0	0	0
ENSMUSG00000001348.15	0	24	0	0	0	0	0	0	0	0	0	0	0	0	0	0	0	0	0	0	4	0	6	0	0	0	12	0	2	0	0	0	0	2	0	0	0	0	0	0	0	0	0	0	0	0	0	0	0
ENSMUSG00000001383.9	0	2	2	2	2	0	0	4	4	4	4	2	6	2	2	4	0	0	2	0	8	0	2	0	0	0	20	0	2	0	0	12	8	0	32	0	0	0	0	0	8	6	2	0	0	0	0	0	0
ENSMUSG00000001403.13	8	2	6	14	6	4	0	28	8	12	10	12	6	28	2	16	0	0	8	0	18	138	16	2	6	8	12	10	18	0	0	2	0	2	4	14	0	0	0	4	2	8	0	0	0	0	24	20	20
ENSMUSG00000001416.13	14	18	62	46	6	6	2	4	12	18	8	20	8	12	0	0	8	0	16	2	192	20	46	6	14	14	98	20	8	12	4	4	4	0	4	12	4	6	4	18	12	8	0	6	2	2	6	4	20
ENSMUSG00000001418.13	6	2	2	0	0	0	0	0	0	0	4	0	0	0	2	2	0	0	0	0	2	0	0	0	0	0	16	4	0	8	0	0	2	4	4	0	0	0	0	0	0	0	0	0	0	0	6	2	2
ENSMUSG00000001419.17	4	0	6	6	2	8	2	4	0	4	2	2	0	32	8	24	0	0	2	2	74	8	26	2	4	0	70	6	14	8	2	4	0	2	6	44	8	8	2	8	2	16	0	8	2	4	2	4	4
ENSMUSG00000001424.14	4	2	6	12	0	12	0	4	4	4	14	8	10	14	0	6	4	0	2	2	48	8	18	2	6	4	50	2	0	78	2	10	10	4	2	14	8	6	0	14	4	6	4	0	0	2	6	6	6
ENSMUSG00000001436.15	4	0	0	2	0	0	0	0	0	2	14	12	4	0	0	0	0	0	0	0	8	2	0	0	2	0	36	12	6	0	0	0	0	0	0	0	0	0	0	0	0	0	2	0	0	0	0	0	0
ENSMUSG00000001440.5	40	24	22	2	6	4	0	8	14	12	14	10	16	8	8	14	14	4	6	4	32	26	14	8	2	2	64	10	14	10	4	2	2	6	4	16	0	6	0	30	12	12	2	8	4	10	6	6	8
ENSMUSG00000001445.10	0	0	6	2	8	0	0	12	0	2	0	0	6	50	0	2	4	2	4	0	26	12	20	0	2	22	10	4	2	10	12	6	0	0	0	10	2	0	2	10	0	4	0	8	0	2	14	4	12
ENSMUSG00000001472.17	4	4	10	10	2	6	0	22	4	4	8	6	12	2	10	0	10	0	10	0	30	20	26	6	0	28	64	8	2	36	6	2	4	14	4	10	2	6	2	14	8	16	6	4	2	0	50	6	0
ENSMUSG00000001473.7	66	46	26	70	22	6	2	36	24	26	36	28	26	30	22	12	14	8	18	4	140	36	108	2	18	20	130	20	52	18	10	18	6	8	96	60	2	36	0	66	18	40	0	270	120	188	10	16	10
ENSMUSG00000001494.6	2	2	0	0	0	0	0	0	0	0	8	0	2	2	0	0	0	0	0	0	32	18	20	0	2	0	2	0	0	2	0	0	0	0	0	0	0	0	0	2	0	0	0	0	0	0	0	4	0
ENSMUSG00000001517.14	20	26	26	30	8	34	0	6	4	10	46	12	16	34	12	16	24	4	0	0	36	14	34	4	8	4	48	10	16	8	8	32	0	0	0	50	0	4	0	26	12	12	0	2	0	0	6	14	6
ENSMUSG00000001521.12	14	8	4	18	6	6	2	20	6	24	18	28	16	12	6	14	8	0	6	0	96	28	40	12	4	10	66	16	6	28	4	20	0	0	0	0	2	2	2	14	10	8	6	2	8	6	6	8	4
ENSMUSG00000001524.14	4	8	0	0	0	0	0	0	0	0	4	0	0	2	2	0	0	0	0	0	0	0	0	0	0	0	0	2	0	2	0	0	0	0	0	0	0	0	0	0	0	0	0	0	0	0	0	0	0
ENSMUSG00000001525.10	38	34	32	18	2	2	4	28	2	20	20	18	10	16	18	12	10	2	0	4	16	16	26	14	2	22	98	2	16	18	2	14	2	0	6	14	6	14	2	18	12	14	2	2	8	4	16	30	12
ENSMUSG00000001552.14	2	8	0	8	22	4	0	10	6	0	2	8	4	18	2	4	4	0	8	0	18	4	8	8	2	6	4	0	2	0	0	0	0	2	18	2	0	0	0	6	6	6	0	0	0	0	0	2	0
ENSMUSG00000001576.15	2	2	0	8	0	0	2	4	2	14	4	2	2	68	0	2	2	0	0	2	6	2	0	0	6	2	28	2	0	6	2	2	4	2	0	4	0	4	0	4	2	0	0	0	0	0	4	4	0
ENSMUSG00000001604.14	14	6	4	0	0	0	0	16	0	2	0	12	8	20	2	4	36	2	6	0	44	2	14	2	0	6	20	0	0	8	0	0	0	0	0	4	0	6	0	8	6	0	0	6	2	2	4	2	2
ENSMUSG00000001627.12	20	4	0	0	0	0	0	0	0	2	0	0	0	0	0	0	2	0	0	0	2	12	12	0	2	8	0	2	0	2	6	0	0	0	0	2	0	0	0	4	0	10	0	0	0	0	2	0	2
ENSMUSG00000001642.18	20	22	16	36	14	8	0	64	2	50	28	10	10	40	18	14	62	18	20	0	74	42	58	26	40	12	28	16	38	24	6	18	2	2	22	8	4	6	2	78	18	20	2	28	18	30	54	6	12
ENSMUSG00000001666.8	0	2	0	2	0	0	0	0	0	0	0	0	0	2	2	0	2	0	4	0	2	0	0	0	0	0	0	2	4	0	0	0	0	0	0	0	0	0	0	6	0	0	0	0	0	0	0	0	0
ENSMUSG00000001674.11	16	10	2	0	0	0	0	12	38	10	6	8	4	2	2	10	14	2	4	0	16	20	8	6	0	2	8	4	0	6	0	4	0	0	8	14	0	4	2	6	4	4	0	6	2	0	0	0	0
ENSMUSG00000001687.15	18	8	2	28	0	10	4	2	2	2	0	10	4	2	0	6	12	4	4	2	24	14	6	0	2	8	14	4	0	20	8	20	20	4	106	10	4	6	0	12	6	2	2	16	4	34	14	10	8
ENSMUSG00000001707.8	6	4	0	2	0	0	2	0	4	2	0	2	0	0	2	0	2	0	0	2	56	18	74	2	2	0	18	2	0	0	2	0	6	10	6	0	0	0	2	0	0	0	0	2	0	0	2	2	4
ENSMUSG00000001729.14	22	14	8	22	4	16	0	24	4	8	26	16	18	32	14	4	10	6	4	2	72	20	52	10	8	4	80	6	10	30	8	8	12	2	10	8	2	2	4	48	14	14	6	6	10	0	8	2	18
ENSMUSG00000001739.14	0	6	2	6	0	16	0	0	0	0	8	4	8	20	4	42	0	0	0	2	6	4	2	0	0	0	24	6	6	0	10	0	2	0	10	0	2	2	2	0	0	8	0	0	0	0	12	6	2
ENSMUSG00000001755.12	6	8	2	2	0	4	0	0	0	4	2	2	6	2	2	0	6	2	4	4	6	4	12	0	6	2	40	0	4	2	4	0	0	0	2	2	0	2	0	0	2	0	0	2	0	0	2	14	2
ENSMUSG00000001763.14	8	0	2	14	0	2	2	20	6	38	126	10	4	18	10	8	2	2	6	0	12	16	8	4	12	8	14	2	84	2	2	2	10	4	0	8	2	10	0	8	0	18	0	10	8	4	16	8	6
ENSMUSG00000001767.5	8	2	2	2	4	2	0	12	6	8	12	4	8	46	0	8	2	4	0	0	16	10	14	6	2	6	22	2	4	8	28	4	0	0	0	4	0	8	2	10	26	2	0	0	0	0	16	6	4
ENSMUSG00000001783.3	0	2	0	4	0	2	0	2	0	0	6	10	28	46	0	4	2	0	4	0	0	0	0	0	2	4	8	8	2	0	0	0	2	8	4	2	2	0	2	2	0	2	2	0	0	0	6	0	4
ENSMUSG00000001794.13	8	8	8	0	0	0	0	8	2	10	8	2	2	4	0	0	0	0	0	0	2	2	8	0	2	0	10	0	6	4	0	6	0	0	2	8	0	34	0	2	6	2	0	0	0	0	6	2	8
ENSMUSG00000001829.17	26	6	4	2	2	0	0	4	0	2	6	6	12	2	4	2	4	0	0	6	8	14	14	2	2	0	82	14	6	4	2	4	2	4	6	4	2	0	0	26	14	4	4	0	0	0	6	2	0
ENSMUSG00000001847.14	12	24	22	26	6	18	2	22	0	6	96	10	34	6	6	14	12	6	6	0	52	16	30	8	16	8	56	8	10	10	14	2	8	4	46	12	4	10	2	28	14	22	2	36	14	26	18	22	12
ENSMUSG00000001855.15	152	62	58	104	114	20	12	88	26	114	104	148	116	84	32	54	84	48	140	2	266	106	80	52	46	40	296	66	62	86	32	52	32	16	42	62	20	50	16	86	82	62	10	20	8	6	60	68	62
ENSMUSG00000001891.16	0	0	0	2	0	0	0	0	0	0	0	0	0	0	0	0	0	0	2	0	0	0	0	0	0	0	0	0	0	2	0	0	0	0	2	0	0	0	0	10	0	0	0	0	0	0	0	0	0
ENSMUSG00000001909.16	10	22	8	8	2	0	0	4	0	2	2	4	4	12	0	4	2	2	10	0	12	8	8	0	2	4	14	2	6	58	0	4	2	0	6	0	0	2	0	6	0	2	0	0	0	0	10	2	0
ENSMUSG00000001910.5	24	28	18	6	0	0	4	8	10	14	8	22	18	20	6	70	16	18	40	16	26	6	14	22	6	4	276	24	24	16	14	4	6	4	4	2	4	12	8	18	12	6	4	0	0	0	2	24	24
ENSMUSG00000001924.15	90	40	36	38	6	12	2	38	26	54	62	52	28	46	30	46	28	10	16	4	136	32	202	42	18	22	166	56	44	78	22	30	16	12	30	28	4	14	4	62	40	48	2	2	12	22	32	34	44
ENSMUSG00000001962.8	24	12	10	2	0	0	0	6	0	8	0	0	0	4	6	4	2	2	10	2	14	4	10	2	0	6	16	0	2	2	8	6	4	2	0	2	0	0	2	4	4	8	0	0	0	2	0	0	0
ENSMUSG00000001964.14	2	2	0	0	0	0	2	0	0	2	2	0	0	14	8	6	0	0	0	0	6	2	8	2	0	4	42	10	2	4	4	0	0	0	0	6	2	4	0	12	0	0	2	0	0	0	2	0	2
ENSMUSG00000001995.9	24	8	6	12	4	6	0	18	14	60	28	8	64	8	4	6	26	4	8	2	40	118	12	4	8	12	28	4	12	6	4	4	10	2	38	6	0	20	0	10	20	16	0	2	0	2	10	10	10
ENSMUSG00000001999.15	16	2	2	0	0	0	0	2	0	12	8	4	2	28	0	12	0	0	2	0	46	2	2	2	2	2	6	2	0	0	4	0	4	2	0	0	0	2	0	4	4	10	0	0	0	0	0	0	0
ENSMUSG00000002010.17	2	0	0	2	4	2	0	0	0	0	0	0	2	2	0	0	0	0	0	0	12	2	4	0	0	0	0	0	0	2	2	2	0	0	0	0	0	0	0	2	0	0	0	0	2	2	0	2	2
ENSMUSG00000002014.12	2	0	0	0	0	0	0	0	0	0	4	0	0	0	0	2	0	0	0	2	0	0	0	0	0	0	8	0	0	0	0	0	0	2	0	0	0	0	0	12	0	8	0	0	4	0	2	4	0
ENSMUSG00000002015.5	20	16	2	0	0	2	0	20	2	4	4	4	4	0	0	2	0	0	0	2	4	2	4	2	0	0	22	0	0	42	4	2	2	2	12	0	0	2	0	8	24	2	2	0	0	0	0	4	0
ENSMUSG00000002017.10	2	0	10	2	0	0	4	0	0	2	0	10	2	0	2	2	0	0	0	0	4	2	0	0	0	0	10	0	6	4	2	0	0	0	0	0	0	0	0	0	0	0	0	0	0	0	10	2	0
ENSMUSG00000002031.13	4	6	4	6	0	0	0	6	4	14	2	6	4	2	4	10	8	0	2	0	12	8	18	6	0	4	28	0	4	6	4	2	0	0	2	0	0	2	2	8	8	4	0	0	0	0	2	2	6
ENSMUSG00000002043.17	0	2	0	0	2	2	0	0	0	0	0	2	2	0	0	0	0	0	0	0	0	0	0	2	6	22	8	0	0	0	0	0	0	0	0	0	0	0	0	4	0	0	0	0	0	0	6	2	0
ENSMUSG00000002052.6	14	16	14	12	2	6	2	8	8	26	6	18	8	32	14	8	14	8	8	0	40	4	20	4	6	28	20	0	0	12	0	2	0	0	2	0	0	2	0	26	16	8	0	4	0	0	4	18	4
ENSMUSG00000002055.9	0	0	2	4	0	0	0	2	0	4	0	6	2	2	0	0	0	0	2	0	2	2	0	4	2	8	16	2	12	4	2	0	2	0	14	0	0	0	0	10	2	6	0	0	0	0	4	8	6
ENSMUSG00000002064.10	0	0	4	2	0	0	0	12	2	0	0	0	0	0	0	6	8	0	8	2	220	4	24	6	8	2	36	0	6	0	0	0	4	0	12	0	0	0	2	6	2	2	0	0	0	0	20	4	0
ENSMUSG00000002068.16	0	0	0	4	2	22	0	0	0	0	0	0	4	0	0	0	0	0	0	0	0	0	0	0	10	2	2	0	2	0	46	0	0	0	0	0	0	0	0	2	2	0	0	0	0	0	0	0	0
ENSMUSG00000002076.12	6	8	8	2	0	0	4	0	0	0	10	4	0	0	0	0	0	0	0	0	8	6	2	2	4	8	16	4	2	4	0	0	16	2	8	2	0	6	2	4	0	2	0	0	0	0	0	0	0
ENSMUSG00000002102.15	10	12	16	6	2	12	2	4	8	14	8	26	8	8	4	0	8	12	2	0	18	4	12	2	0	12	24	6	10	10	6	18	6	0	2	8	0	0	0	12	4	6	2	2	2	2	12	132	16
ENSMUSG00000002104.11	12	0	6	10	0	74	0	0	0	0	0	0	8	0	0	2	16	0	0	0	48	6	2	0	0	0	10	0	0	0	6	2	0	0	2	0	2	4	0	10	8	2	0	0	0	0	4	0	2
ENSMUSG00000002107.18	6	10	2	34	8	10	0	2	6	2	4	8	14	0	0	0	6	0	2	0	18	18	34	0	0	4	26	4	4	22	2	0	0	0	2	0	0	0	0	10	2	6	0	0	0	0	2	2	2
ENSMUSG00000002109.14	8	4	2	0	0	0	0	6	2	2	0	10	0	0	0	0	2	0	0	0	2	0	2	4	4	0	10	0	4	0	2	0	0	0	0	2	0	0	0	0	0	0	0	0	0	0	8	2	2
ENSMUSG00000002129.11	102	26	56	12	6	8	2	22	8	20	20	28	20	20	10	12	14	6	12	4	42	16	6	2	4	4	114	18	10	2	2	0	4	6	2	6	0	4	0	14	2	12	0	2	0	0	6	6	12
ENSMUSG00000002147.18	16	4	2	14	0	2	0	0	8	0	10	8	4	10	2	2	2	0	6	2	10	0	4	0	2	0	20	6	12	2	12	10	8	2	6	4	0	2	0	0	6	20	0	0	0	2	4	14	0
ENSMUSG00000002221.11	4	12	4	2	2	2	0	2	2	0	2	4	0	10	2	16	2	4	4	0	14	16	22	4	4	2	44	0	4	8	14	0	0	0	0	24	0	4	0	6	0	0	0	0	0	0	2	16	16
ENSMUSG00000002222.14	20	16	22	48	2	10	0	12	0	24	18	12	6	22	2	14	6	6	4	4	80	60	32	16	16	6	36	12	22	24	2	10	12	14	10	8	4	8	2	8	6	18	2	4	6	38	0	6	16
ENSMUSG00000002250.16	20	4	2	2	0	10	0	2	0	0	4	6	10	4	8	0	2	6	0	0	30	10	14	14	2	4	6	10	8	30	8	6	4	0	10	14	0	0	0	12	4	6	2	6	0	8	2	0	4
ENSMUSG00000002257.8	0	2	0	2	0	0	0	2	0	0	0	0	0	14	4	16	0	0	0	0	0	2	2	2	0	0	2	2	0	0	0	0	0	0	0	2	0	0	0	8	0	20	0	0	0	0	0	0	0
ENSMUSG00000002297.16	2	6	4	6	2	4	0	14	4	8	8	10	16	4	0	4	4	2	4	2	28	16	32	8	6	2	16	10	10	18	52	6	0	0	4	8	0	12	0	10	2	20	0	4	10	0	2	0	6
ENSMUSG00000002307.16	0	0	0	6	0	2	0	10	0	50	2	0	2	10	0	2	8	2	4	0	6	6	10	4	2	4	32	2	18	14	2	16	4	2	26	2	0	4	0	2	0	4	2	0	0	0	0	0	2
ENSMUSG00000002308.16	4	4	6	18	2	4	0	0	0	0	4	0	0	10	0	8	18	0	2	4	4	6	40	4	6	0	80	6	10	0	0	0	0	8	2	2	0	0	2	22	2	2	2	0	0	0	0	4	0
ENSMUSG00000002332.16	8	6	6	2	0	2	0	0	0	2	2	4	14	2	0	4	2	0	4	0	24	4	8	0	0	0	14	4	2	6	12	10	0	0	0	0	0	0	0	4	0	0	0	0	0	0	8	2	4
ENSMUSG00000002365.10	34	20	38	50	6	0	16	6	12	62	4	12	8	4	2	2	4	6	8	0	34	6	18	14	12	12	30	2	2	28	10	4	2	2	10	2	0	2	2	24	6	16	0	2	0	0	14	18	18
ENSMUSG00000002372.9	24	104	36	20	6	8	0	16	10	18	8	24	30	38	12	10	20	6	24	0	44	18	44	8	2	8	36	10	4	12	8	12	16	2	14	20	0	8	2	54	16	64	2	4	0	6	28	10	8
ENSMUSG00000002379.7	8	0	6	2	4	0	0	2	6	2	4	0	0	2	2	6	0	0	8	0	2	0	6	8	4	4	8	0	4	0	6	8	2	0	2	4	0	4	0	6	0	4	0	0	0	0	2	0	2
ENSMUSG00000002395.14	4	2	2	0	0	0	0	8	2	4	4	0	0	10	0	6	0	2	0	0	2	2	2	2	2	2	6	0	8	4	0	10	0	0	0	4	2	2	0	6	4	0	0	0	0	0	0	0	0
ENSMUSG00000002416.13	0	0	0	0	0	0	0	0	0	0	0	0	0	0	0	0	0	0	8	0	0	0	0	0	0	0	0	0	0	2	0	2	0	0	2	0	0	0	0	0	0	0	0	0	0	0	0	0	0
ENSMUSG00000002455.14	34	0	8	2	2	0	0	2	0	14	44	4	18	4	2	6	2	0	8	0	10	8	14	0	8	2	30	18	8	18	2	4	2	2	2	16	0	2	0	16	14	4	0	0	0	0	4	4	0
ENSMUSG00000002477.5	4	2	6	6	0	2	0	4	0	10	2	6	0	2	2	0	4	0	0	0	2	8	6	2	4	4	20	6	8	4	0	4	16	2	12	2	0	0	0	4	10	6	0	0	0	0	2	2	0
ENSMUSG00000002489.16	44	62	74	74	22	34	14	64	34	94	80	64	148	84	12	20	80	54	120	2	260	130	304	30	22	54	150	26	36	120	26	40	28	24	40	50	20	42	4	64	36	56	4	16	6	4	36	14	48
ENSMUSG00000002524.17	16	2	8	22	2	2	4	16	4	26	12	20	178	12	0	2	48	0	10	2	20	8	26	4	4	2	22	6	0	4	4	4	0	2	0	2	0	2	0	12	10	4	0	22	0	6	10	2	2
ENSMUSG00000002546.17	4	6	6	22	4	6	2	22	20	14	14	12	10	4	0	2	18	2	2	0	82	70	106	2	10	0	48	2	6	10	4	6	0	0	10	8	2	4	0	6	0	12	2	0	0	2	2	10	0
ENSMUSG00000002565.16	6	0	14	4	0	2	0	4	0	6	6	0	2	2	0	0	10	0	2	0	50	2	16	2	0	4	0	2	2	2	0	2	2	0	2	2	0	4	0	6	0	6	0	4	2	0	12	10	12
ENSMUSG00000002578.18	12	14	22	2	6	0	6	6	2	0	0	20	0	4	4	0	8	8	0	0	10	0	0	2	2	0	42	8	14	2	6	0	4	8	4	8	0	6	2	8	2	10	4	0	0	0	16	6	0
ENSMUSG00000002580.7	2	0	0	6	0	0	0	0	2	0	0	0	0	0	0	0	0	0	0	0	2	0	0	0	2	4	2	4	2	6	4	0	0	2	4	0	0	0	0	0	0	2	0	0	0	0	0	2	0
ENSMUSG00000002608.8	4	14	4	10	0	0	0	6	10	6	0	6	4	12	2	2	0	0	4	2	14	20	28	14	0	2	102	2	4	8	10	8	4	8	2	16	4	2	2	24	6	24	4	2	4	12	4	2	28
ENSMUSG00000002635.11	26	12	10	56	8	18	2	2	6	10	4	8	4	0	14	0	4	2	4	2	14	20	26	4	6	34	82	8	20	12	6	6	0	12	10	2	0	0	4	26	44	10	4	2	2	0	6	184	18
ENSMUSG00000002658.9	22	2	2	8	6	4	0	0	2	0	4	12	10	44	0	2	2	2	0	0	20	16	12	0	2	0	22	0	2	2	2	6	10	12	2	2	2	8	0	4	2	4	0	0	0	0	4	8	18
ENSMUSG00000002660.8	0	0	0	6	0	0	0	0	0	0	0	0	0	0	2	6	0	0	0	0	0	2	8	2	2	0	2	4	90	0	0	0	0	0	0	0	0	0	0	2	0	6	0	0	0	0	0	0	0
ENSMUSG00000002661.14	8	6	0	10	4	14	2	4	4	0	2	4	6	0	2	8	0	0	14	0	8	10	12	6	4	4	22	0	0	0	0	24	0	0	0	4	2	2	2	12	10	14	0	0	0	0	2	14	2
ENSMUSG00000002679.14	4	0	0	4	0	0	0	0	2	6	2	4	2	0	0	0	0	0	0	0	2	0	0	0	2	0	4	0	0	0	0	0	8	0	0	2	0	0	0	2	0	0	0	0	0	0	0	0	0
ENSMUSG00000002688.8	22	2	16	14	2	0	0	2	0	12	2	22	6	10	12	10	6	10	4	0	42	0	18	8	2	2	10	0	0	20	0	8	4	2	4	0	0	0	0	20	14	26	0	12	2	6	8	20	6
ENSMUSG00000002733.8	14	10	14	2	2	2	0	12	2	22	12	2	2	12	6	8	10	0	10	0	4	0	18	74	84	78	12	6	12	4	4	14	4	2	0	14	2	0	0	12	6	16	0	12	2	2	16	12	10
ENSMUSG00000002748.7	24	20	68	6	2	6	2	18	14	10	14	24	22	20	12	6	48	16	14	0	36	24	44	10	4	22	34	10	26	20	2	12	0	6	6	8	0	16	4	98	174	28	0	6	0	0	2	6	6
ENSMUSG00000002767.13	2	8	2	8	2	12	0	6	0	8	2	2	6	8	2	14	4	4	8	0	2	6	6	6	2	2	10	2	4	2	2	4	0	2	2	6	6	2	0	6	14	6	0	0	0	0	8	10	0
ENSMUSG00000002768.8	4	6	16	4	0	12	0	0	2	6	4	16	10	0	0	2	18	0	2	0	18	8	6	8	0	2	16	4	8	16	2	18	2	0	2	0	0	4	0	8	6	6	0	8	2	2	18	0	0
ENSMUSG00000002778.14	28	14	4	16	0	2	0	10	4	2	4	22	8	46	6	16	38	6	4	4	12	10	2	6	6	14	78	4	14	4	0	10	0	2	16	20	0	4	0	12	6	10	2	2	0	0	10	16	2
ENSMUSG00000002781.19	0	2	0	4	0	0	0	0	4	0	22	4	2	4	0	60	26	2	2	0	8	8	8	0	0	0	2	0	18	2	6	0	0	0	0	0	0	0	0	2	0	8	0	0	0	0	0	0	2
ENSMUSG00000002797.9	2	10	4	4	0	0	0	2	2	0	2	2	2	2	2	10	8	2	0	0	4	8	2	0	2	0	4	2	0	2	8	2	0	0	0	4	0	0	0	0	0	0	0	0	0	0	0	0	0
ENSMUSG00000002799.6	80	42	60	72	6	42	2	50	10	52	70	46	70	144	56	54	54	86	42	2	148	80	140	24	6	22	212	188	64	60	26	36	16	8	78	98	10	36	16	88	36	50	6	38	8	12	36	34	64
ENSMUSG00000002804.4	8	2	2	0	0	2	0	6	8	6	0	0	0	0	6	0	4	0	0	0	4	0	2	0	0	2	20	2	16	2	2	0	0	0	0	0	0	0	0	2	2	0	0	0	0	0	0	0	0
ENSMUSG00000002812.4	12	6	32	24	6	6	2	2	10	12	4	14	4	12	4	2	4	4	2	0	76	14	14	8	14	14	32	8	10	8	16	4	6	10	12	6	0	6	0	12	4	4	0	0	2	0	4	8	4
ENSMUSG00000002814.15	10	6	2	4	2	0	0	14	0	2	20	10	8	2	0	2	0	0	0	0	18	2	2	2	0	0	10	2	0	2	6	2	0	0	2	0	0	2	0	36	2	2	0	0	0	0	0	2	4
ENSMUSG00000002825.8	0	0	0	2	0	2	0	0	0	2	6	0	0	0	0	0	0	0	0	0	0	0	4	0	0	0	0	0	0	46	2	2	0	0	0	0	0	0	0	2	0	0	0	2	0	0	0	0	0
ENSMUSG00000002833.11	8	16	6	20	0	0	0	6	0	0	0	0	0	2	0	6	10	0	4	0	4	0	0	0	2	0	14	2	58	2	4	12	0	0	2	2	2	0	0	0	0	0	0	0	0	0	0	2	6
ENSMUSG00000002835.9	150	72	58	10	4	10	8	14	10	14	24	66	28	30	8	34	48	20	8	2	102	52	30	8	8	8	86	6	16	22	12	40	16	8	28	20	2	6	0	24	10	22	4	28	10	14	276	210	148
ENSMUSG00000002844.9	4	4	2	4	0	0	2	4	0	8	4	12	4	0	2	0	8	0	4	0	4	2	4	0	0	2	12	4	4	6	6	0	6	0	24	6	0	0	0	0	2	2	0	0	0	0	6	0	6
ENSMUSG00000002845.14	0	6	4	2	0	0	2	0	0	10	2	0	2	2	2	0	16	2	0	0	10	10	14	0	0	2	10	12	2	0	0	0	18	4	18	4	0	4	0	2	4	4	0	2	4	2	0	2	14
ENSMUSG00000002870.8	16	8	20	10	4	2	0	14	0	4	20	22	22	20	6	24	14	14	2	0	30	6	16	26	2	10	32	14	32	4	0	2	16	12	16	14	0	2	2	42	24	30	0	0	2	4	20	10	32
ENSMUSG00000002871.14	78	26	38	38	2	36	2	28	22	20	14	34	44	46	10	14	50	8	74	0	44	32	82	28	18	24	62	12	22	50	12	16	16	8	26	32	6	8	8	60	24	64	10	4	8	2	18	28	24
ENSMUSG00000002881.14	4	0	76	6	0	0	0	2	2	0	0	2	0	0	0	0	4	6	0	0	4	0	0	0	0	4	0	0	0	12	2	2	0	0	0	4	0	0	0	0	0	0	0	0	6	0	2	4	0
ENSMUSG00000002900.17	190	136	116	128	76	46	18	148	48	148	112	116	226	176	64	62	66	18	44	14	546	120	230	30	52	108	432	54	64	90	54	72	92	20	100	130	14	46	34	300	210	172	14	42	14	12	92	74	114
ENSMUSG00000002910.11	4	18	16	26	10	8	0	12	2	112	18	14	12	18	0	4	18	0	2	0	14	12	42	0	4	8	36	10	8	18	62	2	0	6	2	2	0	2	0	42	14	8	0	0	0	14	2	8	36
ENSMUSG00000002944.15	4	8	0	2	0	0	0	0	0	0	0	4	4	0	0	0	0	0	0	0	4	2	2	0	4	2	4	0	0	0	0	0	0	2	0	0	0	0	0	2	0	0	0	0	0	0	2	4	28
ENSMUSG00000002948.19	4	12	4	2	0	0	0	2	0	4	4	8	4	2	0	0	0	2	4	2	34	14	24	10	6	4	4	0	2	4	6	0	2	2	0	0	0	0	0	6	4	2	0	18	6	8	2	0	2
ENSMUSG00000002968.9	38	16	14	78	40	54	8	20	2	72	10	32	12	24	10	36	20	2	8	6	70	28	98	6	8	12	110	12	10	78	6	20	2	4	18	54	8	28	6	50	0	10	2	0	0	0	8	4	76
ENSMUSG00000002981.10	36	38	20	30	16	24	0	20	10	0	8	14	14	10	10	4	14	8	6	4	68	14	78	6	6	6	70	10	8	28	6	8	4	4	14	18	4	6	2	28	16	12	4	10	4	8	16	6	24
ENSMUSG00000002984.17	6	14	8	6	0	0	0	12	4	2	6	4	2	20	2	0	4	0	2	0	18	8	160	2	8	10	18	4	2	4	0	0	0	4	2	6	0	0	0	4	6	0	2	2	2	6	4	4	0
ENSMUSG00000002985.16	2	0	2	0	0	0	0	4	0	0	2	6	2	0	0	0	0	0	0	0	0	0	2	6	0	8	0	0	6	14	52	18	4	2	0	4	2	2	0	0	0	0	0	2	0	0	2	2	64
ENSMUSG00000002996.17	2	0	0	0	0	0	0	4	2	0	0	2	0	0	2	0	0	0	0	0	2	0	0	0	2	2	4	2	0	2	0	0	0	0	12	0	0	8	0	0	0	0	0	0	0	0	0	0	0
ENSMUSG00000003031.14	10	0	4	4	0	0	0	2	0	0	0	2	16	14	2	4	0	0	0	0	8	0	6	4	4	0	4	0	0	2	2	2	0	0	4	4	0	0	0	8	2	0	0	0	6	0	12	4	12
ENSMUSG00000003033.15	22	12	6	20	12	26	0	4	4	14	4	8	0	6	2	20	12	2	2	0	8	6	8	6	10	2	26	4	2	10	0	0	2	2	8	4	0	0	2	6	2	0	0	0	0	0	0	2	4
ENSMUSG00000003037.16	12	6	20	6	2	0	2	6	2	24	2	0	0	0	2	2	6	0	8	2	4	8	2	0	0	2	18	0	4	8	8	6	0	14	4	2	2	8	2	2	0	2	2	0	0	0	0	0	2
ENSMUSG00000003038.15	2	4	0	0	0	0	0	4	0	0	0	2	0	0	0	0	2	0	0	0	0	0	0	2	0	0	4	0	2	2	2	0	0	0	4	4	2	2	0	4	2	12	2	0	2	0	0	2	0
ENSMUSG00000003051.13	4	8	0	14	2	2	0	34	0	2	6	0	0	18	0	0	0	0	0	8	6	18	10	2	2	6	128	8	4	6	0	4	6	0	0	4	2	0	0	0	0	2	6	0	0	0	2	26	2
ENSMUSG00000003062.13	8	4	8	6	6	0	0	0	2	0	0	0	0	0	0	0	10	6	8	0	4	2	2	0	0	0	6	6	2	2	0	20	2	10	0	0	0	48	2	4	2	10	0	0	0	0	2	0	0
ENSMUSG00000003068.17	4	16	22	0	2	0	2	8	4	8	6	2	8	10	16	4	10	6	16	2	58	10	18	4	0	4	52	2	6	10	0	6	0	0	2	10	2	6	2	24	30	22	6	0	12	2	12	4	16
ENSMUSG00000003070.6	6	64	2	8	2	4	0	2	0	0	2	8	14	22	0	6	2	0	0	0	4	4	8	2	4	0	8	0	0	2	2	0	2	0	4	0	0	0	0	2	0	0	0	0	0	0	0	0	0
ENSMUSG00000003072.15	6	0	0	0	0	0	0	0	4	0	6	2	12	2	0	2	4	2	2	0	4	0	2	2	0	6	8	0	0	2	2	0	0	0	0	0	0	2	0	0	4	2	0	0	0	0	6	0	0
ENSMUSG00000003119.14	16	14	2	10	4	6	0	12	6	28	6	30	18	0	6	6	8	8	12	0	28	10	26	10	4	16	30	6	2	10	2	0	4	4	12	12	2	2	2	24	10	4	0	4	2	4	6	18	10
ENSMUSG00000003134.10	30	56	20	30	4	10	4	20	4	24	18	40	50	20	6	2	8	4	18	4	46	12	18	2	10	6	54	14	6	16	12	16	10	2	14	4	0	2	2	18	60	22	0	0	0	2	18	6	6
ENSMUSG00000003135.15	30	28	32	24	6	10	4	18	124	50	28	26	12	40	16	32	16	10	4	4	82	32	28	32	4	20	106	22	24	22	8	14	24	4	48	30	2	10	2	48	16	20	4	14	4	18	66	28	46
ENSMUSG00000003166.20	4	50	4	2	2	0	6	4	2	0	2	4	6	0	2	6	6	0	0	0	6	8	34	0	4	6	10	2	0	2	2	0	0	0	4	10	0	4	2	4	0	2	2	0	0	0	0	0	2
ENSMUSG00000003190.12	2	0	0	0	0	0	0	0	0	0	0	0	0	6	0	0	0	0	0	0	0	0	0	0	0	6	2	2	0	0	0	0	0	2	4	8	2	4	0	0	0	0	0	0	0	0	2	0	0
ENSMUSG00000003199.16	4	0	0	0	0	0	0	0	0	0	8	4	4	2	10	0	2	6	4	0	2	2	2	0	0	0	0	6	2	6	18	22	0	0	2	4	0	2	0	6	2	2	0	2	0	0	0	0	0
ENSMUSG00000003200.10	32	6	22	6	4	4	0	46	6	4	12	30	34	10	0	4	38	2	8	0	28	20	42	2	4	4	30	2	4	18	4	10	10	18	10	12	0	2	2	74	4	6	0	0	2	2	8	2	16
ENSMUSG00000003233.12	14	14	16	14	2	12	2	12	8	12	16	14	2	10	2	8	4	0	4	2	66	10	30	16	32	20	44	12	4	48	8	16	0	2	2	6	2	0	0	22	2	12	0	0	2	2	14	10	12
ENSMUSG00000003234.16	28	32	30	46	14	16	0	22	12	48	62	38	38	24	8	8	64	72	12	8	62	30	96	16	18	128	106	12	14	24	4	54	16	4	50	20	2	4	2	28	28	44	4	4	0	4	30	20	46
ENSMUSG00000003269.17	4	10	0	2	8	0	0	6	4	0	22	6	10	4	10	2	2	2	0	0	6	12	2	2	0	0	24	2	0	2	14	10	6	4	14	2	2	6	0	4	2	0	0	2	0	0	10	8	0
ENSMUSG00000003299.10	38	14	22	26	14	14	4	20	6	30	28	6	12	22	6	20	8	6	30	2	34	12	38	20	4	16	60	18	20	20	12	26	36	20	24	24	2	16	2	40	12	28	0	16	2	14	14	6	22
ENSMUSG00000003309.14	30	4	0	4	0	0	0	2	0	2	24	4	14	2	2	6	0	0	0	0	10	8	20	2	0	0	22	0	8	2	0	0	2	0	2	2	0	0	0	6	0	2	0	0	4	0	4	6	6
ENSMUSG00000003344.14	24	16	14	22	8	12	2	64	6	24	38	38	24	14	20	30	34	20	22	0	86	18	30	26	18	8	70	8	24	30	8	6	16	12	16	12	12	4	0	4	6	24	2	10	12	8	18	16	22
ENSMUSG00000003345.16	6	10	28	8	0	0	0	6	0	4	12	12	20	8	6	2	8	4	6	0	18	184	10	4	12	8	2	0	2	12	0	14	8	8	2	4	12	8	2	12	8	4	0	2	0	0	2	6	2
ENSMUSG00000003346.14	14	6	22	10	2	8	2	0	8	6	2	10	4	6	8	10	26	0	10	0	114	14	138	10	8	4	28	8	28	62	0	6	2	2	18	10	0	4	0	16	4	20	4	0	0	0	2	18	20
ENSMUSG00000003352.14	4	4	2	4	2	2	2	2	0	0	2	2	6	6	4	0	16	0	4	0	176	122	154	6	0	0	30	2	2	4	2	0	2	4	22	8	128	2	0	0	0	0	0	0	0	0	2	2	0
ENSMUSG00000003363.15	12	6	2	6	2	2	0	4	4	0	2	6	2	2	4	0	2	2	0	0	10	4	20	0	0	4	8	0	0	8	6	22	8	8	8	4	0	6	0	4	2	10	4	10	2	2	4	6	2
ENSMUSG00000003380.11	10	18	0	50	2	2	0	10	6	0	16	0	6	6	2	0	18	120	2	0	6	4	42	4	8	12	16	0	14	10	2	12	6	0	12	6	0	8	0	22	2	4	0	2	0	0	8	0	4
ENSMUSG00000003402.14	4	12	6	2	0	0	0	0	2	0	8	8	12	6	2	10	0	4	8	0	10	2	26	12	6	0	12	2	2	6	2	0	2	0	10	2	8	0	2	0	4	4	0	0	0	0	4	2	0
ENSMUSG00000003410.8	4	16	4	16	6	12	0	8	2	8	8	6	8	4	0	4	4	2	2	2	6	0	6	2	2	2	18	2	0	8	4	8	0	2	6	14	4	10	0	22	8	12	4	8	6	10	0	2	6
ENSMUSG00000003411.10	10	8	0	30	6	28	0	10	4	4	4	8	0	6	0	4	12	6	4	0	44	22	54	0	0	6	12	4	8	12	6	4	2	0	2	6	0	2	0	12	4	6	0	2	6	2	4	4	2
ENSMUSG00000003421.13	2	2	22	10	0	4	0	0	4	8	12	4	2	8	2	2	12	0	8	0	42	8	34	0	0	8	14	4	2	10	2	4	6	0	4	0	2	6	0	12	0	0	0	0	0	0	6	10	6
ENSMUSG00000003423.15	2	2	0	0	0	0	0	2	0	0	2	14	0	0	0	0	0	0	0	0	0	0	0	0	2	0	2	0	4	0	0	0	0	0	0	10	0	6	0	6	10	6	0	0	0	0	0	0	0
ENSMUSG00000003429.11	34	12	6	26	2	4	0	14	26	6	2	4	36	8	16	46	12	2	16	0	28	16	32	4	4	20	12	18	6	4	6	2	10	6	34	6	2	0	0	6	0	6	0	40	4	6	10	4	0
ENSMUSG00000003435.9	10	0	2	4	0	2	2	10	8	2	2	10	26	12	8	14	18	4	0	0	18	2	28	4	2	4	16	4	2	2	2	0	4	4	0	0	0	0	0	8	4	6	0	2	4	2	6	2	4
ENSMUSG00000003437.14	4	12	4	0	0	4	4	2	0	0	0	8	8	6	0	2	6	0	2	0	12	10	10	0	6	0	20	2	0	16	4	0	0	6	2	0	0	0	0	14	2	10	0	0	0	0	2	2	4
ENSMUSG00000003438.17	0	2	4	62	0	0	0	0	0	2	2	6	0	2	10	0	2	2	2	0	34	20	34	0	0	2	8	6	8	12	14	0	4	4	14	6	2	0	2	4	2	0	0	0	0	0	4	8	0
ENSMUSG00000003444.8	0	2	0	4	0	16	0	2	0	2	16	0	0	0	0	2	0	0	4	0	26	0	0	2	2	0	20	2	2	4	0	0	0	0	2	2	0	2	2	2	0	6	0	2	0	0	4	0	12
ENSMUSG00000003458.12	4	16	2	2	2	0	0	16	0	20	14	22	4	2	2	0	8	0	2	0	12	0	6	2	0	0	2	0	0	0	6	2	4	2	0	2	0	6	0	8	0	2	0	0	0	0	2	0	0
ENSMUSG00000003464.13	12	6	6	14	8	2	0	6	2	6	12	6	6	0	0	4	2	2	2	0	6	0	8	2	14	4	24	12	8	20	8	8	0	0	8	14	6	16	0	4	0	0	0	0	0	0	2	2	0
ENSMUSG00000003526.12	2	0	0	6	4	2	0	0	0	0	0	2	2	0	2	0	2	0	0	0	26	2	6	0	0	2	12	0	2	0	0	0	6	4	0	2	0	0	0	2	2	2	0	0	0	0	4	2	6
ENSMUSG00000003527.9	0	2	4	2	4	0	0	2	2	6	0	4	2	16	0	0	0	2	10	0	22	6	20	12	4	12	40	4	22	26	0	6	14	18	2	10	4	6	2	26	6	4	0	4	4	0	2	0	0
ENSMUSG00000003528.15	6	6	0	0	0	0	0	0	0	4	0	0	6	0	0	4	50	0	0	2	16	8	2	0	0	0	8	0	0	2	2	2	2	0	28	0	4	2	0	4	0	2	0	0	0	2	0	2	2
ENSMUSG00000003531.15	2	2	2	4	2	0	0	0	2	8	10	10	8	2	2	0	4	2	6	0	10	2	2	2	0	0	6	0	2	6	4	8	4	2	2	2	0	0	0	6	4	6	0	0	0	2	0	0	0
ENSMUSG00000003534.17	0	0	4	2	2	0	0	4	0	0	4	6	0	0	0	0	4	2	0	0	2	0	8	2	2	2	2	0	2	2	2	2	0	0	0	2	0	6	0	0	0	0	0	0	0	0	6	94	18
ENSMUSG00000003581.14	2	2	18	6	0	2	0	0	0	0	0	0	0	0	0	0	0	0	0	0	0	0	0	0	0	0	8	0	0	2	0	4	0	0	0	18	2	24	0	4	2	0	0	0	0	0	0	4	4
ENSMUSG00000003604.14	2	0	6	6	0	0	0	4	2	4	4	22	12	6	10	18	2	0	6	0	14	6	30	4	2	2	24	10	8	8	6	0	0	0	0	2	0	0	0	4	0	4	2	6	4	8	8	4	22
ENSMUSG00000003660.10	28	22	6	28	0	2	0	6	2	26	16	16	22	18	28	8	26	4	2	0	42	28	46	0	4	4	58	14	6	10	10	4	8	12	8	22	0	2	2	18	10	10	0	0	4	2	2	0	18
ENSMUSG00000003662.10	2	6	4	8	6	0	0	4	2	0	0	0	0	4	2	0	4	2	0	0	2	4	0	2	2	4	0	0	0	4	4	4	0	0	0	2	0	0	0	8	2	2	0	4	0	2	0	4	0
ENSMUSG00000003680.16	86	44	60	2	6	10	2	12	2	2	6	12	6	2	6	6	4	2	2	0	12	10	4	8	2	2	20	6	4	2	0	0	0	0	16	6	0	2	0	18	4	24	0	2	2	0	0	6	0
ENSMUSG00000003731.13	6	14	4	6	4	2	0	8	0	4	2	10	10	4	10	0	10	0	0	0	20	4	26	4	2	8	14	4	8	0	0	2	2	4	16	4	2	4	0	8	2	14	0	2	0	0	2	6	2
ENSMUSG00000003779.16	4	20	2	4	0	0	0	14	12	2	6	6	6	14	0	10	4	6	34	2	16	4	26	0	0	2	44	4	2	36	2	2	0	0	0	0	2	0	0	8	4	6	4	0	0	0	2	0	2
ENSMUSG00000003808.18	12	12	8	2	8	6	2	12	4	6	0	10	2	10	4	6	8	2	2	0	8	8	14	4	2	4	6	0	2	4	2	20	18	2	18	6	2	2	0	8	2	0	0	4	0	0	4	10	18
ENSMUSG00000003810.13	8	14	28	8	2	6	4	16	4	12	6	32	42	10	4	4	20	2	6	4	60	24	32	8	14	4	64	6	46	34	8	12	2	0	6	8	0	4	0	6	0	12	2	6	0	4	10	22	6
ENSMUSG00000003814.8	34	52	28	52	24	10	2	52	20	20	26	38	26	42	8	22	14	12	22	4	192	70	176	20	34	14	154	36	110	20	28	44	32	18	56	42	8	28	4	76	26	74	10	26	12	34	24	34	70
ENSMUSG00000003824.12	60	30	28	18	16	90	0	10	6	46	8	42	16	46	12	20	10	14	10	4	76	36	96	24	6	4	42	28	26	96	16	40	4	2	16	20	10	26	4	44	32	18	2	18	2	10	12	12	10
ENSMUSG00000003865.16	2	2	2	30	2	2	0	6	2	16	16	14	12	2	4	2	34	10	2	2	6	4	16	2	0	4	34	0	2	2	0	0	0	2	2	2	0	0	0	10	12	2	0	6	74	2	2	2	0
ENSMUSG00000003868.14	34	12	28	4	2	2	0	6	2	18	14	14	8	8	18	4	6	4	6	6	40	4	14	0	2	4	152	14	20	18	0	0	4	8	8	8	4	6	0	10	2	14	2	0	0	0	6	2	8
ENSMUSG00000003873.11	0	0	0	0	0	0	0	0	6	2	2	2	0	0	0	0	0	4	0	0	0	0	0	0	0	12	2	0	0	0	0	0	0	2	2	0	0	0	0	0	2	2	0	0	0	0	0	0	0
ENSMUSG00000003923.14	8	0	0	2	0	4	0	6	0	2	4	0	2	2	0	6	0	4	4	0	10	0	6	6	0	2	6	2	0	0	0	8	6	2	2	4	0	4	0	6	2	6	0	2	0	4	4	4	4
ENSMUSG00000003955.8	2	2	2	2	0	0	0	0	0	0	0	2	4	0	0	0	2	0	4	0	18	6	2	2	6	2	8	4	10	6	0	2	0	0	8	2	0	2	0	4	0	6	0	6	0	2	0	0	4
ENSMUSG00000003970.9	6	4	4	8	18	16	0	8	0	4	0	2	6	4	6	12	2	4	20	0	14	10	20	8	16	8	22	10	12	4	6	6	4	0	6	10	18	10	0	18	12	14	2	0	0	2	8	4	6
ENSMUSG00000004032.10	46	24	8	6	0	0	2	24	0	6	0	2	0	28	0	2	12	2	14	0	52	14	8	4	18	4	8	20	2	12	0	8	0	0	4	2	0	2	0	58	10	22	0	0	2	0	4	2	6
ENSMUSG00000004040.16	22	4	10	8	4	6	0	14	10	18	16	14	10	38	8	30	12	2	14	2	76	16	18	10	4	0	110	8	94	20	18	22	4	8	18	8	2	8	0	16	4	18	2	0	6	0	10	12	22
ENSMUSG00000004054.9	0	0	4	8	0	2	0	0	0	6	4	4	24	32	6	0	2	0	2	0	22	2	0	2	2	0	8	0	22	6	0	2	0	2	4	2	2	4	0	10	32	2	2	0	0	0	0	2	0
ENSMUSG00000004056.15	8	8	0	10	2	2	0	12	2	0	2	4	4	10	0	4	4	4	6	0	26	8	10	0	6	6	16	2	22	2	0	2	0	0	0	2	0	2	0	2	2	2	2	0	2	0	8	2	0
ENSMUSG00000004069.17	10	8	8	8	0	2	0	0	0	0	6	10	8	2	0	0	4	0	2	2	22	8	16	2	0	0	24	0	2	0	0	0	4	0	0	2	0	2	0	20	2	4	2	4	0	2	2	6	6
ENSMUSG00000004070.15	6	0	0	0	0	0	0	0	0	0	0	0	0	0	0	0	0	0	0	0	4	0	0	0	0	0	4	0	0	0	0	0	2	0	4	0	0	0	0	0	0	0	0	0	0	0	0	4	0
ENSMUSG00000004071.13	4	4	4	2	0	2	0	4	10	2	8	14	2	4	2	2	2	0	0	0	22	8	10	0	2	0	6	4	0	0	0	0	0	2	0	2	0	4	0	2	0	4	0	20	4	2	2	0	0
ENSMUSG00000004099.16	310	218	98	188	46	60	24	208	80	246	184	218	238	104	52	98	126	66	104	10	592	200	366	90	62	84	538	54	78	166	44	44	46	40	116	356	158	168	16	256	102	176	22	30	18	22	74	116	178
ENSMUSG00000004100.12	40	10	6	18	0	4	0	2	2	2	6	4	22	10	0	78	4	8	10	0	10	10	2	6	12	2	28	2	4	2	0	2	2	2	0	4	0	16	2	4	6	12	4	0	0	0	4	0	10
ENSMUSG00000004105.8	14	4	0	0	0	0	0	0	0	0	6	8	4	0	0	2	4	2	2	0	8	0	10	2	0	2	30	6	8	24	0	4	4	2	0	0	0	2	0	0	0	4	2	0	0	0	2	2	0
ENSMUSG00000004207.14	2	8	8	2	2	2	0	4	2	4	0	0	16	14	0	2	4	4	0	0	8	0	0	6	2	2	12	18	8	2	12	0	2	0	0	6	2	8	0	6	2	4	0	2	0	0	0	0	0
ENSMUSG00000004231.15	6	10	8	16	10	2	2	0	2	2	4	2	0	4	0	0	12	2	2	0	80	8	8	0	0	0	26	4	10	0	0	0	2	2	2	0	0	2	0	6	8	4	0	2	16	2	0	4	0
ENSMUSG00000004263.15	0	2	0	2	2	0	0	2	2	2	4	0	0	0	0	0	0	0	0	0	0	0	0	0	0	0	4	12	2	0	0	0	0	0	0	2	0	2	0	0	0	0	0	0	0	0	2	4	0
ENSMUSG00000004264.17	22	20	10	12	12	36	0	22	8	18	18	28	14	16	8	16	22	2	38	2	28	8	10	40	18	2	54	8	2	8	22	18	6	2	6	10	0	14	0	78	22	32	0	14	4	14	28	6	36
ENSMUSG00000004266.15	4	2	0	0	0	0	2	16	0	4	6	14	2	8	0	4	2	0	0	0	32	2	0	0	2	0	2	2	2	0	2	0	0	0	2	0	0	2	0	8	2	24	0	2	2	0	0	0	0
ENSMUSG00000004268.11	22	10	8	2	6	0	0	10	0	2	44	8	2	14	2	4	4	0	0	0	6	12	74	20	14	0	58	0	2	2	0	2	2	0	38	8	6	6	4	12	2	8	2	2	4	8	6	12	4
ENSMUSG00000004285.12	18	0	4	2	0	0	0	4	6	8	32	2	14	8	2	0	0	2	2	2	4	18	12	2	2	6	40	2	4	8	4	6	0	0	2	2	0	4	0	18	6	4	2	0	0	0	20	6	12
ENSMUSG00000004317.14	20	6	14	10	10	4	6	4	4	6	4	12	4	14	6	2	2	2	12	0	8	12	10	0	2	0	28	2	4	8	2	2	6	4	6	8	0	4	0	12	0	0	2	4	0	6	6	22	2
ENSMUSG00000004356.8	22	2	2	4	0	2	0	10	0	14	8	14	18	4	4	0	2	0	6	0	16	4	18	8	0	2	50	6	12	18	10	0	0	2	0	0	0	0	0	12	6	10	2	0	4	2	2	0	10
ENSMUSG00000004393.10	14	6	4	6	2	4	2	4	8	8	20	4	4	10	2	6	4	0	0	2	18	4	22	2	6	2	38	14	8	8	2	0	0	0	6	2	0	8	2	10	4	8	0	0	2	0	2	4	2
ENSMUSG00000004460.17	10	0	0	4	6	12	0	6	2	0	4	10	2	2	2	2	4	0	6	0	6	8	8	0	0	0	2	0	4	2	0	0	0	0	0	2	2	2	0	0	0	0	0	0	0	0	0	0	10
ENSMUSG00000004462.7	6	8	18	0	8	0	0	0	0	0	10	2	2	2	0	6	2	0	0	0	20	0	6	12	0	2	10	0	2	4	14	0	0	0	0	4	2	2	0	0	0	0	2	0	0	0	0	0	18
ENSMUSG00000004508.6	4	4	0	4	0	0	4	12	6	8	2	14	10	28	0	4	2	0	0	0	34	4	0	4	2	0	20	2	2	6	4	0	0	4	2	0	0	0	4	0	8	4	0	4	0	30	2	0	0
ENSMUSG00000004530.12	2	12	2	2	12	2	0	0	0	4	12	10	2	4	0	0	0	0	0	0	4	0	8	6	6	0	18	8	6	0	0	0	0	0	0	8	0	0	0	0	2	0	0	0	2	0	0	0	2
ENSMUSG00000004535.12	4	2	2	0	0	0	0	0	2	0	6	2	2	6	0	0	0	0	2	0	16	6	2	2	2	6	22	4	0	8	4	2	8	0	8	0	0	0	0	8	0	2	0	0	0	0	4	14	10
ENSMUSG00000004567.16	2	10	14	10	4	2	6	6	4	12	2	0	0	8	4	4	0	8	12	0	88	18	22	2	0	0	16	6	20	12	12	4	10	0	2	6	0	4	6	24	0	12	0	2	0	0	4	2	12
ENSMUSG00000004591.16	6	16	8	6	2	10	0	8	4	4	8	12	6	8	8	8	4	0	0	2	30	18	14	14	0	0	46	32	10	34	2	4	12	6	6	8	0	0	0	14	4	12	2	0	0	0	52	18	16
ENSMUSG00000004610.4	0	0	0	0	0	0	0	0	0	0	0	0	2	0	0	0	0	0	0	0	0	0	0	0	0	0	2	6	0	0	0	0	0	0	0	0	0	0	0	0	0	0	0	0	0	0	0	0	0
ENSMUSG00000004626.14	0	2	0	0	0	2	0	2	4	2	0	6	2	4	0	0	2	8	0	2	4	2	4	0	2	0	22	8	4	4	2	0	0	0	2	2	0	0	0	0	0	0	0	0	0	0	6	4	0
ENSMUSG00000004642.13	32	16	12	18	22	6	2	6	26	24	12	32	12	22	8	6	4	4	4	2	40	54	48	6	12	10	52	4	6	18	18	10	6	4	24	2	2	12	0	22	18	54	2	6	18	2	8	10	34
ENSMUSG00000004661.15	6	0	0	0	0	2	0	12	4	8	6	0	2	14	0	0	0	2	0	0	12	0	4	0	0	0	22	10	0	6	0	0	6	0	4	6	0	0	0	6	2	2	0	2	0	0	2	0	0
ENSMUSG00000004667.18	4	2	0	4	12	4	0	8	0	4	10	4	16	6	4	2	10	0	0	0	8	12	36	4	6	2	6	4	2	2	0	4	6	2	14	2	0	2	4	6	2	22	0	0	0	4	24	8	4
ENSMUSG00000004677.17	4	6	0	2	20	6	0	2	2	2	0	4	2	4	6	16	6	4	4	2	28	2	18	10	0	2	10	2	4	64	10	2	2	10	4	10	2	0	0	10	10	4	0	2	2	0	2	6	2
ENSMUSG00000004768.14	4	0	10	16	2	2	0	8	10	4	2	2	66	2	2	10	4	0	4	2	4	2	0	2	0	0	16	2	0	2	0	0	2	0	0	0	0	0	0	2	0	54	0	0	2	2	0	4	2
ENSMUSG00000004771.12	30	6	22	22	12	22	0	12	8	16	6	14	6	2	0	6	28	6	10	0	34	4	38	4	28	8	24	8	4	10	10	42	4	12	2	0	0	0	0	10	8	18	0	0	0	0	12	6	10
ENSMUSG00000004788.11	40	18	8	4	2	0	0	14	0	2	6	0	2	10	16	0	4	2	0	0	8	4	12	0	0	2	24	4	6	2	2	2	2	0	4	2	0	6	0	2	2	0	0	0	0	4	0	2	2
ENSMUSG00000004789.10	22	10	14	4	0	0	2	10	0	8	0	12	2	8	0	6	0	0	0	0	16	8	12	12	6	4	56	18	8	6	10	4	8	2	14	2	2	0	0	18	6	10	4	2	6	0	10	14	38
ENSMUSG00000004843.7	10	0	2	2	0	2	0	0	0	0	0	0	0	2	0	6	20	0	24	0	0	0	6	0	0	0	20	0	2	4	0	0	0	0	2	0	0	0	0	0	0	0	0	2	0	0	4	0	0
ENSMUSG00000004846.10	0	0	0	0	0	0	0	0	0	0	0	0	0	2	0	36	0	0	0	0	0	0	0	0	0	0	0	0	0	0	2	0	0	0	0	0	0	0	0	0	0	0	0	0	0	0	0	0	0
ENSMUSG00000004849.14	2	40	0	4	2	0	0	0	0	0	2	2	2	2	0	0	2	0	0	0	4	0	2	0	2	2	8	2	2	2	2	0	2	0	0	0	0	2	0	4	0	4	2	0	0	0	0	4	0
ENSMUSG00000004865.16	52	36	32	36	6	10	6	20	6	26	28	40	62	96	2	30	202	132	150	4	454	330	286	26	18	28	132	10	16	68	10	36	16	12	14	32	4	10	10	42	12	26	2	74	56	68	24	24	12
ENSMUSG00000004880.11	20	32	10	52	14	14	6	16	14	52	46	12	14	18	16	32	34	6	18	2	128	36	72	8	22	8	146	16	18	16	4	8	22	28	24	32	0	4	2	50	34	50	6	2	0	4	20	22	12
ENSMUSG00000004885.5	2	10	0	12	0	6	0	2	2	4	8	8	8	0	4	2	6	4	0	0	26	0	8	0	2	2	24	4	2	10	0	0	2	2	6	2	0	2	0	18	4	4	0	0	0	0	10	2	8
ENSMUSG00000004891.16	0	0	0	0	0	0	0	2	0	0	0	0	2	4	2	0	0	0	0	2	10	4	22	0	0	0	36	0	0	0	0	0	0	0	0	2	0	0	0	0	0	0	2	0	0	0	0	0	0
ENSMUSG00000004897.16	4	2	4	6	2	24	0	2	6	6	8	12	4	18	0	18	4	0	4	2	40	4	10	2	2	0	14	14	2	4	0	4	0	0	2	4	2	2	0	8	6	6	0	0	2	0	0	0	0
ENSMUSG00000004929.12	12	8	10	2	8	12	0	6	4	2	2	4	6	16	10	12	14	12	42	0	24	6	10	20	38	6	16	2	4	10	10	4	14	8	4	8	4	10	2	44	2	10	0	8	6	10	8	12	12
ENSMUSG00000004934.14	20	16	66	4	2	10	0	22	4	10	10	28	26	14	2	6	4	2	16	2	52	8	8	6	0	12	74	10	22	20	18	8	2	4	14	2	4	2	0	20	10	46	0	14	4	4	16	2	12
ENSMUSG00000004936.8	32	38	14	4	6	4	0	24	14	20	28	12	20	32	10	4	4	4	2	0	32	28	22	6	16	4	48	12	16	28	6	56	6	2	8	8	2	16	0	22	4	22	0	18	10	8	8	4	16
ENSMUSG00000004937.6	2	8	2	6	0	0	0	2	0	22	12	6	12	92	4	4	10	14	10	0	46	24	14	2	8	4	16	0	6	4	0	6	0	0	8	8	0	2	0	8	10	22	0	12	2	2	8	4	6
ENSMUSG00000004945.15	4	12	0	2	0	0	0	0	0	0	0	4	0	0	2	4	0	0	0	0	0	0	0	0	0	0	2	2	0	6	2	0	0	0	0	4	0	0	0	0	0	0	0	0	0	0	0	0	0
ENSMUSG00000004947.15	150	68	86	134	26	40	6	46	14	150	40	58	56	82	26	64	106	44	34	12	276	72	138	56	72	44	266	54	78	78	26	116	14	30	106	108	32	42	4	64	58	62	6	50	40	20	52	52	60
ENSMUSG00000004948.12	258	162	82	102	30	24	10	168	36	120	114	140	90	140	44	94	138	44	48	18	408	166	230	98	124	68	538	58	138	108	20	54	40	32	114	76	8	26	4	216	46	64	22	8	4	6	92	60	80
ENSMUSG00000004952.13	92	28	24	34	14	20	0	8	2	18	14	30	18	36	14	16	20	4	18	2	422	198	80	22	18	28	64	26	142	44	18	28	24	22	78	18	2	12	6	48	22	24	0	14	2	6	50	22	36
ENSMUSG00000004980.16	32	32	26	6	0	6	0	6	4	0	8	4	6	8	0	0	6	6	0	0	78	4	10	4	8	0	12	10	10	8	8	6	0	4	6	2	0	2	0	4	4	4	0	0	0	4	0	0	0
ENSMUSG00000004994.12	6	4	0	8	0	0	2	2	0	0	2	0	4	4	2	2	6	4	0	0	6	0	8	2	2	0	2	0	0	0	0	0	6	6	4	0	0	2	2	6	2	0	0	0	0	0	2	6	0
ENSMUSG00000005054.7	0	0	0	0	0	0	4	0	0	0	0	0	0	0	0	0	0	0	0	0	0	0	0	0	0	0	0	0	0	0	0	2	0	0	0	0	0	0	0	0	0	0	0	0	0	0	0	2	0
ENSMUSG00000005069.12	2	4	0	8	6	2	0	4	6	4	4	2	0	2	0	6	0	0	0	2	0	6	6	2	4	0	14	0	0	10	0	6	2	0	4	0	0	0	0	8	0	0	0	0	0	0	0	0	0
ENSMUSG00000005078.16	4	8	4	22	0	2	0	4	0	2	0	0	0	0	6	2	10	4	0	0	16	6	4	0	0	2	4	2	2	4	0	0	0	0	2	4	4	0	0	6	4	4	0	0	2	0	2	0	0
ENSMUSG00000005103.12	20	14	8	10	2	4	2	12	16	10	8	12	2	16	0	2	20	2	0	0	24	24	14	4	4	6	42	14	8	36	2	12	2	0	6	4	0	10	0	6	8	0	2	0	0	0	0	4	0
ENSMUSG00000005161.15	58	24	22	16	4	24	4	10	12	28	38	34	26	32	22	50	14	4	108	6	130	50	84	30	22	48	122	8	12	26	8	12	12	20	12	4	4	18	0	40	12	32	4	8	8	8	34	12	26
ENSMUSG00000005198.15	6	2	0	14	2	2	0	10	2	2	2	8	2	4	6	4	2	0	8	2	32	6	0	6	4	2	52	6	10	2	4	0	0	0	2	0	2	0	0	4	6	2	6	0	0	12	12	10	0
ENSMUSG00000005204.12	0	0	0	6	0	8	2	10	0	0	2	4	32	16	0	26	2	0	2	0	14	4	10	0	0	0	22	0	0	6	0	2	6	4	2	4	2	22	0	2	10	0	0	2	0	0	6	4	18
ENSMUSG00000005225.15	18	12	14	18	0	0	0	14	4	4	12	22	24	4	6	8	16	6	4	2	48	10	14	2	4	8	68	18	12	16	2	4	2	4	0	6	2	10	0	18	6	8	0	0	0	0	22	26	14
ENSMUSG00000005233.16	0	6	0	6	0	0	0	0	0	6	0	0	0	4	0	0	0	0	0	0	0	2	2	2	6	2	10	2	4	0	2	4	2	0	0	0	0	0	0	8	2	12	0	0	0	0	6	0	0
ENSMUSG00000005312.15	66	110	26	34	22	10	6	28	10	32	140	68	80	62	10	34	34	6	42	6	106	54	74	8	16	26	158	28	36	264	96	176	28	12	22	26	8	26	4	110	88	54	2	10	6	10	24	14	16
ENSMUSG00000005354.16	24	6	6	18	2	4	2	4	4	2	12	14	6	18	18	6	14	6	8	0	24	4	94	4	2	6	30	0	12	10	4	4	2	8	0	4	0	0	2	18	10	14	0	2	4	0	14	12	6
ENSMUSG00000005362.14	2	0	0	0	0	0	0	0	0	2	0	2	4	0	2	0	0	0	0	0	2	4	0	0	0	0	2	0	0	2	8	4	0	0	0	4	6	8	0	4	2	0	0	0	0	0	0	0	0
ENSMUSG00000005370.4	2	16	0	32	2	4	2	10	8	18	14	16	76	8	0	32	4	0	2	2	22	6	8	2	0	0	66	6	4	8	14	78	0	6	4	0	0	22	0	18	0	8	2	2	4	8	0	2	2
ENSMUSG00000005371.15	12	22	8	12	0	2	0	12	16	12	6	18	16	14	0	8	8	6	2	0	64	28	56	6	2	8	32	0	8	12	4	2	0	2	0	4	2	2	0	18	4	8	0	24	2	2	2	28	4
ENSMUSG00000005373.13	8	8	8	18	8	4	0	4	0	2	12	18	28	26	12	24	46	4	14	0	36	2	16	8	6	8	26	16	4	8	6	2	30	12	2	8	2	0	0	26	4	28	0	4	0	4	6	6	12
ENSMUSG00000005410.6	58	26	16	14	0	6	2	36	12	30	64	270	26	30	8	20	22	10	14	0	36	10	50	10	6	14	38	4	24	62	4	54	26	40	2	12	0	10	2	56	12	20	0	4	0	2	8	8	42
ENSMUSG00000005417.17	12	6	10	12	4	12	0	8	2	2	22	8	24	2	4	6	6	6	24	0	12	14	18	10	18	12	28	8	6	6	8	10	4	0	2	8	2	6	0	60	6	12	2	4	2	0	4	8	14
ENSMUSG00000005442.13	48	12	32	24	4	2	0	18	2	28	42	26	98	72	10	22	24	2	6	2	90	50	26	16	14	24	104	20	34	38	18	14	8	4	10	36	12	14	2	28	10	16	4	20	6	14	8	4	26
ENSMUSG00000005447.12	0	6	0	2	2	0	0	0	0	0	2	8	0	0	0	4	2	2	0	0	12	4	4	6	4	6	2	0	0	0	2	6	6	0	2	0	0	0	0	0	0	2	0	0	0	0	0	4	2
ENSMUSG00000005469.10	2	6	0	0	0	0	0	0	0	2	8	4	0	2	0	2	0	0	0	0	8	2	0	0	0	4	8	2	6	6	4	8	0	0	8	8	4	6	0	0	0	0	0	0	2	0	0	0	2
ENSMUSG00000005470.8	2	6	6	14	8	4	0	2	0	2	6	4	8	4	20	2	2	0	2	0	16	8	8	10	0	0	16	2	8	8	10	12	2	4	0	0	0	0	0	14	10	48	0	0	0	0	2	6	2
ENSMUSG00000005481.18	0	0	0	4	2	0	0	10	2	10	10	12	16	6	2	0	0	0	4	4	0	4	16	2	14	10	34	6	2	8	2	2	2	8	14	4	2	2	0	22	0	26	6	6	2	2	0	0	0
ENSMUSG00000005483.10	12	20	12	16	14	4	0	22	6	22	14	24	24	8	4	10	14	0	16	4	110	12	30	8	6	10	48	14	14	28	4	12	14	26	32	16	0	46	4	24	6	20	2	20	0	4	14	8	18
ENSMUSG00000005503.8	28	0	14	0	0	0	0	16	0	2	4	4	2	6	8	8	4	0	2	2	24	0	6	0	2	2	16	4	2	2	4	0	0	2	4	0	0	4	2	26	2	4	2	0	2	2	0	4	0
ENSMUSG00000005505.12	4	0	4	0	0	0	0	0	0	0	0	0	0	0	0	0	0	0	0	0	0	0	0	0	0	0	4	0	0	0	0	0	0	0	0	0	0	0	0	0	0	0	0	0	0	0	0	0	0
ENSMUSG00000005506.16	10	4	12	6	0	4	2	36	2	14	18	36	6	12	18	42	6	6	12	2	42	24	32	8	0	6	58	0	4	14	2	14	0	2	0	6	0	2	0	6	4	18	2	0	0	2	6	10	4
ENSMUSG00000005510.9	14	16	0	0	4	0	0	2	0	0	0	2	0	0	0	4	0	2	0	0	4	0	8	2	4	18	12	0	2	4	0	6	2	0	0	4	0	6	0	14	0	12	0	0	2	0	2	2	0
ENSMUSG00000005514.14	8	4	0	8	4	2	0	0	2	0	4	6	0	0	0	0	8	2	4	0	16	4	16	6	2	2	8	2	0	2	4	2	0	0	4	2	0	0	0	32	18	2	0	2	0	0	2	2	4
ENSMUSG00000005566.14	86	60	84	70	12	50	4	24	8	16	64	76	76	42	12	56	48	90	36	4	236	66	88	26	8	38	206	44	46	66	46	40	18	16	78	20	6	20	4	110	26	102	2	6	6	14	50	26	54
ENSMUSG00000005575.16	8	6	6	0	0	0	0	6	2	2	2	8	8	2	2	0	2	0	0	0	12	8	18	2	2	0	16	0	6	4	2	8	0	4	2	0	0	2	0	14	0	0	0	0	0	4	6	0	16
ENSMUSG00000005580.11	0	0	0	0	0	0	0	0	0	0	0	2	0	6	2	0	20	0	0	0	26	8	10	0	0	0	16	0	2	0	2	0	0	2	2	2	0	0	0	68	4	20	0	26	8	34	2	0	2
ENSMUSG00000005610.17	2	6	6	10	0	2	0	14	4	18	14	16	12	22	12	24	8	16	10	2	34	10	6	4	24	14	72	16	26	4	4	4	10	6	18	14	12	2	0	6	2	4	2	0	0	0	8	4	12
ENSMUSG00000005615.15	2	2	0	8	8	4	4	4	0	0	4	4	8	12	4	10	6	2	4	2	46	10	22	0	6	6	18	10	0	16	6	2	0	10	0	2	0	0	0	8	2	0	0	6	12	2	6	6	10
ENSMUSG00000005621.11	184	48	42	36	14	12	12	54	2	48	68	54	62	106	28	26	54	18	44	2	228	66	156	22	32	14	122	26	26	102	30	58	22	22	34	32	2	6	0	80	28	18	8	2	6	4	24	32	44
ENSMUSG00000005625.15	42	28	10	20	6	0	4	28	6	8	14	4	24	12	0	10	24	6	22	0	56	24	54	0	0	2	54	14	4	8	2	22	18	10	16	16	0	20	2	66	2	10	4	14	6	6	16	6	18
ENSMUSG00000005656.9	30	2	2	6	2	4	0	4	2	8	2	2	8	8	2	2	2	0	0	0	4	8	2	2	6	2	10	0	0	0	2	6	2	2	2	2	4	14	0	6	0	0	0	2	10	6	0	2	2
ENSMUSG00000005667.8	8	16	4	4	4	0	0	4	0	6	6	16	8	4	0	4	38	6	24	0	42	10	14	2	2	14	24	0	4	4	0	8	2	0	4	8	0	12	2	14	2	16	0	4	2	2	2	2	8
ENSMUSG00000005672.12	38	22	14	48	10	76	0	50	10	20	32	50	54	146	12	24	70	20	12	6	94	24	56	12	12	18	152	8	16	24	8	2	6	2	12	14	2	4	4	122	14	62	4	22	2	12	38	14	62
ENSMUSG00000005682.9	16	12	12	40	4	6	4	14	4	22	46	24	16	28	12	16	20	0	2	2	30	14	30	10	16	8	34	12	30	20	20	8	10	0	0	6	6	26	2	22	8	18	0	14	2	18	10	18	2
ENSMUSG00000005683.8	16	36	28	66	12	40	4	6	12	22	28	20	6	6	8	2	18	4	22	0	122	60	62	50	6	50	64	16	34	14	4	8	22	22	18	74	6	40	2	68	28	30	0	14	18	10	20	26	26
ENSMUSG00000005686.17	8	4	2	2	2	0	2	18	4	16	8	12	0	4	0	10	0	0	0	0	0	0	14	2	0	2	14	0	6	2	10	0	0	8	2	4	2	4	0	8	0	2	0	2	4	2	112	2	4
ENSMUSG00000005698.15	2	0	0	2	0	0	0	0	0	6	18	0	4	4	0	12	4	4	2	0	4	0	8	4	10	0	28	12	8	2	0	0	4	2	22	0	4	0	0	8	0	0	0	0	0	0	0	0	0
ENSMUSG00000005699.16	6	6	0	12	14	2	2	0	0	4	0	2	2	14	2	4	4	2	0	0	26	4	34	12	16	8	4	0	2	50	8	14	2	0	0	0	0	0	2	12	12	0	0	4	0	0	0	0	2
ENSMUSG00000005732.14	0	0	0	0	0	0	0	0	0	0	0	0	0	2	2	0	0	0	2	0	2	0	0	0	0	0	0	0	0	0	0	0	0	0	0	0	0	0	0	0	0	0	0	0	0	0	0	0	0
ENSMUSG00000005774.12	14	0	2	0	0	0	0	2	0	6	2	18	2	12	0	0	6	0	2	0	18	24	12	2	10	0	12	0	2	2	0	0	0	0	4	0	0	2	0	8	0	6	0	0	0	0	0	0	0
ENSMUSG00000005779.12	10	4	2	6	0	2	0	0	2	6	10	4	12	4	0	6	6	2	2	0	12	24	18	12	6	4	12	6	8	30	4	10	10	2	4	12	2	2	0	4	6	16	0	0	0	0	4	6	2
ENSMUSG00000005802.12	2	0	16	6	0	4	0	0	0	4	8	4	0	10	2	10	2	0	4	2	8	0	2	4	0	2	12	6	4	2	4	0	0	0	0	2	0	2	0	0	0	2	0	0	0	0	0	6	2
ENSMUSG00000005823.9	8	6	4	0	0	0	0	8	0	0	2	12	4	2	12	2	8	4	2	0	14	2	16	0	6	0	0	0	0	0	2	0	0	2	8	0	0	0	0	6	6	4	0	0	0	0	16	0	12
ENSMUSG00000005846.12	40	12	12	6	6	0	0	14	4	8	8	16	12	4	4	8	10	6	4	2	20	8	64	4	18	10	20	16	4	6	8	6	2	0	4	4	2	2	6	14	4	8	2	0	0	0	10	10	0
ENSMUSG00000005871.15	8	4	6	34	6	2	0	6	10	6	14	18	14	6	0	2	44	6	32	0	30	6	8	12	8	10	40	2	2	2	2	0	4	4	10	6	0	8	0	18	12	4	2	0	4	2	0	24	2
ENSMUSG00000005873.6	6	8	12	10	6	2	0	10	12	0	10	10	0	10	0	0	4	0	4	2	20	8	14	4	2	0	10	4	8	4	2	0	0	2	2	0	0	0	0	12	6	2	0	0	0	4	4	4	0
ENSMUSG00000005881.13	4	4	0	16	10	8	0	16	0	8	4	6	2	12	8	12	24	6	26	0	18	14	22	6	2	0	12	2	10	2	0	4	2	0	6	6	0	8	0	18	2	0	0	0	0	0	8	0	8
ENSMUSG00000005882.18	10	0	4	0	2	2	0	0	0	0	6	2	6	4	0	18	0	0	8	2	4	0	10	12	4	6	26	0	2	2	6	4	2	0	0	6	0	0	4	2	0	4	0	2	2	2	6	2	0
ENSMUSG00000005886.14	10	14	20	12	0	4	0	6	0	8	10	42	16	4	2	6	8	2	12	0	32	6	28	10	2	4	36	2	8	8	10	26	2	0	2	6	0	2	0	14	6	8	0	0	0	0	30	2	16
ENSMUSG00000005899.14	4	4	6	2	2	0	0	0	0	2	2	16	6	2	0	2	2	12	4	0	22	8	6	6	2	6	40	0	0	2	2	12	0	0	4	0	0	0	0	2	0	0	0	2	0	2	14	12	4
ENSMUSG00000005907.14	0	0	2	4	4	6	2	0	0	8	2	2	6	4	12	0	0	0	0	0	2	6	2	0	0	0	8	0	2	2	0	0	2	0	0	0	0	0	0	0	0	0	0	0	0	0	6	2	2
ENSMUSG00000005936.19	12	0	4	4	0	6	2	2	8	0	6	26	10	2	0	0	0	0	0	2	16	8	4	6	0	18	22	8	2	0	2	0	2	0	4	6	0	8	0	8	6	0	2	0	0	0	4	8	4
ENSMUSG00000005981.11	10	2	0	34	6	30	0	2	0	0	2	4	4	2	0	0	0	0	0	0	2	0	2	0	0	0	12	4	4	2	0	0	68	2	2	6	0	4	0	6	0	0	0	0	0	0	0	2	0
ENSMUSG00000005982.14	8	2	2	0	0	0	0	2	0	4	0	2	2	2	0	6	0	2	0	0	2	0	4	0	0	0	0	0	0	0	0	0	0	0	0	0	0	0	0	0	0	0	0	0	0	0	0	4	0
ENSMUSG00000006021.5	2	0	0	10	0	2	0	0	0	0	2	0	2	8	0	2	0	0	2	0	2	0	4	2	6	2	4	0	0	0	0	2	2	0	0	0	0	2	0	0	0	0	0	2	0	38	8	0	2
ENSMUSG00000006024.13	16	6	2	2	4	0	0	4	2	6	6	14	8	22	0	4	0	0	0	0	6	6	4	0	0	0	2	4	2	28	2	0	0	0	6	2	0	0	0	6	2	2	0	0	0	0	10	2	2
ENSMUSG00000006057.15	134	12	24	16	4	94	0	2	0	32	10	0	2	8	18	32	28	6	2	0	30	22	40	2	8	14	56	24	10	14	20	10	20	6	54	4	2	14	2	98	16	16	2	2	4	6	386	56	292
ENSMUSG00000006058.10	6	4	20	0	2	2	0	0	0	0	0	0	0	0	0	0	0	0	0	0	8	0	2	0	4	0	0	0	0	0	0	0	4	0	0	0	0	0	0	0	0	0	0	2	0	0	0	0	0
ENSMUSG00000006095.12	12	12	10	24	2	4	2	2	2	0	6	8	2	4	0	0	0	0	0	0	24	12	42	0	0	4	2	0	4	4	0	10	6	6	0	2	0	2	0	18	4	8	0	0	0	2	2	2	18
ENSMUSG00000006127.9	6	2	0	26	0	0	0	0	0	0	2	14	0	4	0	12	4	0	6	0	8	4	4	2	4	2	4	0	0	0	0	0	0	0	0	0	0	2	2	16	0	2	0	0	0	0	2	4	2
ENSMUSG00000006134.4	2	4	2	4	2	0	2	10	0	2	4	8	0	10	4	16	2	4	2	0	84	10	22	4	2	0	28	2	2	2	0	0	20	2	122	8	2	8	0	0	2	6	4	0	0	2	6	24	8
ENSMUSG00000006143.12	0	2	0	2	0	0	0	0	0	0	0	0	0	0	0	0	2	0	0	0	4	2	6	2	0	2	4	0	0	0	0	0	0	0	0	2	0	0	0	4	0	0	0	0	0	0	2	0	2
ENSMUSG00000006169.20	4	12	4	4	2	0	0	8	2	4	8	4	8	8	2	0	6	0	2	0	18	0	12	6	0	0	30	4	8	0	0	0	0	4	0	6	0	0	2	12	0	6	0	2	2	2	4	2	4
ENSMUSG00000006205.13	18	4	2	14	0	0	0	6	4	12	0	12	0	12	10	6	6	4	2	0	62	24	6	0	0	0	4	4	0	2	4	10	2	0	6	4	2	4	0	14	8	32	0	2	0	4	6	2	0
ENSMUSG00000006273.14	16	28	2	10	0	10	2	28	4	10	4	22	14	4	0	4	14	8	2	0	54	24	36	56	20	24	42	10	44	8	16	6	0	8	10	2	0	0	0	4	4	4	2	8	2	2	12	4	8
ENSMUSG00000006276.10	22	22	6	16	10	8	8	16	6	4	14	6	18	8	8	12	12	12	12	2	22	30	18	8	16	6	36	8	10	14	0	2	12	4	10	0	0	0	10	18	10	52	0	6	4	4	18	8	26
ENSMUSG00000006288.8	0	0	0	2	0	0	0	4	0	16	2	0	0	2	14	2	0	0	0	0	8	10	2	4	2	2	4	0	6	6	6	2	0	0	0	0	0	0	0	0	0	0	0	0	0	0	2	4	0
ENSMUSG00000006299.13	0	0	2	2	0	0	0	0	0	2	0	0	0	0	0	4	24	2	2	0	8	0	2	0	0	0	4	0	0	0	0	0	2	2	6	0	0	0	0	14	0	4	0	0	0	0	2	0	0
ENSMUSG00000006301.17	12	6	14	4	2	2	2	14	4	2	20	22	8	6	6	8	4	50	8	0	20	12	14	2	8	2	22	8	6	8	2	2	8	2	2	4	0	4	0	6	4	4	0	2	4	6	4	8	16
ENSMUSG00000006304.14	8	4	12	2	0	4	2	2	2	8	6	2	4	4	0	4	4	0	0	0	12	2	4	2	0	0	24	4	2	0	0	0	6	0	2	8	4	6	0	4	8	6	0	0	0	2	0	0	0
ENSMUSG00000006307.16	68	22	26	22	10	10	4	28	20	34	56	64	40	42	10	54	46	8	18	2	156	20	52	24	8	38	136	16	30	14	12	12	14	14	10	52	2	16	2	112	20	28	4	10	0	6	28	22	34
ENSMUSG00000006310.10	0	0	0	0	0	0	0	0	0	0	0	2	2	0	0	0	14	0	8	0	4	6	0	12	0	4	4	0	0	0	0	0	2	0	0	0	0	0	0	6	0	6	0	0	0	0	0	2	0
ENSMUSG00000006315.9	12	2	6	0	0	0	0	2	0	4	2	4	4	2	0	2	0	0	0	0	4	0	4	2	6	0	14	4	0	18	0	2	4	0	2	0	0	0	0	6	0	0	0	0	0	0	2	6	0
ENSMUSG00000006333.14	18	12	8	18	0	6	2	0	8	4	2	4	6	6	0	4	12	2	8	2	14	18	4	4	14	4	26	4	2	2	0	6	2	4	6	0	6	8	0	12	8	16	0	2	50	0	6	0	0
ENSMUSG00000006335.16	4	0	2	2	2	0	0	0	2	6	0	0	2	4	2	6	4	2	0	0	10	2	0	0	2	2	2	0	2	2	0	12	0	2	2	0	0	2	0	4	0	4	0	0	0	0	0	0	2
ENSMUSG00000006356.10	4	0	2	0	0	0	0	4	0	2	0	0	2	0	0	0	0	0	0	0	4	0	2	8	0	2	2	0	2	0	0	0	0	0	0	2	2	6	0	2	0	2	0	0	0	0	4	0	0
ENSMUSG00000006378.15	2	0	0	0	2	0	0	2	0	2	2	0	0	0	0	0	0	0	0	0	4	0	4	0	0	0	0	0	0	0	0	0	0	0	0	0	0	0	0	0	0	0	0	0	0	0	0	0	0
ENSMUSG00000006390.15	4	2	0	4	0	0	0	0	2	4	6	40	2	16	8	8	10	0	0	4	58	24	22	2	2	2	54	12	14	2	2	0	0	2	6	0	0	0	0	6	4	6	2	0	0	0	10	2	2
ENSMUSG00000006392.16	4	4	2	0	0	0	0	0	0	2	0	4	0	0	0	0	6	0	0	0	0	0	2	0	2	2	2	2	0	2	0	0	2	4	0	0	0	0	0	8	2	0	0	0	2	0	2	0	2
ENSMUSG00000006398.15	0	12	4	0	0	0	0	4	0	16	8	26	16	10	6	4	14	4	20	0	8	4	14	6	8	2	22	6	12	14	0	10	2	0	14	0	0	0	2	16	24	10	0	4	0	0	8	0	86
ENSMUSG00000006403.13	2	0	0	0	0	2	0	4	0	0	0	0	0	14	0	0	0	0	4	10	12	0	4	0	0	0	184	0	6	0	2	0	0	0	0	0	2	0	18	4	0	0	6	0	0	0	0	2	0
ENSMUSG00000006418.17	86	32	54	84	26	22	4	46	14	32	36	48	120	34	34	50	40	10	38	8	278	66	104	64	28	46	282	62	62	22	6	34	36	28	100	24	2	22	2	42	32	100	10	0	0	2	34	36	20
ENSMUSG00000006442.10	2	0	0	0	4	2	0	8	4	14	12	8	4	6	4	2	6	6	12	2	16	0	10	4	2	8	32	4	8	4	2	2	2	0	4	2	0	4	0	8	0	14	6	0	0	0	6	18	4
ENSMUSG00000006456.10	0	2	8	0	0	0	4	0	0	0	10	4	0	2	0	0	0	2	0	0	66	6	10	0	0	0	18	0	4	2	0	0	2	10	0	0	0	0	0	2	0	0	0	0	0	0	0	4	2
ENSMUSG00000006457.4	12	8	20	0	0	0	0	0	0	0	2	12	8	8	2	0	0	2	6	0	156	18	168	0	0	2	20	6	0	6	8	6	2	4	2	4	2	6	2	6	0	0	0	0	0	0	2	6	2
ENSMUSG00000006463.13	10	10	16	4	2	6	0	8	0	8	10	8	8	18	4	16	2	4	8	2	26	16	42	2	10	2	52	2	10	14	2	6	4	10	6	14	0	2	0	34	4	12	2	0	0	0	4	4	2
ENSMUSG00000006498.16	8	10	18	38	6	18	2	2	6	2	18	50	42	44	8	12	10	10	4	8	32	10	22	18	8	0	130	12	44	10	2	6	12	2	6	12	4	0	4	46	12	6	2	2	6	2	26	16	32
ENSMUSG00000006527.16	34	22	94	30	24	14	0	18	10	54	22	44	10	20	2	16	20	6	6	4	66	28	58	14	12	28	70	18	8	40	6	22	40	18	22	6	0	40	6	30	20	36	2	12	8	2	16	6	10
ENSMUSG00000006585.3	84	22	190	32	12	4	6	18	14	12	12	16	32	28	10	20	56	12	8	4	56	30	76	12	22	4	184	12	32	38	2	12	10	10	8	0	4	4	0	30	26	20	6	18	4	8	16	8	20
ENSMUSG00000006586.15	6	0	2	10	2	12	0	0	2	0	0	4	8	4	0	2	4	0	0	0	34	8	14	4	2	12	14	6	4	10	2	0	12	4	4	2	4	0	2	0	0	0	0	0	0	0	2	10	2
ENSMUSG00000006587.6	6	0	4	48	0	2	2	8	8	4	8	4	2	2	2	14	2	0	0	0	14	8	12	10	2	6	16	16	4	2	0	0	0	0	0	0	0	0	0	0	0	0	0	0	0	0	4	2	0
ENSMUSG00000006589.8	0	0	2	0	0	0	0	26	2	2	0	0	0	2	0	0	0	0	2	0	8	14	4	2	0	0	4	4	2	0	0	0	0	4	0	0	0	2	0	0	0	0	0	0	0	0	12	0	0
ENSMUSG00000006599.13	4	2	4	0	0	0	0	0	0	0	2	10	0	14	2	14	6	2	2	0	2	0	2	0	0	0	12	0	0	4	2	10	0	0	0	2	0	0	0	0	0	0	0	0	0	0	0	2	4
ENSMUSG00000006641.12	0	4	2	12	4	0	0	0	0	0	0	0	0	6	2	2	2	0	0	0	2	0	0	0	6	0	0	0	0	0	4	0	0	0	0	4	0	0	0	2	0	0	0	0	0	0	0	0	2
ENSMUSG00000006673.14	4	8	0	2	4	0	0	10	8	10	6	14	2	10	2	0	4	12	0	4	4	2	0	0	2	0	36	4	8	0	0	0	0	0	4	6	2	10	0	0	4	2	2	0	0	8	2	6	6
ENSMUSG00000006676.16	114	96	94	128	12	16	4	56	46	80	80	140	128	104	30	42	66	42	56	8	316	114	158	48	50	44	276	38	120	94	36	68	20	32	48	58	16	44	6	118	208	72	8	42	16	30	78	56	98
ENSMUSG00000006699.17	2	8	2	6	10	2	0	2	0	6	26	2	6	18	2	0	0	0	4	0	22	2	4	0	0	6	12	24	10	12	0	8	0	0	0	0	0	0	2	22	4	34	0	0	0	0	0	0	2
ENSMUSG00000006715.11	2	2	4	6	0	10	2	0	0	0	2	2	4	0	6	0	6	0	2	0	2	6	0	0	0	0	4	4	2	2	4	0	6	2	0	0	2	6	2	0	0	2	0	2	0	0	6	12	2
ENSMUSG00000006717.7	10	0	0	4	0	2	0	2	2	2	0	0	0	4	0	2	0	0	0	0	2	2	2	0	0	0	2	2	0	8	8	2	0	0	2	2	0	0	0	2	2	0	0	0	0	0	0	0	8
ENSMUSG00000006728.12	0	0	0	0	0	0	0	4	2	0	0	0	0	0	2	0	0	0	8	0	2	0	2	0	0	0	4	0	0	2	0	0	2	2	4	0	0	0	0	4	0	0	2	0	0	0	6	4	12
ENSMUSG00000006736.9	0	0	0	4	2	2	0	2	0	0	0	0	0	0	0	0	2	0	2	0	56	2	2	0	0	0	6	0	2	4	2	0	2	0	0	4	0	2	0	0	0	0	0	0	0	0	0	0	0
ENSMUSG00000006800.14	6	2	14	12	0	4	0	8	6	18	6	12	42	10	4	60	6	0	6	0	20	8	2	4	4	0	48	8	0	6	6	2	6	0	4	2	0	8	2	6	0	0	2	2	0	0	2	4	4
ENSMUSG00000006850.8	6	10	4	4	0	0	2	0	0	0	0	2	0	20	0	4	6	4	2	0	14	14	62	14	0	2	10	0	6	0	0	0	0	0	0	4	0	2	0	0	0	0	0	0	0	0	20	4	16
ENSMUSG00000006920.14	2	0	4	10	8	2	2	4	0	0	2	6	0	6	6	2	10	0	10	4	24	6	8	0	0	0	70	0	16	0	0	0	8	2	8	0	0	30	0	0	0	0	6	2	4	14	6	4	0
ENSMUSG00000006932.17	28	20	38	24	16	2	6	28	14	30	24	44	36	20	18	6	28	14	28	2	94	30	68	2	2	6	84	6	34	58	2	26	10	8	176	14	0	36	6	8	8	16	8	18	2	4	22	10	18
ENSMUSG00000006941.5	48	16	8	18	2	8	2	4	22	16	32	48	26	52	20	30	18	12	66	0	86	34	36	14	8	10	54	24	24	24	20	6	20	10	26	2	6	12	4	28	26	16	0	12	12	10	30	18	50
ENSMUSG00000006998.16	34	6	8	22	0	8	2	6	2	28	8	18	14	10	8	8	10	6	8	0	58	8	56	10	14	8	36	10	0	8	0	6	4	0	8	0	6	8	0	6	6	14	0	4	0	2	2	4	10
ENSMUSG00000007021.5	0	0	2	4	2	30	0	2	4	0	4	4	6	0	2	2	0	0	8	2	56	4	30	2	0	28	58	0	2	6	2	2	8	2	12	0	0	0	0	6	2	4	2	0	0	0	4	0	0
ENSMUSG00000007034.15	0	0	4	4	2	2	0	6	0	6	0	0	6	0	0	0	2	0	0	0	4	0	0	2	0	18	10	0	2	2	6	2	2	0	0	0	0	0	0	0	0	2	2	0	0	0	0	0	2
ENSMUSG00000007036.15	22	2	4	12	0	2	0	8	6	4	22	10	2	8	4	6	12	12	12	2	66	20	28	8	4	4	28	4	4	4	0	2	2	4	14	4	0	2	4	20	2	4	0	16	6	4	8	4	20
ENSMUSG00000007050.17	24	4	4	6	2	4	0	2	8	2	2	4	0	0	0	0	6	2	4	0	4	6	2	0	2	4	4	2	0	2	4	2	2	2	2	2	0	0	0	8	4	0	0	0	0	0	6	8	2
ENSMUSG00000007080.14	4	6	2	0	0	0	4	2	4	6	2	6	0	4	2	6	2	0	2	2	6	6	2	0	0	2	22	2	4	8	0	0	0	0	0	4	0	0	2	6	4	4	2	0	0	0	6	12	2
ENSMUSG00000007476.18	2	0	20	0	0	0	0	6	0	0	2	0	10	8	0	0	0	2	0	2	6	4	0	0	6	2	14	4	8	26	2	2	0	0	4	12	0	2	0	0	0	0	0	0	0	0	0	0	0
ENSMUSG00000007564.15	26	8	16	34	2	6	2	98	4	2	10	16	8	8	2	38	2	16	4	0	36	30	34	2	8	8	30	6	12	2	6	40	2	18	6	10	0	6	2	36	10	108	0	6	6	20	8	4	10
ENSMUSG00000007570.16	0	6	0	8	0	0	0	0	0	0	2	6	0	2	2	2	0	0	0	2	10	2	2	0	8	4	14	0	4	6	8	4	12	0	0	0	2	4	0	20	4	0	0	2	2	4	8	2	0
ENSMUSG00000007589.9	8	4	6	4	2	20	0	6	2	4	10	24	16	10	4	6	10	0	0	2	24	18	116	0	4	2	28	2	2	0	2	4	2	0	2	8	2	16	0	38	4	4	0	0	0	0	20	2	24
ENSMUSG00000007603.9	8	0	0	8	0	0	0	0	0	0	12	2	12	0	0	0	2	0	0	0	16	6	10	0	2	0	20	0	0	2	0	8	0	0	0	4	2	6	0	4	8	4	0	0	0	0	0	2	4
ENSMUSG00000007610.15	0	0	0	0	0	0	0	2	0	0	0	0	0	2	0	0	4	0	2	2	2	8	8	0	0	0	24	2	0	0	0	0	2	2	4	0	0	0	0	0	4	0	2	0	0	0	0	0	2
ENSMUSG00000007617.18	6	2	2	0	8	4	0	2	6	0	4	10	4	0	0	0	0	0	0	0	2	2	10	0	0	0	8	4	12	0	0	4	0	0	4	0	0	4	0	4	0	0	0	0	0	0	0	0	6
ENSMUSG00000007656.13	6	16	2	12	6	2	0	8	8	40	2	12	2	2	2	2	2	0	4	0	10	22	6	4	14	8	0	0	0	6	6	12	2	4	4	0	2	0	0	24	2	0	0	2	2	0	2	4	0
ENSMUSG00000007659.18	26	44	14	16	6	8	4	54	12	30	34	38	38	24	14	30	20	138	42	2	48	44	48	22	12	26	32	10	14	54	6	18	12	10	20	22	2	8	0	36	32	28	0	4	2	8	28	12	18
ENSMUSG00000007670.10	56	26	32	54	12	18	6	20	18	40	90	46	140	54	36	74	46	8	26	4	190	82	190	22	40	12	242	38	56	82	4	36	20	16	10	70	8	14	2	130	42	58	8	44	8	20	28	22	26
ENSMUSG00000007721.6	0	2	4	0	0	12	0	4	8	0	18	8	2	2	6	12	0	0	0	0	10	4	6	4	0	0	4	0	0	2	0	8	4	0	0	4	0	2	0	8	0	4	0	2	2	12	0	2	2
ENSMUSG00000007739.10	0	0	0	0	0	4	2	10	0	0	2	2	4	4	16	2	2	8	0	0	2	0	2	0	0	0	24	2	2	4	4	4	2	2	4	8	6	8	0	0	0	0	2	0	0	0	0	0	0
ENSMUSG00000007777.9	70	14	4	2	0	0	0	0	0	0	0	0	4	0	0	0	0	0	0	0	0	0	2	0	0	0	0	0	0	6	10	14	0	0	0	18	0	2	4	16	16	4	0	0	0	0	4	0	0
ENSMUSG00000007812.16	24	44	6	10	4	6	0	12	8	8	8	22	8	14	12	28	2	4	4	2	50	26	62	8	20	8	40	26	10	42	8	32	6	6	10	46	12	8	0	18	8	6	4	2	0	0	14	10	30
ENSMUSG00000007815.13	8	2	6	34	6	4	0	12	0	2	0	6	6	18	4	4	4	6	2	4	80	28	58	8	10	8	56	4	2	22	30	30	16	0	4	4	0	6	2	6	4	6	0	8	0	32	8	6	0
ENSMUSG00000007817.15	8	20	10	6	0	4	2	4	0	0	2	14	6	14	12	20	10	4	0	4	56	10	10	10	0	6	134	2	10	4	4	0	2	0	2	4	2	10	6	6	6	4	4	0	0	0	0	10	2
ENSMUSG00000007836.6	10	8	10	2	4	6	0	22	4	2	0	8	4	10	14	2	0	4	10	0	18	6	18	2	0	0	24	4	8	6	8	2	0	2	4	34	2	4	0	20	8	8	2	6	4	6	8	10	20
ENSMUSG00000007867.9	16	10	4	12	0	0	0	2	6	0	8	4	10	18	6	6	4	4	2	0	14	38	18	0	0	4	28	4	2	8	0	2	6	2	4	4	0	0	0	24	2	4	0	2	0	2	18	2	4
ENSMUSG00000007872.3	0	0	0	0	0	0	0	0	0	0	0	0	0	0	2	0	0	0	0	0	0	0	0	0	0	0	2	0	2	2	54	2	0	4	2	4	0	2	0	0	0	0	0	0	0	0	0	0	0
ENSMUSG00000007880.16	158	56	76	48	20	20	6	58	24	62	66	134	104	102	30	38	58	14	38	4	316	74	128	40	38	38	294	22	24	94	28	26	24	12	40	72	22	22	2	76	32	62	6	12	14	10	42	34	44
ENSMUSG00000007888.15	24	0	6	0	0	4	0	2	0	0	4	2	0	0	2	0	0	2	0	0	4	0	4	0	0	2	0	0	0	4	2	2	0	0	0	8	2	2	0	2	0	0	0	0	0	0	0	0	0
ENSMUSG00000007891.16	2	0	0	0	0	0	0	4	0	4	0	0	2	2	0	0	0	0	2	0	0	0	0	0	0	0	10	2	4	2	22	2	2	0	6	0	2	2	0	22	0	6	0	0	0	2	6	10	4
ENSMUSG00000007892.8	48	26	54	22	6	10	2	22	8	12	18	14	14	42	10	22	24	0	0	0	56	10	40	16	24	8	36	12	18	38	10	22	6	2	14	18	2	22	8	20	18	18	0	4	0	0	14	12	12
ENSMUSG00000007987.12	14	4	0	0	0	0	0	2	2	2	0	2	0	2	6	8	0	0	0	0	2	0	0	2	0	0	4	0	0	4	0	0	2	8	10	0	0	0	0	6	0	2	0	0	0	0	0	0	6
ENSMUSG00000008036.11	14	16	0	0	0	2	0	2	0	0	8	2	2	4	0	2	4	0	0	0	8	2	2	6	0	0	0	0	0	4	0	14	10	0	18	2	0	0	0	12	2	8	0	0	0	0	8	0	0
ENSMUSG00000008129.14	8	0	4	0	0	0	0	0	0	4	0	4	0	0	0	0	12	8	2	2	20	24	6	2	0	2	62	14	10	4	2	2	4	0	4	4	2	0	0	74	2	8	2	0	0	0	6	0	4
ENSMUSG00000008140.18	0	8	2	2	0	0	0	6	0	2	2	6	0	0	2	4	8	0	10	0	0	0	0	0	2	0	8	2	0	0	0	2	2	20	6	4	2	0	0	6	4	0	0	0	0	0	2	6	2
ENSMUSG00000008167.14	2	0	0	0	0	0	0	2	4	2	0	0	0	0	0	0	0	0	0	0	4	0	0	0	0	0	0	0	0	0	2	0	0	0	0	0	2	2	0	0	0	0	0	0	0	0	0	0	0
ENSMUSG00000008200.15	12	4	0	8	0	0	2	6	8	8	2	4	0	92	12	30	2	0	0	0	14	8	8	2	2	12	12	0	0	0	0	0	0	2	2	0	0	0	0	0	2	0	0	0	0	0	0	0	0
ENSMUSG00000008348.9	30	12	26	34	10	12	0	22	30	18	24	6	12	40	10	16	6	0	18	0	38	12	20	6	2	12	98	42	16	16	14	14	10	6	16	8	0	22	2	26	6	14	2	12	0	8	14	4	18
ENSMUSG00000008373.16	2	4	0	2	0	0	0	2	2	12	0	0	0	0	0	2	0	0	0	2	2	0	2	0	2	2	12	4	0	2	10	2	0	0	0	6	0	0	0	6	2	0	0	0	0	0	2	0	4
ENSMUSG00000008384.8	0	0	0	0	0	0	0	0	0	0	2	6	2	6	0	2	0	0	2	0	0	0	0	0	0	0	4	2	0	0	0	0	8	0	0	0	0	0	0	0	0	0	2	0	0	0	0	0	0
ENSMUSG00000008393.9	36	28	20	16	16	2	0	6	20	16	26	32	16	12	2	12	8	20	16	0	58	32	26	24	24	4	24	6	20	30	8	48	14	4	10	8	2	14	0	42	32	44	4	2	0	0	20	10	22
ENSMUSG00000008429.8	70	24	10	66	8	26	2	70	14	30	48	20	66	60	6	68	30	8	14	4	196	32	102	14	16	34	108	6	22	50	12	10	16	18	28	58	6	32	4	56	20	72	2	8	22	22	10	6	24
ENSMUSG00000008450.8	0	2	0	0	4	0	0	2	0	2	2	0	0	2	2	4	0	0	0	0	2	2	16	0	0	0	0	0	0	4	2	0	0	0	4	10	2	2	0	4	0	6	0	0	0	0	4	0	0
ENSMUSG00000008475.13	0	2	0	0	0	0	0	4	0	8	0	2	4	0	0	14	2	0	0	0	0	0	2	32	0	2	8	0	2	0	0	0	2	0	2	0	0	4	0	2	0	0	2	0	0	0	0	6	6
ENSMUSG00000008489.18	10	0	4	2	0	2	0	18	4	22	4	4	2	14	2	2	8	0	0	2	26	22	48	2	0	0	10	2	0	6	4	10	4	0	4	2	0	2	0	2	0	6	0	0	0	4	4	0	4
ENSMUSG00000008496.19	22	4	6	8	2	0	0	4	6	6	6	16	2	0	0	0	10	2	54	0	34	8	56	4	4	2	0	0	0	2	0	0	0	0	0	16	0	6	0	12	2	2	0	0	6	2	4	0	4
ENSMUSG00000008604.11	10	0	6	0	0	2	0	6	2	10	0	2	2	2	0	0	0	0	0	0	32	0	4	0	2	0	18	10	16	6	2	2	0	0	0	2	0	0	0	0	0	2	2	0	0	0	0	0	0
ENSMUSG00000008668.15	18	4	6	6	4	0	0	6	6	8	2	6	0	4	2	4	4	0	2	0	18	2	16	12	2	4	34	8	18	42	4	36	2	0	6	6	2	8	4	14	0	8	0	6	0	2	10	16	12
ENSMUSG00000008682.13	12	30	42	8	2	4	2	16	10	30	42	8	4	8	0	4	14	2	30	6	44	8	4	12	34	10	54	40	44	80	14	20	8	22	20	16	2	2	4	16	14	10	4	0	6	4	26	4	14
ENSMUSG00000008683.16	26	18	6	0	0	0	0	0	2	8	6	26	4	12	4	2	0	0	2	0	8	12	6	0	0	0	8	2	2	10	4	4	0	2	6	0	0	0	0	0	6	4	0	0	0	0	2	0	0
ENSMUSG00000008690.15	0	0	0	4	0	2	0	10	8	4	0	4	0	0	0	0	0	2	2	0	6	2	2	10	8	0	2	0	2	4	0	4	0	0	14	8	0	4	0	6	2	2	0	0	0	0	10	0	4
ENSMUSG00000008822.15	0	0	0	0	0	0	0	0	0	2	0	0	0	0	0	0	0	0	0	0	2	2	0	2	0	2	2	0	0	0	2	0	0	0	2	0	2	0	2	2	2	0	0	0	0	0	2	0	2
ENSMUSG00000008892.12	16	14	4	8	0	6	0	4	8	16	10	2	12	8	2	4	8	2	10	0	16	0	6	10	10	0	6	2	10	36	2	6	2	2	6	4	0	2	0	20	16	16	0	0	0	2	6	4	20
ENSMUSG00000008958.14	40	6	10	6	8	0	0	12	4	10	4	6	4	16	0	2	18	0	4	0	42	24	20	0	6	0	30	2	4	8	8	28	12	0	14	10	0	6	0	16	20	8	2	2	42	2	8	12	14
ENSMUSG00000009013.5	26	28	46	6	0	0	0	6	2	2	14	10	14	6	2	2	6	0	10	0	46	10	46	2	0	4	22	12	12	6	6	2	2	0	12	2	0	8	0	20	4	6	0	0	2	0	20	12	16
ENSMUSG00000009035.15	28	20	8	18	0	14	2	8	2	16	0	6	6	12	26	12	20	10	0	0	42	18	16	6	2	4	40	20	6	16	6	8	6	4	6	8	0	8	2	16	6	4	0	2	0	0	2	6	20
ENSMUSG00000009073.16	8	2	4	4	0	0	0	0	2	0	2	18	58	32	2	4	4	8	28	0	38	18	40	18	4	10	22	10	6	8	8	2	0	0	0	4	2	2	0	6	4	2	0	0	2	2	14	2	10
ENSMUSG00000009076.10	0	0	0	0	0	0	0	0	0	0	0	0	0	2	0	0	0	0	0	0	0	0	2	0	0	0	0	0	0	0	0	0	0	0	0	0	0	0	0	0	0	2	0	0	0	0	0	0	0
ENSMUSG00000009079.16	2	2	26	2	2	0	0	4	0	0	8	0	6	6	0	0	0	0	4	0	2	0	4	4	0	0	10	0	4	4	0	0	2	0	0	2	0	2	0	4	0	4	0	0	0	0	0	2	2
ENSMUSG00000009090.17	54	48	24	22	4	6	2	14	10	52	18	32	26	10	8	2	8	4	12	0	44	30	70	22	12	20	60	6	6	6	4	6	0	2	10	0	0	6	0	24	12	14	4	0	0	0	72	24	158
ENSMUSG00000009092.5	16	20	6	44	2	2	0	6	0	6	10	2	10	6	0	6	22	4	2	0	64	22	40	14	2	8	26	6	2	8	2	6	6	6	2	0	0	0	0	34	4	6	2	2	0	0	10	10	6
ENSMUSG00000009112.4	8	20	14	14	0	14	0	2	0	2	14	8	6	8	6	6	2	0	2	2	14	12	10	2	4	0	34	2	2	12	6	12	2	6	8	2	0	2	4	4	10	14	2	4	0	2	2	6	6
ENSMUSG00000009291.13	6	6	2	2	0	2	0	14	2	18	22	12	6	0	6	0	0	0	0	0	52	2	66	8	8	12	20	0	2	2	0	0	0	0	0	4	4	12	0	2	2	2	0	2	2	0	2	2	10
ENSMUSG00000009293.17	2	8	0	6	4	2	2	74	2	8	10	36	12	14	6	10	8	0	2	0	42	20	96	2	82	24	36	6	24	6	0	6	12	4	8	4	0	8	0	52	6	8	0	2	0	0	4	4	12
ENSMUSG00000009470.17	38	38	22	28	6	2	4	8	12	62	14	54	26	20	6	2	64	14	24	2	48	24	40	22	10	6	52	16	24	16	12	8	8	6	24	14	6	30	4	32	6	8	0	32	0	0	26	20	32
ENSMUSG00000009535.13	2	4	2	6	2	0	0	2	2	30	0	2	0	0	0	0	2	0	0	0	6	2	4	0	0	6	0	0	0	2	12	12	6	2	2	4	0	2	0	0	0	0	0	0	0	0	0	0	0
ENSMUSG00000009545.14	20	12	4	4	2	0	0	6	6	2	0	2	0	2	2	4	2	2	0	0	30	8	14	12	0	2	16	4	4	4	0	2	0	0	0	6	2	8	0	10	26	4	0	0	2	0	0	0	2
ENSMUSG00000009549.14	4	0	6	0	0	6	0	2	0	26	6	6	4	2	0	0	0	4	0	0	2	2	2	4	10	10	4	0	0	4	0	0	0	2	0	2	0	0	0	0	2	0	0	0	4	0	6	2	2
ENSMUSG00000009555.16	2	2	0	0	0	0	0	4	0	0	0	0	0	2	4	16	0	0	0	0	2	0	2	0	0	0	10	0	2	0	0	2	0	0	4	0	0	0	0	6	0	0	0	0	0	0	2	0	0
ENSMUSG00000009563.16	2	0	0	0	0	0	0	0	0	2	2	4	0	2	4	0	0	0	0	0	0	0	2	0	0	0	0	2	0	0	0	2	2	0	2	0	0	0	0	2	0	0	0	0	0	0	4	0	0
ENSMUSG00000009566.12	32	40	32	76	2	52	4	124	20	42	72	42	30	58	8	4	8	28	20	4	68	36	56	16	18	36	76	6	58	46	20	18	10	6	58	22	10	16	4	62	26	38	2	8	8	30	100	48	42
ENSMUSG00000009569.14	38	22	12	8	4	4	0	4	0	36	10	8	30	0	0	0	12	8	10	10	42	8	10	10	2	10	72	14	12	10	2	0	10	2	10	6	0	2	2	6	0	0	6	0	0	0	2	0	4
ENSMUSG00000009628.14	0	6	12	6	0	0	0	2	0	0	2	4	12	2	0	0	4	2	2	0	2	2	2	0	0	0	146	6	4	0	0	0	0	0	0	2	0	0	0	2	4	2	4	0	0	0	4	16	4
ENSMUSG00000009640.11	6	2	2	16	4	0	2	0	0	6	8	6	0	0	0	8	2	0	0	0	10	10	30	2	14	10	18	2	4	10	2	6	144	102	18	4	0	0	0	8	2	4	0	0	0	2	12	0	0
ENSMUSG00000009647.13	18	28	2	8	4	0	0	12	6	24	24	26	10	2	4	14	16	8	14	0	40	6	20	14	4	6	32	4	4	10	8	4	4	2	2	8	2	0	0	24	6	6	4	0	0	0	12	2	58
ENSMUSG00000009681.10	14	12	2	4	8	0	0	2	2	4	12	4	18	10	0	4	2	0	4	0	18	0	8	10	18	2	32	12	12	4	6	2	2	4	12	6	0	0	0	12	2	2	0	6	94	6	6	8	4
ENSMUSG00000009733.9	0	6	0	16	0	0	0	0	0	2	6	0	0	12	2	2	0	0	2	0	14	4	2	0	0	0	2	2	0	4	4	0	0	0	0	0	0	12	0	6	2	6	0	0	0	0	18	0	0
ENSMUSG00000009741.15	22	12	14	30	12	4	2	6	2	8	18	12	8	18	4	14	24	30	48	6	34	24	20	14	10	8	58	6	6	16	16	12	12	2	6	6	0	4	2	22	12	34	0	2	8	14	18	2	4
ENSMUSG00000009828.15	0	0	2	8	0	2	0	2	0	0	0	10	2	0	0	0	6	0	2	0	62	0	6	4	2	0	2	0	4	2	12	2	0	0	0	0	0	0	0	4	0	0	0	2	0	0	2	4	2
ENSMUSG00000009863.14	10	32	18	6	10	4	0	8	8	8	2	8	8	8	6	6	2	6	4	2	14	6	14	6	4	4	42	6	8	10	8	6	4	10	10	16	8	8	2	10	10	12	4	8	4	4	12	6	4
ENSMUSG00000009894.15	14	2	8	6	4	2	0	8	0	40	8	2	12	2	6	2	14	4	4	6	4	20	14	6	0	10	110	6	12	12	2	8	2	2	6	0	0	2	2	4	2	20	4	2	0	2	8	2	2
ENSMUSG00000009927.9	0	2	0	0	2	0	0	2	0	0	2	4	0	0	0	0	0	0	2	0	0	2	0	0	4	0	6	0	0	0	0	0	0	0	0	0	0	0	0	2	0	0	0	0	0	0	0	0	0
ENSMUSG00000009995.17	42	4	2	8	6	4	0	2	10	0	12	6	6	10	8	2	0	0	0	2	12	2	4	2	0	12	46	8	0	4	4	8	0	0	8	2	0	0	0	2	4	0	4	0	0	0	2	0	50
ENSMUSG00000010025.19	2	0	2	0	0	0	2	4	2	6	6	2	12	0	0	4	2	0	0	0	8	4	22	0	0	0	50	4	4	2	12	2	0	0	0	6	2	2	0	10	8	0	2	0	0	0	6	6	4
ENSMUSG00000010047.12	2	0	10	2	2	6	0	16	0	2	10	2	0	0	10	2	0	0	0	0	6	0	18	2	0	2	26	4	2	2	2	4	0	2	8	2	0	4	0	2	2	8	0	0	0	0	0	0	2
ENSMUSG00000010057.8	30	8	6	10	4	56	0	0	0	6	10	4	10	14	2	30	6	0	2	0	10	22	4	4	10	8	2	2	2	0	0	2	8	2	8	2	2	2	0	8	4	0	0	0	0	0	2	6	0
ENSMUSG00000010067.13	2	6	0	0	0	0	0	2	0	0	0	0	2	0	0	0	0	0	0	0	2	8	2	0	0	0	30	0	2	4	0	0	0	2	0	0	0	0	0	2	2	4	0	0	0	0	8	0	2
ENSMUSG00000010095.13	8	10	10	12	2	6	0	14	2	4	14	28	10	10	4	2	8	10	10	0	30	8	22	4	0	4	24	10	4	4	12	6	8	8	0	0	0	6	0	18	6	4	2	8	4	10	10	2	10
ENSMUSG00000010097.15	8	2	6	0	0	0	0	2	0	6	2	2	0	10	8	0	0	2	2	0	0	4	6	4	8	6	24	8	4	2	6	2	0	0	6	0	0	0	0	10	2	0	0	0	0	0	6	0	6
ENSMUSG00000010110.17	58	30	62	58	10	10	4	18	16	12	92	32	50	44	8	16	8	2	6	4	68	42	136	10	10	16	62	4	18	8	4	78	26	30	22	4	0	6	2	88	28	38	0	0	4	8	14	28	24
ENSMUSG00000010154.7	28	2	0	0	0	0	0	2	2	4	2	0	70	8	4	6	2	2	2	0	0	6	14	0	0	2	12	0	0	2	0	2	0	0	2	0	0	0	2	0	0	0	0	0	0	16	0	0	0
ENSMUSG00000010205.11	0	0	0	0	0	0	0	0	0	0	0	0	0	0	0	0	0	0	0	0	0	0	0	0	0	0	0	0	0	0	0	0	0	0	0	0	0	0	0	0	0	0	0	0	0	0	0	0	0
ENSMUSG00000010277.7	28	10	4	0	0	0	2	4	2	18	20	6	22	2	0	0	8	2	4	2	12	2	4	0	0	0	14	0	2	0	0	0	10	4	6	0	0	0	2	16	24	16	0	0	0	0	0	4	4
ENSMUSG00000010376.15	12	4	2	4	2	2	0	16	10	18	0	4	0	6	0	0	10	2	0	0	28	12	10	2	0	2	20	4	2	26	6	8	2	0	10	4	14	4	0	10	10	4	0	0	0	0	4	4	2
ENSMUSG00000010453.12	10	0	2	2	0	8	0	6	2	0	0	4	0	4	0	0	2	0	0	0	36	0	4	12	0	0	18	2	4	6	0	0	6	2	4	4	0	0	4	4	12	8	0	0	0	0	2	0	18
ENSMUSG00000010517.7	6	0	0	2	0	0	2	12	0	2	10	4	24	0	0	0	14	2	6	0	32	4	8	44	18	6	44	2	24	10	6	6	2	0	20	2	0	6	2	4	4	8	2	2	0	2	8	4	8
ENSMUSG00000010538.14	0	0	0	0	0	2	0	0	0	0	0	14	0	0	0	0	0	0	0	0	8	2	8	0	0	0	0	0	0	0	2	0	0	0	0	0	0	0	0	0	2	0	0	0	0	0	0	0	0
ENSMUSG00000010592.9	60	16	26	16	0	12	2	24	10	10	22	30	12	14	2	4	6	4	0	0	50	22	30	26	14	32	76	14	12	18	6	18	2	8	2	2	0	18	2	36	12	6	0	2	18	2	10	6	10
ENSMUSG00000010607.8	4	6	0	4	2	4	0	4	4	6	0	8	6	2	0	0	2	10	2	2	10	6	10	4	4	16	22	0	0	0	2	22	0	0	2	0	4	2	0	10	14	2	0	0	0	4	82	6	28
ENSMUSG00000010608.15	12	2	0	4	0	2	0	6	4	26	2	2	8	2	0	0	4	4	4	0	10	2	0	2	8	4	34	4	2	0	0	0	4	12	16	0	0	0	0	2	0	2	2	0	0	2	0	2	2
ENSMUSG00000010609.15	2	4	0	2	2	0	0	4	2	4	2	4	6	4	4	2	6	0	0	4	12	6	12	4	2	8	18	6	4	10	0	12	4	2	8	14	0	4	0	2	0	0	0	12	2	2	10	4	46
ENSMUSG00000010760.5	6	0	2	10	0	0	0	8	4	2	0	2	0	6	2	0	0	0	0	0	10	0	0	4	0	0	4	0	14	38	0	2	2	0	10	0	0	0	0	2	0	0	0	0	0	6	8	0	0
ENSMUSG00000010796.11	0	6	0	0	0	0	0	0	0	0	0	4	0	0	2	6	6	0	0	0	8	2	8	6	6	2	16	2	6	0	0	0	0	2	0	24	2	4	0	0	0	0	2	0	0	0	12	10	2
ENSMUSG00000010914.10	16	16	6	0	0	2	0	2	90	4	12	10	12	6	0	0	0	0	0	0	10	10	28	4	6	2	34	6	16	112	4	16	8	0	6	24	2	16	2	6	14	6	0	0	0	0	8	14	4
ENSMUSG00000010936.11	12	10	86	2	4	0	0	8	0	8	10	12	10	18	18	32	0	6	4	0	28	16	24	4	4	4	16	0	0	2	2	4	16	6	54	8	6	10	0	0	4	14	0	4	4	2	8	6	18
ENSMUSG00000011096.17	8	6	6	12	2	6	0	18	2	4	20	10	16	16	4	10	10	0	6	2	90	56	62	12	0	6	100	8	4	10	16	4	2	4	12	6	0	4	0	18	80	24	0	0	0	0	10	12	10
ENSMUSG00000011114.18	0	0	2	4	0	2	2	2	0	2	0	2	4	2	0	2	0	0	0	0	0	0	0	0	2	0	12	2	2	0	0	0	0	0	0	2	2	2	0	6	4	8	0	0	0	0	2	0	0
ENSMUSG00000011158.8	4	0	4	4	30	4	0	0	0	0	4	6	2	10	2	8	0	0	0	6	0	2	0	6	0	4	84	2	2	0	0	0	0	0	0	0	0	0	0	0	0	0	2	0	0	0	2	0	2
ENSMUSG00000011179.8	54	12	16	10	4	2	0	6	0	2	10	10	20	8	2	22	8	4	4	0	10	18	4	0	6	2	8	0	0	4	4	12	22	6	22	10	2	4	0	20	10	4	0	8	2	0	8	8	2
ENSMUSG00000011257.19	12	4	32	6	0	0	0	8	0	6	8	12	20	6	8	4	6	0	4	0	32	0	14	2	2	4	14	6	2	18	6	4	0	0	6	2	2	2	0	36	8	24	0	6	2	2	14	2	6
ENSMUSG00000011267.8	34	14	8	24	8	4	4	32	14	16	6	6	4	6	12	8	24	10	28	2	78	66	64	0	2	4	54	2	10	26	36	54	40	6	36	26	2	18	2	32	12	12	0	0	0	0	8	16	0
ENSMUSG00000011589.9	4	4	0	42	0	2	2	4	0	12	4	2	4	22	2	6	0	0	2	0	8	4	4	0	0	0	20	0	2	0	0	0	2	0	2	2	0	0	0	2	0	0	2	0	0	0	6	10	10
ENSMUSG00000011632.7	10	6	6	12	2	0	0	2	0	6	14	4	0	0	0	2	2	0	2	0	0	4	4	0	2	0	24	0	4	6	2	0	0	2	0	2	0	0	0	6	0	4	0	0	0	0	0	0	2
ENSMUSG00000011831.16	16	12	10	0	0	0	0	10	2	0	12	16	4	4	0	0	12	0	0	0	12	0	6	2	4	6	66	8	6	0	0	0	2	2	14	0	0	2	0	10	2	6	2	6	0	0	0	6	8
ENSMUSG00000011877.13	8	10	10	24	4	6	0	30	6	40	46	22	14	34	4	12	6	16	6	2	42	14	46	12	30	16	44	0	4	12	2	4	22	2	112	56	8	24	0	22	16	22	0	0	0	0	10	20	28
ENSMUSG00000011884.13	4	2	4	0	2	2	0	0	0	0	0	8	2	0	0	2	0	0	0	2	0	4	2	2	8	0	32	0	2	0	0	0	0	0	0	2	0	0	0	12	2	0	2	0	0	0	4	6	4
ENSMUSG00000012114.17	14	16	2	20	4	0	2	18	12	16	20	60	18	26	20	18	22	18	2	2	106	20	28	4	4	8	94	18	34	12	10	10	2	4	6	2	2	0	0	22	14	8	4	6	2	4	42	30	18
ENSMUSG00000012117.13	8	12	14	8	2	2	0	0	0	4	6	12	6	8	2	0	0	0	0	0	12	4	32	2	0	6	10	2	2	0	0	0	0	0	10	4	0	0	0	4	0	2	2	4	4	0	8	16	0
ENSMUSG00000012296.16	14	4	10	6	0	2	2	4	0	12	0	2	2	2	0	2	18	4	2	0	22	12	2	0	0	2	12	2	0	4	0	2	2	0	0	14	6	6	0	30	2	120	0	0	0	0	6	6	0
ENSMUSG00000012350.15	8	2	10	4	0	0	0	6	2	12	14	36	14	10	8	4	4	4	4	0	10	16	22	8	4	0	8	0	0	4	0	4	0	0	0	12	30	8	0	2	0	2	0	0	0	0	4	2	12
ENSMUSG00000012405.16	8	0	96	6	0	2	4	0	4	0	2	0	0	2	0	0	0	0	0	0	12	4	2	4	2	0	4	4	4	2	2	2	0	0	0	0	0	2	0	0	0	0	0	0	0	0	34	4	16
ENSMUSG00000012483.4	0	0	0	0	0	0	0	0	0	0	6	10	2	0	0	0	0	0	2	0	0	0	0	0	0	0	2	0	0	2	0	4	0	0	0	0	0	0	0	2	0	0	0	0	0	0	0	0	0
ENSMUSG00000012609.19	4	6	4	18	2	4	2	2	0	12	2	12	4	6	4	10	2	0	0	0	18	6	10	6	0	2	6	0	0	0	0	0	0	0	12	2	0	2	2	0	0	6	0	8	2	0	4	2	6
ENSMUSG00000012848.15	48	20	18	14	0	12	0	10	4	16	14	18	10	18	8	4	2	2	4	0	28	16	38	6	8	2	18	8	14	10	4	34	4	4	30	4	0	6	0	22	30	16	0	0	4	0	30	8	12
ENSMUSG00000013160.7	10	4	6	6	0	20	0	6	8	4	4	6	2	4	2	4	6	2	6	0	16	4	4	0	0	0	28	2	0	4	24	2	8	0	8	6	0	8	0	6	4	0	0	2	0	2	0	2	6
ENSMUSG00000013236.17	6	6	12	18	0	8	0	12	0	10	4	2	2	12	8	26	0	4	2	0	14	2	2	2	4	2	24	8	22	4	4	2	2	4	8	4	0	2	0	4	0	2	0	2	0	0	2	6	0
ENSMUSG00000013275.9	0	0	4	2	0	0	2	76	10	52	0	2	0	0	0	10	0	0	0	0	0	0	0	0	0	2	0	0	0	4	0	0	0	2	0	0	0	0	0	0	0	0	0	0	0	0	8	2	4
ENSMUSG00000013495.15	2	2	0	12	2	2	2	2	0	2	4	2	4	0	2	0	0	0	0	0	6	0	6	4	6	4	18	2	0	0	0	0	0	0	0	0	0	0	0	86	4	2	0	0	0	0	0	0	0
ENSMUSG00000013584.5	4	0	2	0	2	4	0	2	0	0	0	8	2	0	0	4	6	2	0	0	14	4	2	6	0	0	2	0	0	0	0	2	0	0	0	40	2	2	2	24	10	4	0	0	2	0	0	4	0
ENSMUSG00000013593.12	8	2	0	10	12	8	0	2	0	22	8	6	12	8	0	6	6	0	2	0	24	4	14	2	8	8	26	2	4	8	10	6	8	6	10	24	6	2	0	78	14	12	0	10	0	0	0	0	2
ENSMUSG00000013662.6	16	2	2	6	14	0	0	2	8	4	40	14	46	2	6	2	0	2	2	0	8	4	4	4	4	0	66	6	6	10	8	14	4	0	2	4	0	0	2	8	10	2	4	0	0	2	8	12	30
ENSMUSG00000013701.13	4	4	2	2	6	0	0	4	0	4	30	2	2	6	0	0	4	2	4	0	4	4	2	0	0	2	2	6	0	6	2	12	2	0	0	0	2	0	0	2	0	0	0	0	0	0	2	0	2
ENSMUSG00000013736.16	2	4	8	0	0	0	0	0	0	6	0	0	2	8	4	18	4	0	2	0	6	2	0	4	8	2	2	2	4	0	0	0	2	2	0	0	0	2	0	6	0	2	0	4	0	0	2	8	2
ENSMUSG00000013822.7	162	114	122	82	34	64	10	34	34	42	80	54	56	34	14	24	44	24	26	2	134	92	112	20	44	16	52	24	16	60	22	48	142	10	54	22	2	28	8	128	18	146	4	6	12	18	80	14	38
ENSMUSG00000013858.14	8	12	22	14	4	2	0	24	6	34	14	12	38	36	12	52	16	6	2	0	66	18	24	4	10	28	46	6	8	2	0	12	16	6	10	12	2	8	2	12	0	10	2	4	2	0	2	2	10
ENSMUSG00000013973.12	4	8	0	0	0	0	0	2	6	6	2	0	6	0	0	0	2	0	2	0	6	0	0	0	0	0	6	0	0	4	2	0	0	2	0	0	2	2	0	10	2	2	0	0	0	0	2	0	0
ENSMUSG00000014074.17	6	6	4	6	22	4	0	8	2	8	10	8	8	0	0	0	12	4	4	0	36	30	28	8	16	2	18	12	6	0	4	4	4	0	2	0	6	6	0	14	2	4	0	2	0	2	16	24	10
ENSMUSG00000014077.13	18	0	4	6	0	2	2	4	4	8	2	24	2	20	6	4	6	4	10	0	34	12	8	0	0	2	24	2	24	6	4	4	4	0	0	20	4	4	0	12	66	4	2	0	0	0	8	10	4
ENSMUSG00000014177.10	4	4	2	0	0	0	0	0	2	20	16	14	10	2	2	16	0	0	0	0	10	12	6	2	10	2	14	0	0	0	0	0	2	0	14	2	2	4	0	10	2	2	0	0	0	0	0	2	0
ENSMUSG00000014195.16	0	4	2	2	0	0	0	0	0	2	0	0	6	6	4	22	0	0	4	4	18	4	4	2	2	8	14	4	4	0	0	4	0	0	0	0	2	2	0	8	0	4	2	0	0	0	0	2	2
ENSMUSG00000014243.5	2	2	2	6	0	0	0	0	0	0	0	2	0	2	2	0	4	0	2	0	2	0	2	0	0	0	8	2	0	0	2	0	2	2	2	0	2	0	0	12	6	0	0	2	0	0	2	2	0
ENSMUSG00000014294.4	6	6	2	34	6	8	2	0	0	2	4	8	0	2	6	0	0	0	2	0	16	4	10	6	8	8	4	0	14	4	4	0	0	0	2	4	0	4	0	2	4	2	0	2	0	0	4	6	18
ENSMUSG00000014301.13	4	0	2	28	0	0	0	0	0	0	0	10	4	2	4	2	0	0	0	0	8	6	2	0	2	4	0	0	0	0	2	4	2	0	4	2	0	0	0	0	2	0	0	0	0	0	6	0	2
ENSMUSG00000014313.15	4	4	6	0	0	0	0	8	2	8	6	2	0	10	2	4	0	0	0	4	6	18	0	2	6	0	26	2	0	8	0	0	2	0	2	12	2	16	0	2	0	10	2	0	2	6	4	2	2
ENSMUSG00000014349.7	12	6	2	20	2	2	0	2	0	2	2	4	4	2	2	8	6	0	0	2	12	6	4	0	6	2	14	2	4	2	0	0	0	0	0	4	2	0	0	8	6	4	2	4	0	4	0	0	2
ENSMUSG00000014353.15	6	6	2	16	2	2	0	0	2	2	0	4	0	4	4	10	2	0	6	6	16	2	0	0	0	0	38	10	4	2	2	2	0	0	0	0	0	0	2	6	2	0	4	0	0	0	4	2	0
ENSMUSG00000014355.10	26	20	10	0	2	0	0	16	12	94	8	10	6	10	10	10	4	8	18	4	52	6	34	12	8	4	90	22	30	28	4	18	2	4	4	0	0	4	4	22	14	20	2	4	0	2	8	12	16
ENSMUSG00000014402.15	4	16	0	4	0	0	2	4	2	12	10	8	0	2	0	0	2	0	0	0	28	10	14	6	0	4	10	6	4	6	0	0	0	0	0	0	0	2	0	8	2	2	0	0	2	0	0	0	0
ENSMUSG00000014426.9	10	0	4	8	0	2	4	14	8	28	20	12	32	8	8	6	2	0	4	2	28	24	12	2	4	6	56	2	14	22	12	8	2	6	24	6	4	0	2	12	6	6	4	2	0	4	2	2	6
ENSMUSG00000014470.4	0	6	4	0	0	0	0	8	2	8	2	6	6	4	6	2	0	0	0	0	4	0	6	0	4	0	10	2	0	0	2	0	2	0	4	4	0	0	0	8	0	4	0	4	6	2	22	6	114
ENSMUSG00000014498.9	2	2	2	12	6	2	0	0	2	0	4	2	6	24	0	4	8	6	0	4	16	8	6	2	8	0	24	6	0	0	0	0	6	2	12	2	0	0	2	10	6	0	0	0	0	0	4	8	2
ENSMUSG00000014503.15	136	58	32	38	14	14	0	34	20	72	30	32	26	38	34	28	60	24	16	0	86	56	54	40	48	18	32	28	2	40	30	18	20	6	14	16	2	32	8	136	56	44	0	2	10	4	50	48	56
ENSMUSG00000014550.14	2	2	18	10	4	2	0	2	4	2	2	8	4	20	0	10	0	0	0	0	4	12	8	0	0	0	2	0	0	0	0	2	2	6	2	2	0	0	0	4	0	0	0	0	0	0	2	0	0
ENSMUSG00000014554.13	0	10	0	10	0	0	0	0	2	0	2	10	0	0	0	0	0	0	0	0	4	0	4	0	2	2	6	6	2	0	0	0	0	0	0	2	0	0	0	2	0	2	0	2	0	0	0	0	2
ENSMUSG00000014592.21	12	12	2	8	2	0	0	0	2	6	0	12	2	0	0	0	6	4	2	0	14	6	6	0	4	2	20	2	4	50	2	20	14	8	2	12	0	0	2	8	0	4	0	2	0	0	0	2	0
ENSMUSG00000014599.10	24	18	22	4	0	10	4	0	0	2	2	6	2	24	10	4	2	2	0	0	12	6	6	2	4	2	46	2	10	22	4	0	4	12	2	2	2	6	4	6	4	4	2	0	0	2	12	4	2
ENSMUSG00000014601.13	4	0	0	4	0	0	4	2	4	18	4	24	4	4	0	2	4	4	2	0	16	6	10	4	2	2	14	4	8	6	2	2	2	0	2	0	0	2	0	14	4	2	0	2	0	2	6	6	4
ENSMUSG00000014606.14	0	4	0	2	6	2	0	0	0	0	4	4	0	4	0	0	2	0	2	0	2	0	0	0	0	0	16	2	2	0	0	0	0	0	0	4	0	0	0	0	2	0	2	0	0	0	0	0	0
ENSMUSG00000014633.15	2	0	4	6	0	0	0	4	0	0	4	0	2	0	0	0	2	0	0	0	8	4	0	0	4	2	8	0	8	4	0	0	0	2	0	4	0	2	0	14	4	2	0	0	0	0	10	2	2
ENSMUSG00000014668.15	10	6	2	0	0	2	0	0	0	2	0	2	2	2	0	2	4	0	4	0	8	16	0	10	2	18	8	4	4	2	0	0	4	0	4	0	0	0	2	2	2	0	0	0	0	2	0	2	2
ENSMUSG00000014767.17	4	8	2	0	0	0	0	38	0	8	2	4	8	4	4	0	0	2	2	0	20	8	6	0	0	0	26	2	6	8	2	2	0	0	0	8	0	0	0	8	8	2	0	0	0	0	0	12	0
ENSMUSG00000014769.10	12	10	4	20	2	6	0	6	2	12	4	4	18	10	2	14	4	0	0	0	10	28	58	4	2	2	20	38	4	6	4	8	2	2	6	2	0	6	2	2	10	2	0	2	2	0	12	4	10
ENSMUSG00000014771.13	0	0	0	0	0	0	0	0	0	0	0	0	0	0	0	0	0	0	0	0	0	0	0	0	0	0	0	0	0	0	0	0	0	0	0	0	0	0	0	0	0	0	0	0	0	0	0	0	0
ENSMUSG00000014850.15	0	2	2	12	0	0	0	0	2	4	0	0	0	2	0	0	0	0	0	0	2	4	8	2	0	0	12	6	4	8	0	6	0	0	4	0	0	0	0	0	0	0	0	0	0	0	0	0	0
ENSMUSG00000014859.9	24	14	12	10	8	2	0	8	0	38	12	28	4	32	2	6	6	4	10	2	30	30	30	0	2	2	70	26	14	6	12	12	28	4	2	8	2	10	0	4	16	4	4	0	2	0	6	4	4
ENSMUSG00000014867.9	134	158	88	46	34	12	0	54	60	72	90	128	74	180	22	32	56	44	80	4	274	170	108	42	162	144	216	26	72	86	24	54	26	26	48	56	10	38	4	104	34	72	4	76	26	20	40	46	58
ENSMUSG00000014932.15	0	0	0	0	0	0	0	0	0	0	0	0	0	2	0	4	2	0	0	0	4	0	0	0	0	0	4	2	6	2	0	0	0	0	0	0	0	0	0	0	0	0	0	0	0	0	2	0	0
ENSMUSG00000014956.15	0	0	2	4	0	0	0	0	0	0	0	0	2	0	0	0	0	0	0	0	0	0	0	0	0	0	10	0	2	4	2	0	12	4	68	2	0	0	0	14	8	2	0	0	0	0	0	0	0
ENSMUSG00000014959.12	30	12	8	30	6	4	6	22	2	18	30	22	18	14	4	4	0	2	12	6	50	36	38	18	20	6	96	18	32	12	6	10	0	28	0	16	2	12	0	30	12	12	2	4	8	4	40	4	42
ENSMUSG00000015013.9	4	2	0	0	0	2	0	6	4	4	2	0	8	0	0	4	2	0	0	0	6	20	0	0	2	0	6	0	0	0	0	0	2	0	0	0	0	0	0	12	0	2	0	0	0	0	0	0	2
ENSMUSG00000015023.7	42	24	30	18	6	18	0	8	0	16	18	26	30	12	2	8	12	12	26	0	70	18	22	12	12	12	40	12	4	32	18	6	10	4	32	16	0	14	0	34	12	28	0	6	0	8	22	12	10
ENSMUSG00000015083.11	0	0	0	0	0	0	0	0	0	2	0	0	0	12	4	2	0	0	0	0	12	8	2	0	0	0	0	0	0	0	0	0	2	2	0	0	0	0	0	12	2	0	0	0	0	0	0	0	0
ENSMUSG00000015090.13	0	0	0	0	0	0	0	0	0	0	0	2	0	0	0	0	0	0	0	0	0	0	8	0	0	4	2	0	16	0	0	0	0	0	0	32	0	2	0	0	0	0	0	0	0	0	0	0	0
ENSMUSG00000015092.9	4	2	0	4	0	0	0	4	0	0	2	0	0	0	0	0	2	0	0	0	2	4	0	0	2	2	0	0	0	0	0	0	0	0	4	0	0	0	0	10	2	0	0	8	12	0	0	0	0
ENSMUSG00000015120.15	6	10	20	16	4	10	2	14	6	2	2	6	0	18	12	22	14	6	2	2	18	22	20	4	2	2	44	8	8	16	2	12	0	0	6	14	2	0	0	8	10	4	0	2	0	0	22	6	26
ENSMUSG00000015126.9	0	0	0	0	0	0	0	8	2	0	0	0	4	0	2	2	2	0	4	2	2	0	0	0	0	2	28	0	2	0	2	0	0	0	0	2	2	2	0	2	0	6	4	0	0	0	0	0	0
ENSMUSG00000015143.15	4	0	0	14	0	4	0	0	2	2	28	4	14	8	4	6	2	0	0	0	32	8	2	2	2	4	18	6	0	4	6	4	2	0	4	0	2	0	0	8	2	4	0	0	0	0	8	4	18
ENSMUSG00000015165.16	10	16	10	6	0	0	0	0	0	0	4	14	2	10	4	0	0	0	0	0	6	2	12	0	0	0	10	2	4	12	12	4	2	2	8	0	0	2	0	42	4	14	2	4	2	0	4	2	2
ENSMUSG00000015176.11	0	6	0	2	0	0	0	2	0	2	2	4	18	4	0	2	0	0	0	2	12	4	4	10	0	0	42	6	2	6	0	0	2	0	2	8	0	2	0	4	12	4	4	0	0	2	0	2	4
ENSMUSG00000015202.13	0	4	8	6	0	4	0	0	0	2	10	6	0	4	0	0	6	2	0	0	44	6	42	6	2	2	2	0	0	0	0	2	0	0	0	2	0	0	0	2	0	0	0	0	0	0	2	2	0
ENSMUSG00000015305.6	14	8	2	10	0	0	0	14	4	24	18	18	14	6	0	6	10	4	6	0	22	6	14	16	0	2	34	92	16	8	2	0	2	4	0	10	2	0	0	12	6	6	2	4	6	2	14	134	10
ENSMUSG00000015335.16	2	6	6	4	0	0	0	0	0	0	0	2	0	0	4	2	14	2	2	0	0	0	2	4	4	0	6	2	0	2	4	68	2	0	0	2	0	0	0	4	0	0	0	0	0	0	0	8	6
ENSMUSG00000015337.5	0	8	0	0	0	0	0	0	0	0	0	0	2	0	0	0	2	0	8	0	4	0	4	0	4	0	0	0	0	0	0	0	0	0	4	0	0	0	0	0	2	0	0	0	0	0	18	0	2
ENSMUSG00000015341.17	2	8	4	10	6	50	0	0	0	4	12	6	4	6	10	2	10	10	4	0	32	4	6	4	4	4	10	0	4	10	16	10	6	2	4	2	0	0	0	26	0	2	0	0	0	0	22	4	22
ENSMUSG00000015461.15	12	4	4	2	0	0	2	2	2	6	4	6	4	14	6	0	10	4	2	0	14	0	6	6	0	0	18	4	2	6	0	2	0	2	2	0	2	4	2	40	14	26	0	0	2	0	2	0	4
ENSMUSG00000015474.16	34	12	12	6	0	10	0	14	0	18	14	10	14	14	0	2	10	0	2	0	26	8	28	32	4	48	10	2	0	6	6	4	2	0	8	8	0	4	4	22	2	12	0	2	2	4	10	0	2
ENSMUSG00000015478.13	4	0	0	0	0	0	0	0	0	0	0	2	6	0	2	2	0	2	0	0	2	2	2	0	0	0	12	4	0	0	0	0	0	0	4	0	0	0	0	0	0	0	0	0	0	0	0	0	0
ENSMUSG00000015488.14	2	2	0	8	0	2	0	0	0	0	6	10	10	0	2	0	0	0	0	0	0	0	6	0	0	0	2	0	0	10	6	4	4	8	0	0	4	0	0	2	0	0	0	0	0	0	0	0	0
ENSMUSG00000015522.18	4	4	18	6	0	10	0	14	4	6	6	24	2	8	2	0	16	0	6	2	54	0	8	10	4	2	38	0	4	0	2	6	4	8	4	14	2	2	2	2	0	2	2	0	0	2	0	4	2
ENSMUSG00000015536.14	10	2	2	0	0	0	0	0	2	0	0	0	0	0	0	0	0	0	0	0	0	0	0	0	0	0	6	0	0	0	0	0	0	0	0	0	2	0	0	0	0	8	0	0	0	0	0	0	0
ENSMUSG00000015542.17	0	0	2	2	0	0	0	0	0	0	0	2	2	0	0	0	0	0	0	0	6	10	6	0	0	0	2	0	0	0	0	0	0	0	0	0	0	0	0	0	0	0	0	0	0	2	0	2	0
ENSMUSG00000015575.15	16	20	2	40	8	6	2	4	2	10	10	2	4	2	4	6	8	2	20	0	6	18	4	10	12	6	10	10	4	6	0	4	0	0	0	0	0	0	2	4	2	0	2	0	0	2	40	6	8
ENSMUSG00000015605.6	36	36	18	4	4	4	4	38	6	28	16	12	10	48	24	36	24	20	14	14	80	26	36	16	8	14	194	16	6	18	6	6	6	0	4	22	2	18	0	18	2	26	2	4	0	4	124	4	52
ENSMUSG00000015647.9	54	32	54	8	0	12	0	24	6	14	20	18	20	26	24	24	26	16	4	2	68	26	78	6	6	8	58	10	16	8	4	0	6	4	10	4	0	6	0	38	10	46	0	4	0	6	6	6	2
ENSMUSG00000015653.13	12	0	2	6	2	0	0	4	0	2	44	22	6	16	0	0	4	4	0	0	12	6	10	4	4	14	44	0	8	4	4	2	0	0	4	2	0	4	0	16	2	8	2	8	4	24	4	2	0
ENSMUSG00000015656.17	32	28	18	20	14	6	0	32	22	28	54	104	26	22	6	6	16	20	2	2	92	20	50	4	6	4	130	22	26	16	18	16	6	6	16	24	6	12	2	48	10	68	2	0	2	0	30	6	70
ENSMUSG00000015668.13	12	4	0	0	0	0	0	0	0	2	0	6	2	8	0	6	0	4	0	0	0	0	8	0	2	2	8	2	4	2	8	2	0	0	0	0	0	0	0	0	0	6	0	0	0	0	0	0	2
ENSMUSG00000015671.11	8	6	12	10	8	6	0	12	6	24	2	0	2	12	8	2	8	0	2	0	26	10	22	8	2	2	36	2	6	14	0	6	2	6	0	0	2	54	2	10	0	4	2	2	0	0	2	4	10
ENSMUSG00000015672.4	2	2	0	2	0	0	0	0	0	0	2	4	2	2	2	0	8	2	2	0	18	4	2	0	0	0	6	6	0	2	0	4	0	2	0	2	0	28	0	8	0	0	0	0	2	0	2	0	4
ENSMUSG00000015697.14	28	20	6	20	0	2	0	12	12	24	26	18	52	16	12	24	16	2	12	6	194	78	98	16	12	8	84	12	2	22	0	4	14	12	10	20	2	16	2	20	12	46	4	0	0	2	8	22	22
ENSMUSG00000015711.8	12	20	6	8	2	12	0	10	6	2	20	24	26	24	12	16	20	2	2	2	102	12	10	6	4	10	68	6	8	18	14	8	4	4	8	6	2	0	2	46	12	10	4	2	0	0	4	6	4
ENSMUSG00000015714.11	4	0	0	0	0	0	0	8	0	0	2	2	0	0	4	2	0	0	0	2	2	4	0	14	12	14	2	2	0	0	0	6	0	0	0	0	0	0	0	4	0	2	0	0	0	0	4	2	0
ENSMUSG00000015721.18	334	188	118	74	16	36	6	46	18	30	64	72	46	66	14	60	132	12	32	12	266	328	232	30	20	22	444	64	84	30	20	24	8	6	52	24	6	10	6	66	24	92	12	2	8	0	22	48	20
ENSMUSG00000015733.13	4	2	2	0	2	0	0	2	0	0	2	0	2	2	0	0	0	0	0	0	2	6	4	0	0	0	4	0	2	4	0	0	0	0	2	0	0	0	0	2	2	6	0	0	0	0	0	0	0
ENSMUSG00000015748.13	12	8	2	0	6	0	0	2	4	8	0	8	4	2	0	0	0	2	4	2	10	2	4	0	0	4	18	2	2	0	0	0	0	0	4	0	0	0	0	6	6	0	0	0	0	0	0	0	2
ENSMUSG00000015749.12	0	2	2	6	2	2	0	2	0	10	0	0	0	0	0	0	0	6	0	0	4	0	0	0	0	0	4	0	6	10	2	0	0	0	6	0	0	0	0	24	8	12	0	0	0	0	0	0	2
ENSMUSG00000015750.15	4	12	14	0	0	0	2	12	16	6	0	8	0	0	0	12	2	0	0	2	42	2	14	0	2	0	30	0	6	20	2	6	0	2	2	0	0	4	2	12	2	8	2	0	0	0	0	2	2
ENSMUSG00000015755.16	6	2	2	6	4	0	0	2	0	4	2	10	2	2	4	0	4	2	0	2	10	2	8	28	0	6	66	10	12	20	2	6	0	0	0	6	0	14	2	4	6	0	0	0	0	0	10	4	8
ENSMUSG00000015759.11	12	4	10	6	4	0	0	2	0	2	0	2	2	2	2	2	2	0	10	0	10	2	8	2	6	6	26	4	6	6	2	10	12	0	2	2	0	22	0	12	4	6	2	2	0	4	2	2	10
ENSMUSG00000015766.14	30	24	44	16	0	2	0	12	2	10	6	6	8	12	0	6	12	6	2	2	46	14	18	4	2	14	14	0	0	6	2	0	2	0	0	4	0	2	6	4	12	10	0	4	2	0	4	4	12
ENSMUSG00000015776.12	44	24	22	64	10	6	0	24	24	24	16	24	10	38	16	18	22	28	16	0	64	10	6	34	32	10	38	12	2	32	8	12	12	10	54	24	12	12	2	12	10	22	0	0	0	2	4	4	24
ENSMUSG00000015790.16	2	0	2	2	10	0	0	0	0	0	8	0	2	2	0	0	0	0	0	0	6	24	10	0	2	0	6	6	2	6	0	0	0	0	0	0	0	0	0	22	2	4	0	0	0	0	0	2	0
ENSMUSG00000015804.14	32	22	36	20	10	6	2	16	2	30	28	18	72	18	4	24	24	2	18	0	96	32	32	4	10	52	58	26	14	8	8	10	82	8	84	10	2	6	0	62	24	24	2	16	8	2	58	34	28
ENSMUSG00000015806.12	0	0	0	2	0	2	0	0	0	4	0	0	0	0	0	0	0	0	0	0	0	0	0	0	0	0	2	0	0	0	0	0	2	0	6	0	0	0	0	2	0	0	0	0	0	0	4	0	0
ENSMUSG00000015812.8	6	0	0	2	0	0	0	6	0	6	0	0	0	0	0	0	0	0	0	0	2	2	0	2	0	2	4	0	0	8	4	10	0	0	2	2	2	0	0	0	0	2	0	0	0	0	2	2	0
ENSMUSG00000015837.15	0	0	2	2	0	0	0	0	0	0	2	4	0	16	2	2	0	0	0	0	10	12	2	10	0	2	10	2	2	0	0	0	6	18	8	4	0	0	0	6	4	0	0	0	0	0	0	0	0
ENSMUSG00000015839.6	0	0	0	0	0	0	0	2	0	0	0	0	0	12	2	0	0	0	0	2	4	0	0	0	0	0	28	0	0	0	0	0	0	0	0	0	0	0	0	0	2	0	2	0	0	0	14	4	2
ENSMUSG00000015846.15	8	2	14	4	0	0	4	10	8	0	18	24	6	4	2	4	0	16	4	0	26	6	48	4	2	4	20	8	16	0	2	0	0	0	0	0	0	0	0	10	0	8	0	0	0	0	2	0	0
ENSMUSG00000015869.16	12	22	48	12	2	2	0	2	6	6	8	8	6	16	2	4	16	2	8	6	26	0	38	6	2	2	78	6	24	2	0	2	10	0	22	14	2	18	0	18	10	10	0	4	0	2	2	2	4
ENSMUSG00000015880.13	4	0	2	18	18	12	0	14	2	2	8	8	10	0	2	0	8	4	0	0	20	14	2	8	2	2	38	8	2	4	2	0	2	0	6	2	0	2	0	2	0	2	4	0	0	0	12	8	14
ENSMUSG00000015932.8	2	2	0	0	0	0	2	2	0	0	0	2	0	0	0	4	2	0	0	0	20	12	6	2	4	2	0	0	0	0	0	0	2	0	24	0	0	0	0	0	0	0	0	0	0	0	0	8	0
ENSMUSG00000015943.11	2	2	0	6	0	0	0	0	0	4	8	2	8	6	0	2	4	4	0	0	0	2	0	2	0	2	2	4	2	2	0	10	0	0	0	0	0	2	0	2	2	8	0	0	0	0	8	0	0
ENSMUSG00000015961.8	30	14	6	16	2	2	0	6	6	62	10	54	6	6	8	18	8	0	18	2	28	22	20	6	6	2	36	0	4	4	4	2	4	6	12	2	4	2	2	10	22	26	0	6	0	2	8	12	8
ENSMUSG00000015966.17	2	6	2	2	2	4	0	2	2	12	2	4	4	0	4	2	4	6	0	0	10	0	0	2	0	2	0	2	0	2	0	2	0	0	0	2	2	10	0	0	0	8	0	4	2	2	2	0	6
ENSMUSG00000015970.19	46	26	26	56	4	10	2	34	8	26	20	12	20	20	6	2	2	4	2	0	40	12	54	0	4	8	36	6	14	30	4	24	14	4	4	8	4	4	0	6	10	4	4	0	0	0	8	12	18
ENSMUSG00000015971.5	8	8	4	6	2	2	0	8	2	6	2	2	2	6	2	0	0	0	0	0	34	10	12	0	6	4	18	12	6	14	10	16	2	0	8	8	8	2	0	6	14	2	2	2	2	0	2	0	2
ENSMUSG00000015981.12	2	2	0	0	0	0	0	6	8	10	16	8	4	4	4	0	4	0	10	4	12	2	14	0	2	2	44	0	4	0	2	0	0	0	2	4	0	4	2	0	0	10	0	2	2	0	2	4	2
ENSMUSG00000015994.10	0	2	0	8	18	4	0	12	4	0	2	0	0	8	0	2	46	2	4	0	2	4	0	6	2	12	10	0	0	8	2	2	0	0	4	18	2	4	0	0	0	0	0	0	0	0	0	0	0
ENSMUSG00000016024.9	2	0	0	4	2	2	0	0	0	2	0	12	0	0	0	0	0	0	0	0	10	170	8	46	2	4	0	0	0	0	0	0	0	0	0	0	0	0	0	6	0	2	0	0	0	0	0	0	0
ENSMUSG00000016028.11	12	6	4	32	4	10	2	8	8	6	32	46	8	24	6	12	18	0	8	2	100	36	54	0	2	8	82	12	22	8	4	14	0	2	18	18	0	2	0	6	4	30	4	0	0	0	2	4	4
ENSMUSG00000016128.14	44	10	16	34	14	2	0	12	16	26	18	24	26	30	20	14	22	8	12	8	54	50	42	2	2	10	88	4	14	10	20	4	8	10	22	34	0	2	0	44	42	16	0	18	8	14	32	36	36
ENSMUSG00000016181.9	4	4	0	0	0	0	2	0	0	4	32	2	4	6	0	2	2	2	4	0	10	12	10	10	4	4	18	4	8	4	4	8	0	0	0	4	0	14	0	38	6	6	0	8	2	10	10	2	4
ENSMUSG00000016239.11	0	2	0	0	0	0	0	0	0	0	12	0	58	0	0	12	2	6	2	0	6	6	2	0	0	0	8	2	2	0	0	0	0	0	2	0	0	0	0	0	0	0	0	0	0	0	0	0	0
ENSMUSG00000016252.7	16	14	4	4	2	4	0	4	0	2	14	36	4	4	0	6	2	8	2	2	26	4	10	14	4	18	30	4	6	26	10	10	4	0	2	6	0	2	2	14	14	8	2	18	0	0	12	4	2
ENSMUSG00000016253.12	0	4	0	6	14	2	0	0	0	0	0	0	2	6	0	0	0	0	0	2	2	0	0	0	0	0	24	8	10	10	10	4	6	0	0	2	2	0	0	2	0	0	2	0	0	0	4	2	0
ENSMUSG00000016308.12	28	16	22	0	4	2	2	4	2	0	12	4	2	26	6	6	2	0	4	0	12	10	46	4	10	16	32	8	2	10	2	2	6	8	4	0	2	2	2	34	2	4	0	8	8	4	0	16	2
ENSMUSG00000016319.3	16	2	0	12	2	4	2	2	2	0	6	14	0	18	8	6	2	0	4	0	4	20	14	4	2	4	16	2	34	2	2	4	4	2	106	2	0	2	0	0	4	2	2	0	0	0	0	2	0
ENSMUSG00000016344.14	2	0	0	12	0	2	0	2	0	2	6	2	2	0	0	0	0	0	0	0	2	0	2	0	4	8	14	8	2	0	0	0	0	0	2	0	0	0	0	12	0	0	0	0	0	0	0	2	0
ENSMUSG00000016427.7	2	2	0	2	0	0	0	0	0	0	0	0	0	0	0	0	2	0	0	0	2	2	0	0	0	0	4	0	0	0	0	0	0	0	0	0	0	0	0	0	0	0	0	0	0	0	0	0	0
ENSMUSG00000016503.18	2	0	0	6	2	0	0	0	0	0	0	0	0	0	0	0	0	0	0	0	0	4	0	0	0	0	4	0	2	0	0	0	0	0	0	0	0	0	0	0	0	0	0	0	0	0	0	2	2
ENSMUSG00000016510.11	2	4	0	0	4	2	0	0	0	2	0	0	2	0	0	0	0	0	0	0	36	18	40	0	0	0	2	0	0	10	10	2	0	0	8	0	0	0	0	6	0	0	0	0	0	0	0	0	0
ENSMUSG00000016520.7	104	34	50	34	8	10	4	26	12	26	20	28	52	12	2	12	24	8	10	2	98	66	268	16	12	8	70	10	24	38	6	16	8	4	50	30	4	8	6	64	24	22	0	8	0	16	12	14	12
ENSMUSG00000016552.13	14	16	6	24	8	2	0	6	18	10	16	26	18	16	0	4	14	0	30	2	18	10	4	6	4	4	84	10	12	8	4	2	4	0	4	12	2	4	0	12	4	22	2	0	0	0	8	4	10
ENSMUSG00000016554.9	8	4	2	74	4	2	2	2	0	4	2	2	0	2	0	6	20	0	6	0	0	2	10	4	2	0	6	2	0	0	0	0	2	4	0	0	2	2	0	4	0	0	0	4	8	6	0	2	0
ENSMUSG00000016559.14	138	330	154	12	6	14	0	38	20	26	26	32	22	56	16	42	20	16	32	0	52	36	52	16	12	8	50	20	20	38	32	22	4	4	0	8	0	10	2	60	6	96	0	8	18	10	22	10	18
ENSMUSG00000016619.10	58	28	26	20	2	4	4	8	8	56	12	18	14	32	2	4	36	2	12	4	104	42	68	6	2	4	78	4	8	2	2	12	2	14	12	10	4	12	0	28	14	46	4	10	6	24	60	30	14
ENSMUSG00000016626.10	102	122	64	158	6	12	8	66	36	226	116	86	92	72	20	56	132	20	32	12	286	106	164	52	72	66	708	46	72	90	20	112	48	26	122	34	8	36	12	138	56	82	26	14	6	4	42	52	64
ENSMUSG00000016664.16	20	14	10	10	4	12	2	36	8	12	18	38	32	16	6	30	14	2	20	2	58	26	36	8	0	16	88	16	10	38	16	64	10	12	18	6	4	6	0	46	20	12	4	6	8	16	8	10	14
ENSMUSG00000016758.4	6	2	2	0	0	0	0	2	4	0	0	0	0	0	0	0	0	0	0	0	0	2	4	0	0	0	0	0	0	4	0	0	0	0	0	2	2	12	0	0	0	0	0	0	0	0	4	2	8
ENSMUSG00000016921.14	4	0	0	0	0	0	2	0	0	0	0	2	0	0	2	0	0	0	0	4	4	0	68	0	0	0	46	2	2	2	0	0	0	0	0	0	0	0	2	8	2	0	4	0	0	0	0	2	0
ENSMUSG00000016940.18	14	0	0	0	0	0	0	0	0	0	0	0	2	0	0	0	0	0	0	0	4	0	2	0	0	0	22	0	2	0	2	0	0	0	0	0	0	0	0	0	2	0	0	0	0	0	0	0	2
ENSMUSG00000016946.6	6	0	4	0	0	0	0	0	0	0	2	2	2	2	2	0	4	4	0	0	8	4	16	0	0	0	22	2	6	0	0	0	56	0	0	0	0	10	0	2	2	2	0	2	0	0	2	0	2
ENSMUSG00000017119.19	26	10	2	16	6	2	0	0	0	0	4	10	0	2	2	2	8	2	2	0	12	2	20	12	6	0	8	2	14	16	8	4	2	0	0	4	2	14	0	4	0	6	0	10	4	12	8	58	10
ENSMUSG00000017167.6	24	36	48	28	8	10	2	6	2	14	36	34	14	48	18	84	36	20	10	2	48	24	26	10	6	0	40	12	0	44	6	14	28	4	10	24	0	2	2	22	2	34	0	0	0	10	12	12	98
ENSMUSG00000017210.14	14	8	2	8	4	2	0	8	0	6	8	14	10	10	0	8	4	0	6	0	20	8	10	4	2	2	28	6	4	2	0	0	0	6	2	2	0	10	0	0	0	0	2	0	0	0	2	2	0
ENSMUSG00000017221.14	44	8	6	10	0	0	0	8	4	8	10	8	4	16	8	44	4	20	0	4	34	8	16	6	4	18	40	6	14	12	6	8	6	4	4	8	4	14	2	30	2	22	0	6	2	0	6	18	10
ENSMUSG00000017264.16	8	6	4	2	0	6	4	0	0	0	4	10	2	4	0	4	8	2	2	0	8	6	2	4	8	4	14	2	4	22	12	12	4	4	8	4	0	0	2	0	0	0	2	2	0	0	2	0	6
ENSMUSG00000017307.16	0	0	2	2	0	0	0	2	0	0	16	0	0	0	4	0	0	0	0	0	2	2	18	0	0	0	0	2	0	0	2	0	0	2	0	0	0	0	0	0	0	0	0	0	0	0	18	36	2
ENSMUSG00000017376.15	4	8	2	6	0	10	0	10	0	2	2	18	4	14	6	6	2	2	6	2	48	14	22	4	2	6	26	4	0	6	4	4	0	2	0	2	2	8	0	8	2	4	0	2	4	0	2	0	2
ENSMUSG00000017386.10	18	12	34	18	4	0	6	18	10	14	18	20	28	10	4	8	4	0	8	0	80	20	26	16	24	10	40	10	14	30	6	18	0	6	8	2	2	2	0	2	0	0	0	32	4	0	6	4	4
ENSMUSG00000017404.12	8	10	2	0	0	0	0	4	2	0	4	14	12	6	8	10	2	2	0	0	0	6	10	2	0	4	10	0	2	10	2	6	10	0	0	0	0	0	0	14	4	0	0	0	0	0	0	4	0
ENSMUSG00000017421.18	8	6	8	6	0	2	0	2	0	2	6	2	6	6	0	0	4	0	4	2	22	14	30	2	2	10	20	6	4	16	4	16	0	0	2	2	0	0	2	2	14	4	0	68	40	38	6	4	2
ENSMUSG00000017428.16	10	14	14	4	8	8	0	4	8	6	4	14	10	12	4	6	2	4	4	0	18	12	14	2	4	2	18	2	4	6	8	4	2	2	2	6	2	10	0	4	4	6	0	0	2	4	4	10	24
ENSMUSG00000017478.15	28	8	10	12	4	0	2	2	2	12	8	14	8	14	8	14	10	4	8	2	44	20	28	18	10	6	26	4	2	14	12	16	14	0	14	18	2	2	0	10	12	4	0	4	0	6	6	4	14
ENSMUSG00000017499.15	2	6	6	12	0	0	0	0	0	6	64	4	6	30	10	2	0	0	6	0	8	6	2	0	0	0	16	2	0	2	4	0	0	0	0	2	2	0	0	0	0	12	2	0	2	0	2	0	2
ENSMUSG00000017548.15	42	8	24	6	4	4	2	14	2	4	22	16	64	8	2	4	2	2	0	0	36	24	20	2	12	6	20	0	4	2	8	6	2	0	0	8	2	14	0	24	8	12	0	4	2	0	6	10	22
ENSMUSG00000017561.16	0	0	0	6	0	0	0	0	0	0	0	6	0	0	0	0	0	0	0	0	4	0	14	0	0	0	2	0	0	2	6	0	0	0	0	0	0	0	0	4	0	0	0	0	6	2	2	0	0
ENSMUSG00000017615.12	6	0	2	2	0	0	0	4	2	0	0	4	2	12	0	2	0	0	2	0	10	18	2	8	4	2	0	0	0	2	2	0	0	8	2	0	0	0	0	20	4	14	0	0	0	0	2	4	2
ENSMUSG00000017631.19	36	12	18	14	4	2	0	8	2	4	10	16	42	2	2	4	28	2	2	4	18	26	48	12	12	10	64	10	4	8	0	16	2	2	6	0	2	0	2	82	8	8	2	2	12	8	54	40	58
ENSMUSG00000017664.16	14	18	12	2	2	2	4	2	4	10	16	8	0	0	2	0	46	6	2	6	28	4	18	6	0	6	88	8	2	10	16	2	2	0	0	2	0	2	0	2	6	2	4	2	0	0	4	8	4
ENSMUSG00000017667.9	16	12	8	16	2	0	0	6	4	2	10	2	0	8	4	0	42	4	6	0	24	12	20	0	2	4	14	4	2	0	2	0	0	4	2	2	0	2	0	12	0	2	2	2	0	0	2	0	4
ENSMUSG00000017677.11	2	4	22	8	0	12	0	0	0	0	2	0	0	0	0	4	2	2	32	0	14	0	10	0	0	0	8	2	2	0	0	0	0	2	0	0	0	0	0	2	0	0	0	0	0	0	2	4	8
ENSMUSG00000017679.16	2	4	2	2	0	0	0	0	0	0	0	0	2	0	4	0	0	0	4	10	50	4	32	2	0	2	190	4	6	4	2	0	6	0	0	0	0	0	0	2	0	2	4	0	0	0	4	8	2
ENSMUSG00000017686.17	42	14	24	18	2	2	0	14	2	24	2	14	12	12	6	0	24	8	24	4	64	32	44	6	22	50	36	6	6	14	24	6	18	8	40	8	20	8	0	40	26	34	4	6	6	14	2	14	10
ENSMUSG00000017697.3	0	4	0	0	0	0	0	0	2	2	2	0	0	0	0	0	0	0	0	2	4	0	0	4	2	0	6	0	0	8	0	0	0	4	2	2	2	0	0	2	0	2	0	0	0	0	2	0	2
ENSMUSG00000017707.9	4	6	2	2	0	0	0	2	0	0	4	0	0	0	2	0	0	0	0	0	24	0	18	8	162	4	12	2	4	0	0	4	0	0	0	2	0	0	0	0	4	2	2	0	0	0	0	0	0
ENSMUSG00000017715.11	36	40	34	72	8	20	2	68	10	66	24	34	44	16	10	20	50	116	26	2	206	62	148	16	22	16	102	40	36	12	18	14	0	6	12	20	4	38	6	74	28	54	0	10	4	10	8	20	16
ENSMUSG00000017716.15	26	18	16	34	8	20	0	16	8	22	26	22	16	18	6	14	22	16	28	0	60	44	62	22	28	28	64	8	20	26	8	36	24	6	46	18	6	12	6	36	16	28	0	2	2	2	24	22	14
ENSMUSG00000017721.15	0	0	0	6	8	0	0	2	0	4	0	0	0	40	84	30	0	0	2	0	32	0	2	2	4	0	6	0	4	0	4	0	6	0	0	0	0	0	0	8	2	0	0	0	0	0	4	2	4
ENSMUSG00000017740.17	18	80	6	2	2	0	0	6	0	6	10	2	26	4	2	18	4	0	8	0	24	20	20	2	0	8	50	12	10	10	2	10	6	2	4	22	0	4	0	4	12	6	0	4	0	2	14	6	12
ENSMUSG00000017756.9	48	8	28	6	2	2	0	6	2	10	10	24	20	14	2	6	18	2	44	2	38	32	50	2	2	0	20	4	12	52	2	8	0	0	2	0	0	2	0	16	2	6	0	0	2	0	0	6	6
ENSMUSG00000017760.16	8	0	4	2	0	0	0	0	0	0	0	0	0	0	0	0	0	0	0	0	0	0	0	0	6	0	0	0	0	0	0	0	0	0	0	0	0	0	0	0	0	0	0	0	0	0	0	0	0
ENSMUSG00000017764.2	0	8	0	0	0	0	2	14	2	2	0	10	2	50	0	4	0	0	0	0	26	8	12	2	2	16	54	8	4	4	0	0	0	0	4	2	4	6	2	0	2	0	4	0	0	0	4	0	0
ENSMUSG00000017774.19	14	4	6	16	4	8	2	10	12	14	8	30	4	12	10	6	20	2	8	2	60	18	26	10	14	52	88	12	12	28	8	10	8	0	12	14	4	14	0	24	10	20	2	0	6	4	6	6	16
ENSMUSG00000017776.15	20	6	28	20	4	6	4	8	0	2	10	8	8	4	0	36	4	0	18	0	46	12	10	84	6	8	14	6	4	20	8	26	14	14	12	4	6	2	0	16	20	12	0	4	0	0	8	8	12
ENSMUSG00000017778.14	66	2	2	6	0	0	0	6	0	2	2	10	6	8	0	0	0	0	2	0	12	2	6	2	0	0	18	4	6	12	8	6	12	4	8	10	2	4	0	4	2	2	0	4	0	2	14	2	6
ENSMUSG00000017801.15	0	0	0	4	0	0	0	0	0	0	0	0	0	0	2	0	0	0	2	2	6	2	2	0	0	0	26	0	2	0	4	0	0	0	0	2	0	0	0	0	0	6	0	0	0	0	4	2	0
ENSMUSG00000017802.14	12	16	4	24	8	4	0	14	90	58	14	14	6	20	2	0	2	0	0	0	48	4	40	8	2	20	22	6	4	6	2	4	0	0	6	12	0	0	0	18	2	2	0	0	0	0	2	0	4
ENSMUSG00000017843.14	8	14	10	14	0	6	2	12	6	14	22	26	10	8	8	4	16	4	22	0	22	20	50	24	12	6	40	26	20	60	8	40	32	0	6	4	0	2	0	32	6	4	2	6	8	18	12	8	14
ENSMUSG00000017861.11	32	20	46	52	2	6	2	8	2	18	10	12	34	90	28	36	12	2	8	2	90	34	54	4	12	0	76	14	24	32	12	4	2	12	4	6	4	6	0	30	14	30	2	4	2	4	18	14	22
ENSMUSG00000017929.13	12	8	10	8	2	0	2	6	2	10	4	12	16	26	6	10	12	6	28	0	24	6	22	12	6	4	36	6	6	18	0	8	2	0	10	18	0	2	2	84	4	4	0	0	0	0	18	6	0
ENSMUSG00000017969.13	24	32	8	4	2	0	0	0	4	6	32	4	2	0	2	0	2	2	0	0	0	0	2	0	6	2	4	4	12	2	0	4	0	0	0	0	0	2	0	36	8	10	0	0	4	8	2	0	4
ENSMUSG00000018001.18	4	0	2	10	0	0	4	0	0	6	4	0	68	2	0	0	0	0	0	0	6	2	0	2	0	12	46	2	2	2	0	0	0	0	0	2	0	6	0	4	0	0	2	0	0	0	2	0	0
ENSMUSG00000018012.11	2	12	0	2	4	2	0	2	0	6	0	4	2	4	2	0	0	0	2	0	10	2	4	0	0	0	20	0	2	0	4	4	0	0	0	8	0	16	2	4	0	6	0	0	0	0	2	2	4
ENSMUSG00000018042.18	8	14	2	10	0	2	0	0	2	10	8	10	2	16	2	2	12	0	6	0	10	2	2	0	4	0	12	0	2	0	0	0	0	0	0	4	0	0	2	0	4	0	0	2	0	6	0	2	0
ENSMUSG00000018076.12	16	4	16	8	0	12	0	10	20	8	14	34	58	12	8	26	14	8	26	0	136	12	8	6	4	4	28	4	6	4	0	0	0	0	2	6	2	4	0	14	4	6	0	4	0	0	0	6	2
ENSMUSG00000018102.5	8	8	4	12	0	0	2	6	0	4	8	14	2	22	4	14	14	0	0	0	28	12	10	6	8	12	24	6	28	4	6	6	6	0	2	0	6	2	2	34	12	16	0	2	0	0	16	0	16
ENSMUSG00000018126.15	2	0	0	0	0	0	0	4	0	4	2	6	2	2	2	4	4	2	0	0	6	0	12	0	0	0	20	0	2	38	4	4	6	0	0	0	0	4	0	2	4	0	0	0	0	0	0	0	2
ENSMUSG00000018167.10	2	0	0	0	0	0	0	0	0	0	2	12	0	0	0	2	2	0	0	0	52	0	4	0	0	0	2	2	0	0	0	0	0	0	0	0	0	0	0	2	2	0	0	0	0	0	0	0	0
ENSMUSG00000018169.12	0	0	0	0	0	2	0	16	4	6	0	0	4	4	2	0	0	0	0	0	2	2	6	2	0	0	4	2	8	2	0	0	2	2	2	0	0	0	2	8	4	48	0	0	0	0	4	8	2
ENSMUSG00000018171.9	0	0	0	2	0	0	0	0	2	0	0	0	0	0	0	0	0	0	0	0	4	0	48	6	0	2	0	2	0	4	0	2	0	0	14	0	0	0	0	16	2	2	0	0	0	0	2	0	2
ENSMUSG00000018189.12	2	36	2	0	0	0	0	0	0	0	0	0	0	0	0	0	0	0	0	0	0	4	12	0	0	0	0	0	0	0	0	0	0	0	2	0	0	0	0	6	0	0	0	0	0	0	0	0	0
ENSMUSG00000018238.6	420	326	266	450	118	182	24	300	90	308	252	348	276	252	48	156	418	126	204	20	710	288	568	114	218	220	862	242	260	330	94	330	76	62	242	156	24	108	46	600	222	242	36	158	102	134	118	102	124
ENSMUSG00000018239.9	34	18	0	14	0	2	0	10	2	18	52	4	16	22	18	12	56	12	18	0	18	20	24	20	6	6	60	16	12	20	10	10	2	0	4	22	4	12	0	28	8	20	0	6	0	2	4	8	4
ENSMUSG00000018286.6	28	4	8	8	4	0	0	30	4	4	2	2	2	8	6	4	2	6	6	2	20	8	22	6	2	0	78	10	4	22	2	6	2	4	12	4	2	2	0	12	12	8	2	0	0	0	58	14	22
ENSMUSG00000018287.12	2	0	2	2	0	8	2	0	4	0	0	4	2	6	2	4	0	0	0	0	4	0	28	4	0	16	6	2	2	0	2	2	0	0	0	0	0	0	0	0	0	0	0	0	0	0	2	4	6
ENSMUSG00000018293.4	40	32	14	20	4	18	2	34	8	18	6	22	18	50	16	34	26	6	16	2	114	30	58	24	14	4	112	6	28	118	22	18	22	6	22	16	10	8	4	30	14	28	8	16	8	12	14	4	8
ENSMUSG00000018322.10	4	6	2	0	0	0	0	30	0	2	0	6	0	2	4	4	2	4	14	0	6	10	4	2	6	2	12	8	2	6	4	0	8	8	6	4	4	18	2	26	2	0	2	4	0	0	2	18	2
ENSMUSG00000018326.9	12	26	6	10	6	6	2	8	6	2	16	60	16	4	14	10	24	0	8	2	66	114	44	6	8	0	52	16	10	24	6	6	8	0	6	2	0	8	0	18	10	26	2	6	0	0	10	16	12
ENSMUSG00000018334.18	8	6	6	8	8	8	0	2	0	6	18	12	4	4	2	4	18	0	2	2	16	12	20	10	6	14	48	0	2	12	8	4	8	0	2	2	10	2	0	12	4	2	0	2	2	0	2	12	4
ENSMUSG00000018339.11	36	16	8	4	2	2	0	2	0	6	8	10	4	4	44	0	2	2	6	2	58	10	6	0	10	6	64	2	18	10	2	16	4	0	8	12	2	4	0	8	10	8	2	0	0	2	6	4	2
ENSMUSG00000018340.13	26	14	20	18	2	10	2	6	2	4	2	8	2	2	6	6	2	4	8	0	22	4	14	6	0	6	28	6	8	20	2	4	2	0	0	6	0	4	0	14	4	0	2	0	0	0	4	8	4
ENSMUSG00000018347.16	24	26	10	2	2	2	0	0	0	2	2	4	6	2	4	70	16	6	2	0	4	0	6	0	6	2	2	4	0	0	14	2	0	2	0	0	0	0	0	6	8	6	0	2	0	0	8	2	6
ENSMUSG00000018362.14	44	68	32	84	30	24	4	32	20	164	54	40	22	52	14	28	20	24	20	4	88	38	72	20	54	36	128	56	76	40	8	18	6	4	24	40	4	12	4	72	44	28	6	2	6	10	32	24	198
ENSMUSG00000018363.16	34	4	6	16	0	4	0	14	12	18	12	8	8	12	8	18	4	14	0	2	24	10	10	2	12	0	22	14	4	12	0	2	2	4	4	4	2	0	0	16	14	12	2	0	8	4	0	18	0
ENSMUSG00000018372.13	6	0	0	4	0	0	0	0	0	0	0	8	2	12	6	10	0	0	4	0	6	4	8	2	2	6	8	2	0	2	0	0	6	0	2	0	0	2	0	2	0	0	0	0	0	0	0	0	2
ENSMUSG00000018379.17	4	0	0	2	2	2	0	6	4	0	0	4	2	2	2	4	4	0	2	0	50	4	10	2	0	0	10	2	2	2	0	2	2	0	2	0	0	2	0	8	0	4	0	2	2	0	8	0	4
ENSMUSG00000018401.17	26	4	2	16	2	0	0	18	20	18	6	16	6	14	12	16	38	4	2	0	44	30	28	12	2	4	28	2	8	6	6	2	0	2	8	2	2	10	0	8	4	4	2	0	2	0	24	8	10
ENSMUSG00000018412.16	10	10	6	36	6	4	2	4	2	16	10	42	10	10	6	4	12	4	0	2	12	6	10	2	6	2	36	0	4	10	2	4	0	0	2	4	2	0	4	12	6	8	2	0	0	0	0	0	4
ENSMUSG00000018415.14	34	8	12	4	0	2	2	4	2	14	10	16	14	2	2	0	34	0	4	0	28	32	50	2	4	10	16	0	6	0	2	4	2	2	0	6	2	12	0	8	0	2	0	0	2	4	2	10	4
ENSMUSG00000018427.8	6	8	2	14	2	4	0	18	16	10	10	16	18	10	6	26	0	0	2	0	20	18	48	8	2	18	32	6	6	2	4	8	0	0	0	8	0	14	2	4	2	4	0	2	2	4	26	4	12
ENSMUSG00000018428.15	48	32	74	22	4	6	0	32	20	26	20	30	10	18	12	14	40	4	50	2	70	24	32	38	18	30	54	12	26	58	14	16	14	6	18	18	6	6	2	88	32	18	0	2	0	8	10	4	26
ENSMUSG00000018446.8	22	6	4	8	2	0	2	6	2	2	4	8	2	2	2	0	2	0	2	0	16	10	8	6	0	4	26	2	12	2	0	2	6	8	10	0	2	2	4	8	10	4	0	0	0	0	2	0	4
ENSMUSG00000018449.12	0	0	0	0	0	0	0	0	0	0	0	4	0	0	0	0	4	0	0	0	4	2	0	0	0	0	4	0	0	0	0	0	0	0	0	0	0	0	0	0	0	0	0	0	0	0	0	0	0
ENSMUSG00000018476.7	222	62	66	42	14	10	8	60	32	104	126	88	80	108	22	44	98	18	32	2	174	94	100	58	14	62	232	24	104	64	6	20	52	10	28	42	10	12	2	42	40	50	6	14	4	78	26	28	64
ENSMUSG00000018481.9	0	2	0	2	0	0	4	8	8	6	0	2	0	0	0	4	2	0	4	0	20	16	2	0	0	0	12	0	2	6	2	0	8	2	4	0	0	0	2	12	0	0	0	0	0	0	0	0	0
ENSMUSG00000018509.8	2	0	0	8	0	0	0	0	0	2	6	0	4	4	6	2	0	2	0	0	14	6	30	6	2	8	12	0	4	4	4	2	0	0	4	2	2	26	4	8	2	14	0	0	0	0	12	6	2
ENSMUSG00000018554.13	90	40	28	70	18	16	4	6	10	28	26	34	26	28	14	20	46	32	24	2	102	36	52	12	16	12	114	14	12	30	4	6	20	8	18	18	6	14	0	70	8	48	0	2	2	4	20	14	20
ENSMUSG00000018559.16	6	6	4	0	0	0	0	0	0	4	4	0	0	4	2	2	0	2	0	0	4	0	4	2	0	0	6	6	0	0	0	2	0	0	0	2	0	2	0	2	0	0	0	0	0	0	0	0	0
ENSMUSG00000018565.17	8	4	2	4	0	2	0	0	2	2	10	4	4	12	0	0	0	0	0	0	22	2	8	0	2	0	22	0	2	12	2	2	2	2	10	0	0	0	0	8	0	0	2	0	0	0	2	0	0
ENSMUSG00000018567.14	4	0	0	0	0	0	0	4	0	0	0	4	0	2	0	0	2	2	0	0	0	0	4	0	0	0	0	2	0	4	6	0	0	0	0	2	0	0	0	0	2	2	0	0	0	0	0	0	2
ENSMUSG00000018569.12	0	2	2	0	0	0	0	68	0	2	0	0	0	4	0	0	0	0	0	0	4	0	0	0	0	0	0	0	0	0	0	0	2	4	12	0	0	0	0	0	0	0	0	0	0	0	2	0	0
ENSMUSG00000018572.10	14	8	6	0	6	0	6	8	2	8	10	14	4	8	2	8	8	0	6	4	48	12	8	2	2	0	46	4	8	0	0	4	4	4	0	14	2	8	2	4	4	2	2	0	0	0	20	18	16
ENSMUSG00000018585.9	8	6	28	0	6	0	0	4	2	10	2	16	18	6	0	4	26	4	10	2	10	6	4	4	4	4	24	0	4	6	6	6	20	10	18	0	2	2	6	6	6	2	2	2	0	0	4	2	4
ENSMUSG00000018648.15	14	6	0	14	8	30	6	50	2	6	20	66	16	14	22	8	36	6	2	2	54	12	50	26	8	6	174	14	46	14	4	2	4	4	4	46	2	16	2	20	2	8	8	6	2	8	10	12	12
ENSMUSG00000018651.14	2	4	0	2	0	2	0	0	0	0	2	0	0	0	0	0	0	0	0	0	4	0	4	0	0	2	14	2	0	0	0	0	2	0	0	0	0	0	0	8	4	2	4	0	0	0	0	0	0
ENSMUSG00000018659.12	16	0	0	0	0	0	0	0	0	0	2	0	4	0	0	0	0	2	0	2	6	0	0	2	0	28	18	2	0	0	0	0	0	0	0	0	0	0	0	0	0	0	0	0	0	0	0	0	0
ENSMUSG00000018661.17	34	4	10	2	2	0	0	0	0	2	0	4	0	0	0	0	0	4	0	0	8	6	4	0	0	0	6	0	0	0	0	2	0	0	4	0	0	0	0	2	0	0	0	0	0	0	0	0	0
ENSMUSG00000018666.13	2	2	4	12	2	2	0	0	0	0	2	0	0	0	0	0	2	0	2	0	18	4	8	6	4	0	18	0	0	0	2	0	0	2	0	2	0	0	0	4	0	0	0	0	0	4	0	0	0
ENSMUSG00000018677.9	14	0	2	2	0	2	0	6	0	0	12	4	6	8	2	8	0	2	8	0	24	8	8	16	8	2	54	14	8	2	24	4	0	2	20	2	0	16	0	6	8	6	4	0	0	0	0	0	0
ENSMUSG00000018697.14	10	2	6	4	0	0	2	4	28	12	0	0	4	0	0	0	0	0	4	0	0	4	0	0	2	0	30	0	0	4	0	0	0	0	0	4	0	0	0	2	0	0	2	0	0	0	8	0	0
ENSMUSG00000018727.19	68	86	44	54	30	30	6	36	32	180	72	100	134	96	38	40	248	136	228	10	450	136	316	32	30	32	268	54	130	150	54	76	36	52	80	48	8	58	2	96	92	38	2	16	24	10	74	112	80
ENSMUSG00000018733.10	10	18	2	0	0	0	0	2	0	4	0	2	2	0	0	0	0	0	0	0	4	4	0	4	2	0	26	0	16	2	0	0	2	0	6	4	2	14	0	6	0	2	0	0	0	0	0	0	4
ENSMUSG00000018736.14	36	22	20	36	4	4	0	4	2	12	16	20	4	10	6	6	16	2	10	0	50	86	34	6	8	0	32	16	36	26	8	2	0	2	2	46	4	16	2	22	26	18	2	2	0	0	8	22	16
ENSMUSG00000018740.14	4	4	2	0	4	0	0	0	0	0	2	4	2	4	2	0	0	0	0	0	10	6	8	0	6	4	14	4	2	10	2	0	2	0	2	2	0	0	0	6	0	2	0	0	0	0	0	0	6
ENSMUSG00000018765.5	50	12	34	8	4	4	0	12	12	22	18	14	26	10	8	18	2	8	4	2	50	28	26	0	16	8	58	6	8	36	2	4	10	0	14	10	0	4	2	32	14	6	0	24	48	40	14	14	36
ENSMUSG00000018770.9	0	0	0	2	4	0	0	0	0	2	14	2	4	0	0	0	0	0	0	0	0	0	2	0	0	0	12	0	0	6	6	2	0	4	2	4	6	0	0	8	2	4	0	0	0	0	22	6	4
ENSMUSG00000018796.13	6	4	0	0	0	0	0	0	0	4	8	10	4	4	0	0	0	2	2	2	42	2	10	2	8	4	28	0	2	2	4	0	2	0	40	0	0	0	0	2	2	2	0	2	4	2	2	2	2
ENSMUSG00000018819.10	10	16	10	4	0	0	0	6	6	4	4	0	4	8	0	4	2	0	0	0	12	0	10	0	0	6	8	0	0	20	0	4	0	0	2	0	0	0	0	8	0	2	0	0	0	2	0	0	4
ENSMUSG00000018821.3	26	0	2	0	0	2	0	2	2	2	4	0	0	0	0	4	2	0	0	2	2	0	4	2	2	0	42	4	4	0	2	2	0	0	2	2	0	0	0	2	2	4	2	0	0	0	40	2	2
ENSMUSG00000018841.17	2	0	4	4	2	0	0	2	2	2	2	10	18	40	2	20	6	10	0	0	16	12	2	2	0	4	34	6	4	2	0	24	0	0	0	0	0	0	0	6	2	8	0	0	0	0	4	2	0
ENSMUSG00000018848.4	2	2	2	4	0	0	0	4	8	0	4	4	4	2	0	8	0	0	0	2	4	4	2	0	0	0	26	2	4	0	0	0	0	2	0	2	0	0	2	0	8	0	0	0	0	0	6	4	2
ENSMUSG00000018849.6	6	4	2	2	2	0	0	0	0	2	2	14	4	2	0	0	0	0	0	0	2	0	6	2	0	0	2	4	2	4	4	0	24	12	0	0	0	0	0	6	6	6	0	0	0	0	0	0	0
ENSMUSG00000018858.15	10	6	2	6	2	0	0	0	10	0	4	2	2	0	0	2	0	0	4	0	0	6	2	0	0	6	14	0	0	2	0	12	2	0	0	0	0	0	0	4	0	0	2	0	2	0	2	2	0
ENSMUSG00000018865.9	0	0	2	6	0	0	0	2	4	8	18	2	0	4	0	2	0	0	0	0	2	0	10	0	2	10	6	0	2	2	0	0	0	0	0	0	4	0	0	0	0	0	0	0	0	0	4	0	0
ENSMUSG00000018899.16	24	14	14	10	14	4	0	8	6	16	18	18	12	6	6	8	12	14	18	0	12	14	14	2	6	4	82	14	22	14	8	6	2	10	6	18	6	16	0	24	12	16	4	10	4	6	10	6	18
ENSMUSG00000018921.11	10	10	0	16	8	8	10	124	4	24	24	12	38	62	8	20	8	14	2	6	32	28	40	36	18	8	94	12	12	22	12	8	0	0	6	2	0	0	2	62	16	26	4	18	2	12	16	6	6
ENSMUSG00000018923.13	2	8	6	12	10	0	0	2	0	4	0	0	0	0	0	0	0	0	0	0	2	0	2	0	0	0	0	0	2	0	0	2	0	0	0	0	0	0	0	0	0	0	0	0	0	0	0	0	0
ENSMUSG00000018931.3	164	38	148	54	20	20	4	84	20	32	120	74	58	94	24	44	40	24	6	2	210	62	172	20	20	66	110	24	16	70	10	12	20	20	68	34	8	16	10	106	32	72	10	66	10	26	38	40	54
ENSMUSG00000018965.11	6	110	8	2	0	0	0	0	0	0	0	4	2	2	0	2	2	0	0	0	6	24	8	0	0	4	32	8	8	6	0	0	2	2	6	0	0	18	0	0	2	10	0	4	4	0	2	6	0
ENSMUSG00000018974.7	48	42	54	22	16	28	2	16	22	46	20	28	74	118	40	62	30	6	8	4	128	42	60	48	12	14	62	18	14	62	20	26	18	2	14	22	2	36	4	36	22	52	0	6	6	50	26	26	110
ENSMUSG00000018983.9	16	6	10	12	0	4	2	14	2	8	34	10	10	10	0	6	2	4	24	2	22	6	66	4	6	2	50	4	16	24	0	14	4	0	18	4	0	0	0	8	6	4	6	0	0	0	10	4	32
ENSMUSG00000018999.14	8	34	8	8	2	0	0	10	14	12	6	2	8	4	2	2	0	0	0	2	40	16	44	10	8	2	60	4	12	6	2	2	4	0	0	0	0	0	2	8	6	8	2	0	2	0	6	12	0
ENSMUSG00000019039.14	0	0	6	0	0	0	0	0	0	0	0	0	0	0	0	2	14	0	0	2	2	0	2	0	0	0	4	0	0	0	0	0	0	0	6	0	0	0	0	0	0	0	2	0	0	0	0	0	0
ENSMUSG00000019054.13	2	4	4	0	0	0	0	4	0	2	0	2	0	0	0	0	0	4	4	0	2	4	0	0	0	0	6	8	4	0	0	0	0	0	0	2	0	0	0	2	4	16	0	0	0	0	0	0	0
ENSMUSG00000019066.13	32	24	22	18	6	6	10	16	12	66	24	64	20	8	8	20	16	0	2	8	58	18	54	16	16	24	76	26	10	14	16	10	8	2	20	14	6	16	2	32	14	4	4	4	8	22	8	24	40
ENSMUSG00000019087.13	20	26	22	12	12	6	2	6	8	16	12	22	26	10	10	10	24	12	8	0	18	28	12	10	16	8	24	14	12	12	8	16	10	10	6	14	12	4	0	10	14	10	2	12	10	12	10	12	10
ENSMUSG00000019139.10	2	4	0	0	6	0	0	10	12	6	8	6	4	8	0	6	0	0	0	0	0	2	12	0	4	4	10	2	0	4	2	0	4	2	8	6	0	0	0	12	0	4	0	4	0	4	2	0	0
ENSMUSG00000019173.11	30	12	8	0	2	2	0	22	10	6	10	14	34	10	6	6	2	2	8	0	28	10	6	0	8	2	42	6	4	8	2	4	4	2	6	14	6	8	4	12	8	32	2	2	0	6	22	18	22
ENSMUSG00000019179.10	4	10	4	14	10	4	2	18	0	6	14	16	6	22	14	40	10	12	6	0	12	2	4	4	2	2	14	0	2	2	0	2	14	2	12	4	0	10	0	16	6	14	2	0	0	0	2	4	22
ENSMUSG00000019188.16	38	20	14	36	8	14	4	32	12	80	42	22	22	26	6	16	30	12	14	4	132	78	98	20	12	36	130	16	20	18	12	22	4	2	50	4	4	12	2	30	12	24	0	18	2	8	16	12	18
ENSMUSG00000019189.13	6	4	6	2	0	2	0	4	0	4	2	2	0	6	0	4	48	8	46	0	12	2	8	4	0	4	12	0	6	2	0	4	4	2	6	4	0	6	2	4	2	4	2	4	0	4	4	0	2
ENSMUSG00000019210.10	28	20	12	16	4	0	0	6	0	14	10	0	6	0	4	10	6	4	4	2	20	2	28	2	6	4	16	10	8	14	2	0	10	6	18	0	2	0	0	8	0	2	0	2	6	2	8	2	26
ENSMUSG00000019256.17	4	2	0	50	0	4	0	10	2	2	2	6	2	10	0	4	6	0	0	0	24	88	24	6	2	0	16	0	2	4	6	4	6	0	0	2	0	2	0	10	2	0	0	0	0	0	2	12	4
ENSMUSG00000019261.3	8	4	4	10	2	0	0	10	6	4	6	4	2	24	2	2	2	10	0	2	8	14	14	2	2	6	36	4	0	2	0	0	0	0	0	38	0	4	2	6	0	10	4	0	2	0	4	6	0
ENSMUSG00000019297.9	12	12	0	0	0	0	0	0	0	0	0	0	2	4	0	2	0	0	0	0	14	4	6	0	0	0	12	4	0	6	0	0	0	8	0	0	0	0	0	4	0	0	0	0	0	0	2	4	2
ENSMUSG00000019338.13	0	10	12	6	0	0	0	6	16	2	16	8	8	0	0	0	4	0	0	0	44	12	18	2	2	2	34	2	4	14	0	4	8	0	4	2	0	2	0	6	14	6	2	4	0	0	8	8	6
ENSMUSG00000019362.8	20	8	6	12	4	0	2	4	4	8	2	10	6	6	0	0	6	4	2	0	12	12	6	4	0	2	8	0	0	6	6	4	0	0	2	10	2	6	0	14	0	4	0	0	0	0	46	22	86
ENSMUSG00000019370.10	18	10	4	12	0	0	0	4	0	0	2	6	2	0	0	0	0	0	2	0	14	2	4	0	2	0	14	0	2	0	0	2	2	2	0	4	2	0	0	2	0	0	0	0	0	0	0	2	0
ENSMUSG00000019373.11	0	4	0	2	0	0	0	2	0	0	2	0	0	0	0	0	8	0	2	0	4	0	2	0	0	0	18	0	4	0	0	8	2	0	0	2	0	2	0	0	4	0	0	0	0	2	2	0	2
ENSMUSG00000019428.16	14	2	0	10	2	0	0	4	2	0	4	2	6	8	6	10	6	2	0	0	22	18	14	2	6	6	10	16	4	18	4	36	0	0	0	4	2	2	0	14	2	2	0	10	0	4	10	4	8
ENSMUSG00000019432.15	10	54	24	10	4	8	0	0	6	6	16	0	12	8	6	2	4	4	4	2	12	28	10	14	0	0	32	10	6	4	4	6	2	26	4	6	0	2	0	16	12	24	0	0	0	0	2	8	18
ENSMUSG00000019470.12	6	0	10	6	2	0	0	0	0	4	2	4	8	2	0	2	0	0	0	0	4	4	8	0	0	0	14	2	0	4	0	62	0	0	2	18	2	2	0	18	6	0	0	0	0	0	0	0	2
ENSMUSG00000019478.16	8	0	0	2	0	0	0	0	2	6	2	0	16	0	0	2	0	6	2	0	22	4	4	2	2	4	2	0	0	0	4	4	0	2	0	0	0	0	0	2	0	0	0	4	0	0	0	4	0
ENSMUSG00000019494.14	4	4	20	8	0	2	0	4	0	0	0	0	4	0	0	2	0	0	2	0	8	0	2	8	14	2	12	0	0	12	8	4	4	2	6	2	2	6	0	0	0	0	0	0	0	0	2	6	2
ENSMUSG00000019505.7	90	74	54	106	108	46	0	16	26	30	14	30	16	30	30	42	22	14	34	2	88	54	98	18	46	32	118	24	32	46	20	58	12	12	68	24	6	20	2	74	46	32	2	26	12	24	52	80	54
ENSMUSG00000019528.18	100	70	24	78	52	28	6	54	14	76	28	52	52	50	10	34	58	38	24	6	184	80	98	44	58	34	204	48	48	78	24	38	32	40	48	60	2	44	2	68	34	34	6	20	8	12	92	32	30
ENSMUSG00000019659.8	10	4	0	0	0	0	0	6	0	4	0	2	2	2	34	4	4	0	0	0	0	2	4	0	2	4	0	0	0	2	2	2	0	0	0	2	0	0	0	0	0	0	0	0	2	0	0	0	0
ENSMUSG00000019689.4	6	4	0	6	0	0	0	0	0	0	4	8	22	2	2	0	2	26	2	0	46	0	14	0	0	0	12	8	8	4	4	0	0	0	0	0	0	2	0	8	6	0	0	4	0	0	6	8	16
ENSMUSG00000019710.13	2	0	0	0	0	0	2	0	0	0	4	0	0	14	2	0	0	0	0	0	4	4	6	0	0	4	8	0	4	4	4	6	0	0	0	6	0	20	0	2	2	0	0	2	0	0	12	0	2
ENSMUSG00000019715.14	34	42	20	70	4	2	0	20	4	30	98	40	28	58	26	42	48	20	6	2	122	32	78	26	6	14	94	12	20	24	8	2	2	0	6	8	0	6	8	40	6	4	4	10	6	42	10	28	28
ENSMUSG00000019734.16	4	14	4	4	0	2	2	2	2	6	2	0	8	12	0	0	0	0	0	0	6	0	4	0	2	2	6	2	0	2	0	0	6	2	2	0	0	2	0	0	0	0	0	0	0	0	0	0	0
ENSMUSG00000019738.15	16	8	0	2	2	0	0	20	2	0	0	6	2	4	10	0	6	6	0	4	8	8	8	6	0	4	66	12	46	2	0	12	2	6	22	4	0	0	0	12	18	18	2	0	0	2	4	4	2
ENSMUSG00000019768.16	44	2	22	0	8	0	0	2	8	4	0	2	4	0	0	0	0	0	2	0	20	2	4	0	6	0	4	2	4	28	0	2	0	0	2	0	0	4	0	4	10	10	0	0	0	0	2	0	0
ENSMUSG00000019773.7	4	2	0	4	0	0	0	4	0	18	0	0	0	2	0	0	2	0	0	0	6	6	26	10	2	2	22	6	4	4	6	0	0	0	2	0	2	8	0	6	2	4	2	0	0	2	2	8	4
ENSMUSG00000019777.16	16	4	14	2	2	0	2	2	2	4	2	4	4	2	0	0	0	0	0	0	10	8	4	0	0	0	0	2	4	6	0	10	2	0	0	2	0	2	0	4	0	6	0	0	0	0	2	8	0
ENSMUSG00000019782.10	0	0	2	0	4	2	0	6	2	2	10	2	2	0	0	0	0	0	0	0	0	0	0	0	2	0	0	0	0	0	0	0	0	0	0	0	0	0	0	0	0	0	0	0	0	0	0	0	0
ENSMUSG00000019785.14	0	4	0	4	0	2	2	2	4	6	4	4	0	0	4	2	0	0	0	0	8	0	2	0	0	0	0	0	0	0	0	0	0	0	2	0	0	0	0	0	0	2	0	0	0	0	0	0	0
ENSMUSG00000019790.17	44	12	6	2	2	0	0	10	4	2	6	6	26	10	10	0	6	6	10	0	30	8	16	14	10	8	24	10	6	0	0	6	4	2	28	6	0	6	0	4	10	0	2	4	0	2	6	2	2
ENSMUSG00000019791.12	0	0	0	0	0	0	0	0	0	0	0	0	0	2	0	0	2	2	0	0	0	0	0	0	0	0	18	0	0	0	0	0	0	0	0	0	0	0	0	6	2	2	2	0	0	0	4	0	0
ENSMUSG00000019794.13	0	6	6	0	0	0	0	2	0	4	0	2	0	2	0	0	0	0	0	4	4	2	6	0	2	2	24	6	10	6	0	2	0	0	0	2	2	0	0	6	0	0	4	2	10	2	0	0	0
ENSMUSG00000019795.17	4	2	4	0	2	0	0	2	0	2	0	2	4	6	2	8	2	0	18	0	6	0	0	2	0	0	16	2	0	0	0	0	2	0	6	0	0	0	0	6	6	6	0	2	2	2	2	4	0
ENSMUSG00000019796.12	2	2	8	10	0	0	2	0	0	0	8	6	2	2	4	2	0	0	4	0	30	6	20	8	0	0	16	0	0	0	0	2	0	0	0	6	2	4	0	24	4	0	0	2	0	2	8	12	4
ENSMUSG00000019803.11	14	18	4	14	2	0	0	2	10	10	8	24	14	6	6	0	10	2	0	0	26	4	10	2	4	2	28	18	10	10	6	12	0	8	4	2	2	6	0	28	2	8	0	2	2	2	0	0	8
ENSMUSG00000019804.12	12	8	6	20	4	8	0	6	2	16	14	2	4	6	6	2	4	2	0	0	14	24	12	10	2	0	20	4	2	16	6	22	0	0	10	4	0	4	2	14	16	16	0	0	0	2	2	16	6
ENSMUSG00000019806.13	6	10	8	6	0	0	2	0	0	0	0	0	0	0	0	0	0	0	0	0	2	0	6	0	0	0	6	0	4	0	0	0	0	0	2	0	2	10	4	4	2	0	0	0	0	0	2	0	2
ENSMUSG00000019813.16	0	0	0	8	0	2	0	0	0	0	0	2	2	0	0	0	0	0	0	0	16	2	2	2	8	0	0	0	0	0	0	0	6	4	0	0	0	0	0	0	0	0	0	0	0	0	2	0	4
ENSMUSG00000019818.15	10	4	20	8	0	10	0	12	12	16	24	12	8	8	14	10	6	2	6	0	26	4	10	4	10	10	24	6	4	8	2	2	2	10	2	20	0	0	0	32	2	10	0	0	0	0	2	4	8
ENSMUSG00000019831.14	0	0	0	0	0	0	0	0	0	4	2	2	4	2	0	0	8	2	4	0	8	0	2	0	0	2	4	14	4	6	2	0	4	2	0	0	0	0	0	8	2	2	2	0	0	0	0	0	0
ENSMUSG00000019832.5	0	0	2	2	6	6	0	0	0	0	8	2	0	0	0	0	2	0	0	0	94	8	10	0	6	2	4	0	0	2	4	6	0	0	2	0	0	0	0	2	2	4	0	0	0	0	10	4	16
ENSMUSG00000019838.11	6	8	16	18	4	10	2	4	2	58	6	18	10	6	8	0	30	14	2	0	52	38	42	10	12	24	46	10	10	12	0	4	4	2	2	16	4	14	0	8	2	0	0	4	0	0	4	6	6
ENSMUSG00000019843.14	18	12	32	6	0	2	0	8	22	12	18	16	12	12	4	8	10	2	2	2	30	12	14	4	36	4	32	4	18	12	0	12	4	0	2	4	0	0	0	16	4	10	0	2	0	4	4	14	6
ENSMUSG00000019845.8	2	16	2	0	0	0	2	0	0	12	2	2	2	16	0	20	0	0	0	0	0	4	2	0	0	0	2	6	2	0	0	0	0	0	0	0	0	0	0	0	0	0	0	0	0	0	0	0	0
ENSMUSG00000019849.11	8	6	0	6	0	0	0	14	10	0	24	16	68	2	10	4	12	6	6	0	8	0	8	12	4	10	50	2	14	64	28	64	4	2	24	4	2	10	2	6	4	0	2	4	6	2	4	0	4
ENSMUSG00000019852.7	0	4	2	10	0	2	2	12	10	18	24	14	12	16	10	0	4	6	12	0	20	6	6	8	2	0	30	12	2	4	2	2	4	4	8	0	0	0	2	8	4	4	0	2	10	14	6	10	8
ENSMUSG00000019854.17	14	2	2	6	2	0	0	6	14	18	48	14	70	10	0	22	8	0	2	2	76	10	26	6	4	8	28	2	0	4	2	0	8	12	8	6	2	2	0	10	2	0	2	0	0	2	6	4	8
ENSMUSG00000019856.14	2	0	0	0	0	0	0	4	2	2	0	0	0	0	0	0	6	86	46	0	10	2	4	4	0	0	34	2	4	0	0	0	0	0	0	4	0	0	2	0	0	0	0	24	26	62	0	0	0
ENSMUSG00000019857.7	0	0	10	0	0	0	0	2	0	4	0	2	0	0	0	0	0	0	2	0	0	2	6	0	0	2	34	4	4	10	2	2	0	0	0	0	0	0	0	8	0	0	2	0	0	0	0	0	2
ENSMUSG00000019866.15	46	8	10	2	0	0	0	4	2	82	16	26	18	16	4	8	2	0	2	6	34	8	6	10	6	4	114	12	14	6	2	2	6	12	2	6	0	6	0	16	12	10	0	2	0	4	6	8	12
ENSMUSG00000019868.16	12	22	10	18	0	2	2	28	0	2	4	0	0	0	2	4	8	0	0	2	32	2	4	6	0	6	20	86	4	0	0	0	4	0	24	4	0	0	2	4	2	4	0	0	2	0	0	2	30
ENSMUSG00000019877.10	10	0	12	2	0	2	0	4	2	0	0	2	2	4	0	2	0	0	0	0	4	0	0	6	10	12	10	0	0	0	0	0	0	0	0	0	0	0	0	0	6	6	0	0	0	0	16	4	0
ENSMUSG00000019891.15	232	78	102	2	0	0	0	2	2	2	0	2	4	0	2	0	0	0	0	0	2	0	0	0	0	2	12	2	0	2	0	0	0	0	0	2	0	0	0	2	2	0	0	0	2	0	0	2	0
ENSMUSG00000019899.17	14	18	24	2	0	0	2	20	6	24	6	12	6	2	0	6	6	0	14	0	38	14	32	0	4	2	8	2	0	4	2	6	0	2	0	0	0	2	2	10	12	2	0	2	0	4	38	6	12
ENSMUSG00000019907.10	10	6	2	10	0	0	4	2	4	12	8	24	22	8	4	12	2	4	10	2	20	12	6	20	12	4	46	2	8	16	0	4	14	12	8	22	0	2	0	6	6	8	0	4	4	2	2	0	2
ENSMUSG00000019916.14	2	0	2	0	0	0	4	6	12	4	16	0	0	2	18	0	0	2	0	0	18	6	36	2	2	6	6	2	0	8	4	2	6	2	8	0	0	0	0	18	6	2	0	0	0	0	0	0	0
ENSMUSG00000019923.14	6	0	0	10	2	0	0	0	12	0	8	0	2	4	2	2	2	0	0	0	6	4	6	0	0	0	32	4	4	0	8	6	2	0	0	0	0	8	2	4	0	0	2	2	2	0	30	4	0
ENSMUSG00000019942.13	8	4	2	2	0	2	0	0	4	2	0	2	2	8	2	0	10	0	2	0	4	2	4	0	2	0	0	0	0	6	12	2	0	12	2	2	0	0	2	10	0	2	0	0	0	0	0	0	0
ENSMUSG00000019943.10	10	8	0	2	0	10	0	4	6	20	8	2	4	6	2	2	2	0	2	0	6	4	4	4	0	0	6	0	2	2	20	6	0	0	2	0	0	4	0	2	0	4	0	0	0	0	0	2	22
ENSMUSG00000019947.10	32	14	56	30	4	6	0	12	12	18	16	16	12	2	2	14	16	12	4	0	34	20	8	22	4	8	50	4	4	28	8	4	4	0	6	4	0	6	4	24	8	10	0	0	0	0	2	6	8
ENSMUSG00000019952.15	2	0	20	0	0	0	0	0	0	0	6	0	0	4	0	6	2	0	2	0	0	2	2	2	0	0	2	18	0	2	0	0	2	2	22	0	0	0	0	18	2	0	0	0	0	0	2	0	0
ENSMUSG00000019961.17	12	4	4	0	4	4	0	6	0	6	4	4	24	10	4	4	0	10	0	0	20	2	18	2	4	0	16	2	2	42	0	4	38	2	0	0	2	20	0	8	0	6	0	6	2	0	8	0	2
ENSMUSG00000019969.14	38	26	18	34	16	14	2	14	2	26	16	16	10	10	0	4	12	0	18	6	36	18	16	12	6	10	110	18	10	24	6	16	4	18	10	20	2	34	4	24	8	8	4	2	0	2	8	12	36
ENSMUSG00000019970.15	0	0	0	0	0	0	0	0	0	2	2	0	4	0	0	0	0	0	0	0	2	0	4	2	0	0	24	6	0	0	0	0	0	0	0	0	0	0	0	2	0	0	0	2	84	2	2	2	0
ENSMUSG00000019978.16	10	0	0	20	0	2	0	2	4	8	16	12	4	10	78	8	6	2	8	2	52	8	8	2	4	2	26	0	2	0	0	0	4	0	2	2	2	0	0	2	0	0	0	0	0	0	4	10	4
ENSMUSG00000019984.16	2	4	10	2	4	0	0	10	2	4	8	8	2	10	2	4	12	0	0	0	10	18	6	4	6	2	32	4	12	12	2	2	6	4	18	0	0	0	2	4	4	4	0	2	0	0	8	4	6
ENSMUSG00000019988.7	10	6	2	16	4	4	0	0	0	0	8	8	16	6	0	0	0	0	0	2	8	4	0	4	0	2	18	2	2	2	4	4	2	0	0	6	0	4	0	2	2	4	2	0	0	0	2	0	0
ENSMUSG00000019992.8	4	0	4	4	0	0	2	2	0	4	8	6	4	0	2	8	2	2	0	0	0	0	0	6	0	2	12	0	0	10	0	0	0	0	0	2	0	0	0	4	4	16	0	0	2	0	4	6	2
ENSMUSG00000019996.17	4	0	16	8	2	0	0	34	2	6	10	6	18	2	10	0	8	2	4	0	12	4	6	0	0	6	14	0	6	2	0	4	2	0	6	2	0	4	0	18	8	2	0	2	0	2	0	4	0
ENSMUSG00000020003.16	2	2	14	4	0	4	4	2	0	2	2	0	2	26	10	4	0	0	2	2	28	28	46	0	2	0	14	2	2	0	0	0	0	0	2	4	0	6	0	8	2	26	4	0	12	6	0	6	2
ENSMUSG00000020015.10	8	2	0	8	0	4	0	2	4	0	0	4	2	2	0	0	2	2	0	0	2	4	6	2	0	14	0	0	2	2	0	0	0	0	2	0	0	0	0	6	0	0	0	2	0	2	0	0	4
ENSMUSG00000020018.6	0	0	0	0	0	0	0	0	0	0	0	0	0	0	0	0	0	0	0	0	0	0	0	0	0	0	0	0	0	0	0	0	0	0	0	0	0	0	0	0	0	0	0	0	0	0	0	0	0
ENSMUSG00000020021.4	26	10	24	40	4	6	4	18	2	4	24	46	28	12	2	18	22	6	4	4	70	16	46	18	6	14	56	4	14	20	6	14	4	2	8	20	8	22	4	26	18	28	0	14	4	10	6	4	8
ENSMUSG00000020023.18	38	6	24	20	4	4	0	18	12	28	18	26	130	14	8	2	10	10	18	12	20	14	62	28	8	6	194	14	24	28	2	66	2	4	16	28	2	6	0	32	10	28	6	0	4	2	4	8	2
ENSMUSG00000020024.7	2	4	6	2	2	0	0	2	4	22	4	4	0	0	2	0	0	2	0	0	22	2	8	2	0	0	10	0	2	8	6	0	0	0	0	28	0	0	0	6	0	2	0	2	0	0	2	4	0
ENSMUSG00000020029.6	14	4	6	0	0	4	4	2	4	2	0	0	0	4	4	2	2	0	0	0	24	0	8	2	0	2	14	4	18	2	0	0	18	6	4	8	6	14	2	22	0	10	0	4	0	0	0	0	2
ENSMUSG00000020038.10	110	24	32	10	2	4	0	14	2	26	20	50	24	20	12	84	20	2	4	4	84	38	138	18	30	10	86	22	6	14	10	22	10	8	18	2	0	24	2	54	18	36	2	4	6	8	56	14	32
ENSMUSG00000020048.13	0	4	0	0	0	2	0	0	0	0	0	0	2	0	0	0	0	0	0	0	4	0	6	2	0	2	2	0	0	0	0	0	0	0	0	2	0	0	0	4	0	10	0	2	2	0	0	0	2
ENSMUSG00000020063.16	0	0	6	0	0	0	0	12	2	0	0	0	2	6	0	12	0	0	0	2	6	4	4	6	0	12	40	4	4	8	0	6	0	2	0	6	0	0	0	8	4	2	0	0	0	0	0	0	2
ENSMUSG00000020077.14	2	0	2	0	2	2	0	0	4	0	0	0	0	0	0	0	2	2	0	0	4	0	2	2	0	0	4	2	2	10	0	2	2	0	4	0	0	2	0	2	2	0	0	0	0	0	0	0	0
ENSMUSG00000020078.16	20	24	2	10	8	2	0	2	16	4	6	2	4	2	4	2	6	10	10	0	26	10	16	0	0	6	14	0	0	4	0	0	4	6	4	2	4	0	0	34	0	6	0	8	2	10	6	14	2
ENSMUSG00000020079.15	0	2	14	4	2	0	0	4	0	2	0	2	10	0	2	0	0	4	0	2	4	8	4	0	4	0	8	0	0	2	6	0	8	4	14	0	0	0	0	6	2	4	2	0	0	0	2	0	0
ENSMUSG00000020083.13	62	32	30	40	6	6	4	24	0	34	62	52	40	46	8	14	16	0	8	0	134	52	84	20	34	40	96	8	12	66	18	14	24	8	26	6	4	36	10	32	18	10	2	8	6	4	40	12	52
ENSMUSG00000020087.5	20	2	6	4	0	2	2	8	2	4	0	4	4	4	2	8	6	0	0	2	8	6	6	0	2	6	66	18	12	34	0	4	4	0	6	2	4	14	0	14	12	16	2	0	0	0	16	2	6
ENSMUSG00000020088.10	2	2	0	0	0	0	0	0	0	0	2	6	4	0	6	0	0	0	0	0	6	0	2	4	2	2	8	2	2	2	6	2	0	0	0	0	0	0	0	0	4	2	0	0	0	0	8	0	0
ENSMUSG00000020089.8	4	6	6	8	2	2	0	8	0	4	4	4	0	0	0	0	2	2	0	0	18	8	8	2	6	0	20	2	18	2	2	0	8	0	12	4	0	2	2	6	10	6	2	0	0	0	2	4	10
ENSMUSG00000020091.15	16	12	8	6	4	6	0	8	6	8	4	8	10	14	6	10	12	6	6	0	38	6	14	8	16	12	20	8	14	8	8	6	6	14	6	6	8	4	0	38	14	8	0	10	4	6	6	6	4
ENSMUSG00000020098.7	2	0	0	6	0	2	0	0	0	0	6	2	4	0	0	0	2	2	12	0	0	0	2	0	2	0	2	0	2	2	0	0	0	0	0	0	0	0	0	4	0	10	0	2	0	0	0	0	0
ENSMUSG00000020107.10	16	4	24	16	12	4	0	0	2	42	6	22	6	4	4	6	0	0	6	0	38	16	24	6	6	2	8	2	2	4	0	18	2	4	8	14	0	2	0	10	12	6	0	0	0	0	0	2	0
ENSMUSG00000020108.4	22	10	12	12	4	0	2	6	14	24	54	10	46	50	22	12	32	10	30	4	46	36	50	26	22	18	70	0	4	36	6	12	148	34	94	10	6	12	4	12	2	18	2	18	8	2	14	18	8
ENSMUSG00000020111.15	12	12	12	6	2	4	0	8	2	4	12	10	26	2	4	0	2	0	2	0	2	2	2	2	8	0	4	8	2	0	0	0	0	2	4	2	0	0	0	12	8	4	0	0	0	0	2	0	4
ENSMUSG00000020114.12	6	22	8	34	8	6	0	6	10	20	32	42	48	22	24	26	22	2	2	0	110	38	56	6	10	12	78	10	12	16	4	12	4	54	18	6	8	12	0	62	14	48	4	2	2	8	8	4	28
ENSMUSG00000020116.7	0	6	0	8	0	0	0	0	0	2	0	2	0	0	0	0	6	2	0	0	8	0	2	4	4	0	2	0	0	0	0	0	2	4	2	0	0	0	2	0	0	0	0	0	0	0	2	0	2
ENSMUSG00000020124.10	2	16	0	4	2	0	0	8	2	16	10	12	10	18	4	24	12	0	2	2	44	24	22	10	18	6	38	4	4	0	2	2	2	0	8	2	0	0	0	12	6	8	0	0	0	0	2	2	2
ENSMUSG00000020130.9	32	52	20	42	14	14	6	40	6	22	78	32	22	8	2	0	20	4	24	0	78	56	44	22	12	40	60	18	4	22	4	6	10	10	26	10	4	22	4	28	16	14	2	20	18	8	8	14	14
ENSMUSG00000020132.10	74	30	10	6	0	6	2	12	8	22	26	52	24	30	8	22	18	8	4	2	54	26	52	34	20	16	78	8	12	20	10	8	14	2	8	4	2	10	6	16	4	4	0	10	4	0	8	18	14
ENSMUSG00000020133.8	0	0	0	0	2	0	0	0	0	0	0	0	0	2	0	0	4	0	6	0	6	82	16	0	0	0	10	0	2	2	0	2	0	0	0	2	0	36	0	2	0	0	0	0	0	0	0	0	2
ENSMUSG00000020134.13	8	6	12	2	0	8	0	0	0	8	0	2	4	14	2	0	2	0	0	0	10	2	2	6	0	2	18	2	2	70	6	6	0	0	6	6	2	0	0	6	2	14	0	0	0	0	2	4	0
ENSMUSG00000020149.17	0	6	4	0	2	0	0	0	0	0	0	6	2	0	0	10	0	0	2	0	0	2	0	0	0	0	2	0	0	2	0	2	6	0	8	0	0	0	0	8	0	2	0	0	4	0	6	0	0
ENSMUSG00000020151.16	8	14	4	2	0	0	0	0	0	0	2	0	0	0	2	0	8	2	2	0	4	2	8	0	0	0	16	6	2	4	4	2	0	0	2	0	0	0	0	2	0	0	2	2	2	0	8	2	2
ENSMUSG00000020152.7	12	24	14	2	0	2	2	0	2	0	4	2	2	2	0	2	4	0	14	0	34	14	76	8	6	0	28	14	8	0	0	0	0	0	4	0	0	0	0	4	2	2	0	2	0	8	18	12	0
ENSMUSG00000020153.14	2	0	2	10	8	2	0	12	4	8	0	4	0	14	6	8	4	12	0	0	10	6	2	10	2	0	4	8	4	8	6	0	2	0	0	0	0	0	0	12	0	4	0	0	2	2	46	6	10
ENSMUSG00000020156.16	6	18	8	6	2	2	0	16	8	20	4	12	6	12	8	4	22	0	0	0	22	8	38	8	8	0	12	4	0	4	0	6	12	8	26	6	2	4	0	10	4	10	0	0	0	0	2	4	0
ENSMUSG00000020163.12	4	2	0	0	0	0	0	0	0	0	6	0	2	2	6	10	28	2	0	2	8	0	38	0	0	0	10	0	2	0	8	2	0	0	8	6	0	0	0	0	2	2	0	0	0	0	0	0	0
ENSMUSG00000020166.15	6	2	2	6	0	0	0	6	0	10	76	2	4	0	0	0	2	0	0	0	20	8	12	0	8	0	12	0	0	4	2	2	0	0	0	0	0	2	0	2	2	4	0	0	0	0	2	10	4
ENSMUSG00000020167.14	12	12	2	6	14	2	0	22	0	6	8	4	4	10	0	4	8	6	8	0	8	10	16	30	6	6	30	0	4	6	8	4	4	0	2	2	8	8	2	18	6	30	0	0	0	0	4	6	4
ENSMUSG00000020171.8	102	6	4	2	8	14	0	2	0	18	12	12	10	6	8	2	2	4	0	0	14	2	4	2	4	8	2	0	0	2	0	2	0	0	0	2	2	4	0	4	0	2	0	4	0	0	6	0	4
ENSMUSG00000020181.18	30	10	144	4	2	0	2	4	2	22	2	4	14	6	0	8	0	0	8	0	12	16	4	2	0	0	30	2	8	8	0	0	2	2	2	0	0	20	0	8	10	4	2	0	0	0	0	8	8
ENSMUSG00000020184.15	6	12	10	16	4	4	0	2	0	2	4	4	4	2	2	2	4	2	4	2	18	90	8	24	6	10	20	10	0	6	2	4	4	6	2	4	0	0	0	4	4	2	2	0	0	2	0	4	2
ENSMUSG00000020189.15	68	12	16	12	2	6	2	8	12	10	0	22	8	12	2	2	16	0	8	0	32	34	42	8	16	18	36	0	4	12	2	4	4	4	10	10	14	2	4	24	16	12	0	2	2	2	26	0	34
ENSMUSG00000020190.13	6	0	0	2	2	0	4	2	0	10	2	6	0	8	2	4	0	0	0	2	16	2	4	4	4	4	56	0	16	2	0	0	4	4	8	0	2	4	0	4	14	2	2	2	0	0	24	0	2
ENSMUSG00000020196.10	94	52	86	22	14	14	2	10	2	58	16	26	24	22	4	2	38	2	8	2	50	14	44	24	16	4	64	14	44	20	8	10	14	10	42	22	26	22	4	16	4	20	0	10	10	8	40	32	216
ENSMUSG00000020198.8	6	2	4	8	2	0	2	2	2	4	6	6	8	2	2	8	4	10	6	0	16	2	6	4	4	0	20	4	4	0	2	2	2	0	0	2	0	4	2	2	10	4	0	0	8	2	0	0	0
ENSMUSG00000020211.15	20	4	12	8	4	4	0	16	2	8	22	10	8	16	2	12	4	2	8	2	22	6	24	2	0	2	88	2	8	4	2	2	0	0	0	4	4	4	2	6	2	28	4	2	2	2	8	2	8
ENSMUSG00000020212.14	142	8	2	0	0	0	0	0	0	0	0	0	0	0	0	0	0	0	0	0	0	2	0	0	0	0	0	0	0	0	0	0	0	2	4	0	0	0	0	4	0	0	0	0	0	0	0	2	0
ENSMUSG00000020219.7	8	2	2	6	0	0	0	0	2	0	6	2	0	0	2	0	2	0	2	0	76	26	56	2	6	0	0	0	2	0	2	0	0	0	0	0	0	0	0	4	8	0	0	0	2	4	2	0	0
ENSMUSG00000020220.16	48	20	10	24	6	8	0	2	4	34	12	20	16	2	2	0	2	0	30	0	28	6	8	12	2	2	36	4	4	2	6	0	0	0	2	6	0	6	0	2	10	6	0	0	0	2	4	18	34
ENSMUSG00000020230.15	6	2	0	10	0	0	0	56	0	2	10	6	2	24	12	20	0	0	0	0	2	2	4	2	0	0	22	12	6	2	20	4	10	0	2	10	4	10	2	18	0	0	0	0	0	0	8	4	12
ENSMUSG00000020232.17	10	4	2	0	4	2	0	2	4	0	0	2	2	0	0	0	2	2	0	2	22	12	12	0	0	0	14	4	4	0	0	0	0	0	0	2	0	8	0	2	2	0	2	0	0	2	0	0	6
ENSMUSG00000020235.16	28	28	10	38	52	46	0	10	18	46	20	24	16	236	20	12	30	12	20	2	76	40	68	14	12	12	138	18	26	54	10	16	4	4	18	6	2	8	2	40	16	38	4	8	18	10	8	6	16
ENSMUSG00000020238.14	0	8	2	0	6	0	0	0	0	0	8	10	8	0	0	0	8	6	18	0	6	4	12	6	2	2	22	0	2	4	0	18	6	4	12	10	2	0	0	0	0	0	0	4	0	2	8	0	0
ENSMUSG00000020250.10	84	8	40	10	4	2	4	24	8	24	36	16	34	14	4	12	156	224	122	2	82	24	46	6	8	12	26	8	0	18	8	6	2	12	2	10	2	2	2	16	12	20	0	14	0	14	4	16	18
ENSMUSG00000020257.13	88	56	34	42	8	6	4	32	2	30	34	50	112	12	2	22	16	10	4	0	56	16	30	28	84	28	42	8	24	8	16	42	162	82	154	14	8	2	6	90	8	14	0	2	10	8	24	24	10
ENSMUSG00000020260.9	16	18	8	10	8	4	0	16	10	16	18	24	16	46	12	6	10	16	8	0	56	12	34	16	14	42	34	16	14	24	10	2	16	6	4	8	10	8	0	14	10	8	0	2	4	4	16	8	6
ENSMUSG00000020265.16	10	18	2	10	10	10	0	14	2	12	20	22	18	32	2	8	22	6	6	2	18	8	18	18	2	12	62	18	4	18	16	10	10	2	28	6	0	20	2	16	6	16	4	4	0	0	4	4	16
ENSMUSG00000020267.6	30	20	30	30	8	20	2	12	0	10	70	6	2	2	0	8	14	12	52	0	32	18	24	12	18	12	26	2	8	24	4	6	20	6	18	30	0	18	0	10	32	20	0	4	0	0	20	12	6
ENSMUSG00000020273.13	2	2	0	4	2	0	0	2	0	6	2	2	0	0	6	0	0	0	0	2	6	0	2	2	2	10	36	6	6	6	2	0	0	0	0	0	0	0	0	0	2	4	0	0	0	0	0	0	0
ENSMUSG00000020282.18	108	20	12	18	16	14	6	78	22	6	40	28	10	18	4	8	62	104	36	2	58	24	30	4	10	8	68	8	10	80	4	14	32	4	14	74	24	36	4	34	22	24	12	6	0	0	38	6	18
ENSMUSG00000020283.5	4	4	2	6	4	2	0	4	0	0	12	12	14	2	2	4	0	0	0	0	24	6	28	2	6	12	18	0	0	2	2	0	0	0	0	2	0	0	2	10	2	10	0	2	0	2	2	6	0
ENSMUSG00000020284.16	6	4	6	8	0	0	0	8	0	2	0	4	20	0	2	0	8	2	2	2	4	0	0	0	0	0	18	4	2	10	2	2	4	0	0	0	0	0	0	0	2	2	0	2	2	2	0	0	2
ENSMUSG00000020288.13	0	0	0	0	0	0	0	0	0	0	0	0	0	0	0	0	0	0	0	0	0	0	2	0	0	0	0	0	0	4	0	0	0	0	0	0	0	0	0	6	0	0	0	0	0	0	0	0	0
ENSMUSG00000020290.14	8	10	0	0	0	0	0	36	4	2	26	4	6	4	0	4	2	0	2	2	4	10	6	8	0	2	14	2	4	6	0	0	2	2	10	2	0	0	0	4	4	4	0	2	0	0	2	2	0
ENSMUSG00000020300.14	4	0	6	4	4	0	0	0	0	2	4	4	2	4	0	2	2	2	2	0	12	2	6	0	0	2	10	0	0	0	0	0	0	2	4	0	0	0	0	4	0	0	0	0	0	2	0	4	8
ENSMUSG00000020303.2	6	0	6	6	0	4	0	2	0	8	6	0	2	22	2	4	4	0	2	0	10	0	12	6	0	4	40	0	10	14	6	8	8	8	10	4	0	8	0	10	8	6	0	6	0	0	6	0	8
ENSMUSG00000020307.15	26	12	14	28	16	4	0	18	2	6	12	30	8	10	6	16	8	6	6	0	36	8	28	4	6	10	36	2	8	20	8	6	2	6	12	4	8	0	2	12	10	24	0	12	6	6	96	34	136
ENSMUSG00000020308.7	0	0	6	0	0	2	2	0	0	0	0	2	0	2	0	0	0	0	0	0	4	0	0	0	0	0	2	0	0	2	0	0	2	2	0	0	0	0	0	2	0	0	0	4	0	0	0	0	0
ENSMUSG00000020315.18	12	8	6	2	2	2	2	24	2	28	8	52	12	6	2	12	6	6	6	2	28	12	28	6	10	4	24	8	0	36	6	4	4	4	12	12	2	0	0	4	8	6	2	2	10	0	10	80	8
ENSMUSG00000020329.12	8	0	84	4	2	0	2	16	4	4	8	4	12	2	0	6	4	0	0	2	16	16	8	12	2	0	30	4	4	2	2	2	2	0	2	0	0	0	0	14	10	6	4	0	0	0	18	30	8
ENSMUSG00000020340.16	2	8	0	0	2	0	0	4	2	58	4	2	0	12	2	2	8	0	12	0	8	10	18	0	0	2	18	6	2	2	2	8	4	0	0	6	2	0	0	6	4	2	4	2	0	2	6	4	4
ENSMUSG00000020346.16	4	2	4	0	6	0	0	6	0	2	10	4	4	4	4	18	2	0	0	0	10	2	32	2	2	0	22	2	2	6	0	2	0	0	2	6	0	0	0	0	2	2	0	0	4	4	6	2	2
ENSMUSG00000020349.4	12	4	2	16	4	2	0	4	2	4	2	4	4	4	4	2	0	2	10	4	32	22	12	6	2	0	52	18	4	12	26	2	0	8	6	12	0	2	0	2	16	4	2	0	0	0	2	10	22
ENSMUSG00000020358.17	0	2	6	10	4	4	0	4	0	0	0	0	0	2	4	2	2	2	0	0	6	0	2	0	0	0	12	0	4	4	2	2	4	0	4	6	0	6	0	4	0	4	0	0	0	0	0	4	8
ENSMUSG00000020361.13	12	2	16	34	0	6	4	8	2	6	16	16	34	6	2	2	10	4	8	2	60	20	42	8	10	16	58	14	8	12	0	16	0	2	10	12	0	12	0	14	2	2	0	4	2	0	18	2	12
ENSMUSG00000020368.15	12	6	10	16	0	2	0	10	6	6	4	10	6	2	0	0	4	0	4	0	34	10	52	20	8	0	20	2	2	2	8	4	0	2	8	2	0	0	0	12	8	14	4	2	8	30	2	4	14
ENSMUSG00000020372.15	28	26	8	10	2	84	0	8	2	2	8	24	8	16	4	24	0	0	4	0	20	8	14	4	18	6	36	14	16	12	8	8	12	0	12	10	0	12	2	6	8	10	2	4	2	0	8	10	10
ENSMUSG00000020375.9	12	10	4	18	10	4	0	16	0	2	16	28	26	10	14	0	16	2	4	0	82	30	100	14	18	8	80	8	6	12	6	8	4	4	4	10	0	10	0	32	14	22	2	10	0	2	4	0	18
ENSMUSG00000020376.17	8	0	2	4	0	2	0	0	0	0	0	2	8	0	0	2	2	0	0	0	22	0	12	0	0	2	0	0	2	4	0	0	0	0	0	0	0	0	0	2	0	0	0	0	0	0	0	2	0
ENSMUSG00000020377.15	0	2	0	0	0	0	0	6	0	58	0	0	0	0	0	0	0	0	0	0	4	8	4	0	0	0	4	0	0	0	0	0	2	2	6	0	0	0	0	0	0	0	0	0	0	4	4	0	0
ENSMUSG00000020380.16	6	2	8	4	0	0	0	0	0	2	0	2	0	26	0	6	0	0	0	2	16	26	12	2	2	0	42	2	6	4	0	2	2	6	2	12	4	2	0	4	2	2	0	2	0	0	0	0	0
ENSMUSG00000020381.10	2	2	2	0	0	0	0	0	0	0	2	4	0	0	0	2	0	0	0	0	0	0	0	0	0	0	10	0	0	0	0	0	0	0	0	2	0	0	0	4	0	2	0	0	0	0	0	0	4
ENSMUSG00000020386.5	2	4	4	2	2	0	0	4	0	2	0	4	0	0	0	0	4	0	0	4	4	10	4	6	0	0	46	2	4	2	4	2	0	0	0	0	0	0	0	8	6	8	0	0	0	0	4	4	4
ENSMUSG00000020387.15	40	36	46	60	6	22	0	66	22	78	22	20	26	52	94	28	20	10	6	10	118	52	74	42	16	20	182	16	24	48	22	34	6	8	10	28	2	20	0	16	14	10	2	10	20	32	34	10	4
ENSMUSG00000020390.12	2	2	4	0	0	0	0	2	0	0	6	2	0	2	0	0	0	0	2	0	6	2	8	2	2	0	8	0	0	2	0	2	2	2	6	2	0	6	0	6	0	0	0	0	0	0	0	0	2
ENSMUSG00000020392.8	0	0	6	0	0	0	0	2	0	0	0	2	6	22	0	2	4	0	6	0	14	8	12	2	0	0	10	0	0	2	2	0	0	0	4	0	0	0	0	8	2	0	0	4	0	4	0	2	2
ENSMUSG00000020393.16	18	34	6	22	4	2	2	10	60	6	4	22	10	14	4	14	14	0	22	4	32	14	62	60	0	2	98	16	12	34	20	12	24	14	10	2	6	10	4	14	6	18	2	0	0	2	10	8	14
ENSMUSG00000020397.15	12	4	4	10	0	2	0	2	0	2	0	0	6	10	2	12	16	0	12	0	8	4	20	2	0	2	12	2	4	6	0	2	4	0	2	4	2	4	0	0	0	4	0	12	2	2	0	2	4
ENSMUSG00000020400.17	20	6	10	0	0	0	0	2	4	14	4	12	8	8	0	0	6	4	0	0	12	2	46	2	0	0	22	2	4	6	2	0	0	0	2	4	0	6	0	26	4	2	0	0	2	0	4	6	0
ENSMUSG00000020402.11	14	0	0	6	0	0	0	14	2	6	0	0	0	2	0	2	2	0	0	0	2	4	4	4	0	6	10	0	4	2	0	6	2	2	0	6	0	4	0	0	2	0	0	2	0	0	0	0	0
ENSMUSG00000020407.13	20	16	4	14	2	0	0	6	6	8	18	8	10	0	6	6	8	10	4	0	60	40	16	18	4	2	0	0	2	2	0	2	4	0	8	2	2	6	2	14	6	34	0	0	0	0	14	8	28
ENSMUSG00000020409.10	2	0	0	0	0	0	0	4	0	4	0	0	2	4	0	4	8	0	0	0	14	8	0	2	0	0	4	0	0	8	0	0	0	0	0	2	0	0	0	0	0	0	0	0	0	2	4	0	0
ENSMUSG00000020413.11	14	18	68	12	0	0	0	2	8	2	0	2	0	76	4	6	6	8	2	0	2	2	8	0	4	0	10	0	2	8	2	2	2	0	0	4	0	24	0	2	0	0	0	6	0	0	2	2	6
ENSMUSG00000020415.16	82	66	24	52	20	16	2	48	14	32	60	22	60	122	64	132	88	100	40	6	294	192	142	20	32	24	192	40	36	142	16	54	22	16	72	92	2	36	0	118	20	26	6	8	2	2	96	30	30
ENSMUSG00000020424.3	0	0	0	0	0	0	0	0	0	0	0	0	0	0	0	0	2	0	0	0	0	18	2	0	0	0	6	2	0	0	0	0	0	2	0	0	0	0	0	0	0	0	0	0	0	0	0	0	2
ENSMUSG00000020427.11	0	0	0	0	0	0	0	6	0	0	0	0	0	6	2	0	0	0	0	0	6	0	0	0	0	0	24	4	8	2	0	0	0	0	12	4	2	2	0	0	0	0	2	0	0	0	0	0	0
ENSMUSG00000020430.12	14	8	10	12	0	8	0	2	8	0	4	8	14	6	2	0	2	6	4	0	24	4	22	2	2	0	18	4	10	2	4	2	2	8	6	12	6	0	0	10	6	6	0	0	0	2	2	0	16
ENSMUSG00000020432.12	6	4	0	2	0	0	0	6	6	4	2	2	2	2	0	0	0	0	0	0	12	2	14	0	0	2	4	0	0	0	2	0	0	0	0	8	2	2	16	0	0	0	0	2	12	2	2	14	0
ENSMUSG00000020435.17	10	14	12	12	0	2	0	12	4	8	14	4	6	8	0	0	6	0	6	0	38	8	18	2	0	0	36	6	16	110	4	6	8	4	6	2	0	4	0	18	6	8	0	6	2	4	10	10	12
ENSMUSG00000020440.13	14	10	2	18	10	2	2	14	4	12	10	4	12	12	14	10	6	20	18	4	8	12	18	2	8	12	42	4	4	8	6	16	4	4	20	4	0	8	4	26	10	14	0	2	0	2	24	8	14
ENSMUSG00000020441.6	4	0	0	10	4	2	0	24	2	2	0	0	4	0	0	0	2	2	6	0	10	6	24	2	0	0	22	2	4	2	4	0	2	6	0	0	2	4	0	6	16	8	0	0	2	0	6	0	0
ENSMUSG00000020444.19	4	4	6	4	4	6	0	6	4	6	4	6	4	4	2	4	6	10	4	2	8	6	6	2	2	4	12	4	4	8	6	4	2	6	6	6	6	6	0	6	6	8	0	2	4	6	4	8	6
ENSMUSG00000020448.16	94	52	26	18	20	26	4	38	18	12	46	14	22	40	20	58	10	12	56	2	96	28	42	88	24	62	92	32	42	18	12	16	10	12	36	14	8	28	2	42	20	40	6	6	2	2	22	38	22
ENSMUSG00000020451.17	40	26	28	22	2	6	0	30	8	14	6	0	4	0	10	6	16	4	4	0	70	10	12	8	18	16	24	10	2	12	2	6	4	0	2	2	0	14	0	14	2	8	2	4	2	8	6	6	20
ENSMUSG00000020453.17	30	18	20	10	4	12	2	8	4	10	16	24	14	2	12	6	8	2	4	0	18	8	28	22	0	12	20	6	2	42	2	2	14	6	12	4	0	4	0	20	10	20	0	4	4	0	0	2	8
ENSMUSG00000020454.17	44	94	20	34	14	2	0	38	12	54	46	50	42	42	10	14	68	20	30	4	124	76	82	18	26	42	168	16	22	48	12	20	8	2	36	16	10	30	0	48	30	32	10	2	0	4	48	16	44
ENSMUSG00000020455.16	14	4	2	10	6	6	0	4	4	0	18	22	72	14	110	12	0	2	0	2	48	28	112	10	2	4	46	6	6	8	12	0	0	0	12	2	0	4	0	8	12	12	2	6	6	0	20	10	4
ENSMUSG00000020456.17	14	10	0	4	8	0	0	0	0	4	4	6	4	4	4	42	4	0	8	0	10	10	2	4	6	2	54	8	6	10	2	2	4	8	8	2	6	16	2	6	6	2	0	10	6	2	2	4	6
ENSMUSG00000020457.13	10	2	12	4	0	0	0	0	0	0	0	2	0	12	0	2	2	0	0	0	6	2	4	0	0	0	10	2	0	4	2	0	0	2	12	6	2	0	0	6	2	0	0	6	0	0	4	18	2
ENSMUSG00000020460.15	4	0	2	2	0	0	0	0	0	0	0	0	0	0	0	0	0	0	2	2	16	0	0	0	2	0	6	0	4	0	2	0	0	2	16	6	0	6	0	0	0	0	2	0	0	0	0	2	2
ENSMUSG00000020471.11	2	6	0	0	0	0	0	10	2	8	2	6	4	4	0	4	0	0	0	0	4	0	2	0	0	4	8	6	2	10	0	6	2	0	4	2	2	4	0	4	0	2	0	0	0	0	0	0	6
ENSMUSG00000020472.14	16	26	22	0	0	0	2	28	0	26	12	10	4	8	12	16	12	2	4	0	58	14	28	2	8	8	30	2	22	36	26	6	4	2	14	2	0	0	4	52	8	16	0	0	0	0	16	0	2
ENSMUSG00000020474.11	6	2	2	8	2	0	2	22	10	8	6	18	16	32	8	4	2	0	2	4	32	6	16	48	4	6	56	10	4	14	2	24	4	0	24	10	2	8	0	18	10	8	0	0	0	0	10	8	0
ENSMUSG00000020477.10	6	8	6	14	12	6	0	28	0	6	4	4	4	4	2	2	2	0	0	0	28	14	66	0	6	0	12	8	10	0	4	4	0	0	4	0	0	2	0	6	2	4	0	0	0	2	6	12	2
ENSMUSG00000020482.4	52	64	66	40	2	6	0	12	10	52	22	28	50	52	8	32	12	8	46	0	94	54	86	24	50	34	82	34	6	30	12	30	4	28	4	36	2	20	0	56	44	16	4	6	2	6	36	20	24
ENSMUSG00000020483.14	62	38	28	30	6	10	0	12	2	20	14	24	8	14	12	28	30	16	20	0	74	34	110	10	2	14	72	12	24	10	4	12	16	16	42	12	6	2	0	46	26	28	0	6	2	18	14	8	6
ENSMUSG00000020485.14	10	2	6	0	2	0	0	0	0	0	2	2	4	0	0	0	2	0	0	0	4	4	2	4	0	2	6	4	0	2	0	0	0	0	0	0	0	0	0	2	8	0	0	0	0	0	0	0	0
ENSMUSG00000020495.13	122	4	8	2	0	2	2	4	0	8	32	24	34	8	2	8	0	0	4	0	6	6	10	78	4	4	54	12	10	22	14	6	18	2	86	4	2	8	0	16	20	6	0	14	0	0	10	30	16
ENSMUSG00000020496.10	112	22	38	32	4	12	2	28	14	12	26	32	32	60	10	10	28	22	36	2	180	28	152	14	20	6	90	12	28	32	20	16	116	8	10	12	0	8	6	60	20	64	2	26	2	64	28	18	62
ENSMUSG00000020514.8	4	0	0	4	2	104	0	14	2	2	2	4	0	2	0	0	0	0	0	0	0	0	2	0	0	2	10	2	2	4	2	2	0	2	0	2	0	0	0	0	0	0	0	0	0	0	4	0	0
ENSMUSG00000020515.13	12	22	8	14	8	8	0	4	2	4	4	22	8	20	4	4	2	6	8	2	20	8	12	0	8	0	78	10	8	12	2	8	0	0	2	0	0	0	0	28	24	8	2	6	0	8	6	0	0
ENSMUSG00000020519.5	10	14	6	14	4	0	2	10	8	8	8	12	8	8	2	4	14	12	10	0	116	98	92	8	6	12	14	6	10	4	0	6	2	2	2	6	4	2	2	8	2	2	0	2	0	4	12	8	8
ENSMUSG00000020522.13	0	0	2	18	14	18	0	4	0	22	4	0	4	64	48	74	2	0	0	0	22	24	16	2	2	0	8	6	2	2	2	0	2	2	0	8	2	0	2	4	4	2	0	0	0	4	0	0	0
ENSMUSG00000020525.17	10	2	6	0	0	0	0	2	4	2	12	0	0	14	2	2	8	2	2	0	22	12	12	2	0	2	6	0	0	16	0	4	2	0	0	0	0	0	2	50	8	20	0	16	4	2	56	4	4
ENSMUSG00000020527.14	6	0	46	4	0	0	0	2	0	32	4	4	4	0	0	0	0	0	4	0	16	2	60	4	16	2	10	4	2	0	0	0	0	8	0	0	0	0	0	4	0	0	2	0	4	0	0	0	4
ENSMUSG00000020528.14	24	10	10	4	2	6	0	6	0	0	2	8	16	14	10	4	6	2	2	4	36	10	32	2	8	14	36	10	10	6	8	2	10	2	2	8	0	4	2	16	36	6	0	2	0	0	60	2	2
ENSMUSG00000020536.12	6	2	8	2	0	0	2	8	2	34	4	4	6	32	42	20	0	0	0	0	14	12	28	4	6	0	14	0	4	32	8	10	6	8	2	6	0	8	0	2	2	4	0	0	0	0	0	2	0
ENSMUSG00000020538.15	8	14	18	12	8	24	2	42	6	8	26	20	18	28	8	34	12	8	10	0	46	18	56	14	14	12	52	14	6	8	20	4	2	2	28	0	0	2	0	22	10	8	8	0	0	4	10	18	2
ENSMUSG00000020549.14	16	8	8	12	2	8	2	2	6	36	0	0	0	18	0	0	2	6	6	0	12	4	6	6	8	4	58	4	8	14	0	0	2	6	2	10	0	2	0	0	2	6	0	32	0	2	10	10	6
ENSMUSG00000020561.8	4	0	0	0	0	0	0	4	0	0	0	0	2	58	6	2	0	0	0	0	2	0	2	2	10	4	0	0	0	0	0	0	0	0	0	0	0	0	0	2	0	0	0	0	0	0	2	10	6
ENSMUSG00000020570.15	2	6	10	6	2	2	2	8	2	30	8	10	4	2	2	6	12	2	6	0	24	20	18	10	6	6	58	10	10	8	2	2	4	12	12	12	4	20	2	12	2	10	2	2	2	0	4	6	8
ENSMUSG00000020571.13	12	14	8	6	2	6	0	4	6	12	14	14	16	32	10	8	8	0	8	2	34	32	32	10	10	4	46	6	6	12	2	2	4	2	6	8	0	0	0	12	8	8	4	0	0	0	2	4	0
ENSMUSG00000020577.17	2	0	0	0	2	0	0	8	2	0	0	0	0	2	0	0	2	0	0	0	10	2	2	0	4	0	6	0	2	8	4	6	0	0	2	2	0	0	0	0	2	6	0	0	0	0	2	0	0
ENSMUSG00000020585.4	2	6	2	4	10	0	0	6	12	4	10	2	12	0	0	0	2	0	2	0	20	6	20	0	2	0	12	2	8	0	2	0	4	2	8	0	0	0	0	4	0	6	0	0	0	0	0	0	0
ENSMUSG00000020592.14	50	8	10	22	2	18	2	10	14	18	14	14	26	22	6	16	66	6	22	0	38	8	54	14	20	20	38	4	16	28	14	8	16	2	46	26	0	4	2	26	28	20	0	8	12	8	26	12	24
ENSMUSG00000020594.14	10	6	18	2	0	0	0	4	14	16	4	10	14	8	2	12	10	0	4	0	18	2	10	18	8	8	38	20	6	20	8	10	2	2	10	8	0	0	0	10	2	2	0	4	0	0	0	4	4
ENSMUSG00000020607.7	18	2	4	8	0	2	0	0	4	8	2	14	0	0	0	0	2	4	10	0	40	2	60	4	4	2	4	2	0	6	0	0	2	2	0	0	0	0	0	4	0	4	0	2	0	0	8	6	0
ENSMUSG00000020608.7	0	0	0	54	2	0	0	14	4	0	10	18	6	0	2	0	10	2	0	0	14	2	6	8	2	4	14	2	4	2	0	0	0	4	0	2	2	8	0	0	0	2	0	2	4	2	6	6	2
ENSMUSG00000020611.14	8	8	12	20	2	4	4	2	0	4	4	20	4	2	4	0	10	4	18	0	16	12	12	2	4	4	14	2	2	0	2	6	0	0	0	2	0	2	0	14	4	8	0	2	2	18	2	4	12
ENSMUSG00000020612.16	24	28	54	4	6	52	0	4	4	8	6	10	0	14	6	8	8	10	6	0	116	14	84	2	4	0	22	12	10	8	6	0	0	0	14	4	4	0	2	14	8	18	0	8	0	0	10	8	6
ENSMUSG00000020621.6	0	2	2	0	0	2	0	0	0	0	2	10	0	0	0	0	0	0	0	0	0	0	0	0	0	0	6	4	2	8	0	0	6	4	122	0	0	0	0	6	4	8	0	0	0	0	0	0	0
ENSMUSG00000020623.11	64	2	2	0	0	0	0	0	0	0	2	8	2	0	0	0	4	0	0	0	8	2	2	0	0	0	0	0	0	0	0	0	0	0	0	0	0	0	0	0	0	0	0	0	0	0	0	0	0
ENSMUSG00000020630.9	2	16	2	0	0	2	0	6	2	6	2	2	2	4	2	2	6	2	10	0	14	2	10	2	6	0	4	2	0	0	0	0	8	6	4	6	2	4	0	4	0	2	0	0	0	0	4	0	0
ENSMUSG00000020634.12	0	0	4	4	0	0	0	0	6	10	4	10	8	4	2	14	0	0	0	0	10	6	2	0	0	0	8	0	0	4	0	0	4	2	0	2	0	0	0	6	2	2	0	0	2	0	2	0	2
ENSMUSG00000020638.8	4	14	4	2	2	0	0	0	0	2	2	0	2	4	4	6	2	0	4	2	10	4	20	12	4	20	18	4	2	2	0	0	0	0	2	26	0	4	0	76	42	90	0	0	0	0	0	4	8
ENSMUSG00000020640.10	28	20	6	52	8	10	0	64	12	12	14	22	16	24	4	4	12	2	6	0	32	12	20	4	18	6	36	8	4	8	8	4	0	0	2	0	0	4	8	22	8	10	2	0	0	4	4	4	0
ENSMUSG00000020646.17	0	0	4	2	0	4	0	24	0	2	2	0	0	0	0	0	0	0	0	0	4	14	4	0	4	0	16	2	2	0	0	2	0	0	2	0	0	0	0	0	2	0	0	0	0	0	0	6	2
ENSMUSG00000020649.11	8	0	0	2	0	0	0	0	0	4	8	12	0	10	6	0	14	4	10	0	6	18	6	0	0	0	24	8	2	62	2	4	0	0	0	0	0	6	0	20	0	2	0	0	0	0	2	6	0
ENSMUSG00000020652.17	0	12	12	4	0	2	0	0	2	2	8	4	0	0	0	4	4	0	0	0	16	6	6	0	2	0	18	2	2	2	0	0	8	4	2	4	10	14	0	60	8	36	0	2	4	0	0	0	6
ENSMUSG00000020653.12	18	160	12	4	8	12	6	6	12	12	10	20	8	28	16	24	10	0	4	2	30	10	18	2	2	6	18	10	6	40	2	8	4	4	6	10	0	4	4	34	4	18	0	2	0	0	2	24	4
ENSMUSG00000020656.16	10	2	4	10	6	0	4	6	6	10	4	6	2	10	4	0	40	6	6	0	60	22	52	2	0	2	4	4	4	8	0	0	10	26	4	0	0	0	0	18	4	16	0	2	2	0	16	8	2
ENSMUSG00000020659.16	0	2	0	0	0	0	0	2	0	0	2	2	2	0	0	0	0	0	0	0	6	0	0	2	0	2	14	2	2	0	0	0	0	0	0	0	0	0	0	0	2	0	2	0	2	0	4	0	0
ENSMUSG00000020661.15	24	60	8	16	4	4	0	16	6	6	16	8	26	14	10	0	6	2	10	0	40	10	34	14	14	12	30	14	6	8	2	16	2	0	38	4	4	10	0	26	2	4	0	4	0	2	14	2	0
ENSMUSG00000020664.10	2	2	2	12	0	0	0	2	0	0	0	2	0	18	12	24	2	2	0	0	4	12	2	0	0	0	4	0	2	0	2	0	2	0	2	0	0	0	0	0	0	0	0	0	0	0	0	4	0
ENSMUSG00000020671.9	10	10	6	2	0	2	0	0	0	12	4	12	14	0	8	6	6	6	6	0	16	14	24	8	12	8	32	8	10	28	2	24	2	0	8	2	2	2	2	32	2	14	0	4	4	0	10	4	6
ENSMUSG00000020687.13	10	10	12	16	2	0	2	2	4	6	24	10	16	12	0	8	6	0	8	0	24	12	0	24	4	6	16	4	6	4	0	0	2	4	6	6	0	0	0	4	0	8	0	0	0	0	12	12	8
ENSMUSG00000020689.4	0	0	2	12	0	2	0	0	0	0	8	10	24	30	16	8	28	2	2	0	70	14	20	4	2	0	6	0	0	12	2	6	0	0	0	2	0	0	2	8	8	4	0	0	0	0	6	22	2
ENSMUSG00000020692.14	4	2	0	0	4	0	2	0	2	0	0	0	0	0	0	0	0	0	0	0	2	6	0	0	0	0	4	0	0	0	0	0	2	0	2	4	0	2	0	0	0	0	0	0	0	4	0	0	2
ENSMUSG00000020694.17	2	0	2	2	0	2	0	6	4	4	12	8	6	4	28	8	2	0	0	0	8	14	20	2	2	0	8	0	2	8	8	32	2	0	0	0	2	0	0	6	2	0	0	2	0	0	4	0	0
ENSMUSG00000020696.18	28	18	8	4	4	14	6	12	10	12	14	4	22	12	0	2	8	6	2	0	18	4	18	2	0	16	20	4	8	6	0	24	0	0	0	12	2	0	0	16	2	2	0	0	0	0	4	6	2
ENSMUSG00000020697.16	8	10	8	2	12	0	0	0	0	2	0	2	2	4	14	22	6	0	2	0	18	8	22	2	0	4	18	0	2	4	2	0	2	2	4	0	0	2	0	4	6	2	0	6	0	0	2	4	50
ENSMUSG00000020706.13	14	6	0	2	2	2	4	4	6	6	6	10	8	0	0	4	4	0	0	0	10	8	12	0	8	0	22	0	12	0	2	0	4	0	0	2	2	0	0	0	4	22	0	0	0	0	4	4	8
ENSMUSG00000020708.12	4	0	2	2	4	2	0	2	0	0	0	16	2	2	0	2	2	0	50	0	14	22	6	10	2	0	20	6	8	6	2	2	0	0	0	10	0	0	2	4	58	8	2	4	0	0	6	0	2
ENSMUSG00000020715.9	240	124	172	152	20	18	14	168	80	228	118	144	214	152	60	54	170	38	70	12	472	236	370	38	84	66	540	42	86	136	38	124	56	32	56	28	8	36	24	170	108	194	12	34	22	26	52	52	110
ENSMUSG00000020716.16	10	26	8	12	0	8	0	18	8	32	4	32	8	2	0	0	6	0	36	0	22	6	16	6	2	12	10	0	2	2	2	8	2	4	8	4	0	8	4	4	52	14	0	2	2	0	4	10	0
ENSMUSG00000020717.19	4	4	4	8	0	0	0	2	0	18	2	0	6	0	0	0	0	0	0	0	6	6	10	2	2	2	4	2	2	0	0	0	0	0	0	0	0	0	2	2	0	0	0	0	0	0	0	0	0
ENSMUSG00000020719.14	12	10	2	4	0	2	2	8	6	10	4	10	26	16	0	10	0	0	8	0	16	6	8	4	20	22	58	16	26	10	14	18	2	2	16	12	2	28	0	96	6	20	2	2	2	0	10	12	4
ENSMUSG00000020720.13	6	6	2	2	0	0	0	2	0	6	4	2	40	8	2	4	10	18	8	0	8	0	6	0	0	0	4	0	0	0	0	0	0	6	0	0	0	4	0	8	0	8	0	2	0	4	4	0	0
ENSMUSG00000020733.3	0	0	4	2	0	2	0	0	2	0	4	4	0	24	12	18	8	16	4	0	12	2	8	2	0	0	2	0	0	4	0	6	4	2	2	2	0	0	0	4	4	0	0	4	2	0	0	0	0
ENSMUSG00000020737.12	12	8	8	24	2	2	0	8	2	2	14	20	10	4	2	2	8	10	8	4	42	2	14	0	10	2	64	16	6	0	2	0	2	0	2	4	2	2	0	18	8	16	0	0	0	0	18	8	6
ENSMUSG00000020738.16	0	0	4	2	0	0	0	4	0	0	0	0	2	0	2	0	0	4	0	0	8	6	0	0	0	4	4	2	0	2	6	4	0	0	4	8	0	0	0	2	0	0	0	0	0	0	2	0	2
ENSMUSG00000020739.11	24	14	34	20	2	0	0	2	8	12	14	2	14	2	4	0	6	66	6	2	52	12	26	4	16	0	26	82	16	14	20	8	6	0	4	2	0	34	0	22	4	4	0	6	12	4	26	4	4
ENSMUSG00000020740.13	18	8	4	10	8	0	4	14	10	10	4	10	14	64	30	68	10	10	14	0	32	14	64	8	6	10	62	6	22	12	48	12	4	0	22	8	0	0	0	10	6	4	0	10	0	2	2	0	10
ENSMUSG00000020743.15	0	0	2	0	2	0	0	2	0	0	0	0	4	2	4	0	0	0	0	0	34	0	2	0	2	2	10	0	0	0	2	2	2	2	0	0	0	0	0	0	0	0	0	0	0	0	0	4	2
ENSMUSG00000020744.13	0	0	0	22	4	18	0	4	0	2	12	6	6	2	2	0	2	4	8	2	2	6	8	0	0	0	22	4	6	4	2	16	26	0	4	6	0	2	2	8	2	2	2	0	0	0	8	4	6
ENSMUSG00000020745.15	2	0	4	10	0	0	2	6	2	2	4	4	12	24	2	14	18	0	14	2	48	8	12	12	8	6	38	4	22	12	4	4	6	4	4	6	6	30	0	12	28	54	0	0	0	4	0	4	0
ENSMUSG00000020752.11	8	4	0	6	8	0	4	4	2	18	6	6	2	14	0	2	18	0	0	0	28	10	4	2	4	0	18	2	6	4	4	14	2	2	10	8	4	12	0	6	4	4	0	0	4	0	6	14	14
ENSMUSG00000020755.9	6	6	12	4	4	0	0	4	0	18	0	4	14	4	10	6	4	0	0	0	4	2	8	0	0	0	16	0	0	16	10	2	2	0	4	10	2	14	0	4	2	2	0	10	4	14	4	0	2
ENSMUSG00000020766.4	0	2	0	100	2	4	0	2	0	2	0	0	0	2	2	2	4	2	0	0	2	2	0	0	2	0	0	0	0	0	0	0	2	4	4	0	0	0	0	0	2	0	0	0	0	0	0	0	0
ENSMUSG00000020770.13	26	20	12	106	12	4	6	6	6	6	4	10	14	16	8	18	6	2	12	0	22	10	54	16	0	6	56	58	6	28	2	0	2	2	2	12	0	6	0	14	18	8	0	0	0	2	6	10	4
ENSMUSG00000020775.13	10	4	2	2	2	0	0	4	0	0	0	2	0	2	2	2	6	0	0	0	4	0	10	0	2	0	4	0	0	6	4	10	2	2	0	0	0	0	0	6	4	14	0	0	2	0	2	0	4
ENSMUSG00000020781.14	6	10	2	0	0	0	0	0	0	0	2	0	2	2	0	0	0	0	0	0	4	0	2	0	0	0	16	2	0	0	4	0	14	2	2	0	0	0	0	0	0	0	0	0	0	2	4	0	0
ENSMUSG00000020782.18	30	4	20	10	6	2	2	18	6	20	6	10	10	30	20	14	24	0	4	0	42	18	14	6	2	4	50	12	12	10	4	16	4	6	6	8	8	12	0	10	16	6	2	8	14	0	12	4	4
ENSMUSG00000020792.15	0	2	0	0	0	0	0	2	2	92	2	0	0	0	0	0	0	0	4	0	2	0	0	0	0	2	0	0	0	2	10	0	0	0	0	0	0	0	0	0	0	0	0	0	0	0	2	62	2
ENSMUSG00000020794.13	36	16	2	24	14	4	2	16	22	2	16	16	22	10	4	20	10	0	38	2	50	14	26	20	2	6	64	10	18	12	0	4	6	10	2	20	6	8	0	34	10	10	0	12	0	6	2	8	2
ENSMUSG00000020801.8	8	2	0	0	0	0	0	0	0	0	2	0	2	0	0	2	2	2	0	0	0	0	6	0	0	0	6	0	2	0	0	0	32	0	2	0	0	6	0	0	0	0	0	2	2	6	0	0	0
ENSMUSG00000020802.8	12	12	56	20	2	0	2	10	6	34	18	20	18	22	2	40	16	12	12	0	30	12	28	8	10	16	42	10	10	24	4	2	44	6	10	24	0	10	0	28	18	22	2	2	2	14	6	2	6
ENSMUSG00000020806.15	22	10	10	16	2	0	4	6	16	14	24	22	20	48	2	4	12	14	4	2	54	16	24	18	10	38	118	16	8	18	2	30	0	2	20	0	2	4	2	32	8	22	8	2	4	12	42	0	8
ENSMUSG00000020823.16	6	0	4	4	2	0	0	2	8	0	0	4	4	0	2	0	4	0	2	4	22	6	8	6	4	0	100	0	12	8	4	2	4	2	8	2	0	8	0	2	0	2	4	2	0	0	8	0	0
ENSMUSG00000020828.13	2	2	4	12	4	0	0	0	2	10	14	2	4	0	0	4	2	4	8	0	12	8	4	4	6	0	12	10	2	10	4	4	0	0	4	2	0	0	0	18	4	20	0	0	0	0	6	4	54
ENSMUSG00000020831.18	0	0	0	0	0	0	0	0	0	0	0	0	0	0	0	0	0	0	0	0	0	0	0	0	0	0	0	0	0	0	0	0	0	0	0	0	0	0	0	0	0	0	0	0	0	0	0	0	0
ENSMUSG00000020832.14	4	0	0	2	0	0	0	12	0	0	2	6	2	0	0	0	0	0	0	0	8	2	4	4	0	2	2	0	0	0	0	0	0	0	0	0	0	0	0	0	0	0	0	0	0	0	0	0	4
ENSMUSG00000020834.17	2	0	0	0	0	0	0	12	0	0	0	2	0	2	0	0	0	0	0	0	14	2	0	0	0	0	0	0	0	2	0	0	0	2	0	0	0	0	0	6	0	4	0	0	0	0	0	0	0
ENSMUSG00000020838.12	0	0	2	0	0	0	0	2	0	50	0	0	8	0	0	0	2	2	2	0	0	0	0	0	0	0	4	0	0	0	0	0	4	4	2	0	0	0	0	0	0	6	0	0	0	0	0	2	0
ENSMUSG00000020840.10	12	4	4	2	6	6	0	4	4	14	0	0	0	2	4	2	0	0	0	0	10	4	10	0	0	2	6	0	0	0	4	14	0	8	4	2	0	0	0	4	2	2	0	2	4	2	0	2	0
ENSMUSG00000020847.15	58	22	28	22	2	2	0	14	0	60	100	16	46	26	8	4	36	2	44	2	90	36	30	12	16	26	52	6	20	18	6	4	60	4	10	6	8	4	0	28	10	14	0	8	2	0	12	26	24
ENSMUSG00000020849.13	34	28	32	20	8	6	0	12	20	36	18	28	28	8	8	18	4	6	6	0	72	24	36	10	4	2	62	8	4	30	2	6	6	4	22	10	8	24	0	40	40	46	2	0	2	0	12	30	22
ENSMUSG00000020850.14	24	16	2	32	8	2	0	48	10	18	26	48	52	34	20	30	16	2	10	6	60	54	34	18	10	10	110	18	16	34	6	6	8	2	18	4	2	4	8	38	16	26	4	10	4	4	12	12	18
ENSMUSG00000020864.13	20	12	20	2	0	0	2	4	10	10	2	6	6	0	0	4	2	0	4	0	42	2	14	8	0	4	42	2	8	6	0	2	54	6	2	0	0	0	0	22	2	10	0	0	0	2	0	2	4
ENSMUSG00000020869.8	28	18	10	14	2	2	2	12	4	18	10	38	38	26	8	20	14	12	24	0	40	26	62	4	2	2	38	6	16	30	12	12	10	10	12	20	2	10	2	32	26	48	2	4	10	4	22	10	24
ENSMUSG00000020870.7	6	2	6	6	2	0	0	28	2	2	0	0	2	0	0	0	2	0	2	0	12	4	6	6	0	16	8	2	2	2	0	2	2	0	8	2	2	4	0	4	6	2	0	0	4	6	2	2	2
ENSMUSG00000020873.15	0	0	0	0	6	0	0	0	0	2	2	0	8	0	0	0	2	0	6	0	2	2	0	0	0	0	2	2	2	0	0	2	2	2	0	4	0	2	0	2	8	2	0	0	0	0	0	0	0
ENSMUSG00000020876.14	54	18	4	4	0	0	0	2	2	20	0	2	2	2	2	14	6	2	2	0	20	4	6	2	2	0	16	4	18	2	0	2	0	0	12	0	2	2	0	6	28	10	0	0	0	0	14	4	2
ENSMUSG00000020883.18	16	16	16	20	4	0	0	8	4	14	0	0	10	12	2	0	10	0	8	0	24	10	2	4	0	2	38	16	6	6	0	20	6	2	2	4	2	2	4	14	4	6	2	2	0	0	2	4	2
ENSMUSG00000020888.16	0	8	2	4	0	2	0	10	0	2	0	0	4	26	4	6	6	2	6	0	30	8	24	4	0	2	24	4	2	10	2	0	0	2	2	2	0	0	0	2	2	0	2	14	0	0	8	0	6
ENSMUSG00000020889.11	6	0	2	2	0	2	0	2	0	0	2	2	2	0	2	2	10	6	6	2	38	18	4	0	4	2	38	4	4	0	2	0	4	4	2	4	0	0	0	6	0	0	0	6	0	2	0	0	0
ENSMUSG00000020890.11	26	6	2	6	0	0	2	6	6	20	6	14	10	30	6	12	4	6	8	2	54	12	46	6	18	10	42	6	2	2	0	2	4	0	40	12	0	6	0	18	16	14	2	0	0	0	6	4	4
ENSMUSG00000020893.17	10	2	2	8	0	2	0	10	12	10	10	4	14	4	6	2	10	4	8	2	20	10	48	8	6	4	40	0	2	14	2	0	0	0	0	12	6	0	0	20	0	4	2	2	2	8	2	6	4
ENSMUSG00000020895.14	12	2	2	16	10	6	0	14	2	44	0	0	0	2	4	0	0	6	12	6	16	12	0	0	0	0	108	6	24	4	6	8	4	4	0	6	2	2	0	0	0	2	4	0	0	2	12	10	52
ENSMUSG00000020897.12	6	8	6	4	2	4	0	2	2	0	2	0	8	8	4	2	0	0	0	0	2	4	14	0	2	2	6	0	0	4	0	0	0	0	0	6	0	0	0	2	0	0	0	0	0	0	12	8	10
ENSMUSG00000020905.11	8	6	4	0	0	0	0	4	0	2	0	0	0	6	6	0	0	0	4	0	46	10	2	8	4	2	20	2	0	2	0	0	16	10	2	0	0	0	0	2	6	4	0	0	0	0	2	0	2
ENSMUSG00000020910.16	0	0	6	0	0	0	0	0	0	2	6	0	0	0	0	0	0	0	0	4	0	0	0	0	0	0	40	0	2	0	0	0	0	0	0	0	0	0	0	0	0	0	0	0	0	0	2	0	0
ENSMUSG00000020912.4	0	0	0	22	0	2	0	0	0	0	0	0	0	0	0	4	4	2	0	0	16	2	10	2	4	2	4	0	2	2	0	2	0	0	0	0	0	0	0	6	0	66	0	0	0	0	0	0	0
ENSMUSG00000020914.17	2	0	0	10	0	0	0	18	0	2	0	6	4	2	0	2	2	2	0	4	10	8	14	4	0	0	30	4	2	0	0	2	0	0	12	0	0	0	2	2	2	0	4	0	0	4	2	6	0
ENSMUSG00000020918.14	8	2	4	2	0	0	0	6	0	0	4	0	8	6	2	14	8	2	12	0	12	6	2	2	4	0	34	0	2	2	4	6	4	4	6	0	2	0	0	14	10	2	0	6	2	2	8	14	0
ENSMUSG00000020929.14	16	12	4	0	2	0	0	8	0	6	12	14	18	16	4	4	0	0	0	4	18	14	10	8	4	6	40	18	12	2	2	4	0	0	4	4	0	4	0	14	4	6	0	4	2	0	2	2	10
ENSMUSG00000020935.8	44	28	28	90	38	40	0	10	0	10	36	34	30	50	16	20	14	6	16	2	94	102	84	22	26	8	126	12	32	64	0	14	6	12	104	6	4	20	4	16	12	14	6	16	8	8	6	16	16
ENSMUSG00000020946.13	0	0	0	4	6	16	0	8	0	0	6	2	0	4	0	2	0	4	6	0	36	4	2	0	0	2	6	4	2	0	0	0	4	2	0	0	0	0	0	8	4	2	0	2	0	0	0	0	0
ENSMUSG00000020949.9	8	2	0	2	0	0	0	0	0	0	2	0	0	0	0	0	0	0	0	0	0	0	2	0	0	0	0	0	0	0	0	2	0	2	2	2	0	0	0	4	0	2	0	0	0	0	0	0	0
ENSMUSG00000020961.15	2	4	12	12	4	6	0	6	0	6	4	10	8	26	10	6	36	2	34	2	22	10	16	16	2	2	60	4	14	10	0	4	0	0	2	4	2	4	2	10	2	12	0	10	18	44	18	10	4
ENSMUSG00000020962.14	12	18	4	14	4	10	0	16	14	8	14	24	8	18	10	52	24	4	2	0	28	4	18	6	4	4	78	18	4	28	4	8	10	2	12	2	0	0	0	8	8	2	4	2	0	0	36	4	10
ENSMUSG00000020964.14	8	4	6	12	2	4	0	2	0	0	4	12	6	4	2	2	2	0	0	0	8	4	2	4	2	16	24	0	6	4	0	0	0	0	0	0	0	0	0	36	4	8	2	0	0	0	8	2	0
ENSMUSG00000020978.10	32	62	30	32	12	4	0	30	14	14	26	26	16	50	6	28	12	12	10	0	86	36	62	36	22	8	90	16	24	22	24	30	20	8	16	20	14	6	0	58	18	14	4	8	0	2	16	10	46
ENSMUSG00000020986.13	0	4	0	2	0	0	0	0	0	0	2	22	4	10	0	2	2	0	0	2	8	2	4	0	0	0	22	2	16	0	4	0	2	0	0	6	2	16	0	14	2	2	0	2	6	0	2	2	0
ENSMUSG00000020993.9	8	8	4	4	0	0	0	2	0	6	6	2	2	6	2	0	30	12	20	0	20	6	10	8	8	2	12	0	6	6	0	4	4	0	4	4	4	2	0	8	0	4	0	16	0	2	4	0	2
ENSMUSG00000020994.5	0	6	6	2	2	0	0	4	6	8	6	0	10	4	0	0	6	0	6	0	14	6	4	2	0	4	34	0	10	8	4	10	0	0	2	0	0	2	2	12	2	8	2	2	0	0	0	0	4
ENSMUSG00000021000.17	6	12	0	14	2	2	0	6	0	40	6	2	16	0	0	2	2	0	4	0	54	18	16	2	0	2	48	4	4	16	8	0	0	2	0	10	0	2	0	20	2	4	0	6	2	2	4	0	4
ENSMUSG00000021009.15	68	54	66	144	8	16	6	32	40	48	58	64	106	72	44	24	48	34	58	4	208	68	98	6	16	18	136	34	20	62	18	26	10	22	24	36	10	20	4	90	20	104	10	0	0	0	10	14	4
ENSMUSG00000021012.16	20	6	2	8	0	4	2	2	0	0	10	14	34	10	0	6	2	2	0	0	6	2	28	2	4	2	6	6	0	4	12	10	2	2	6	6	0	0	0	8	4	8	0	6	0	0	6	2	14
ENSMUSG00000021024.14	14	0	6	6	0	0	0	0	0	4	4	0	2	2	2	0	2	4	6	0	2	8	0	0	2	0	10	0	0	12	6	16	0	0	0	16	4	6	0	34	4	6	2	0	0	0	4	6	0
ENSMUSG00000021025.8	0	0	0	4	0	0	0	12	2	4	6	2	2	0	0	0	0	0	0	0	10	2	6	0	0	0	12	2	0	0	2	0	0	0	2	4	0	2	0	4	4	0	0	6	0	0	10	6	2
ENSMUSG00000021033.11	0	0	0	0	2	0	2	0	0	0	0	0	0	0	0	0	0	0	0	0	0	0	0	0	0	0	0	0	0	0	0	0	4	2	2	0	0	0	0	2	0	0	0	0	0	0	0	2	0
ENSMUSG00000021037.7	8	14	2	10	0	4	2	20	0	6	8	10	4	2	0	0	2	0	0	0	26	10	6	0	0	4	0	0	0	0	0	10	0	0	0	4	2	0	0	2	0	2	0	0	0	0	2	4	0
ENSMUSG00000021038.17	4	2	2	0	0	0	0	2	18	2	0	2	0	0	0	2	0	0	4	0	0	2	8	0	0	0	8	2	0	0	0	0	0	0	2	0	0	0	0	4	0	0	0	0	0	0	12	24	6
ENSMUSG00000021039.9	0	0	0	2	4	0	0	2	2	6	0	0	0	0	0	0	4	2	2	0	10	2	6	0	0	0	0	0	0	0	2	0	0	2	20	0	0	0	4	0	0	0	0	0	0	0	0	0	0
ENSMUSG00000021044.15	0	2	2	0	0	0	0	2	0	8	0	0	0	2	0	0	2	6	16	2	0	0	0	0	0	0	14	4	8	4	10	2	0	2	2	2	0	0	0	2	0	0	0	0	0	0	10	4	2
ENSMUSG00000021048.7	78	10	8	10	0	8	0	16	0	2	6	2	2	48	6	24	4	2	2	0	8	4	0	2	2	0	10	0	4	12	6	0	0	0	4	0	0	0	2	16	6	10	0	4	0	0	0	2	6
ENSMUSG00000021055.14	6	8	10	0	0	0	0	12	0	4	6	4	0	0	2	0	6	2	2	0	12	2	6	4	2	2	20	6	8	4	0	0	2	2	0	6	0	38	0	50	12	6	2	0	0	0	18	0	2
ENSMUSG00000021065.16	6	2	2	0	0	0	0	0	0	2	2	2	8	20	0	0	0	0	0	0	14	0	10	0	0	0	12	12	0	2	0	0	4	2	10	0	0	0	2	4	0	4	0	0	0	0	2	6	0
ENSMUSG00000021066.9	2	0	0	6	0	2	0	0	2	0	2	16	4	8	0	0	34	8	80	0	30	6	26	22	2	16	4	8	2	2	2	4	0	2	2	4	0	0	0	4	10	4	0	0	0	0	2	2	0
ENSMUSG00000021067.8	0	0	0	6	4	0	0	2	0	0	0	0	4	2	6	10	0	4	10	0	0	0	4	6	0	0	8	0	0	2	2	4	0	0	0	0	0	2	0	4	8	2	0	0	0	0	6	4	4
ENSMUSG00000021068.17	52	36	24	24	6	8	4	28	20	22	14	4	18	56	8	18	44	4	4	16	64	14	62	30	12	24	214	12	28	20	8	4	6	2	20	20	4	0	8	66	20	24	8	6	2	2	28	38	22
ENSMUSG00000021079.16	0	6	14	8	6	18	0	2	2	0	6	12	4	6	6	0	2	0	0	0	22	12	18	10	2	4	12	4	6	2	4	14	8	4	60	0	0	4	0	6	0	2	0	0	0	0	4	4	8
ENSMUSG00000021102.4	38	16	12	18	12	16	0	12	10	44	6	20	16	22	4	12	2	6	8	2	34	16	48	4	2	2	178	44	50	46	20	40	0	4	16	0	0	10	2	28	16	4	2	2	0	4	6	16	18
ENSMUSG00000021109.13	6	10	4	8	0	4	0	4	0	0	6	20	14	14	6	4	20	2	6	0	20	10	16	8	0	0	10	10	0	16	6	2	4	6	8	4	0	0	0	18	8	12	0	4	0	0	6	0	8
ENSMUSG00000021111.15	4	0	8	2	0	2	0	10	0	8	8	4	22	2	2	0	6	0	0	0	62	22	30	0	2	2	28	0	4	4	10	0	2	2	0	4	0	2	2	8	14	2	2	2	0	0	2	4	0
ENSMUSG00000021115.15	6	2	22	0	6	0	0	6	0	2	0	0	0	12	10	12	8	6	6	0	10	2	6	2	0	2	2	0	0	2	6	6	0	0	0	0	0	0	0	8	0	12	0	0	0	0	0	4	0
ENSMUSG00000021123.12	4	14	2	2	0	0	0	2	2	0	0	0	4	0	0	2	0	0	0	0	2	2	2	2	0	10	14	0	2	10	0	0	6	2	18	0	0	4	0	0	2	0	0	0	0	0	0	0	0
ENSMUSG00000021124.13	2	2	4	0	0	0	0	0	0	0	0	4	0	0	0	0	0	0	0	0	0	0	0	0	0	0	6	0	6	0	0	2	0	0	0	2	0	0	0	6	0	0	0	0	0	0	2	8	0
ENSMUSG00000021125.6	10	14	6	24	14	4	0	4	0	4	10	20	10	10	6	134	6	10	4	0	10	12	14	6	12	4	40	12	10	16	0	4	4	0	6	2	2	10	4	2	12	2	0	0	0	0	16	10	30
ENSMUSG00000021131.14	2	2	0	6	0	0	2	0	2	4	0	0	0	2	2	0	8	2	2	0	16	4	2	2	2	0	24	0	4	4	0	0	0	6	0	2	0	0	2	130	8	4	2	0	0	0	6	0	6
ENSMUSG00000021133.9	14	8	2	2	0	0	4	12	2	2	6	16	10	2	4	2	0	0	0	0	18	0	2	0	0	0	34	4	4	2	4	8	12	4	0	2	0	6	0	14	4	4	0	2	0	26	0	2	0
ENSMUSG00000021134.17	0	0	0	0	0	0	0	0	0	12	0	6	2	0	0	4	0	0	0	0	16	6	18	0	0	0	2	0	4	0	0	0	0	8	0	8	0	8	0	0	0	0	0	0	0	0	0	0	0
ENSMUSG00000021140.9	20	16	16	24	8	4	0	10	10	56	8	30	52	38	8	4	6	6	2	2	32	8	12	0	10	8	36	8	8	16	4	44	22	0	0	4	0	0	0	38	14	4	4	8	2	2	8	4	18
ENSMUSG00000021143.10	32	14	18	2	14	2	2	12	4	6	10	4	16	8	16	0	6	2	6	0	36	22	28	8	2	16	34	2	2	12	2	8	10	4	16	6	0	2	8	44	4	10	0	6	0	2	4	6	0
ENSMUSG00000021144.14	6	2	0	6	12	12	2	10	14	4	8	10	6	10	0	2	0	4	0	0	12	2	22	0	0	4	26	4	0	10	0	2	2	0	2	4	0	18	0	16	2	2	0	0	2	0	28	2	20
ENSMUSG00000021147.17	8	2	10	30	4	6	0	20	4	14	14	12	2	8	0	6	12	12	4	0	16	12	10	8	0	6	26	6	14	2	0	4	6	0	6	4	0	4	0	26	4	8	2	20	0	2	2	2	6
ENSMUSG00000021156.17	0	0	0	2	0	0	2	2	0	4	0	2	0	10	0	0	2	0	0	0	0	0	2	0	0	0	0	0	0	0	0	0	0	0	0	0	0	2	0	2	0	0	0	0	0	0	0	0	0
ENSMUSG00000021171.8	70	48	88	26	10	4	2	14	8	6	10	10	28	288	90	252	8	4	18	0	36	24	28	22	14	16	36	6	6	10	8	4	2	2	30	10	0	4	2	46	6	8	4	12	8	30	16	6	30
ENSMUSG00000021177.16	0	4	2	18	2	2	2	24	2	12	0	6	2	2	2	2	0	2	22	0	12	20	20	16	8	4	48	6	6	0	6	2	2	4	2	0	0	4	0	12	6	2	4	2	0	0	16	26	6
ENSMUSG00000021178.9	16	4	64	0	0	0	0	0	0	0	0	2	0	4	6	2	0	0	0	0	22	12	22	0	0	0	2	2	2	6	0	2	2	0	6	0	0	0	0	4	0	2	0	0	0	0	0	4	0
ENSMUSG00000021190.14	8	2	0	2	10	0	0	0	0	6	2	2	0	2	0	2	0	0	0	0	12	8	2	0	0	0	4	0	0	2	0	2	0	0	0	2	0	0	0	0	0	0	0	0	0	0	0	0	0
ENSMUSG00000021192.16	6	8	6	4	0	0	0	0	0	0	0	2	4	18	22	12	0	0	2	0	4	2	6	2	0	0	2	0	12	0	0	0	2	4	2	0	0	0	0	14	6	4	0	0	2	6	10	0	0
ENSMUSG00000021193.10	2	4	2	4	0	0	0	2	0	4	0	0	0	12	0	0	8	0	0	0	10	2	2	0	2	0	6	2	0	10	2	10	0	4	2	20	0	4	0	0	2	0	0	0	0	0	0	0	6
ENSMUSG00000021194.6	18	4	4	2	0	0	0	4	0	0	2	6	2	2	2	76	2	0	0	0	14	0	4	0	0	4	10	0	0	6	0	0	4	0	6	2	0	0	0	14	0	0	2	0	0	0	0	0	4
ENSMUSG00000021203.15	4	8	6	8	6	2	0	6	0	0	6	14	6	2	4	0	4	2	0	0	14	6	28	4	4	4	12	4	2	0	10	4	8	6	34	4	2	0	2	6	2	6	0	0	0	6	6	2	12
ENSMUSG00000021215.15	20	8	10	2	8	6	0	6	2	8	10	6	8	2	0	0	14	10	10	0	20	20	30	8	24	24	10	8	4	18	8	18	0	2	16	26	46	48	0	16	12	14	2	4	4	2	4	6	14
ENSMUSG00000021216.7	8	0	2	38	0	6	0	0	0	2	6	6	0	2	4	0	2	4	2	0	0	4	8	2	2	10	8	0	16	0	2	2	0	0	2	0	0	14	2	2	0	0	0	0	0	0	0	0	0
ENSMUSG00000021218.10	18	8	16	16	2	4	2	6	4	14	20	22	22	18	4	14	72	2	4	0	22	10	38	8	4	0	62	6	30	20	4	6	2	6	4	12	4	4	2	32	12	6	2	18	4	28	14	16	6
ENSMUSG00000021221.15	8	2	4	10	0	0	0	2	0	0	8	0	0	8	30	2	14	2	0	0	4	4	4	2	2	0	6	0	0	0	6	2	0	0	0	0	0	0	0	14	6	2	0	8	4	8	4	0	2
ENSMUSG00000021224.15	0	0	0	2	0	0	0	6	0	4	2	8	0	0	2	0	4	0	2	0	8	0	6	4	0	0	36	8	2	4	0	0	6	0	0	0	0	0	0	14	0	8	0	0	0	0	2	0	2
ENSMUSG00000021228.15	4	0	2	12	2	4	0	0	0	0	4	0	8	0	0	0	0	0	0	0	6	0	6	0	0	0	2	0	0	4	2	0	0	0	2	0	0	0	0	4	2	4	0	0	0	0	0	0	0
ENSMUSG00000021235.13	4	2	2	0	0	0	0	0	0	2	4	8	2	0	0	0	0	0	0	2	0	0	2	0	0	2	2	0	2	0	0	0	2	4	2	2	0	2	0	2	2	4	0	0	0	0	0	2	4
ENSMUSG00000021242.9	12	18	8	2	2	6	4	4	2	0	2	2	4	2	0	4	2	0	0	0	10	4	8	0	8	2	10	0	0	2	2	0	4	4	8	2	0	0	2	58	2	6	0	0	0	0	4	4	0
ENSMUSG00000021243.14	20	6	4	0	0	10	0	8	4	2	6	0	8	2	0	6	4	6	2	0	4	26	12	10	2	2	4	4	0	30	16	18	20	2	24	0	0	0	0	20	4	0	0	0	0	0	4	10	2
ENSMUSG00000021248.9	16	6	10	16	0	2	4	12	0	12	42	144	10	2	2	4	12	2	14	2	104	234	62	6	0	0	52	2	4	0	6	0	2	0	8	4	0	2	2	4	12	0	0	2	0	0	4	12	2
ENSMUSG00000021252.11	6	10	4	12	2	2	0	2	2	8	2	4	0	12	12	2	4	2	2	0	18	8	4	2	8	8	24	2	28	6	2	0	4	4	0	4	0	4	0	12	12	4	0	2	4	2	0	2	20
ENSMUSG00000021253.7	10	140	10	6	0	0	0	10	0	0	2	2	6	0	0	2	2	14	4	0	4	10	0	0	2	4	16	0	4	4	0	0	2	4	0	2	2	0	0	2	2	4	0	0	2	0	4	36	2
ENSMUSG00000021254.9	0	6	8	2	0	0	0	2	2	16	0	4	4	8	2	2	0	0	0	2	12	2	2	0	0	0	36	0	2	2	2	0	2	2	14	6	2	4	0	6	0	4	0	0	0	0	8	2	0
ENSMUSG00000021255.17	40	8	10	10	4	2	0	22	4	72	2	10	12	16	6	6	2	2	0	2	10	6	48	8	6	18	138	8	20	14	2	6	2	2	2	6	0	2	2	4	4	4	6	2	0	0	10	0	2
ENSMUSG00000021257.14	12	4	2	4	8	0	2	4	0	56	6	2	16	6	10	0	12	2	0	0	4	6	2	10	0	6	12	0	0	6	0	0	0	0	4	0	0	6	0	0	6	2	0	0	0	0	2	4	10
ENSMUSG00000021258.10	18	14	6	0	0	0	0	2	0	4	10	4	0	8	0	0	0	0	2	0	10	0	22	4	0	0	36	0	8	2	0	0	2	0	0	0	0	2	0	8	8	2	0	4	0	0	6	2	10
ENSMUSG00000021262.15	50	32	12	12	4	4	6	8	12	6	0	8	20	6	6	2	8	4	8	0	26	10	28	0	0	2	14	4	0	0	2	6	10	6	4	4	0	12	0	2	6	6	0	6	2	0	2	0	6
ENSMUSG00000021266.16	0	4	10	2	0	2	2	2	0	4	0	8	0	2	0	22	2	4	2	2	14	6	10	4	6	0	48	0	0	2	0	0	0	0	0	0	0	2	0	18	4	20	2	0	0	0	8	4	6
ENSMUSG00000021270.13	16	26	28	36	14	4	4	24	4	16	22	42	52	22	10	38	10	2	10	2	74	60	92	16	14	18	80	20	20	24	8	36	10	2	24	14	0	4	0	86	6	38	0	2	2	10	10	4	18
ENSMUSG00000021271.5	6	4	0	2	6	0	0	0	2	2	4	4	2	8	0	0	0	0	4	0	24	12	12	8	4	0	14	16	2	8	2	6	2	2	0	2	0	2	0	6	6	0	0	2	2	0	2	4	8
ENSMUSG00000021273.11	52	50	22	76	6	8	2	18	8	22	52	22	38	28	8	40	20	8	4	2	142	10	108	20	38	16	64	10	28	32	6	16	28	8	26	22	4	14	0	48	6	34	0	2	2	0	32	20	28
ENSMUSG00000021277.16	0	0	0	0	0	0	0	16	0	0	2	2	18	2	2	2	2	12	6	0	2	8	14	0	0	0	30	16	18	2	0	0	4	0	4	0	0	0	0	2	0	0	0	0	0	0	18	6	2
ENSMUSG00000021279.5	72	66	30	26	12	12	2	12	16	22	36	60	62	20	18	30	64	6	32	2	74	64	86	6	4	40	118	18	18	26	14	4	6	20	14	44	4	4	2	36	10	26	2	6	12	14	24	8	14
ENSMUSG00000021282.17	22	50	12	28	2	56	2	42	4	40	6	10	12	26	8	8	4	2	0	0	62	8	36	6	4	2	60	108	10	16	8	10	10	10	14	10	6	4	0	56	16	34	0	4	8	76	24	24	8
ENSMUSG00000021285.15	20	16	10	2	0	2	0	2	0	0	10	4	6	10	0	0	8	0	0	2	10	4	0	2	6	0	20	14	16	2	0	0	2	4	2	2	2	0	2	12	2	6	2	0	0	0	0	4	0
ENSMUSG00000021286.8	14	16	4	20	2	8	4	16	2	4	12	10	8	16	2	10	4	6	6	4	50	44	26	14	18	24	90	18	10	12	4	8	4	12	6	4	2	8	6	20	10	12	2	8	6	0	8	4	2
ENSMUSG00000021287.12	16	2	0	66	14	0	2	2	8	8	10	24	4	0	2	0	8	0	16	0	34	38	10	0	2	0	12	0	2	0	2	4	188	64	152	2	0	0	2	12	4	16	0	0	0	0	10	8	24
ENSMUSG00000021288.19	2	0	0	12	2	10	0	0	0	2	4	2	0	6	2	4	8	2	6	0	0	4	0	2	0	0	4	2	6	4	4	2	0	6	0	8	0	4	0	2	8	0	0	0	0	0	0	0	4
ENSMUSG00000021290.6	0	4	2	2	0	2	0	0	0	2	0	2	6	0	0	0	2	0	2	0	2	0	10	2	2	12	6	0	8	2	0	2	2	4	2	0	0	0	0	16	4	4	2	0	0	0	4	2	2
ENSMUSG00000021306.11	8	6	4	30	2	4	0	6	0	2	6	20	0	16	14	0	6	0	0	0	4	0	2	2	0	0	12	2	0	2	0	0	0	0	0	0	0	2	0	18	2	30	0	0	0	0	2	6	2
ENSMUSG00000021318.15	6	2	4	2	8	0	0	0	2	4	4	4	4	58	6	4	12	4	12	0	2	2	22	8	2	2	16	0	0	10	16	2	0	2	2	0	0	0	2	0	0	2	2	0	0	0	0	0	0
ENSMUSG00000021326.13	80	28	60	46	14	18	6	44	20	104	36	44	72	24	22	32	62	100	106	2	138	54	168	34	16	34	130	16	32	54	8	16	46	26	34	40	10	46	4	28	14	40	2	26	22	44	52	36	74
ENSMUSG00000021338.17	22	24	16	20	8	16	2	18	4	20	10	12	16	26	12	2	20	6	6	4	76	36	82	42	8	40	104	12	8	14	4	6	0	6	0	10	4	4	4	40	6	6	2	12	2	28	6	12	10
ENSMUSG00000021339.4	0	0	0	0	0	0	0	0	0	0	8	4	110	2	2	4	4	2	2	2	22	2	6	0	0	0	44	0	6	2	2	2	0	0	0	0	0	0	0	12	4	4	2	2	4	2	0	0	0
ENSMUSG00000021361.7	116	36	38	80	28	10	4	18	22	52	42	26	22	16	10	12	60	20	16	2	112	30	102	6	12	26	84	26	50	66	16	48	12	16	20	16	0	2	4	48	22	78	6	4	4	0	16	16	34
ENSMUSG00000021366.8	50	36	70	34	22	6	2	2	2	30	26	50	36	32	10	18	14	2	22	6	138	62	102	10	8	6	78	10	14	68	16	4	4	2	8	24	0	2	8	30	18	18	0	10	0	0	8	12	8
ENSMUSG00000021368.15	0	2	0	0	0	0	0	0	0	0	0	0	0	0	0	0	4	0	2	2	0	0	0	4	2	18	80	2	4	0	0	4	0	0	2	0	0	6	0	2	2	0	4	0	0	0	0	0	0
ENSMUSG00000021371.5	8	12	16	0	0	0	0	2	2	0	10	22	30	0	6	6	2	0	4	0	26	14	4	0	2	6	24	28	10	2	2	0	2	2	0	0	0	4	2	14	6	6	0	40	0	22	6	6	4
ENSMUSG00000021374.10	18	20	12	12	4	8	4	12	14	12	6	6	10	20	14	8	2	0	4	0	124	16	28	10	4	2	72	20	12	2	0	2	14	6	2	24	2	6	4	32	14	6	0	6	6	0	14	6	2
ENSMUSG00000021377.15	8	2	0	0	0	0	0	2	0	0	2	4	0	0	0	2	0	0	0	0	10	0	2	0	4	0	0	0	0	2	2	0	0	0	2	0	0	0	0	0	2	0	0	0	0	0	2	0	4
ENSMUSG00000021384.14	20	0	0	50	4	6	0	0	2	6	2	4	2	14	4	4	4	2	36	2	8	10	12	2	0	36	14	0	0	22	4	12	4	30	18	60	46	66	0	8	8	10	0	0	0	2	2	2	12
ENSMUSG00000021385.10	8	16	10	20	16	2	4	8	0	52	12	22	28	20	12	6	16	8	18	0	54	16	88	10	8	12	46	0	10	12	0	6	2	6	2	4	0	0	0	28	6	8	0	10	14	12	6	24	22
ENSMUSG00000021391.10	0	0	0	0	0	0	0	0	0	0	0	0	0	0	0	0	0	0	0	0	0	2	0	2	0	6	0	0	0	2	0	22	0	0	0	0	0	0	0	12	8	2	0	0	0	2	30	20	42
ENSMUSG00000021395.11	300	298	344	344	50	88	20	200	100	232	248	210	184	294	136	182	274	86	112	24	554	272	412	174	172	178	740	202	184	268	86	120	86	76	160	174	36	72	30	312	128	134	32	44	24	44	144	154	174
ENSMUSG00000021400.8	4	124	4	2	0	0	2	0	0	0	2	4	10	0	0	0	2	0	0	0	2	0	14	2	2	0	0	0	0	0	0	0	0	0	0	0	0	0	2	0	0	0	0	0	0	0	0	0	0
ENSMUSG00000021414.8	86	28	50	22	14	14	0	16	8	26	26	20	18	30	10	22	28	12	26	2	30	22	20	30	10	20	34	14	20	28	20	20	20	8	14	18	8	24	2	34	10	18	0	26	14	20	24	14	18
ENSMUSG00000021420.13	2	2	0	4	2	0	0	6	4	0	0	0	6	86	12	38	0	0	2	0	4	4	8	0	0	2	8	2	2	0	0	0	0	0	2	2	0	10	0	0	0	0	0	0	0	0	0	0	0
ENSMUSG00000021428.9	10	6	6	12	4	2	4	4	4	34	2	8	56	10	0	8	26	2	2	0	44	24	52	6	10	10	28	16	2	14	2	0	0	10	6	2	0	0	2	20	2	10	4	4	2	0	6	0	8
ENSMUSG00000021432.15	0	0	0	4	0	0	0	2	0	0	8	10	12	0	0	0	0	0	0	4	10	2	0	0	0	0	118	2	4	0	0	0	0	0	0	0	0	0	2	12	0	0	4	0	0	0	0	0	0
ENSMUSG00000021451.16	6	2	16	4	2	0	0	12	6	2	2	12	4	20	0	6	42	22	60	0	16	16	20	12	10	4	36	4	6	26	2	2	0	0	0	56	2	2	0	6	6	10	0	4	0	2	4	4	0
ENSMUSG00000021460.17	10	24	2	6	0	0	0	2	10	0	4	6	2	6	4	0	4	0	0	0	14	8	26	4	6	6	26	2	20	8	14	4	8	2	4	0	0	6	0	6	2	2	0	2	0	0	14	8	6
ENSMUSG00000021461.17	2	6	2	10	2	8	0	0	0	2	16	22	8	2	0	2	10	26	6	0	28	10	16	0	4	0	12	0	4	4	2	0	0	0	2	2	0	10	0	12	2	52	0	2	0	0	2	0	2
ENSMUSG00000021468.8	10	4	4	8	2	0	0	10	2	28	4	10	6	14	18	4	4	2	2	0	22	8	4	2	2	4	30	20	8	16	8	24	8	2	0	4	0	6	0	34	12	6	0	20	4	0	8	4	4
ENSMUSG00000021483.8	60	38	22	60	8	10	6	30	22	32	26	30	24	166	14	30	26	2	12	10	114	78	98	20	14	28	228	22	18	80	36	26	16	12	30	20	2	24	6	68	40	82	6	36	14	14	26	24	14
ENSMUSG00000021484.8	6	8	46	4	4	0	0	14	4	14	12	20	24	6	0	0	4	0	6	0	16	20	18	8	124	4	44	6	6	2	2	10	4	2	0	12	20	34	0	10	16	42	2	0	2	0	0	2	0
ENSMUSG00000021486.7	10	2	2	0	0	0	2	0	0	0	0	10	4	4	4	10	0	0	0	2	10	10	12	10	2	12	24	2	6	4	0	2	0	4	6	0	0	0	0	6	2	14	2	0	0	0	4	8	2
ENSMUSG00000021488.8	36	20	16	28	4	6	4	10	12	52	26	34	14	40	24	18	10	0	6	0	98	34	46	34	20	22	132	26	14	30	16	4	6	14	38	12	16	12	0	40	16	18	2	0	4	8	24	46	10
ENSMUSG00000021493.15	16	10	4	10	2	6	0	10	0	10	6	8	8	58	0	12	14	0	32	0	28	0	10	10	8	10	28	0	34	58	2	12	8	0	56	20	0	16	0	12	2	8	0	4	0	4	10	0	10
ENSMUSG00000021494.9	72	30	68	14	6	0	0	26	2	4	2	2	0	2	0	0	0	6	0	0	36	2	8	0	2	0	26	0	0	0	0	0	0	2	0	8	0	0	2	2	2	0	0	0	0	0	2	2	2
ENSMUSG00000021496.12	52	6	60	22	2	12	0	14	0	30	16	2	14	14	0	14	10	2	8	0	24	2	18	14	2	18	22	0	14	66	4	30	12	4	20	14	2	22	2	20	4	22	0	18	0	16	16	0	14
ENSMUSG00000021497.10	4	2	0	2	0	0	0	0	2	2	0	4	4	0	0	0	0	2	2	0	4	0	0	0	0	0	0	0	0	0	2	0	2	8	2	0	0	0	0	40	16	34	0	0	0	2	0	0	0
ENSMUSG00000021500.17	8	0	6	6	0	2	0	2	0	4	10	22	24	14	24	28	0	2	0	0	14	0	6	2	4	0	20	0	4	8	8	2	20	2	4	6	0	0	0	4	8	0	0	0	2	0	6	2	6
ENSMUSG00000021501.4	6	0	0	0	0	0	0	2	0	2	0	0	0	4	0	4	28	10	18	0	2	12	0	0	0	0	18	2	2	6	0	2	0	0	0	0	0	0	0	2	2	2	0	0	0	0	0	0	0
ENSMUSG00000021509.5	70	14	10	6	4	4	2	12	4	24	10	12	14	14	0	0	18	2	6	0	70	34	54	10	8	28	62	84	12	8	2	2	2	2	8	4	0	0	0	76	54	46	2	20	2	8	8	12	10
ENSMUSG00000021518.4	10	12	0	0	0	0	0	14	4	4	10	12	6	0	0	0	0	0	2	2	0	0	0	0	0	2	14	2	2	0	2	0	4	6	2	18	4	2	0	0	2	0	0	0	0	0	2	0	8
ENSMUSG00000021532.11	2	2	0	4	10	6	0	2	8	4	0	10	2	2	6	0	6	0	0	2	4	2	0	0	2	8	10	6	0	12	4	10	0	0	0	4	0	0	2	6	0	2	0	0	0	0	4	4	2
ENSMUSG00000021546.18	18	12	6	30	8	6	0	18	12	8	10	12	26	4	2	0	4	0	4	2	50	6	8	6	4	4	48	6	6	0	2	4	0	10	6	0	2	0	0	16	4	4	2	6	2	4	2	2	2
ENSMUSG00000021552.7	0	2	2	2	0	0	0	0	0	4	2	0	0	10	2	0	0	2	2	0	14	4	10	0	2	0	2	0	0	0	2	2	6	6	2	0	2	12	0	10	4	2	0	0	0	0	0	0	0
ENSMUSG00000021555.15	20	8	2	12	0	2	0	2	2	4	4	16	2	2	0	0	2	0	0	0	32	0	4	6	0	0	16	2	4	8	0	0	0	0	6	0	0	0	0	8	2	4	0	0	0	0	6	0	2
ENSMUSG00000021556.12	4	12	6	6	10	2	0	6	0	4	4	16	6	0	0	4	0	0	0	0	12	0	4	0	0	2	20	38	6	0	0	0	0	2	4	0	0	0	0	16	14	6	0	0	0	0	0	0	0
ENSMUSG00000021557.15	4	4	4	4	0	0	0	2	10	4	6	4	8	2	2	0	2	0	2	0	4	4	0	0	0	4	10	4	0	4	4	2	0	4	8	2	2	8	0	2	0	0	0	0	0	0	32	2	2
ENSMUSG00000021576.6	2	0	2	0	6	2	0	32	0	2	2	0	0	0	0	0	0	0	0	0	0	0	2	0	0	0	2	0	12	6	2	6	2	0	2	4	0	0	0	0	0	0	0	0	0	4	4	0	0
ENSMUSG00000021577.14	2	12	0	2	2	0	0	14	10	10	8	20	12	10	2	2	8	2	0	0	20	14	42	0	4	0	14	4	8	2	0	0	0	0	0	0	0	0	0	0	0	2	0	12	2	2	0	8	8
ENSMUSG00000021591.8	8	10	10	2	14	14	0	8	4	4	12	12	10	2	2	10	6	22	2	2	66	30	30	8	22	6	52	18	28	18	6	8	22	8	6	10	4	0	0	28	0	6	0	4	4	4	18	24	8
ENSMUSG00000021595.18	0	0	0	0	0	0	0	0	0	0	0	2	0	0	0	0	4	0	0	0	4	2	0	8	16	12	4	2	6	0	0	0	0	0	4	0	0	0	0	6	4	2	0	0	0	0	0	0	6
ENSMUSG00000021598.9	4	2	0	14	0	0	0	0	0	2	8	6	4	2	0	4	4	0	0	0	16	8	4	0	2	0	14	0	2	6	2	6	4	2	2	2	0	2	0	14	0	2	0	0	0	0	6	14	24
ENSMUSG00000021606.8	4	0	4	2	2	14	0	4	0	6	4	4	4	6	0	2	6	0	0	0	6	0	4	2	0	2	4	0	2	4	0	2	4	0	2	4	0	0	0	4	0	2	0	4	0	2	2	0	2
ENSMUSG00000021607.9	0	0	0	6	0	2	0	0	0	2	0	0	0	4	2	2	0	0	0	0	4	0	2	0	0	0	22	2	4	0	0	0	4	6	2	0	0	0	0	0	0	0	0	0	0	0	12	0	0
ENSMUSG00000021608.15	102	16	42	140	26	12	2	32	22	78	56	50	136	28	10	96	64	10	18	4	156	52	134	8	6	12	112	16	34	26	6	20	14	6	38	20	2	20	4	56	22	46	0	2	6	8	26	28	24
ENSMUSG00000021610.8	10	10	8	12	4	8	2	6	4	40	2	22	0	0	0	0	2	0	2	0	18	6	20	6	10	2	24	2	2	6	8	6	0	0	4	4	0	4	0	4	2	2	0	0	0	0	4	0	8
ENSMUSG00000021611.9	8	2	6	10	0	0	0	0	0	2	2	2	20	0	0	0	4	0	4	0	4	2	22	0	2	4	0	0	0	2	0	12	0	0	2	0	0	0	0	4	4	4	0	0	0	0	2	2	0
ENSMUSG00000021629.10	12	22	16	8	6	2	0	4	10	4	2	8	0	4	2	0	0	2	0	0	6	8	10	0	4	2	6	0	2	8	2	6	0	4	8	2	10	2	0	20	2	4	0	0	0	0	4	8	2
ENSMUSG00000021635.14	0	2	0	0	0	0	0	6	0	0	2	0	4	2	0	0	2	0	0	0	4	42	6	0	0	0	14	0	2	2	6	2	2	4	8	0	0	2	0	4	10	0	2	0	0	0	4	2	4
ENSMUSG00000021645.16	12	4	0	10	4	4	2	12	0	2	4	2	4	34	8	4	4	2	0	0	22	10	2	2	6	0	22	6	2	20	2	4	10	0	8	0	0	0	2	6	0	8	0	0	0	0	4	68	8
ENSMUSG00000021650.7	4	2	0	2	0	0	0	6	0	0	0	4	4	0	0	0	0	0	0	0	0	2	0	2	4	0	0	0	0	18	4	0	0	0	12	0	0	0	0	4	0	0	0	2	0	0	18	2	30
ENSMUSG00000021660.14	6	6	12	0	2	6	0	0	2	8	4	28	6	0	2	2	2	2	4	0	8	8	6	12	2	2	8	2	6	10	4	2	6	0	0	4	0	6	2	0	2	0	2	0	0	0	4	2	2
ENSMUSG00000021669.15	2	0	2	8	2	0	0	0	2	4	16	0	6	4	14	2	2	0	8	0	4	2	8	0	4	0	10	6	0	8	2	0	2	0	0	6	2	10	0	2	0	2	0	0	0	0	0	2	6
ENSMUSG00000021670.14	36	6	4	0	0	0	2	0	0	0	6	12	10	4	12	4	22	2	0	0	28	6	4	0	2	2	32	22	14	6	2	0	0	0	0	2	0	0	0	8	10	10	0	0	0	2	6	12	2
ENSMUSG00000021686.6	2	2	4	2	0	0	0	0	0	4	4	2	2	2	2	4	2	0	2	4	14	2	10	0	0	0	58	2	4	8	0	6	0	0	0	2	0	0	0	6	0	4	2	0	2	0	4	10	16
ENSMUSG00000021687.14	10	12	6	16	6	2	0	4	10	8	4	14	8	6	4	8	4	0	8	0	24	6	24	4	2	2	20	6	4	20	4	24	8	4	56	6	8	0	0	26	14	12	0	2	0	2	10	0	2
ENSMUSG00000021716.14	4	0	0	0	0	0	0	2	0	4	0	0	0	2	0	2	0	0	0	0	14	4	2	0	0	0	2	0	0	4	18	4	0	0	0	2	0	0	0	2	4	0	0	0	0	2	0	0	0
ENSMUSG00000021720.11	0	0	0	0	0	0	0	0	0	0	0	0	0	0	0	0	0	0	4	0	6	4	2	0	0	0	0	0	0	0	2	0	0	0	0	2	0	14	0	0	0	0	0	0	0	0	58	2	2
ENSMUSG00000021731.10	0	0	0	0	0	0	0	0	0	0	0	2	0	0	0	0	0	0	0	0	0	2	0	0	2	0	2	0	0	0	0	0	0	2	0	0	0	0	0	4	2	0	0	0	0	0	2	0	0
ENSMUSG00000021737.4	0	8	2	14	0	6	0	0	0	0	6	14	2	4	0	0	0	0	0	0	4	10	0	0	0	0	6	2	0	4	2	2	0	0	0	0	0	0	2	2	0	0	0	0	6	0	2	2	2
ENSMUSG00000021745.14	32	0	6	8	2	6	2	66	2	30	12	6	14	10	2	22	2	2	6	2	12	16	20	2	4	6	34	4	4	10	4	6	8	0	0	0	0	0	0	8	6	4	0	6	2	4	12	10	14
ENSMUSG00000021756.12	12	6	10	6	0	2	2	4	6	12	20	14	2	36	2	4	14	2	26	2	42	14	26	6	4	4	80	22	10	26	14	8	2	2	0	16	0	2	0	14	12	18	0	2	2	16	4	12	4
ENSMUSG00000021764.8	0	0	0	6	0	0	0	0	0	0	2	4	6	2	0	0	0	0	0	0	4	6	2	0	0	0	4	4	0	2	14	2	0	0	0	2	0	6	0	0	2	0	0	0	0	0	0	0	2
ENSMUSG00000021767.19	22	4	14	6	2	8	0	10	0	10	8	10	12	12	10	12	2	0	4	0	100	20	36	4	4	10	34	2	4	4	0	0	0	0	0	0	0	2	4	4	2	4	0	0	2	18	2	6	10
ENSMUSG00000021770.11	6	6	2	0	2	6	0	2	4	6	0	12	10	0	2	4	4	0	0	6	112	108	156	14	4	4	92	6	8	2	6	0	0	2	2	0	0	0	0	8	8	4	2	4	0	0	24	0	4
ENSMUSG00000021771.14	8	4	6	0	0	0	0	2	0	0	8	2	2	0	0	0	0	0	0	0	2	8	2	0	0	0	2	14	10	2	4	2	2	0	0	0	0	0	0	0	0	4	0	0	0	0	6	4	0
ENSMUSG00000021774.13	0	0	0	2	2	0	0	0	0	0	2	0	0	0	0	0	0	0	0	0	4	0	6	0	0	4	8	0	0	0	0	0	0	2	0	0	0	0	0	2	8	8	0	0	0	0	0	0	0
ENSMUSG00000021782.14	8	10	6	10	0	10	2	10	4	68	4	16	0	12	18	22	14	2	2	2	24	6	14	6	2	0	44	6	4	8	4	16	0	0	2	2	0	2	4	8	24	2	0	2	2	0	4	2	2
ENSMUSG00000021785.8	4	0	0	0	0	4	0	0	12	10	2	4	0	0	0	2	2	2	0	0	28	0	2	0	0	0	10	0	0	8	2	0	0	0	0	0	0	0	0	2	0	0	0	6	6	0	0	2	0
ENSMUSG00000021794.16	20	18	14	20	2	2	0	2	2	6	8	12	2	0	0	2	22	4	16	2	96	10	20	4	0	2	24	2	4	10	6	4	2	4	30	2	6	2	6	6	8	10	0	0	2	8	8	0	4
ENSMUSG00000021807.6	4	2	4	2	0	0	0	0	0	4	0	0	0	4	6	2	0	0	4	0	4	2	0	0	0	0	2	2	2	2	0	0	0	0	0	0	0	0	0	0	0	0	0	0	0	0	2	0	0
ENSMUSG00000021810.3	2	4	0	4	2	2	0	0	0	2	0	4	2	0	0	0	18	0	0	0	8	4	4	2	2	4	8	2	2	0	0	0	0	0	2	4	0	0	0	4	0	14	2	0	0	2	0	8	2
ENSMUSG00000021811.7	0	2	2	16	2	0	0	0	2	0	10	6	0	10	2	2	2	0	0	0	12	22	4	0	2	2	16	8	0	0	0	0	0	2	0	0	0	2	0	12	2	2	0	0	6	2	0	6	6
ENSMUSG00000021814.17	24	32	28	14	6	10	2	22	8	20	28	34	42	64	4	12	30	12	8	2	70	40	58	14	20	12	130	24	8	28	22	10	10	20	20	14	0	10	0	64	18	26	6	8	2	4	18	16	20
ENSMUSG00000021816.11	0	0	0	48	0	2	0	0	0	0	0	0	0	0	0	0	6	2	0	0	6	0	2	0	0	0	0	2	6	0	0	0	0	0	4	0	0	0	0	24	2	2	0	2	0	0	2	2	40
ENSMUSG00000021819.11	30	10	12	8	8	0	0	14	2	0	4	18	16	14	12	6	16	2	22	0	52	20	38	0	2	0	44	12	18	2	6	20	16	2	20	0	0	0	0	12	4	14	0	12	0	0	4	6	4
ENSMUSG00000021820.18	26	18	18	22	4	22	4	18	10	8	16	20	24	34	14	72	14	4	12	2	62	30	40	16	2	8	52	10	16	20	12	4	2	2	8	12	6	4	0	30	10	122	0	2	4	2	12	22	16
ENSMUSG00000021824.13	12	2	0	2	0	0	0	6	0	4	10	10	4	6	0	0	4	0	0	2	18	22	6	8	10	2	32	6	2	2	0	0	2	0	0	0	2	8	0	0	0	0	2	0	0	0	0	10	0
ENSMUSG00000021830.14	2	0	0	2	0	0	0	12	2	14	0	0	0	0	0	0	0	2	0	0	2	2	0	4	0	2	6	2	0	0	0	0	0	0	0	0	0	0	0	8	0	0	0	0	0	0	0	0	16
ENSMUSG00000021832.8	0	0	0	0	0	0	0	2	8	2	0	0	0	0	0	0	0	0	0	0	2	0	0	0	0	0	4	0	0	0	0	30	0	0	0	0	0	0	0	0	0	0	0	0	0	0	0	4	6
ENSMUSG00000021840.17	4	10	10	14	2	8	0	6	2	0	8	18	6	0	0	4	0	0	0	0	2	0	6	2	0	2	20	10	6	0	2	0	4	0	2	10	2	8	0	4	2	4	0	4	4	4	10	0	4
ENSMUSG00000021868.7	6	90	2	2	0	0	0	8	0	8	2	0	0	0	0	2	0	0	0	0	8	4	0	2	0	0	8	0	0	2	0	0	2	0	2	4	0	0	2	70	4	12	0	0	6	0	2	0	0
ENSMUSG00000021870.17	2	2	2	40	20	10	0	2	0	2	20	6	8	2	2	2	2	0	4	0	28	2	16	6	2	2	36	10	2	8	0	4	20	4	16	4	0	0	0	16	2	6	0	0	0	0	16	16	2
ENSMUSG00000021901.10	28	22	6	22	2	4	0	20	6	8	12	18	30	16	2	8	10	0	40	0	116	20	42	16	0	4	50	0	2	24	18	12	0	8	2	24	4	2	0	18	14	6	0	0	0	2	22	12	90
ENSMUSG00000021906.14	0	0	2	0	0	0	0	0	0	0	0	0	0	0	0	0	0	0	2	0	2	4	8	0	0	0	2	0	0	0	0	0	38	0	4	0	0	0	0	0	0	0	0	0	0	0	6	10	6
ENSMUSG00000021910.15	2	0	4	82	0	2	0	0	0	4	0	0	0	12	0	0	4	0	0	2	26	4	4	4	10	2	20	4	4	4	2	2	0	4	0	0	0	2	0	18	12	0	0	0	2	0	0	0	0
ENSMUSG00000021913.8	14	6	2	2	4	6	0	2	4	10	8	10	14	0	0	0	8	0	2	0	18	8	12	4	8	2	0	0	0	4	14	16	0	0	8	0	2	0	0	2	2	4	0	0	0	0	2	4	2
ENSMUSG00000021917.16	0	0	0	2	0	2	0	0	0	0	4	22	4	0	0	0	0	0	0	0	2	4	4	0	0	0	2	0	2	0	0	2	0	2	6	0	0	0	0	2	2	4	0	0	0	0	0	0	0
ENSMUSG00000021928.9	22	4	4	8	8	2	0	4	0	18	16	20	22	0	0	2	8	0	4	0	14	8	8	0	2	8	8	0	82	0	4	4	2	4	0	4	0	2	0	10	2	12	0	0	0	0	0	0	0
ENSMUSG00000021929.9	6	14	20	2	2	4	0	4	2	10	4	22	10	26	4	2	4	4	8	2	42	104	18	2	8	2	36	18	4	0	16	0	6	0	2	70	0	10	0	10	4	8	0	0	0	0	6	2	14
ENSMUSG00000021936.14	8	10	20	4	6	0	2	12	4	20	8	6	4	36	2	10	2	0	4	4	54	4	18	4	6	0	22	2	4	8	12	16	2	0	10	6	2	4	2	40	8	4	0	14	2	4	18	2	10
ENSMUSG00000021939.8	6	6	4	0	0	0	0	18	2	8	8	8	2	8	2	6	0	2	2	2	6	2	0	4	0	2	32	2	14	8	18	8	0	2	10	6	0	0	0	14	2	4	0	8	4	0	0	4	0
ENSMUSG00000021944.15	2	0	6	2	4	0	0	30	0	2	10	16	8	18	0	6	4	14	8	0	14	4	2	4	0	2	14	4	12	4	4	10	14	4	4	6	0	2	0	8	4	2	0	2	2	0	2	2	2
ENSMUSG00000021947.11	10	6	16	4	12	2	0	2	2	2	2	6	8	0	6	0	6	2	2	0	12	4	24	2	10	6	16	4	2	14	6	4	20	2	8	4	0	0	0	20	6	2	0	0	0	0	8	6	4
ENSMUSG00000021957.7	6	6	2	8	0	0	0	10	6	8	2	4	2	4	0	4	6	2	6	0	4	4	20	18	0	48	40	4	42	0	2	2	2	0	4	0	0	0	2	8	2	18	0	14	4	8	8	2	8
ENSMUSG00000021962.9	108	84	90	232	136	84	16	92	40	170	160	152	126	200	70	98	66	32	22	24	312	108	220	70	38	42	538	112	106	118	42	52	26	24	60	28	10	60	8	172	62	64	14	84	26	56	68	70	110
ENSMUSG00000021963.17	36	22	14	20	14	6	0	14	6	6	14	26	8	22	8	20	22	14	28	0	58	40	24	20	2	12	96	26	90	28	10	22	6	8	8	18	2	16	0	24	24	30	0	16	0	6	18	14	6
ENSMUSG00000021965.3	14	0	2	0	0	0	0	4	0	4	2	0	0	4	0	2	6	2	0	0	2	12	6	4	8	6	0	4	0	0	0	2	4	4	6	2	0	2	0	4	2	4	0	0	0	4	0	0	2
ENSMUSG00000021967.4	0	0	0	12	0	22	0	8	0	2	2	0	0	0	0	0	6	0	2	0	8	2	14	8	6	2	0	0	0	4	4	52	0	0	0	48	0	2	0	8	0	2	0	0	0	0	2	0	0
ENSMUSG00000021975.9	22	8	16	72	8	4	0	18	14	34	12	22	18	42	6	16	12	2	2	0	20	12	4	4	4	0	48	6	4	8	6	6	4	4	2	4	0	0	0	8	12	6	2	32	0	2	4	6	10
ENSMUSG00000021978.9	12	16	6	6	6	2	0	12	10	16	12	24	12	12	4	0	32	8	6	0	44	12	36	22	4	0	20	2	2	10	0	2	0	2	4	10	2	4	2	12	14	4	2	12	4	2	0	0	10
ENSMUSG00000021981.10	2	0	0	0	0	2	2	0	6	6	0	0	0	2	6	0	12	0	2	0	4	0	0	4	2	0	28	12	6	24	0	0	0	0	2	0	0	0	0	4	2	0	0	0	0	0	0	0	6
ENSMUSG00000021993.10	48	22	16	4	10	4	0	4	0	16	6	2	4	28	10	6	12	2	2	0	18	0	12	4	6	0	22	4	0	0	2	0	2	6	14	0	0	0	0	8	8	10	0	0	0	0	0	0	2
ENSMUSG00000021996.16	0	0	0	0	0	0	0	0	2	0	0	0	0	0	0	0	0	0	0	0	2	0	0	0	0	0	8	0	0	2	10	2	2	0	2	0	0	0	0	6	0	0	0	0	0	0	2	2	2
ENSMUSG00000021998.16	0	0	0	0	0	0	0	0	0	0	0	0	0	0	0	0	0	0	0	0	6	2	4	0	4	0	4	8	16	0	2	0	0	0	0	0	0	0	0	2	4	6	0	0	0	0	0	0	0
ENSMUSG00000022000.11	12	12	4	62	4	6	6	24	16	156	18	14	26	10	2	2	8	6	0	0	32	8	16	2	0	2	36	2	0	4	0	0	10	18	8	8	0	2	0	10	8	6	0	10	2	0	4	4	6
ENSMUSG00000022010.19	40	98	30	82	16	30	0	52	14	48	36	306	48	22	6	26	26	8	14	8	132	64	54	30	40	44	90	22	44	32	6	114	18	12	24	62	2	12	0	68	26	28	4	10	2	12	38	32	52
ENSMUSG00000022012.9	2	8	2	6	0	0	0	20	10	10	6	2	6	6	4	2	12	2	2	0	16	6	50	8	12	2	12	2	10	2	2	8	6	2	0	18	0	2	0	20	2	4	0	2	0	2	0	4	10
ENSMUSG00000022014.15	18	6	4	0	4	0	0	0	2	2	12	8	6	2	0	0	2	0	6	2	58	6	10	0	2	0	48	6	10	0	2	0	0	0	2	8	0	2	0	6	0	2	2	0	0	0	0	0	2
ENSMUSG00000022019.16	10	0	8	2	32	8	0	0	0	2	0	2	2	6	10	2	0	0	2	0	24	8	4	0	0	0	0	0	2	0	0	0	0	0	2	2	2	2	0	2	4	6	0	2	0	0	2	6	2
ENSMUSG00000022020.15	2	4	0	2	0	0	0	4	8	8	2	8	2	2	2	2	2	8	2	0	6	2	4	2	2	0	4	2	4	2	4	2	0	0	0	0	0	6	2	28	2	4	0	0	0	0	2	4	0
ENSMUSG00000022024.10	12	2	8	8	8	0	0	28	6	6	2	6	4	4	8	14	2	0	4	0	10	30	14	2	4	54	6	0	0	2	0	0	0	6	6	2	0	2	2	4	2	0	0	12	6	2	4	0	6
ENSMUSG00000022031.6	16	16	36	22	14	18	0	14	2	28	14	20	10	14	8	16	4	2	4	0	20	36	18	14	10	204	18	4	0	2	4	4	6	4	2	16	6	8	0	20	6	4	0	6	4	6	12	6	2
ENSMUSG00000022034.10	2	2	0	0	2	0	0	18	2	8	6	14	8	0	0	0	0	2	0	0	6	2	4	0	0	2	8	2	2	0	2	0	0	2	4	4	0	0	0	2	2	10	0	0	0	0	8	4	12
ENSMUSG00000022043.19	0	2	0	2	0	0	2	4	0	10	0	0	0	0	0	0	0	0	0	2	20	0	4	0	2	0	36	2	6	8	4	0	0	4	4	0	0	0	0	16	4	6	2	0	0	0	4	4	0
ENSMUSG00000022051.15	14	14	2	20	4	2	0	2	2	6	8	14	4	20	4	10	2	4	2	0	24	6	16	2	6	2	8	12	4	4	0	2	0	0	0	6	0	2	0	4	0	0	2	2	4	2	2	2	6
ENSMUSG00000022052.9	0	2	0	4	4	2	0	8	4	2	4	0	2	6	0	2	2	2	2	0	10	2	20	0	0	0	22	2	4	0	2	2	0	0	0	4	0	0	0	8	2	2	0	2	0	0	0	2	0
ENSMUSG00000022070.7	16	6	6	0	0	4	0	8	4	24	4	36	6	16	2	2	0	2	2	0	24	12	18	0	4	2	6	0	0	4	14	4	6	4	6	2	0	0	2	6	2	52	0	4	2	4	2	10	4
ENSMUSG00000022089.9	14	4	2	6	0	0	0	6	0	0	0	2	2	0	0	0	2	2	0	0	16	2	4	2	4	0	4	6	8	0	2	0	0	0	0	2	0	2	0	4	0	6	0	0	0	0	6	2	8
ENSMUSG00000022090.10	30	46	24	36	4	10	0	24	8	36	16	16	8	28	12	16	18	4	16	6	122	38	332	28	28	56	72	18	8	50	6	30	6	4	4	8	0	4	4	34	34	56	4	12	4	4	22	10	44
ENSMUSG00000022100.14	12	2	0	0	2	0	0	2	4	12	8	18	12	4	0	6	6	0	2	0	66	20	8	12	6	14	50	12	8	16	10	16	6	2	0	4	0	2	2	12	2	4	4	0	0	0	6	0	0
ENSMUSG00000022108.8	8	6	6	6	0	8	0	4	0	2	8	4	10	2	2	0	2	2	2	0	10	10	6	8	2	2	24	2	2	2	14	2	0	2	2	28	0	8	2	14	2	4	2	0	0	0	6	2	0
ENSMUSG00000022109.6	2	4	4	0	0	0	0	2	0	0	8	120	4	2	0	26	2	2	0	0	10	10	10	0	0	2	18	2	4	4	4	4	0	2	6	0	6	2	0	4	0	8	0	2	0	0	0	2	0
ENSMUSG00000022111.9	0	0	0	0	0	0	0	2	0	0	2	0	2	0	0	0	0	2	0	0	0	0	0	0	2	0	6	0	0	2	0	0	0	0	0	0	2	0	0	10	2	2	0	0	0	4	0	2	0
ENSMUSG00000022119.15	6	12	4	18	2	4	0	2	2	6	28	8	12	16	12	4	10	0	14	2	22	14	6	10	6	10	32	0	0	6	2	4	8	22	2	2	0	6	0	12	2	4	0	2	0	4	0	0	2
ENSMUSG00000022124.15	2	0	0	0	2	0	0	0	2	2	2	4	6	4	2	2	2	0	0	2	4	2	12	0	10	0	14	0	6	6	8	4	4	2	18	2	0	2	0	0	0	0	2	0	0	0	0	8	0
ENSMUSG00000022130.10	12	10	4	4	2	4	0	12	6	28	0	4	16	10	2	2	2	2	2	0	8	20	8	0	0	0	6	6	2	8	0	4	8	2	0	4	0	2	4	4	8	10	0	0	0	0	2	0	2
ENSMUSG00000022131.3	12	8	70	20	2	4	0	4	0	2	18	14	18	4	0	14	14	4	0	2	88	16	68	6	6	10	14	2	4	8	2	2	12	6	36	8	0	4	0	8	10	8	0	0	0	0	2	2	10
ENSMUSG00000022136.8	12	6	12	10	2	2	0	6	4	20	6	26	20	16	8	14	4	0	6	0	26	36	30	12	10	10	8	6	8	0	0	2	0	6	2	8	0	2	0	8	4	6	0	0	0	8	8	6	34
ENSMUSG00000022150.16	10	10	2	6	0	0	2	2	6	2	42	22	14	8	4	4	0	4	0	0	36	20	14	8	2	0	22	2	0	4	2	6	2	2	0	12	2	0	0	12	2	4	2	0	2	0	0	2	2
ENSMUSG00000022151.16	4	0	2	0	0	0	0	0	0	0	0	2	0	2	0	0	0	0	0	0	0	0	10	0	0	0	0	0	4	0	0	0	4	0	0	0	0	0	0	14	4	2	0	2	0	0	2	0	0
ENSMUSG00000022174.8	46	20	20	108	12	10	2	74	32	24	22	6	14	10	8	40	14	8	4	4	34	18	12	42	40	40	104	10	100	46	4	8	4	0	0	6	4	30	2	78	54	104	6	2	0	2	34	50	8
ENSMUSG00000022175.9	6	6	0	4	0	0	0	4	0	2	8	10	10	0	0	0	0	0	2	0	6	0	4	2	0	0	6	0	2	16	4	4	4	4	0	0	0	0	0	8	4	20	0	0	0	0	12	4	6
ENSMUSG00000022177.9	12	8	4	6	6	10	0	2	10	6	2	2	14	8	6	6	6	8	10	4	46	24	20	0	0	0	50	4	2	6	4	4	0	0	4	30	20	26	0	8	2	0	4	2	18	0	2	0	4
ENSMUSG00000022185.19	0	0	2	6	0	0	0	8	6	2	2	4	0	2	0	2	2	0	2	0	4	0	10	0	0	0	38	6	28	4	2	8	0	0	0	0	0	2	0	6	4	2	0	2	0	0	4	2	4
ENSMUSG00000022191.16	4	6	2	14	10	6	2	2	4	16	8	18	32	0	0	2	4	12	16	0	24	6	4	2	0	6	20	4	6	2	16	0	0	0	0	6	6	4	0	6	4	0	0	2	2	0	2	0	2
ENSMUSG00000022193.7	4	2	2	6	0	2	0	2	4	4	10	6	0	6	2	12	6	4	6	0	12	0	6	2	0	2	40	2	20	20	4	4	4	4	18	6	0	20	0	4	8	6	2	2	0	4	14	0	8
ENSMUSG00000022194.15	2	0	0	2	0	0	0	2	0	0	0	0	0	2	8	2	2	0	0	0	2	0	0	0	0	2	0	0	4	0	0	0	2	0	8	0	0	2	0	2	4	0	0	0	0	0	0	0	2
ENSMUSG00000022195.7	14	10	20	10	2	6	0	4	2	56	8	8	12	0	2	4	2	0	6	0	60	4	28	6	16	4	22	6	22	12	10	78	16	4	20	4	2	2	0	10	2	8	2	0	0	0	8	4	6
ENSMUSG00000022197.16	10	16	6	12	4	0	0	14	8	30	34	38	16	22	0	0	18	6	20	2	88	34	56	18	20	8	98	12	16	16	14	46	0	0	16	12	4	24	0	74	16	14	2	4	0	0	4	6	8
ENSMUSG00000022200.8	20	26	4	6	10	0	2	34	4	16	6	8	4	36	2	50	8	2	4	0	36	12	18	2	2	8	128	8	18	4	2	18	2	4	0	4	2	24	6	30	26	14	0	0	0	4	22	4	16
ENSMUSG00000022201.16	12	10	8	0	2	2	0	20	10	8	10	20	24	10	2	4	10	0	0	0	56	6	24	6	4	8	52	8	10	12	14	2	8	8	4	2	0	4	2	18	4	4	4	2	0	4	32	6	18
ENSMUSG00000022204.9	2	6	0	0	0	0	0	0	0	0	10	0	0	0	0	0	0	0	0	0	2	2	4	0	0	0	4	6	2	0	2	0	0	0	0	2	2	4	0	6	2	2	0	0	0	0	0	0	0
ENSMUSG00000022205.15	4	6	0	6	4	4	0	0	0	8	0	4	4	2	0	0	2	4	2	2	16	0	4	0	2	6	20	4	2	4	4	4	6	4	10	8	2	2	0	2	4	6	0	0	0	0	2	2	2
ENSMUSG00000022214.15	4	12	10	34	4	0	2	20	18	16	2	2	0	2	0	12	4	0	10	0	6	6	20	8	6	4	30	6	6	8	2	2	0	0	0	2	0	0	2	32	10	10	0	2	0	2	6	12	18
ENSMUSG00000022217.14	0	0	0	0	0	0	0	0	0	0	0	0	0	2	0	80	0	0	0	0	0	0	0	0	0	2	0	0	0	0	0	0	0	0	0	0	0	0	0	0	0	0	0	0	0	0	0	0	0
ENSMUSG00000022231.10	20	6	14	6	10	6	0	14	12	12	18	14	10	40	8	42	10	2	40	4	54	10	64	6	14	6	28	8	2	2	10	4	0	0	4	2	0	0	2	8	4	12	0	4	0	0	2	2	10
ENSMUSG00000022234.15	34	20	2	12	2	4	2	18	12	6	20	34	12	8	12	12	16	10	10	0	38	22	58	8	4	4	62	20	22	30	4	12	4	2	14	2	4	2	2	26	16	10	8	0	0	0	12	30	12
ENSMUSG00000022241.6	0	0	0	2	2	2	0	0	0	0	6	4	2	0	0	0	0	4	2	0	4	0	2	2	0	0	2	0	4	2	0	0	0	0	0	0	0	0	0	0	2	0	0	0	0	0	2	2	68
ENSMUSG00000022247.12	4	0	6	4	2	0	0	2	2	4	2	2	0	2	0	2	2	0	0	0	6	4	24	2	4	0	6	2	2	6	4	2	0	0	0	0	2	2	0	2	0	2	0	6	4	6	2	0	0
ENSMUSG00000022257.4	94	76	10	20	12	14	2	40	14	34	28	94	64	32	6	22	112	4	46	0	108	38	122	6	16	10	46	12	20	16	10	14	18	20	20	20	6	20	2	100	42	32	4	2	2	6	4	6	4
ENSMUSG00000022263.10	150	4	8	2	0	0	4	24	12	22	16	18	10	12	0	0	42	68	54	0	48	8	16	6	6	4	28	10	4	4	2	8	24	8	22	16	2	2	0	12	4	40	0	0	0	0	6	12	2
ENSMUSG00000022265.7	0	2	2	0	2	12	0	0	0	0	0	0	2	0	0	4	20	14	0	0	118	8	6	0	0	2	2	4	0	0	0	0	0	0	2	0	0	8	4	0	0	0	0	0	2	0	0	0	0
ENSMUSG00000022272.17	62	42	36	44	4	6	0	18	8	24	42	48	58	42	22	32	44	12	18	2	88	32	46	12	20	22	76	16	30	8	6	16	32	64	34	26	20	14	2	92	56	38	0	12	14	20	6	24	24
ENSMUSG00000022280.9	28	0	12	2	4	0	0	4	0	4	0	0	6	2	2	2	2	0	0	0	124	16	10	0	2	0	6	10	10	0	2	0	0	0	0	0	4	4	2	0	2	6	0	2	0	4	2	4	0
ENSMUSG00000022283.15	4	2	16	4	0	4	0	8	2	0	0	6	4	10	4	0	4	6	2	0	36	16	2	10	4	0	68	2	8	4	0	0	2	0	16	2	0	4	0	22	0	2	0	0	0	2	4	0	8
ENSMUSG00000022285.17	56	46	48	38	18	10	4	28	14	66	30	54	40	66	20	22	24	16	10	2	150	64	58	40	44	16	116	26	14	20	12	12	22	8	16	6	6	6	6	108	46	24	4	12	16	6	52	20	72
ENSMUSG00000022292.16	8	0	0	8	2	4	0	12	10	4	8	6	4	0	0	0	0	4	4	0	2	0	4	2	0	0	10	0	2	10	4	2	4	2	4	0	0	4	0	0	10	4	0	0	0	2	4	4	10
ENSMUSG00000022295.8	12	18	2	10	8	0	0	8	2	0	50	28	10	2	0	0	0	0	2	0	12	6	26	6	20	6	14	2	4	2	0	0	2	4	10	2	2	8	0	2	2	8	4	2	2	0	0	4	0
ENSMUSG00000022300.10	8	4	0	4	0	0	0	4	0	4	2	2	0	0	2	0	0	0	0	0	8	6	14	2	0	52	0	0	0	0	0	0	0	2	8	0	0	0	2	6	0	2	0	0	0	0	0	0	0
ENSMUSG00000022312.11	6	2	10	30	0	2	0	8	0	2	2	4	8	6	0	0	4	2	2	0	68	6	34	4	8	2	42	4	4	2	2	2	4	2	2	6	4	2	0	6	6	12	0	2	2	0	4	2	4
ENSMUSG00000022314.10	14	8	12	6	0	0	0	4	4	6	10	18	6	4	4	2	2	2	4	0	34	2	8	4	0	2	28	6	2	6	0	2	0	2	4	22	2	2	4	20	2	14	0	14	4	10	12	4	2
ENSMUSG00000022325.14	18	2	4	0	0	0	0	8	2	0	2	2	0	0	0	6	4	0	12	0	10	4	2	0	0	0	6	0	2	0	0	20	2	16	10	0	0	0	0	10	2	4	0	0	0	0	2	2	38
ENSMUSG00000022336.3	2	4	0	2	0	0	0	2	8	18	4	2	0	8	2	2	0	0	0	0	2	2	2	2	4	0	4	0	0	0	12	6	2	0	0	0	0	0	0	0	2	0	0	0	0	0	2	8	2
ENSMUSG00000022347.8	0	0	2	0	0	0	2	0	0	0	6	0	0	6	8	0	0	0	4	0	0	0	0	0	0	0	0	0	0	0	0	0	2	4	4	0	0	0	0	4	0	0	0	0	0	0	0	0	0
ENSMUSG00000022350.7	0	2	0	6	0	2	0	22	2	8	2	0	0	6	0	2	0	0	0	4	22	12	10	0	0	0	34	2	6	2	0	8	0	0	2	0	0	0	2	12	20	2	4	0	0	0	2	0	10
ENSMUSG00000022353.10	26	6	44	8	0	8	2	20	12	2	8	14	42	74	2	18	8	26	2	2	32	4	20	8	0	0	46	10	8	4	10	2	2	12	8	6	0	4	2	32	14	8	0	0	4	0	16	14	16
ENSMUSG00000022354.4	10	0	2	0	0	0	2	0	0	0	0	0	0	2	0	2	0	0	2	0	8	0	2	0	0	0	0	0	0	2	0	4	0	0	2	0	0	0	0	4	2	2	0	0	0	0	0	0	0
ENSMUSG00000022365.6	0	0	0	62	2	2	0	0	0	0	8	0	4	2	2	0	2	0	2	0	6	4	2	0	2	10	2	0	0	14	0	0	0	0	0	0	0	6	0	0	6	2	0	2	0	0	2	4	2
ENSMUSG00000022377.16	2	2	4	4	0	2	0	8	0	4	6	8	10	12	0	4	0	0	4	0	28	18	58	2	0	2	14	0	0	0	2	0	0	0	0	12	2	2	0	10	2	6	0	0	0	6	2	6	0
ENSMUSG00000022385.11	6	4	6	6	0	2	2	16	4	0	22	8	12	10	4	14	2	0	2	2	16	0	2	0	2	34	44	12	10	100	2	4	0	0	0	10	0	12	2	6	10	0	0	10	2	0	0	4	0
ENSMUSG00000022387.17	40	28	30	34	10	6	0	16	6	26	22	26	42	12	4	12	6	2	8	0	50	36	38	4	4	2	34	6	6	20	6	12	8	6	18	38	0	0	2	20	18	14	0	12	2	18	12	14	24
ENSMUSG00000022390.11	20	14	4	14	4	6	2	2	8	2	10	14	4	4	6	4	4	2	0	0	20	14	10	2	2	8	82	0	4	4	0	0	2	0	2	0	0	6	4	8	2	2	2	0	0	2	4	6	18
ENSMUSG00000022394.14	8	4	0	8	10	4	0	26	0	12	8	14	16	6	6	6	4	2	0	0	54	20	24	0	12	2	10	2	10	20	6	0	0	0	4	2	0	2	0	22	2	14	0	0	0	0	2	2	4
ENSMUSG00000022400.9	6	12	16	6	0	2	0	2	8	2	6	2	0	6	2	2	4	4	0	0	2	4	8	52	4	2	22	8	0	14	2	14	2	2	10	0	0	0	2	4	6	0	2	0	0	0	6	20	6
ENSMUSG00000022403.15	22	12	8	4	2	0	4	6	2	4	2	16	0	0	4	0	0	0	2	2	12	8	18	0	0	0	28	2	10	0	12	6	0	2	6	14	6	4	0	10	4	6	0	2	4	2	6	0	0
ENSMUSG00000022404.8	4	4	0	2	0	2	0	0	0	0	4	18	8	6	4	2	2	2	6	0	8	4	0	2	0	4	8	12	14	0	10	0	2	0	0	0	0	0	0	22	0	4	0	0	0	0	4	4	8
ENSMUSG00000022412.14	22	14	2	4	0	0	0	4	2	2	4	8	4	80	80	28	18	6	4	4	42	12	20	4	4	4	54	16	6	4	0	8	18	2	8	10	0	0	0	22	6	2	4	0	0	0	20	24	2
ENSMUSG00000022419.16	42	14	10	0	0	4	4	2	6	10	20	6	0	0	2	4	16	4	6	0	42	12	18	2	2	2	18	0	6	8	2	0	16	0	12	6	2	2	0	8	4	0	0	4	0	6	6	8	8
ENSMUSG00000022420.16	22	10	22	8	2	2	0	8	6	16	8	16	24	6	2	2	4	2	10	0	38	12	36	0	2	4	22	8	0	8	4	10	2	6	6	22	6	18	2	22	16	6	0	6	2	0	0	10	4
ENSMUSG00000022422.13	0	0	0	0	0	0	0	0	0	0	0	8	2	10	0	0	0	0	0	0	2	0	0	0	0	2	6	0	2	0	0	0	0	0	0	2	0	0	0	0	0	0	0	0	0	0	0	0	2
ENSMUSG00000022426.6	12	10	0	8	2	0	0	4	8	6	22	16	22	4	0	14	12	2	12	2	14	14	16	2	2	2	30	2	2	2	2	2	12	0	0	0	0	0	0	22	8	6	2	14	4	4	0	2	2
ENSMUSG00000022427.4	4	4	56	2	2	2	0	2	4	24	12	6	12	8	8	6	4	0	8	0	6	6	20	0	0	2	20	6	2	4	0	0	0	0	2	0	2	6	0	6	2	4	0	0	0	0	0	0	0
ENSMUSG00000022428.8	0	0	6	0	0	0	0	0	0	0	0	2	0	2	8	6	0	0	0	0	0	0	2	0	0	0	0	0	0	0	0	8	0	4	14	0	0	0	0	2	0	2	0	0	0	0	0	0	0
ENSMUSG00000022433.20	32	20	26	44	8	10	4	10	18	32	88	32	30	30	10	10	30	20	26	2	122	52	80	16	28	12	88	40	36	52	12	14	20	78	16	8	2	8	4	112	22	94	6	8	6	6	16	18	8
ENSMUSG00000022434.8	4	2	6	0	2	0	0	0	0	6	10	8	4	2	0	0	2	0	2	0	34	0	0	2	0	0	4	0	0	4	0	0	0	0	0	0	0	6	0	4	2	4	0	0	0	0	14	12	14
ENSMUSG00000022441.17	12	10	2	62	6	4	2	4	0	6	4	4	2	8	6	0	6	0	2	0	10	6	4	4	0	2	12	0	4	6	4	0	0	4	2	0	0	0	2	4	8	4	0	0	0	0	4	6	10
ENSMUSG00000022443.17	22	14	4	32	4	12	0	4	2	38	22	36	20	2	0	0	12	4	12	0	38	16	30	6	0	8	22	2	2	4	2	2	6	2	4	0	0	0	0	8	2	4	0	2	4	22	4	10	8
ENSMUSG00000022450.6	6	8	6	6	6	6	0	8	4	4	4	4	10	12	6	14	8	6	6	0	4	4	14	2	4	6	16	4	6	8	8	6	8	10	8	2	8	8	0	8	6	6	0	4	2	6	4	10	6
ENSMUSG00000022452.16	2	6	10	0	0	0	0	0	0	2	2	2	0	10	2	2	0	0	0	0	0	4	2	2	6	0	8	0	0	2	0	28	0	0	4	0	0	0	0	4	2	0	0	6	0	2	4	0	2
ENSMUSG00000022471.14	0	2	0	0	0	0	2	6	4	6	0	4	4	2	0	2	0	0	0	0	8	6	0	0	0	0	4	0	0	0	2	0	0	0	0	0	0	0	0	2	0	6	0	0	0	0	0	0	0
ENSMUSG00000022472.16	0	0	0	0	0	0	0	4	0	0	6	0	0	0	0	2	0	0	0	2	8	0	2	0	0	0	16	0	0	2	0	0	0	0	0	2	0	2	0	6	2	4	0	0	0	0	0	0	4
ENSMUSG00000022474.15	6	0	0	0	0	48	0	0	0	2	2	4	4	12	0	2	0	2	0	0	4	4	8	0	0	0	2	2	0	0	0	0	6	2	12	0	0	0	0	0	0	0	0	0	0	0	2	0	0
ENSMUSG00000022476.8	4	0	2	2	4	0	0	0	0	2	0	0	2	0	0	0	0	0	0	0	14	6	30	2	2	2	6	2	2	4	6	2	0	0	10	0	0	0	0	0	0	0	2	0	0	0	0	0	0
ENSMUSG00000022477.13	26	4	6	2	0	0	0	2	2	8	12	6	2	26	2	2	22	0	2	0	10	12	4	4	4	0	18	4	2	6	8	4	6	4	6	2	2	4	0	2	2	0	0	4	0	0	12	8	8
ENSMUSG00000022487.14	10	12	6	26	0	10	0	6	0	18	2	0	8	6	2	6	10	6	8	0	16	22	10	8	2	24	20	4	2	22	2	22	6	0	14	6	2	4	2	8	2	2	0	2	0	0	12	6	6
ENSMUSG00000022489.6	2	2	6	4	0	2	0	0	0	4	2	8	2	4	0	2	12	0	2	0	22	10	12	22	8	4	24	26	22	2	4	2	2	2	6	8	0	8	0	4	4	12	0	4	0	0	6	0	2
ENSMUSG00000022498.16	8	6	2	18	0	2	2	6	8	2	10	12	10	16	0	18	6	18	18	0	62	8	24	8	0	4	22	0	0	8	4	22	0	4	18	2	0	10	2	14	0	8	0	0	2	0	4	16	14
ENSMUSG00000022500.15	6	2	2	0	6	0	0	2	6	12	2	2	8	0	0	0	2	0	0	0	18	8	8	2	12	6	18	2	0	4	0	0	2	4	8	4	4	2	0	0	2	2	0	0	0	0	0	0	0
ENSMUSG00000022505.9	38	6	4	16	4	2	2	42	4	2	4	10	20	12	16	14	110	28	40	0	36	14	14	8	4	8	16	6	6	12	10	18	4	4	2	4	12	4	2	30	16	28	2	16	0	0	10	12	18
ENSMUSG00000022507.6	14	2	6	6	10	10	0	6	4	10	2	16	12	138	18	80	38	2	10	2	24	6	10	2	2	2	82	4	14	20	2	2	16	12	10	0	0	0	0	6	0	2	4	14	6	12	6	0	6
ENSMUSG00000022510.14	2	2	0	4	0	0	2	22	0	28	0	0	0	4	2	2	2	0	0	2	0	6	4	2	8	4	16	4	4	0	0	0	2	0	2	0	0	0	0	20	2	14	2	0	0	0	2	8	0
ENSMUSG00000022516.10	2	4	2	0	0	2	0	0	0	0	6	18	8	2	2	6	2	0	0	0	4	0	30	2	0	4	4	2	0	2	0	0	6	8	2	0	0	0	0	10	8	2	0	2	12	2	18	2	8
ENSMUSG00000022517.17	2	4	12	2	0	0	0	2	0	18	4	10	6	0	6	6	4	0	0	0	0	6	4	0	2	10	4	0	2	2	2	18	6	0	0	0	2	4	0	32	2	6	0	0	0	8	4	2	0
ENSMUSG00000022518.16	6	0	0	4	0	0	0	0	0	0	0	10	0	4	0	0	2	0	0	0	0	6	2	8	6	0	2	0	0	2	2	0	0	0	0	0	0	0	0	0	0	4	0	0	0	0	0	0	4
ENSMUSG00000022521.10	54	22	22	24	10	14	6	26	8	36	26	42	40	74	18	24	38	10	22	0	168	38	56	26	8	8	142	10	132	32	14	18	10	10	22	32	2	22	4	30	14	18	0	2	2	2	8	14	24
ENSMUSG00000022533.14	40	34	46	22	4	12	4	10	6	12	8	14	18	28	6	8	8	10	4	0	122	26	44	12	6	0	42	4	20	16	10	2	10	10	22	2	0	6	0	24	10	8	0	6	2	2	26	46	38
ENSMUSG00000022536.14	4	22	8	6	6	0	4	8	2	20	14	6	12	0	0	4	0	4	4	0	34	10	22	10	20	6	40	2	6	46	2	8	4	0	16	0	0	0	2	10	8	0	0	18	14	2	10	12	6
ENSMUSG00000022551.8	0	0	0	0	0	0	0	0	2	0	0	4	16	0	0	4	4	0	14	0	2	6	8	0	0	0	2	0	0	0	0	0	0	0	0	2	0	0	0	0	4	0	0	0	0	0	2	10	2
ENSMUSG00000022552.16	52	0	2	2	0	0	0	0	0	0	2	0	0	0	0	0	0	0	0	0	0	2	0	4	0	0	4	0	2	4	0	2	0	0	0	0	0	6	2	0	0	0	0	0	0	0	0	0	0
ENSMUSG00000022554.7	0	2	2	0	0	6	0	0	2	6	0	0	0	28	2	0	0	0	0	0	12	8	10	0	0	0	0	0	0	0	0	0	0	0	2	0	0	0	0	4	0	0	0	0	0	0	2	0	2
ENSMUSG00000022556.11	38	18	10	6	2	4	0	4	0	22	16	8	22	20	4	12	8	6	10	0	34	22	20	8	6	32	52	6	4	12	0	2	2	2	32	14	2	2	4	14	10	0	4	6	0	2	20	10	2
ENSMUSG00000022557.11	2	0	0	2	0	0	0	0	0	2	2	10	2	0	0	0	6	0	4	0	2	4	0	2	0	54	16	0	0	2	2	4	6	2	0	0	0	0	0	0	0	4	0	0	0	0	2	0	2
ENSMUSG00000022559.8	68	34	46	36	10	10	8	38	10	16	32	34	36	50	60	78	250	74	342	4	78	22	100	6	14	22	154	38	78	34	16	44	62	8	150	68	4	26	4	244	36	68	2	8	0	0	20	18	10
ENSMUSG00000022560.9	22	12	12	12	0	0	0	2	0	2	10	22	10	20	2	8	18	2	0	0	28	34	22	10	6	6	22	0	4	8	16	2	4	2	6	4	0	0	0	14	6	14	4	2	6	2	10	6	2
ENSMUSG00000022561.13	0	2	2	2	0	2	2	28	0	2	2	0	0	2	0	30	0	0	2	0	60	20	26	0	0	0	14	0	2	0	0	0	0	0	2	14	2	2	0	4	0	2	0	0	0	0	0	2	0
ENSMUSG00000022564.7	24	10	12	10	10	12	4	26	14	14	24	20	16	30	12	12	20	24	30	8	72	22	24	20	14	14	104	24	38	16	12	32	8	4	10	6	6	12	0	24	14	20	4	8	8	6	10	16	12
ENSMUSG00000022571.9	16	6	6	16	0	0	0	2	2	2	12	0	2	4	8	8	8	0	4	2	16	34	12	30	16	16	22	0	0	6	4	4	0	2	2	8	0	22	0	2	2	4	2	2	0	0	8	6	12
ENSMUSG00000022587.14	14	0	2	0	0	0	0	2	0	2	2	4	4	30	0	8	2	0	0	0	8	0	16	2	0	10	14	4	4	2	0	8	0	0	4	0	0	0	0	2	0	0	0	0	0	0	2	4	0
ENSMUSG00000022607.18	2	0	18	0	6	2	2	0	2	0	6	12	8	0	0	0	0	0	4	0	2	0	0	18	0	2	16	8	0	2	0	2	0	0	2	4	0	0	2	2	2	0	2	0	0	0	2	0	0
ENSMUSG00000022613.8	16	28	20	26	16	16	0	34	8	14	34	26	22	22	24	18	28	12	12	8	86	38	58	22	28	30	100	12	32	18	4	22	30	12	46	18	6	68	0	50	12	22	4	10	6	0	24	18	16
ENSMUSG00000022614.8	6	4	12	30	0	0	2	2	2	2	8	12	10	4	0	0	6	4	6	0	18	20	2	0	2	6	26	6	8	8	2	2	0	0	0	6	2	0	0	2	0	0	0	0	0	0	0	10	2
ENSMUSG00000022634.9	0	0	0	2	0	0	0	0	0	0	4	0	0	0	0	0	0	0	4	0	24	8	6	2	0	0	6	0	0	0	0	0	0	0	0	4	0	4	0	0	0	0	0	0	0	0	4	4	0
ENSMUSG00000022635.9	4	6	10	2	4	0	0	0	4	2	4	0	4	0	4	2	4	0	2	0	4	6	4	0	2	2	6	4	2	4	0	6	0	0	2	16	0	2	0	4	0	2	0	0	0	4	2	0	2
ENSMUSG00000022656.15	22	16	22	6	4	12	0	12	0	10	20	2	8	6	0	8	14	4	16	2	50	6	6	8	14	8	14	2	18	12	4	6	14	8	14	0	0	2	0	26	18	12	0	4	0	2	8	0	6
ENSMUSG00000022663.3	0	0	0	2	2	4	0	2	0	4	2	2	2	0	0	0	2	0	0	4	0	0	0	0	2	0	52	4	2	4	0	36	0	0	0	0	0	0	0	6	0	4	2	0	0	0	0	0	0
ENSMUSG00000022671.13	0	0	4	2	0	0	0	0	0	2	2	0	0	0	2	0	0	0	2	0	6	0	0	6	4	6	8	16	2	2	8	4	0	0	4	0	0	0	0	6	8	0	0	0	2	0	0	4	8
ENSMUSG00000022673.5	12	8	10	4	0	0	0	10	6	8	6	16	56	18	6	16	4	4	10	0	38	4	20	4	0	0	26	0	6	36	0	0	2	0	2	8	4	6	0	4	0	14	0	0	0	0	12	4	8
ENSMUSG00000022680.14	4	6	8	4	0	0	0	2	0	8	4	4	10	0	0	0	2	8	4	0	12	4	2	0	0	0	12	2	2	0	2	4	0	0	2	2	8	0	0	4	0	2	0	0	0	0	0	0	2
ENSMUSG00000022681.15	2	0	0	0	0	0	0	0	0	0	0	0	0	0	0	0	0	2	0	0	2	2	2	0	0	0	4	0	0	0	0	0	6	0	2	0	0	0	0	0	0	0	2	0	0	0	0	0	0
ENSMUSG00000022682.8	18	16	22	4	0	18	2	0	4	4	8	0	18	16	10	12	0	0	2	4	16	10	6	4	20	12	42	6	4	2	0	2	2	4	12	8	0	2	0	2	0	0	2	0	0	0	4	0	2
ENSMUSG00000022684.15	0	0	0	0	0	0	0	0	0	4	0	6	0	8	4	0	2	0	0	0	2	0	46	2	0	0	6	6	0	0	2	0	10	0	6	0	0	0	0	16	0	2	0	0	0	0	0	0	0
ENSMUSG00000022685.9	2	2	2	8	2	2	0	2	2	4	4	0	18	0	0	0	8	2	18	0	6	6	6	0	0	0	4	2	10	4	4	2	4	8	4	0	0	0	0	4	0	12	0	0	0	0	2	0	2
ENSMUSG00000022696.17	4	4	2	0	0	0	0	8	0	32	6	2	2	16	0	2	6	0	2	0	28	2	4	0	2	2	14	2	0	4	0	0	0	0	0	0	2	2	0	2	0	0	0	0	0	0	0	0	0
ENSMUSG00000022698.17	12	10	8	8	4	22	0	2	4	6	16	12	8	0	2	4	6	2	6	0	42	10	14	2	4	2	20	6	2	8	4	2	2	2	24	2	6	8	0	4	40	4	0	10	2	6	10	14	36
ENSMUSG00000022707.16	0	0	0	0	0	4	0	0	0	0	2	8	0	2	2	2	2	8	2	0	10	2	0	0	0	0	0	0	0	0	0	0	0	0	0	0	0	0	0	8	2	0	0	0	0	0	0	0	0
ENSMUSG00000022710.17	52	30	20	46	18	52	0	16	8	36	12	20	38	14	6	4	20	2	4	2	50	20	48	2	2	6	54	14	12	30	6	48	16	4	4	6	10	24	0	4	6	14	2	2	2	6	4	12	24
ENSMUSG00000022715.3	0	0	2	2	0	0	0	0	0	0	2	2	6	14	4	24	2	0	0	0	64	8	22	0	0	0	10	8	2	2	0	0	0	0	0	4	0	0	0	0	0	0	2	0	0	0	4	0	0
ENSMUSG00000022723.16	16	16	14	4	0	4	4	46	0	2	8	22	10	4	0	2	8	2	6	0	24	14	40	4	0	0	16	0	2	4	12	0	4	4	18	10	0	0	0	4	0	6	2	2	0	6	58	20	20
ENSMUSG00000022742.6	0	4	0	4	0	0	0	0	2	0	6	4	2	8	2	0	0	0	0	2	14	4	10	4	0	2	46	0	0	4	6	2	20	4	4	6	4	2	0	2	2	4	2	0	0	0	20	2	18
ENSMUSG00000022744.12	0	8	10	4	16	0	0	4	0	2	0	6	0	4	2	4	0	0	0	0	0	0	12	0	0	0	6	0	0	42	2	8	0	2	0	0	0	0	0	8	6	6	0	0	0	0	0	0	0
ENSMUSG00000022748.8	2	0	0	0	0	0	0	0	0	0	0	0	0	0	0	0	0	0	2	0	0	2	0	2	8	0	2	0	0	4	0	8	2	0	2	0	0	0	0	4	0	0	0	0	0	0	6	0	0
ENSMUSG00000022750.18	0	2	2	0	4	0	0	4	4	4	2	8	0	0	2	0	0	0	0	0	0	0	2	0	2	0	18	2	2	2	0	0	2	0	40	0	0	0	0	0	0	2	0	0	0	0	0	0	0
ENSMUSG00000022760.17	22	10	12	4	0	0	10	2	0	2	30	28	28	4	8	2	12	2	4	2	28	4	14	6	14	16	46	8	86	4	4	54	0	2	12	12	8	24	0	26	6	4	2	0	0	0	10	2	12
ENSMUSG00000022765.10	12	0	0	10	2	2	0	0	0	2	2	4	18	10	0	2	2	2	0	2	50	30	32	2	0	4	18	4	8	2	0	2	0	0	0	2	0	0	0	8	0	2	2	4	0	0	0	4	20
ENSMUSG00000022769.9	6	2	4	0	2	0	0	0	0	0	0	0	2	0	0	2	10	6	0	0	12	4	6	0	0	0	6	2	0	0	0	4	2	8	0	2	0	0	0	2	6	4	0	4	2	0	0	0	0
ENSMUSG00000022771.17	0	6	0	0	0	4	0	0	2	2	6	16	2	2	0	2	4	0	2	0	0	2	2	4	0	2	8	0	0	4	0	0	0	0	6	0	0	0	0	2	4	0	0	0	0	0	2	0	0
ENSMUSG00000022779.16	4	2	4	0	0	2	2	0	0	0	2	6	0	2	0	0	50	2	18	0	8	0	8	2	2	4	10	0	0	6	0	2	4	0	6	2	0	2	2	6	0	6	0	0	0	0	8	8	10
ENSMUSG00000022787.10	0	0	2	4	6	0	0	0	0	6	0	8	0	0	2	0	2	0	2	0	6	6	10	0	0	0	0	0	0	2	0	0	0	0	6	0	0	0	0	0	0	0	0	0	0	0	2	0	0
ENSMUSG00000022789.15	4	2	4	14	2	4	0	4	2	2	0	2	4	4	0	0	0	0	0	0	24	4	22	2	2	2	4	0	0	2	2	0	0	0	0	0	0	2	0	4	4	6	0	0	0	0	0	0	0
ENSMUSG00000022790.14	10	4	4	4	0	0	0	2	0	4	4	4	6	2	0	2	0	0	4	2	8	4	6	0	0	0	24	0	2	0	2	0	2	0	0	0	0	0	0	0	0	2	2	0	0	0	2	2	0
ENSMUSG00000022791.19	22	26	4	8	18	4	2	26	2	18	2	30	10	14	4	2	4	0	0	0	96	12	24	8	4	2	40	4	58	10	0	4	16	10	8	12	0	0	0	12	4	0	0	4	0	2	12	16	10
ENSMUSG00000022792.16	0	0	0	0	0	0	0	0	0	0	0	0	0	0	0	0	0	0	0	0	0	0	0	0	0	0	0	0	4	0	0	0	4	0	74	0	0	0	0	0	0	0	0	0	0	0	0	0	0
ENSMUSG00000022793.17	8	8	12	4	0	0	0	0	0	0	0	8	8	14	6	2	2	0	0	0	16	8	2	16	6	4	12	14	4	40	2	2	6	2	4	4	2	4	0	24	0	4	0	4	0	0	2	2	2
ENSMUSG00000022801.13	0	2	0	0	0	0	0	0	4	0	42	0	0	0	0	2	0	0	0	2	0	0	0	0	0	0	16	4	0	0	0	0	2	0	2	0	0	0	0	0	0	0	2	0	0	0	0	0	0
ENSMUSG00000022803.12	2	0	0	2	6	2	0	2	6	2	0	4	2	2	0	0	2	0	4	0	2	0	4	0	0	0	0	0	0	2	2	2	2	0	70	0	0	0	0	4	0	2	0	0	0	0	2	0	4
ENSMUSG00000022807.9	2	6	18	12	6	4	0	4	0	28	26	28	22	12	12	12	8	4	4	0	32	6	32	8	8	4	46	6	46	4	6	6	6	6	4	46	0	4	0	32	2	6	0	8	10	8	2	4	4
ENSMUSG00000022808.5	0	0	0	4	0	0	0	8	0	0	2	2	2	0	2	0	0	0	0	0	14	8	2	0	0	0	14	2	4	0	0	2	4	2	2	30	0	10	2	18	2	8	0	2	0	0	0	4	0
ENSMUSG00000022820.4	14	6	0	8	12	6	0	2	0	4	0	4	2	4	0	0	2	2	4	0	12	4	16	2	0	0	8	0	0	6	6	0	6	2	4	0	0	6	0	6	0	2	0	0	0	0	4	6	26
ENSMUSG00000022833.7	2	6	6	8	2	6	2	16	6	38	4	4	0	0	0	4	8	2	0	0	18	10	30	28	18	4	42	14	54	12	6	14	8	14	18	50	0	0	0	12	28	6	4	2	0	0	8	8	28
ENSMUSG00000022840.9	16	2	6	28	6	4	2	8	0	10	18	18	34	4	10	8	42	8	34	0	44	20	14	6	4	4	26	8	4	4	4	2	4	2	2	2	0	2	0	20	2	12	0	10	2	6	10	22	16
ENSMUSG00000022841.15	6	4	4	0	0	4	0	0	0	18	14	2	0	8	2	2	16	2	6	0	10	4	12	4	2	12	14	2	4	8	12	6	4	0	8	8	2	4	0	2	0	0	0	4	0	2	18	10	6
ENSMUSG00000022858.16	4	6	8	0	0	0	2	0	0	8	4	0	8	0	4	2	2	0	0	0	4	0	2	4	2	4	6	4	6	4	2	0	8	0	8	4	4	10	2	6	0	0	0	0	0	0	18	2	2
ENSMUSG00000022871.13	6	10	2	6	2	4	2	2	0	16	10	10	0	6	4	8	10	2	6	0	28	10	12	6	2	0	32	6	8	2	4	0	10	4	10	2	0	4	0	58	6	4	6	6	0	0	4	0	8
ENSMUSG00000022884.16	0	0	0	0	0	2	2	0	2	4	0	2	2	6	2	2	0	4	0	0	6	2	2	0	0	0	12	2	2	0	0	2	0	0	0	0	0	2	2	16	2	52	2	0	0	0	2	4	2
ENSMUSG00000022890.13	0	0	0	6	0	0	0	2	0	6	6	2	2	0	0	0	0	0	0	0	4	0	8	0	2	0	2	0	0	2	0	0	0	0	2	0	0	0	6	0	0	10	0	0	0	0	0	0	0
ENSMUSG00000022895.16	24	4	18	2	0	0	0	18	10	10	6	16	2	6	0	0	2	6	2	4	16	8	14	0	2	0	42	4	2	0	0	0	4	2	2	0	2	0	0	26	8	8	0	2	2	4	4	2	6
ENSMUSG00000022897.15	20	16	16	34	14	4	2	10	8	42	32	78	26	40	26	16	16	4	20	4	96	22	32	8	6	10	122	22	4	44	34	12	0	6	8	26	6	12	2	20	10	12	4	4	0	6	16	12	2
ENSMUSG00000022900.14	0	2	4	18	0	2	2	0	0	0	0	2	0	0	2	2	0	0	0	0	20	0	24	4	0	2	0	0	0	0	2	6	0	0	0	6	2	6	0	0	0	0	0	0	0	0	0	0	0
ENSMUSG00000022913.16	6	2	4	20	10	10	0	6	0	0	2	6	0	0	8	2	4	0	0	0	0	2	0	2	2	4	6	0	0	4	2	2	2	2	0	0	0	0	0	6	4	0	0	0	0	0	12	0	4
ENSMUSG00000022914.17	28	266	30	4	6	6	0	14	6	12	4	10	18	16	10	0	18	6	12	4	78	18	56	4	18	8	44	6	10	38	4	8	12	4	40	36	2	16	0	34	12	16	2	4	2	24	26	60	24
ENSMUSG00000022946.10	8	8	6	2	0	0	0	4	2	0	20	20	32	2	4	2	28	2	4	0	18	2	4	14	18	4	12	0	10	22	4	6	2	2	40	16	2	2	0	38	8	8	0	4	2	4	4	6	4
ENSMUSG00000022948.16	46	28	36	32	16	6	4	28	12	38	26	24	30	60	14	38	20	6	8	0	22	30	20	12	14	8	74	18	28	26	8	18	12	16	16	32	2	16	12	40	32	20	0	2	0	4	42	10	16
ENSMUSG00000022951.16	0	2	0	4	0	0	0	4	2	0	0	0	0	2	0	0	0	0	0	0	4	0	0	0	0	0	0	0	0	0	0	0	2	0	4	0	2	2	0	2	0	0	0	0	0	0	0	0	2
ENSMUSG00000022956.11	2	0	0	0	0	0	0	2	0	0	0	2	0	6	2	2	0	2	2	0	0	6	8	0	0	0	18	16	10	0	0	0	0	10	6	0	0	4	0	12	2	0	0	0	0	0	2	0	2
ENSMUSG00000022957.20	8	4	0	10	2	0	0	2	8	20	10	8	4	30	6	6	0	2	6	2	44	14	10	0	0	8	16	0	4	4	0	6	0	0	0	2	2	6	0	8	8	0	0	4	2	0	12	6	16
ENSMUSG00000022960.13	4	8	12	2	0	0	0	6	4	14	34	4	2	4	0	0	0	0	0	0	10	22	6	0	0	0	4	0	6	0	0	0	2	6	2	0	0	0	0	2	2	0	0	4	8	14	4	12	2
ENSMUSG00000022961.18	16	20	12	20	4	6	0	6	0	18	28	50	36	6	12	4	10	6	36	2	90	102	30	16	6	36	114	12	14	8	14	8	12	10	140	2	4	6	0	14	16	56	4	18	6	4	10	16	64
ENSMUSG00000022964.14	2	0	2	0	0	0	0	0	0	0	0	2	2	0	0	2	0	0	0	0	6	8	0	2	0	0	2	0	2	0	0	0	0	0	0	2	0	0	0	0	0	2	0	0	0	0	2	0	10
ENSMUSG00000022969.13	0	0	0	2	0	0	0	0	0	0	0	6	0	0	2	0	4	2	2	0	8	0	4	0	0	0	40	0	2	4	0	0	2	0	0	0	0	0	0	4	0	0	2	0	0	0	0	0	0
ENSMUSG00000022972.10	0	0	2	6	4	10	0	0	0	2	0	4	6	8	0	0	2	0	2	0	18	16	10	0	0	2	14	2	2	0	0	0	2	0	0	0	0	4	0	6	2	2	2	0	0	0	0	2	0
ENSMUSG00000022973.18	14	8	6	20	0	2	4	14	10	24	2	10	10	42	2	12	4	0	4	0	34	20	8	4	12	12	30	2	16	10	0	0	0	12	12	4	0	4	0	44	6	14	2	4	8	2	6	6	10
ENSMUSG00000022978.11	2	4	2	2	0	0	4	30	2	4	2	2	0	24	0	2	6	0	0	2	12	4	16	2	74	2	26	16	2	14	0	14	2	0	4	0	2	6	0	12	0	10	0	50	4	16	0	0	0
ENSMUSG00000022982.10	36	26	12	42	18	12	0	50	8	28	4	24	26	26	12	2	14	6	6	2	40	26	40	14	4	6	56	16	20	42	32	30	16	14	42	10	2	22	0	46	12	18	0	18	4	4	26	12	14
ENSMUSG00000022983.16	20	12	28	6	0	0	2	20	0	4	6	18	84	34	2	2	36	10	8	2	52	16	6	4	2	0	52	84	2	10	0	2	2	4	16	10	2	10	2	20	8	8	0	4	0	0	12	6	4
ENSMUSG00000022995.16	14	4	32	14	2	4	2	4	0	0	4	8	4	16	6	2	2	2	2	0	20	8	4	4	2	2	4	0	2	6	12	8	6	0	8	0	0	0	0	6	4	2	0	10	8	2	6	4	12
ENSMUSG00000022999.15	50	8	12	10	0	0	4	6	2	6	8	18	8	18	6	16	8	4	16	0	48	24	42	2	0	2	38	8	6	12	4	4	4	0	4	8	2	4	0	8	16	6	0	0	4	4	6	8	50
ENSMUSG00000023004.8	2	6	0	62	0	2	0	0	0	0	6	0	2	0	0	2	0	0	0	0	8	4	40	2	0	2	4	0	2	0	0	2	0	0	0	0	0	0	0	0	2	0	0	0	0	0	2	4	4
ENSMUSG00000023008.18	124	104	172	180	32	18	4	34	14	68	96	86	68	46	32	84	48	28	76	18	240	88	258	44	44	56	212	30	66	36	30	38	60	34	120	42	12	22	2	92	46	46	2	18	14	34	28	36	60
ENSMUSG00000023010.15	62	36	36	40	6	2	2	24	18	38	32	32	20	38	14	34	30	14	8	6	88	54	58	20	20	26	136	12	22	16	8	8	6	8	22	18	0	16	4	48	14	60	4	4	2	12	32	10	80
ENSMUSG00000023015.14	10	28	18	12	2	8	2	0	4	4	22	26	18	6	4	4	6	2	8	0	18	10	12	8	2	0	22	10	8	10	12	32	0	2	0	12	24	4	0	12	14	4	0	0	2	8	6	10	8
ENSMUSG00000023020.3	6	8	10	2	0	0	0	10	4	2	0	2	2	0	0	6	14	2	14	0	16	34	16	2	0	2	2	0	2	2	0	2	18	4	4	6	4	6	0	32	12	30	0	4	0	0	0	2	4
ENSMUSG00000023021.15	20	12	4	10	8	6	0	6	6	4	6	8	16	4	0	0	6	4	6	0	14	4	2	14	2	2	10	0	26	12	2	2	2	0	4	2	2	4	0	10	8	12	0	0	0	0	4	0	2
ENSMUSG00000023025.16	2	0	0	2	0	0	0	6	0	2	10	16	8	2	0	0	0	0	0	0	30	10	20	2	0	8	14	8	4	10	6	2	0	0	0	0	0	0	0	4	0	0	0	0	0	0	0	2	0
ENSMUSG00000023026.16	12	14	10	28	4	12	0	44	10	14	50	24	18	14	2	4	28	4	20	0	114	42	166	8	0	2	66	10	10	36	6	2	2	8	16	2	0	4	0	8	8	12	0	50	8	14	8	8	22
ENSMUSG00000023027.13	4	2	6	4	4	0	0	0	0	0	0	0	4	30	4	4	8	2	4	0	16	0	8	4	2	10	4	4	2	0	2	2	6	4	0	4	6	0	0	10	10	4	0	0	0	0	2	0	0
ENSMUSG00000023030.16	2	8	8	0	0	2	0	28	0	4	4	30	6	0	2	4	2	4	0	6	16	4	8	0	2	0	58	6	24	0	2	2	0	0	2	2	0	0	0	4	2	0	6	2	0	6	16	12	4
ENSMUSG00000023032.12	32	28	28	20	8	16	0	16	8	50	18	46	88	34	14	6	24	12	6	0	76	78	64	32	16	14	52	12	26	8	12	4	14	6	16	10	0	6	4	42	32	6	2	10	26	20	18	20	12
ENSMUSG00000023044.2	0	2	4	2	2	0	0	2	2	10	52	4	0	10	0	4	4	6	0	0	24	6	14	0	0	4	10	6	2	4	2	22	0	2	6	2	0	0	4	6	2	8	0	6	2	2	6	8	10
ENSMUSG00000023048.13	6	2	0	2	0	2	0	2	2	0	0	0	0	0	0	4	2	2	0	0	14	0	12	0	2	0	12	0	0	4	0	0	0	8	2	2	0	0	0	0	0	0	0	0	0	0	2	6	14
ENSMUSG00000023051.11	14	0	4	20	4	2	0	0	4	2	8	4	4	10	8	56	6	8	0	0	24	4	6	6	8	4	12	10	0	4	0	6	10	6	14	38	0	8	0	30	14	8	0	0	0	0	12	36	4
ENSMUSG00000023055.10	4	4	0	2	0	0	0	4	0	2	18	14	2	2	4	0	6	0	0	0	6	4	2	2	10	2	36	2	2	4	12	4	2	2	4	0	0	0	0	2	6	2	0	0	0	0	2	0	0
ENSMUSG00000023066.10	6	10	2	14	12	2	0	0	8	10	6	8	10	8	2	6	18	6	4	4	74	22	10	4	8	0	74	4	26	6	2	6	0	2	6	4	0	4	0	20	6	8	4	0	0	0	2	2	14
ENSMUSG00000023068.16	12	38	48	16	4	2	2	6	6	18	8	16	28	8	0	2	14	12	36	2	42	12	26	4	2	4	50	6	0	24	2	12	10	2	4	10	4	10	0	16	4	36	0	0	2	0	6	2	10
ENSMUSG00000023074.11	30	6	6	0	4	0	0	0	4	20	6	8	2	2	0	0	0	0	0	2	4	12	4	2	0	0	18	0	2	0	0	0	0	0	0	2	2	4	0	14	4	16	2	2	0	0	8	6	2
ENSMUSG00000023079.14	10	0	0	10	8	0	0	16	0	2	0	0	6	2	0	6	10	2	8	0	0	2	2	2	4	2	6	0	4	16	0	6	2	2	6	6	2	0	0	6	4	0	0	0	0	2	4	4	4
ENSMUSG00000023087.15	38	20	30	28	4	16	4	10	6	20	24	88	10	44	172	40	54	6	60	4	124	34	98	30	34	10	196	24	20	20	4	22	10	10	12	32	0	10	0	46	14	20	6	18	8	8	4	26	12
ENSMUSG00000023104.9	2	10	10	2	0	0	0	36	0	4	0	4	4	18	2	14	0	0	0	0	6	4	8	0	2	2	10	2	6	4	2	36	0	0	0	4	0	0	0	4	10	4	0	0	0	0	28	0	4
ENSMUSG00000023106.15	0	0	0	2	0	0	0	0	0	0	2	2	26	0	0	0	0	2	0	0	0	2	0	0	0	0	0	0	0	4	0	6	0	0	0	2	0	0	0	0	0	0	0	0	0	0	0	0	0
ENSMUSG00000023118.15	10	10	2	52	26	2	0	10	6	2	4	4	8	0	4	4	0	2	6	0	84	10	12	0	4	2	16	2	10	2	0	2	94	50	50	10	0	2	0	4	12	24	0	0	2	2	8	14	8
ENSMUSG00000023156.4	0	2	0	2	0	0	0	4	2	0	2	2	14	0	0	0	0	0	2	2	2	2	12	0	0	0	6	2	2	0	0	0	0	0	2	0	0	0	0	2	0	0	0	0	2	0	4	4	14
ENSMUSG00000023170.14	4	0	4	4	0	2	0	4	2	6	2	0	6	2	0	0	0	2	0	0	26	8	4	0	2	6	6	0	2	0	0	2	2	0	0	0	0	2	0	0	0	4	0	2	4	0	10	0	8
ENSMUSG00000023175.15	16	6	4	8	2	2	2	0	0	0	0	6	2	8	0	6	2	2	6	0	14	8	2	6	4	12	10	4	2	6	6	14	0	2	2	0	0	0	4	26	4	6	0	0	0	0	2	8	0
ENSMUSG00000023192.12	32	10	0	54	2	10	0	22	4	2	26	10	10	14	10	6	2	4	4	2	40	16	14	0	2	0	84	4	8	10	2	8	6	4	6	2	0	0	4	34	4	4	2	18	6	0	0	8	2
ENSMUSG00000023259.16	92	2	6	18	4	2	0	2	4	2	8	8	18	16	2	18	2	2	0	0	42	12	16	4	2	0	16	4	6	2	2	2	0	0	6	0	0	0	2	6	4	10	0	0	0	0	0	0	0
ENSMUSG00000023272.4	14	8	14	30	6	2	0	2	4	16	6	12	10	8	2	2	22	12	32	0	22	16	12	8	0	4	22	6	2	12	12	8	2	4	4	4	0	8	0	16	18	32	0	2	28	2	4	2	20
ENSMUSG00000023277.13	14	12	12	12	4	2	0	6	6	38	18	8	24	14	20	4	26	8	26	0	60	22	26	4	6	6	16	8	8	12	2	10	4	4	14	0	0	10	4	6	4	6	0	0	0	2	6	8	12
ENSMUSG00000023279.7	118	110	100	130	66	52	4	92	60	192	166	108	148	230	70	158	130	100	64	12	306	154	276	84	76	76	338	52	78	106	46	68	38	52	96	46	12	44	8	154	118	94	4	26	12	26	106	80	96
ENSMUSG00000023286.16	10	0	6	8	0	2	2	10	2	20	2	0	2	4	0	8	8	0	4	0	18	22	8	4	2	4	16	4	10	10	0	8	8	0	2	6	0	6	0	8	0	2	0	2	2	2	4	0	4
ENSMUSG00000023307.14	10	28	10	50	10	14	0	14	4	28	14	22	8	38	2	6	6	10	8	0	40	6	44	10	8	6	46	6	12	20	14	36	0	8	6	6	0	4	0	22	10	12	2	8	0	30	0	8	12
ENSMUSG00000023345.17	30	4	2	8	2	2	0	4	16	2	10	2	26	6	0	28	0	2	10	0	26	16	14	8	2	2	20	10	8	6	8	12	4	0	4	12	0	2	0	10	12	2	0	0	0	0	4	4	12
ENSMUSG00000023353.14	12	4	6	0	4	2	2	10	2	8	4	6	2	2	0	4	4	2	2	0	14	4	12	0	2	8	28	6	10	0	0	0	6	10	4	2	4	2	0	6	8	4	0	6	0	0	0	4	10
ENSMUSG00000023452.19	2	0	2	4	0	0	0	0	4	0	0	0	0	0	0	0	2	0	0	0	0	0	0	0	0	0	0	0	2	0	2	0	0	0	0	0	0	0	0	0	0	0	0	0	0	0	0	0	0
ENSMUSG00000023456.16	2	10	0	2	6	6	0	6	0	2	8	8	0	2	0	2	2	0	0	0	4	0	0	2	4	0	10	4	4	4	2	6	2	0	0	6	0	0	0	0	0	0	0	8	0	0	14	20	6
ENSMUSG00000023460.13	0	0	2	0	4	0	0	0	0	0	0	2	2	20	0	4	0	0	0	0	0	0	4	0	0	0	2	2	0	0	0	0	0	0	0	0	0	0	0	0	0	0	0	0	0	0	0	0	0
ENSMUSG00000023505.13	2	4	2	8	0	10	0	2	0	2	4	4	0	0	0	6	0	0	0	0	4	2	8	0	2	2	6	2	4	0	0	0	2	0	0	0	0	0	0	2	0	6	0	0	0	0	8	2	0
ENSMUSG00000023571.4	8	10	36	18	4	4	0	2	0	10	4	4	2	0	0	0	2	0	2	0	24	2	40	2	0	2	26	0	4	0	0	2	0	0	2	0	2	0	0	2	0	0	2	0	0	0	2	0	2
ENSMUSG00000023572.16	12	24	12	12	0	50	0	4	12	8	6	12	22	14	6	2	14	20	6	2	38	12	12	6	8	2	28	4	14	14	4	16	2	12	20	2	0	8	2	18	8	12	0	4	8	8	12	2	2
ENSMUSG00000023707.13	10	2	0	4	0	0	0	0	0	4	2	2	4	4	0	0	8	8	10	0	6	16	4	0	2	0	10	2	2	2	0	2	0	2	0	0	0	6	0	2	2	2	0	0	0	0	10	6	6
ENSMUSG00000023723.17	14	0	2	2	0	0	0	0	0	4	0	0	2	6	14	6	6	2	2	0	4	2	4	0	2	0	22	6	8	2	2	16	0	0	0	18	6	26	2	8	22	4	0	0	0	0	12	2	8
ENSMUSG00000023755.10	0	0	0	4	4	0	0	0	0	4	0	0	0	0	0	0	0	0	0	2	0	0	0	4	4	0	48	8	10	0	0	0	0	2	2	8	0	10	0	0	0	0	4	0	0	0	0	0	0
ENSMUSG00000023791.17	0	0	0	0	0	0	0	0	0	0	0	0	0	0	0	0	2	0	4	2	0	0	0	2	2	2	34	0	4	2	6	2	0	0	0	0	0	0	0	0	0	0	2	0	0	0	0	0	0
ENSMUSG00000023800.15	54	4	8	8	2	12	0	8	6	20	12	18	34	20	6	4	10	4	4	8	38	12	28	26	16	22	134	10	16	50	8	8	32	8	74	0	0	0	2	28	10	8	4	4	2	2	6	22	4
ENSMUSG00000023830.14	16	6	56	10	4	0	0	0	2	2	4	10	48	6	0	0	12	10	0	6	10	8	6	4	4	2	72	4	2	6	0	2	0	0	6	0	0	0	0	14	12	4	6	0	0	0	2	4	0
ENSMUSG00000023861.17	4	0	0	0	0	0	0	4	0	2	0	0	0	0	0	0	0	0	0	0	0	0	0	0	0	0	0	0	2	0	0	0	0	0	0	0	0	0	0	0	0	2	0	0	0	0	12	2	8
ENSMUSG00000023886.10	60	4	68	30	0	8	0	52	6	12	38	18	16	6	0	6	6	8	10	4	94	12	12	12	8	6	42	2	6	0	0	0	2	2	12	14	2	8	4	14	42	6	2	0	0	0	14	16	18
ENSMUSG00000023904.10	4	8	0	4	0	0	0	0	0	0	2	4	0	6	0	4	0	0	0	0	18	4	6	2	4	0	0	2	6	2	0	10	4	2	2	0	0	2	0	6	0	0	0	0	0	0	2	4	2
ENSMUSG00000023908.8	18	6	44	6	4	2	0	12	4	2	4	4	4	4	2	0	2	2	2	2	12	14	36	8	2	2	16	0	6	0	4	2	0	0	6	4	0	2	2	0	4	16	0	14	8	0	6	2	2
ENSMUSG00000023909.4	0	2	2	8	2	8	2	2	0	0	2	0	6	4	2	0	6	14	2	0	6	2	10	4	4	4	24	0	4	10	0	8	0	2	0	4	2	2	0	20	14	16	0	6	0	0	4	6	8
ENSMUSG00000023919.8	10	8	0	18	2	2	0	2	6	2	46	4	4	12	2	4	0	0	0	4	8	6	10	4	16	10	30	22	38	26	8	64	12	4	2	0	0	2	0	4	2	6	6	0	4	0	0	0	2
ENSMUSG00000023927.15	24	18	4	10	2	2	4	2	2	8	18	8	10	14	6	2	10	6	8	0	12	8	20	8	4	6	56	8	6	12	2	2	4	4	2	6	6	6	2	4	6	12	0	8	2	0	0	4	6
ENSMUSG00000023932.9	4	0	2	6	2	0	0	0	2	8	10	22	4	12	0	16	0	2	0	0	4	2	6	0	0	0	24	2	0	6	4	2	0	0	4	0	0	0	0	2	0	2	0	0	0	0	2	0	0
ENSMUSG00000023939.7	18	44	6	8	4	4	2	0	0	2	4	0	0	16	2	4	2	0	8	0	12	6	20	10	8	4	14	2	2	14	8	6	4	6	10	0	2	0	0	2	8	2	0	0	2	0	10	2	6
ENSMUSG00000023944.14	112	48	50	48	18	14	2	44	10	34	40	34	26	38	20	20	40	16	20	6	92	34	72	26	20	30	232	48	42	204	42	90	42	24	72	38	16	24	10	42	20	44	2	28	6	28	28	40	24
ENSMUSG00000023960.13	8	14	8	2	4	0	2	0	0	2	4	14	12	0	0	0	4	2	2	2	4	4	0	2	0	0	30	0	2	0	0	0	4	4	8	2	0	2	0	6	2	20	2	0	0	0	0	0	0
ENSMUSG00000023967.9	8	6	2	4	0	0	0	0	0	0	2	2	8	0	0	0	0	0	6	0	14	112	22	2	2	0	10	2	0	0	0	2	32	2	8	6	0	6	0	38	2	2	0	0	0	0	2	4	10
ENSMUSG00000023973.13	8	4	0	0	6	0	0	2	0	2	2	2	2	4	2	2	0	0	0	0	30	0	4	0	0	0	0	0	0	8	8	0	0	0	0	0	0	0	0	0	0	0	0	0	0	0	0	0	0
ENSMUSG00000023977.15	4	4	2	2	0	2	0	4	0	0	2	2	2	2	0	0	0	0	0	2	16	2	14	4	4	6	14	14	4	2	2	4	0	0	0	2	0	10	0	82	46	56	0	0	0	0	0	0	0
ENSMUSG00000023980.7	4	4	0	2	4	10	0	2	4	16	6	14	4	6	4	10	6	0	0	0	16	6	44	8	16	10	22	2	4	6	2	0	2	0	22	4	0	2	0	2	0	2	0	0	0	0	2	4	8
ENSMUSG00000023994.13	36	56	26	20	12	20	2	44	34	40	30	56	26	42	14	8	30	8	22	4	98	66	134	44	14	58	140	50	40	26	8	22	12	14	8	20	8	10	2	66	14	46	2	38	28	82	24	30	50
ENSMUSG00000024002.18	40	18	14	28	10	12	0	40	6	26	42	30	20	34	18	16	56	8	12	2	100	42	44	30	20	44	140	18	20	50	10	18	14	8	6	22	0	6	0	66	40	20	0	8	2	8	34	32	42
ENSMUSG00000024006.17	2	8	12	0	0	0	0	4	4	2	0	8	2	4	2	12	2	4	10	0	10	2	6	2	2	2	10	0	6	0	4	0	0	0	0	2	2	2	0	64	0	10	0	0	0	2	0	0	2
ENSMUSG00000024008.16	22	6	2	20	0	4	4	0	0	0	8	0	8	8	2	2	2	0	0	0	0	0	0	0	0	0	8	2	0	6	2	10	0	0	2	0	0	0	0	2	2	0	0	0	0	0	0	0	0
ENSMUSG00000024012.18	2	4	2	0	0	0	0	6	2	2	26	6	4	0	0	0	26	0	14	2	36	6	36	32	2	0	16	0	0	0	6	2	0	0	0	4	0	4	0	2	0	0	0	0	0	0	14	4	0
ENSMUSG00000024014.8	12	8	12	4	0	2	0	4	0	0	2	2	6	16	2	0	0	0	2	0	18	2	8	8	10	0	4	4	0	0	0	0	10	2	2	6	0	42	2	18	0	8	0	0	0	0	2	2	2
ENSMUSG00000024019.18	0	0	0	0	0	0	0	0	0	0	0	0	0	0	0	0	0	0	0	0	6	0	0	0	0	0	0	0	0	0	0	0	0	0	0	0	0	0	0	0	4	2	0	0	0	0	0	0	0
ENSMUSG00000024030.7	10	14	10	6	2	34	0	0	0	4	4	6	0	6	6	0	0	0	2	0	12	0	0	0	0	0	4	0	0	2	4	0	2	4	10	8	2	10	0	2	6	4	0	4	4	4	0	6	6
ENSMUSG00000024038.17	0	0	0	4	0	0	0	8	2	0	2	0	6	2	0	2	0	0	0	0	2	0	6	0	0	0	2	0	0	2	2	0	0	0	0	0	0	0	0	0	6	0	0	0	0	0	0	0	0
ENSMUSG00000024043.13	10	6	4	84	4	6	0	20	0	26	4	4	16	8	6	8	6	6	6	2	124	12	16	4	12	6	30	0	2	6	12	2	12	4	8	10	2	12	2	2	8	10	2	2	2	8	0	2	2
ENSMUSG00000024048.15	18	12	10	34	2	22	0	2	0	8	4	6	4	6	0	4	2	0	6	0	16	6	4	2	0	2	10	10	18	20	8	6	2	4	0	4	2	8	0	2	2	4	4	2	2	2	8	2	6
ENSMUSG00000024050.18	20	8	6	6	0	0	0	8	0	0	6	16	8	6	14	2	6	4	2	0	30	8	2	0	4	2	22	2	0	10	8	2	0	2	2	0	0	0	0	12	8	26	0	0	0	2	2	0	8
ENSMUSG00000024052.17	42	28	14	48	4	26	2	32	8	20	24	30	30	20	0	8	12	2	8	2	80	16	42	10	8	10	62	6	18	36	4	14	14	86	56	8	2	2	2	36	16	14	0	2	2	14	6	8	12
ENSMUSG00000024053.11	4	8	14	18	0	4	0	0	2	4	18	4	10	22	8	36	2	4	0	0	14	2	20	2	0	2	14	14	2	2	0	0	0	0	14	0	0	0	0	10	10	6	0	0	0	0	2	12	12
ENSMUSG00000024054.14	8	10	4	2	6	0	2	0	2	4	2	6	0	2	2	2	32	4	4	0	38	2	4	2	2	0	20	6	2	0	0	0	2	0	4	4	0	0	2	4	2	4	2	4	0	0	0	0	8
ENSMUSG00000024056.10	0	0	0	0	2	0	0	0	0	4	2	0	4	36	6	2	2	0	0	0	2	0	0	0	0	0	14	0	0	0	2	0	12	12	26	0	0	0	0	8	2	12	0	0	0	0	6	0	0
ENSMUSG00000024066.9	2	6	20	2	0	4	0	2	0	0	0	14	6	0	0	0	0	8	0	2	4	0	10	0	4	0	16	2	6	8	4	2	0	0	0	2	2	2	0	2	0	0	0	0	0	0	0	2	6
ENSMUSG00000024067.14	4	0	0	2	0	0	0	2	0	0	0	0	0	0	4	2	0	0	2	0	6	12	26	4	0	4	8	8	0	4	0	0	4	0	4	0	0	0	0	6	0	0	0	0	0	0	0	0	0
ENSMUSG00000024068.8	24	26	22	44	22	14	0	22	20	4	18	28	28	8	6	28	10	10	6	0	18	14	24	12	40	16	52	12	18	14	4	30	0	4	14	12	0	2	4	24	16	24	0	4	4	6	4	8	8
ENSMUSG00000024072.9	6	2	2	10	0	0	0	18	6	12	2	2	2	6	0	4	2	0	0	2	16	2	10	4	2	4	16	0	2	0	2	2	2	0	20	6	0	2	0	6	10	12	2	0	2	0	94	4	2
ENSMUSG00000024073.16	14	6	8	6	2	2	2	8	8	18	10	28	52	14	12	20	46	8	8	4	32	8	18	6	10	18	42	16	46	16	14	14	2	8	32	10	2	4	0	22	4	2	0	4	6	0	0	4	4
ENSMUSG00000024077.15	32	36	40	30	8	10	0	22	2	42	20	52	30	34	28	10	46	18	14	2	108	34	76	2	18	10	172	20	14	54	24	24	4	10	18	12	14	8	0	56	26	26	8	8	8	0	24	18	20
ENSMUSG00000024078.7	4	6	4	4	2	2	0	2	6	14	0	2	0	4	0	0	34	2	2	0	4	0	14	12	0	4	2	0	0	6	22	2	0	0	0	0	0	2	0	16	22	12	0	0	0	0	2	0	2
ENSMUSG00000024082.5	6	6	0	4	2	6	0	10	0	2	4	0	0	0	0	0	0	0	0	0	4	4	0	0	2	2	0	2	0	2	0	2	0	0	0	0	0	0	0	8	2	2	0	0	0	0	0	0	4
ENSMUSG00000024091.9	4	0	6	14	6	0	2	6	6	6	6	6	2	14	6	4	0	0	0	0	100	18	10	2	2	4	38	4	4	18	4	4	0	0	8	4	4	2	0	8	0	6	2	2	0	0	4	4	6
ENSMUSG00000024096.17	84	68	28	100	50	78	12	62	12	36	48	118	48	74	16	62	56	38	40	8	154	50	152	28	44	30	158	26	20	20	18	12	12	6	10	32	4	8	2	162	36	86	8	18	34	20	22	68	100
ENSMUSG00000024097.11	4	4	10	0	0	0	4	0	0	0	0	0	0	0	0	0	0	0	0	0	2	18	6	0	2	6	0	0	2	6	0	0	2	2	2	0	0	2	2	0	0	0	0	0	0	0	2	0	2
ENSMUSG00000024099.15	4	2	2	0	0	0	0	6	10	4	2	0	0	0	2	2	2	0	0	0	12	2	4	0	0	0	12	12	8	0	0	0	2	0	0	0	0	0	0	2	2	0	0	0	0	0	4	2	0
ENSMUSG00000024104.11	0	0	0	2	0	0	0	4	0	20	8	14	6	4	0	0	4	0	0	2	14	20	12	0	2	12	26	2	8	6	0	20	10	0	0	6	0	2	0	16	0	8	2	2	0	0	0	6	6
ENSMUSG00000024112.16	26	36	176	54	8	10	2	48	22	38	14	24	36	20	6	12	56	16	34	2	108	20	90	12	10	18	76	18	22	10	2	30	2	10	6	26	6	18	2	32	14	10	4	4	10	8	22	16	24
ENSMUSG00000024120.12	0	2	2	2	0	0	0	4	2	6	2	0	0	2	0	0	0	0	0	0	12	6	2	8	0	2	56	14	32	0	0	0	0	2	0	2	0	0	0	10	0	0	6	2	0	0	0	0	2
ENSMUSG00000024121.13	38	4	16	112	16	8	4	22	14	6	42	30	16	20	8	4	8	4	14	0	56	30	62	4	6	6	48	6	10	28	2	6	12	6	20	74	4	14	0	34	10	16	2	6	0	8	16	32	18
ENSMUSG00000024122.16	22	30	12	4	0	2	0	2	6	10	8	26	20	4	0	10	0	0	0	0	24	20	30	10	6	4	90	6	10	0	0	0	2	4	6	0	2	0	0	58	8	4	0	0	0	0	2	6	2
ENSMUSG00000024127.15	2	0	0	0	0	0	0	0	0	2	2	0	0	8	4	6	0	0	2	0	54	4	4	0	0	0	14	2	2	2	0	2	10	0	4	2	0	0	0	2	0	0	0	0	0	0	0	0	0
ENSMUSG00000024145.6	2	0	0	4	2	0	0	0	6	0	0	2	8	0	0	0	0	0	0	0	0	0	2	6	0	2	10	2	0	2	0	0	0	0	0	0	0	0	0	0	0	0	0	0	0	0	0	0	4
ENSMUSG00000024146.9	4	4	12	8	0	2	0	2	2	0	2	6	0	0	0	2	0	0	0	0	4	0	4	0	0	0	0	0	0	2	4	0	0	0	0	4	16	4	0	2	0	0	0	0	0	0	2	0	2
ENSMUSG00000024150.12	0	4	0	0	0	0	0	0	0	0	2	10	6	0	0	0	4	0	4	0	6	0	0	0	0	0	0	0	0	0	0	0	2	0	12	0	0	0	0	0	2	10	0	0	0	0	0	0	0
ENSMUSG00000024151.13	4	0	4	4	12	0	0	8	0	2	2	2	4	4	0	2	28	4	10	0	14	2	8	0	0	2	28	6	4	0	0	6	0	0	4	0	0	0	0	2	0	18	0	0	0	0	2	0	4
ENSMUSG00000024154.11	2	0	0	6	20	4	0	4	2	4	2	16	4	2	0	10	6	2	6	0	6	0	10	4	6	6	38	6	2	14	2	6	4	0	6	4	0	6	4	4	0	0	0	0	0	0	6	0	2
ENSMUSG00000024163.17	2	4	4	2	0	6	0	2	0	8	10	14	6	4	2	4	0	0	0	0	2	4	0	0	2	0	8	0	0	2	12	8	0	0	0	0	0	0	0	2	0	2	0	2	0	6	2	10	4
ENSMUSG00000024165.9	28	32	20	22	6	0	2	14	6	22	30	24	76	6	4	2	38	16	10	4	30	28	28	16	6	8	88	6	22	18	8	18	12	20	20	6	2	8	2	34	10	8	2	4	0	2	8	16	12
ENSMUSG00000024176.10	6	8	0	0	4	0	0	0	0	0	0	16	0	2	2	0	2	2	2	0	22	12	6	4	0	0	20	0	0	4	2	2	6	2	8	6	0	2	0	16	4	8	2	8	4	0	0	0	8
ENSMUSG00000024180.14	2	2	12	12	2	2	2	4	2	6	10	24	6	28	2	52	8	4	4	0	22	22	214	6	6	2	110	2	12	12	0	0	4	0	28	4	0	2	0	14	10	6	2	10	4	2	16	4	16
ENSMUSG00000024181.9	8	12	6	10	2	8	0	22	10	14	6	10	10	10	14	10	6	6	10	0	8	10	8	4	6	6	24	8	72	18	8	86	12	6	8	12	12	16	0	20	24	30	2	14	4	8	8	14	12
ENSMUSG00000024182.16	14	10	24	14	2	0	0	12	0	14	8	6	14	34	4	20	8	0	0	2	18	4	44	6	6	4	20	4	4	8	2	0	0	16	4	4	0	2	0	14	4	0	0	2	6	6	8	10	6
ENSMUSG00000024187.15	10	0	2	12	2	2	0	6	0	2	0	6	2	0	0	0	0	0	2	6	4	4	12	6	8	6	56	0	6	8	10	0	4	4	2	0	0	0	0	6	10	8	2	4	0	0	4	2	0
ENSMUSG00000024190.7	14	8	14	2	0	12	0	4	12	4	2	6	4	18	4	4	2	0	2	2	6	0	6	2	6	32	48	4	0	2	0	0	0	0	2	2	2	2	0	8	4	10	2	0	0	0	0	4	2
ENSMUSG00000024191.15	0	8	6	16	12	22	0	0	6	4	0	2	4	4	4	18	6	2	2	0	18	2	20	6	8	0	16	0	0	16	6	2	0	0	2	2	0	30	0	10	10	12	0	6	0	0	14	2	4
ENSMUSG00000024193.8	40	36	18	14	6	2	0	22	4	50	28	32	12	24	14	18	30	30	14	2	66	38	76	10	20	2	90	30	14	44	18	18	40	12	18	46	12	20	2	22	14	6	2	6	8	4	42	12	30
ENSMUSG00000024194.16	4	8	2	2	0	0	0	0	2	0	2	0	4	18	6	4	0	2	0	2	6	2	8	0	0	0	18	0	0	10	0	6	0	0	0	4	0	0	0	0	0	4	0	0	0	0	2	0	0
ENSMUSG00000024206.15	0	6	2	12	4	4	0	2	6	16	20	26	10	4	0	6	8	2	10	2	52	30	84	0	4	4	36	10	10	4	2	10	6	0	4	12	0	2	2	4	0	4	0	4	6	2	2	2	10
ENSMUSG00000024208.16	52	4	8	2	0	12	0	6	16	14	8	10	10	12	2	0	0	2	4	2	24	18	6	6	2	10	22	6	4	12	2	8	6	4	8	2	0	2	0	28	0	12	0	4	0	0	8	0	8
ENSMUSG00000024212.9	6	2	6	0	0	0	0	2	0	0	2	2	0	0	0	0	0	0	0	0	2	0	0	0	2	0	8	0	0	6	0	0	0	0	0	0	0	0	0	0	4	0	0	0	0	0	2	0	0
ENSMUSG00000024217.10	52	0	6	6	2	4	0	2	2	0	4	10	2	14	0	0	6	0	14	0	84	28	12	0	0	2	24	8	22	8	2	12	6	4	4	2	0	12	0	22	6	2	0	6	6	4	8	6	6
ENSMUSG00000024218.13	24	12	14	0	0	0	0	12	0	2	0	0	0	8	2	0	0	0	0	0	8	2	6	2	2	14	12	2	0	0	2	0	0	0	0	0	0	0	0	2	0	0	0	2	0	4	16	6	2
ENSMUSG00000024222.17	24	10	18	32	2	38	6	12	0	20	16	22	20	6	16	6	16	0	14	0	100	62	142	14	2	6	36	6	4	58	48	80	2	6	4	6	2	16	0	24	2	6	0	50	26	28	14	30	10
ENSMUSG00000024227.14	0	2	2	2	0	0	0	0	0	0	2	2	2	0	0	0	2	0	0	0	0	2	4	0	0	0	0	0	0	0	2	0	2	0	2	0	0	0	0	0	0	0	0	0	0	0	8	8	2
ENSMUSG00000024234.7	6	30	12	0	0	0	2	0	0	0	6	8	12	6	2	0	6	86	2	0	6	0	10	2	2	2	16	4	8	0	4	4	0	0	2	2	0	0	0	4	2	0	0	0	2	0	2	0	4
ENSMUSG00000024240.13	16	8	6	12	6	0	0	8	6	24	8	14	10	4	2	0	0	2	2	4	22	14	10	26	2	4	98	10	14	8	4	2	2	10	12	10	4	6	2	6	2	6	4	0	0	0	10	12	10
ENSMUSG00000024248.14	2	4	0	2	2	0	2	4	6	8	8	2	62	0	0	0	12	0	0	0	4	10	6	6	4	0	2	0	0	4	8	40	6	10	72	2	2	6	0	48	2	0	0	0	0	2	4	0	10
ENSMUSG00000024258.4	6	24	18	30	6	6	8	18	10	20	22	28	14	10	2	8	50	4	24	0	156	32	34	22	12	4	32	10	30	30	10	10	4	4	8	10	0	2	4	44	8	78	2	4	16	4	12	6	14
ENSMUSG00000024260.14	32	4	4	14	4	0	0	18	4	18	24	26	32	12	0	12	8	24	16	2	50	12	30	2	2	8	62	12	12	10	4	0	0	0	0	28	0	8	0	74	6	8	0	14	2	0	4	6	0
ENSMUSG00000024269.11	12	14	8	32	10	30	0	4	2	18	10	22	12	36	0	2	12	12	10	2	18	22	34	4	12	0	62	16	18	4	2	4	6	0	0	2	2	2	2	6	0	4	6	2	0	0	6	6	6
ENSMUSG00000024270.11	280	96	134	34	8	16	6	20	6	26	10	22	16	12	4	16	40	12	30	8	54	24	46	16	8	38	102	20	24	26	14	36	8	12	12	8	2	8	2	24	14	20	2	14	0	2	28	14	14
ENSMUSG00000024271.8	32	26	20	24	22	6	4	50	6	6	18	20	18	24	4	12	14	8	6	0	48	28	130	26	18	12	22	18	8	14	2	0	10	10	20	8	4	16	0	28	14	18	0	12	4	0	8	2	16
ENSMUSG00000024273.8	2	6	2	2	10	6	0	0	0	2	0	2	0	2	0	0	6	2	2	0	2	2	22	0	2	0	12	4	2	4	6	4	4	0	0	4	0	0	0	6	0	0	0	0	0	0	4	0	0
ENSMUSG00000024277.14	22	4	4	4	2	16	0	10	2	4	14	16	18	14	0	4	16	10	6	0	38	32	24	6	0	26	30	2	4	4	0	12	10	2	0	0	0	8	0	22	8	4	2	0	2	0	12	6	0
ENSMUSG00000024283.15	4	2	0	2	2	2	0	0	0	0	10	0	8	0	2	2	8	2	10	0	8	2	0	0	0	0	20	2	2	4	4	2	0	0	4	6	0	0	0	6	2	8	0	0	0	0	0	0	2
ENSMUSG00000024290.9	52	10	24	12	8	2	0	10	8	6	8	20	42	14	16	16	18	2	2	0	20	20	42	8	2	4	38	6	6	48	14	46	10	14	6	12	4	0	0	14	10	6	2	4	2	8	8	12	8
ENSMUSG00000024293.16	2	0	6	6	4	2	0	2	0	8	8	6	2	6	4	2	2	0	12	0	6	0	12	4	10	26	18	2	4	0	0	0	0	0	0	2	0	0	2	12	4	0	0	0	0	0	0	0	0
ENSMUSG00000024308.15	12	2	2	0	0	0	0	2	0	0	0	0	2	0	0	0	0	2	2	0	4	0	0	4	0	0	0	0	0	0	2	0	0	6	0	6	0	6	0	2	0	2	0	0	0	0	0	0	0
ENSMUSG00000024309.15	0	0	0	0	0	0	0	0	0	2	0	0	2	0	0	0	2	0	0	0	2	2	0	0	0	0	8	0	0	2	0	0	0	0	2	0	0	2	0	0	0	0	0	0	0	0	2	0	0
ENSMUSG00000024312.10	0	0	0	4	0	0	0	0	0	36	0	0	4	0	0	2	0	0	6	0	0	0	0	0	0	0	2	0	0	0	0	0	0	0	0	0	0	0	0	6	0	0	0	0	0	0	0	0	0
ENSMUSG00000024319.18	38	22	32	14	92	12	0	16	8	6	8	12	6	14	4	8	6	6	8	2	24	8	26	8	4	8	10	8	8	18	8	14	16	14	52	24	8	12	0	24	8	16	0	8	8	8	12	6	10
ENSMUSG00000024327.16	0	0	0	0	0	0	0	0	0	0	0	0	0	0	0	0	0	0	0	0	0	0	0	0	0	0	0	0	0	0	0	0	0	0	0	0	0	0	0	0	0	0	0	0	0	0	0	0	0
ENSMUSG00000024335.20	4	8	6	12	2	4	0	12	2	16	6	14	32	32	14	38	4	0	6	4	34	12	32	0	0	4	78	2	14	26	4	6	0	0	8	6	2	12	0	20	2	12	2	6	0	0	20	4	8
ENSMUSG00000024346.6	4	2	6	8	2	16	0	8	0	28	14	4	16	20	4	6	4	14	10	0	20	16	20	4	4	4	6	2	0	2	4	2	0	0	4	2	0	0	0	14	6	2	0	4	0	0	6	2	2
ENSMUSG00000024357.10	10	6	4	0	0	0	0	0	0	2	4	0	0	6	6	12	2	2	12	0	78	92	22	0	2	0	6	0	6	8	4	2	2	4	16	0	0	0	0	0	0	0	0	0	2	10	4	4	6
ENSMUSG00000024359.10	14	6	12	2	2	10	0	0	2	8	20	6	6	4	2	6	0	0	4	0	18	6	20	12	6	6	44	6	8	6	8	4	2	10	2	8	0	6	0	16	4	6	4	4	0	12	0	0	0
ENSMUSG00000024360.8	6	4	4	2	0	0	0	6	2	8	2	10	2	10	8	4	4	0	2	0	18	4	6	2	6	2	14	2	2	6	4	2	4	0	0	8	8	10	0	4	2	8	0	2	4	0	4	6	2
ENSMUSG00000024369.16	0	0	0	8	4	0	0	2	0	2	4	2	0	6	0	2	4	0	2	0	6	0	4	0	6	6	28	2	4	0	0	0	0	0	0	4	0	0	0	2	0	2	0	0	0	0	0	0	0
ENSMUSG00000024387.13	28	34	10	20	8	2	2	14	0	14	12	4	8	2	0	6	14	2	0	0	24	28	22	4	10	0	36	8	8	6	4	0	2	2	0	4	4	6	0	16	8	8	0	0	0	0	12	2	10
ENSMUSG00000024392.17	24	6	18	28	6	12	2	8	2	10	12	28	2	18	2	4	8	4	10	2	44	264	56	16	20	12	60	10	4	10	14	4	2	8	92	28	6	4	4	38	6	12	2	4	0	2	16	8	42
ENSMUSG00000024393.14	40	28	30	18	8	16	4	32	16	52	30	50	58	42	10	18	14	2	4	0	60	16	50	12	6	12	106	4	26	32	10	18	10	6	14	10	0	8	6	18	10	18	4	6	0	4	6	10	14
ENSMUSG00000024400.16	18	20	18	18	2	4	6	8	4	12	14	10	10	178	34	62	8	4	6	0	58	22	150	12	4	10	62	6	10	8	6	14	6	10	4	12	2	6	2	18	20	18	4	6	2	8	8	4	6
ENSMUSG00000024404.7	6	10	18	8	94	4	2	0	2	6	0	0	4	10	10	2	0	2	2	0	8	0	2	2	4	4	6	0	2	0	2	0	0	0	0	0	0	0	0	0	4	8	0	2	0	2	4	0	8
ENSMUSG00000024406.16	14	34	10	2	6	2	0	6	0	4	34	10	12	12	6	8	16	8	6	0	50	2	30	12	4	32	56	30	46	8	0	6	20	14	6	2	0	2	2	22	8	38	2	6	8	2	10	6	4
ENSMUSG00000024413.14	114	12	20	10	6	4	4	12	8	22	16	24	40	10	14	4	22	4	20	0	72	32	36	16	32	20	116	22	14	22	10	2	10	6	30	16	0	6	6	38	10	8	0	6	0	0	18	18	18
ENSMUSG00000024414.13	0	0	0	8	0	0	0	0	0	0	0	0	0	0	0	0	0	0	0	0	0	0	0	0	0	0	0	0	0	0	0	0	0	0	0	0	0	0	0	2	0	0	0	0	0	0	0	0	0
ENSMUSG00000024422.14	2	4	6	0	0	0	2	6	0	2	2	2	2	0	0	0	6	4	4	0	6	2	0	2	2	0	8	2	6	0	0	0	0	0	0	0	0	0	0	24	0	2	0	0	0	0	0	0	4
ENSMUSG00000024424.15	18	4	6	2	0	0	0	8	0	0	2	10	0	2	0	8	24	0	18	0	12	26	8	6	12	4	14	2	4	8	0	0	2	0	0	0	0	0	0	24	0	0	0	2	0	6	2	4	2
ENSMUSG00000024425.4	18	2	6	6	0	4	0	26	0	0	8	14	22	0	4	26	34	0	0	2	54	18	86	2	4	4	44	6	0	20	0	2	0	0	10	4	2	0	0	20	4	4	0	10	6	2	8	24	8
ENSMUSG00000024426.17	0	0	0	0	0	0	0	0	0	2	0	0	0	0	0	0	0	0	0	0	0	0	0	0	0	0	6	2	0	8	6	2	0	0	0	0	0	0	0	0	0	0	0	0	0	0	0	0	0
ENSMUSG00000024427.7	90	100	88	120	16	52	10	132	66	80	156	130	152	128	38	68	100	18	60	18	324	130	194	78	80	122	526	74	54	74	108	22	50	24	78	80	12	28	10	212	60	96	22	32	30	20	102	66	76
ENSMUSG00000024429.9	2	12	4	0	0	2	0	0	0	0	10	4	6	0	0	0	0	0	2	0	18	2	4	0	0	2	16	0	90	0	0	6	0	0	0	0	0	0	0	18	4	4	2	0	6	0	0	0	0
ENSMUSG00000024436.16	0	0	0	2	0	0	0	2	0	0	0	0	0	0	0	0	4	0	0	0	2	0	0	0	2	0	8	0	2	0	2	0	0	0	2	0	0	0	0	0	0	0	0	0	0	0	0	0	0
ENSMUSG00000024446.13	4	20	10	14	0	0	0	32	2	2	0	0	0	4	0	28	0	6	4	0	12	4	0	4	0	6	8	2	2	2	2	0	2	0	2	0	0	0	0	2	4	0	0	0	0	0	10	10	20
ENSMUSG00000024454.16	0	0	0	0	0	0	0	0	0	0	0	0	2	0	0	0	0	0	0	0	2	0	12	0	0	0	12	0	4	0	0	0	4	0	0	0	0	0	0	8	12	4	0	0	0	0	16	2	4
ENSMUSG00000024456.16	66	50	52	28	4	4	2	24	12	46	18	24	46	28	4	18	10	18	12	0	82	28	54	48	22	22	98	12	12	14	24	18	14	14	100	22	8	0	4	36	8	28	0	16	16	6	18	16	20
ENSMUSG00000024472.9	8	48	6	14	10	14	0	2	10	4	0	4	4	26	4	4	16	0	2	0	26	22	36	2	0	0	34	4	4	4	0	6	2	2	6	4	2	0	0	2	2	0	2	0	0	0	2	2	2
ENSMUSG00000024474.7	2	2	0	8	2	0	0	2	0	0	4	0	0	12	4	2	2	0	2	0	8	8	2	4	0	52	4	2	8	12	0	6	8	4	4	0	2	0	0	14	2	2	0	0	0	0	0	0	2
ENSMUSG00000024491.16	4	10	8	0	0	0	0	4	10	0	10	20	16	2	6	2	2	2	0	2	8	2	6	2	8	8	24	8	0	6	2	0	0	2	2	0	2	4	4	18	6	2	0	2	0	2	2	4	4
ENSMUSG00000024498.16	2	0	4	0	4	0	0	8	2	4	6	0	0	14	2	2	0	0	0	0	6	20	16	12	0	4	10	0	0	4	2	2	0	4	0	6	0	0	0	6	0	2	0	4	6	0	4	4	8
ENSMUSG00000024501.20	14	26	10	100	2	8	0	10	4	24	18	2	18	10	20	4	4	2	0	4	14	8	16	2	6	0	36	4	6	2	0	0	2	2	18	10	6	2	0	12	8	4	0	0	0	2	24	6	16
ENSMUSG00000024507.6	8	2	10	0	0	6	0	2	0	2	2	0	12	0	0	0	2	0	0	0	2	4	4	4	0	4	14	4	2	0	0	0	4	6	2	0	0	0	0	4	2	2	0	0	2	0	0	0	0
ENSMUSG00000024513.16	4	0	0	2	0	2	0	0	2	0	0	0	8	2	2	4	0	0	0	0	4	2	4	0	0	0	14	0	4	4	2	0	4	0	2	0	0	4	0	2	2	0	0	0	0	0	0	0	0
ENSMUSG00000024515.13	30	16	4	8	0	0	2	14	8	4	34	12	6	30	6	8	20	2	22	0	22	22	8	6	2	0	54	4	10	16	10	6	2	2	4	16	2	6	0	14	8	4	0	4	2	6	6	4	2
ENSMUSG00000024516.13	6	4	12	10	0	2	0	0	2	0	2	2	2	0	0	0	2	0	8	0	12	10	42	2	4	0	2	0	0	2	6	2	2	8	0	2	0	0	0	2	0	0	0	4	0	0	8	4	0
ENSMUSG00000024527.10	26	14	4	2	0	2	4	2	4	2	4	4	18	8	0	2	22	0	36	0	4	2	6	4	4	8	10	6	6	2	0	0	0	2	10	12	0	4	0	16	2	12	0	0	0	2	2	2	4
ENSMUSG00000024533.17	46	36	8	208	10	6	0	20	4	22	22	14	42	14	8	8	2	8	2	0	30	54	22	6	12	12	38	4	20	16	2	4	6	0	4	4	4	16	2	20	6	8	0	10	4	8	6	8	6
ENSMUSG00000024539.17	2	0	12	2	0	0	0	2	2	0	2	4	0	10	0	12	4	0	0	0	12	6	2	0	0	0	0	2	0	4	0	4	0	0	0	8	0	6	2	6	2	8	0	0	0	0	0	0	0
ENSMUSG00000024556.4	20	28	8	0	10	2	0	0	2	2	6	0	6	0	0	0	2	8	2	0	8	2	12	0	4	0	4	6	0	2	6	0	0	0	0	0	0	0	0	14	2	6	0	2	4	0	2	0	0
ENSMUSG00000024560.7	10	4	8	6	0	0	0	6	2	4	10	12	6	20	0	0	0	2	4	0	24	8	8	4	6	10	28	6	16	4	2	0	0	0	0	4	0	2	0	32	0	0	2	0	2	0	16	2	0
ENSMUSG00000024563.16	8	30	2	16	2	0	0	2	0	12	10	4	8	2	6	4	4	6	8	2	20	2	18	0	2	4	40	8	2	16	0	2	0	0	4	8	2	14	0	2	34	14	2	10	0	0	6	4	14
ENSMUSG00000024570.7	2	0	0	0	0	0	0	0	0	0	2	4	0	0	8	6	0	0	2	0	0	0	0	0	0	0	4	0	2	2	0	0	0	0	0	0	0	2	0	0	0	0	0	0	0	0	2	0	2
ENSMUSG00000024576.14	112	12	28	14	2	2	0	32	6	20	22	10	22	12	2	4	8	16	22	12	74	20	80	4	6	2	100	12	44	4	4	0	10	8	10	20	14	4	2	16	20	8	4	18	2	2	80	30	28
ENSMUSG00000024583.3	34	2	8	14	18	0	0	0	0	0	2	8	4	4	6	2	20	4	0	0	130	16	6	10	168	6	10	0	2	12	8	6	4	6	2	6	4	0	0	12	6	8	0	2	4	10	4	0	10
ENSMUSG00000024587.10	0	4	2	16	4	10	0	12	2	2	2	6	2	10	4	6	0	0	0	0	14	4	18	0	2	0	28	2	2	2	0	2	0	0	0	12	0	0	0	14	4	4	4	0	0	0	6	0	2
ENSMUSG00000024589.18	20	66	12	12	10	4	0	8	2	16	40	12	32	6	4	6	2	2	0	0	40	30	18	30	10	12	12	0	4	10	4	2	2	2	36	2	2	0	0	20	8	12	0	0	0	0	4	2	6
ENSMUSG00000024590.8	8	2	10	4	6	12	0	6	0	26	8	0	10	2	2	0	8	0	2	0	14	2	30	6	0	6	30	2	10	8	0	14	16	2	12	8	4	10	0	16	4	12	0	20	0	2	6	2	14
ENSMUSG00000024597.11	2	4	4	6	0	0	0	0	4	0	0	0	2	8	0	0	22	0	2	0	20	4	2	0	0	0	24	2	4	2	4	0	4	2	12	0	0	0	0	12	2	0	2	0	4	0	0	0	0
ENSMUSG00000024603.8	4	2	0	0	0	0	0	0	0	0	8	6	4	24	4	0	16	6	6	0	4	0	4	2	4	0	18	0	0	0	0	2	4	2	4	0	0	0	0	36	0	2	0	0	0	0	2	4	2
ENSMUSG00000024604.7	4	4	2	6	4	2	0	14	6	10	8	16	2	16	2	0	2	0	0	2	42	20	16	0	6	4	62	10	4	6	0	2	8	0	34	8	0	0	0	8	12	2	0	0	0	0	6	2	0
ENSMUSG00000024608.11	40	24	8	28	6	8	0	6	6	22	16	4	2	8	6	4	2	4	2	4	8	2	16	12	4	14	84	4	22	12	6	2	12	16	22	6	2	14	0	6	10	6	4	4	0	36	10	10	0
ENSMUSG00000024613.16	16	14	4	2	2	0	0	4	0	20	14	92	14	8	2	52	8	0	2	0	30	2	36	4	0	2	46	4	6	16	4	0	2	4	2	6	8	8	0	20	2	8	0	0	0	0	6	6	46
ENSMUSG00000024622.8	14	4	8	4	2	2	0	2	2	2	4	10	0	4	0	2	2	6	4	2	24	2	12	2	4	2	16	4	0	8	4	0	0	2	4	6	0	0	2	4	0	4	0	8	0	2	8	6	38
ENSMUSG00000024646.14	2	6	4	10	0	0	0	0	4	16	2	6	4	10	0	2	0	2	2	0	6	14	6	6	8	2	8	2	2	0	2	4	2	0	0	2	2	6	0	10	0	4	0	2	0	0	4	4	4
ENSMUSG00000024660.9	10	12	10	10	6	2	2	12	0	4	70	16	12	8	4	2	8	8	12	0	22	22	14	4	2	2	20	10	0	24	4	2	20	4	104	6	6	0	0	14	30	10	0	20	4	6	6	2	6
ENSMUSG00000024661.7	12	12	14	6	0	2	0	18	8	10	8	2	10	24	8	10	10	10	14	2	82	22	14	8	6	4	10	8	12	30	10	10	4	6	14	2	4	12	0	6	6	8	4	8	2	2	10	12	8
ENSMUSG00000024663.20	18	14	10	12	2	0	0	8	8	10	14	14	10	8	6	22	8	4	4	0	16	18	38	0	4	0	32	0	6	32	0	6	20	6	16	6	0	8	0	22	14	8	0	0	0	0	2	2	12
ENSMUSG00000024666.6	22	4	2	0	0	0	0	0	0	0	0	0	0	0	0	0	2	0	2	2	0	0	0	0	0	0	30	0	0	0	0	0	0	0	0	0	0	0	0	0	0	0	2	0	0	0	0	0	0
ENSMUSG00000024679.10	0	0	0	0	0	0	0	0	0	0	0	0	0	0	0	0	0	0	0	0	0	0	4	0	2	0	0	0	0	2	4	2	0	0	0	0	0	0	0	12	2	4	0	0	0	0	0	0	0
ENSMUSG00000024683.6	14	2	10	0	0	0	0	4	4	14	0	0	0	2	2	0	2	0	0	0	6	4	0	4	14	2	12	0	4	0	2	2	0	0	0	2	0	26	0	0	0	0	0	0	0	0	2	0	0
ENSMUSG00000024695.16	0	8	4	10	4	4	0	36	4	8	6	16	4	0	2	4	8	0	0	0	6	4	0	0	2	0	12	2	2	0	2	2	0	0	0	0	0	0	2	8	4	0	0	8	0	0	10	6	6
ENSMUSG00000024697.4	0	4	2	0	0	0	0	2	2	0	0	0	0	0	0	0	0	0	0	0	2	0	0	4	20	4	0	0	0	0	4	0	0	0	4	0	0	0	0	0	0	0	0	0	0	0	48	32	18
ENSMUSG00000024712.9	18	2	8	18	2	4	0	10	4	10	18	10	2	8	4	8	6	0	0	2	28	2	8	4	0	10	28	2	14	14	2	26	24	0	6	4	2	4	0	10	2	0	0	2	2	6	56	0	8
ENSMUSG00000024725.13	8	12	6	6	2	2	0	0	0	0	2	10	2	2	0	0	4	2	8	0	0	0	8	0	0	0	2	2	6	10	0	0	0	0	0	0	0	0	0	2	0	4	0	0	0	2	0	0	0
ENSMUSG00000024726.10	4	0	2	2	0	0	0	0	0	0	0	8	0	0	2	2	2	2	4	0	0	2	10	0	2	0	0	0	0	18	4	18	0	0	18	2	4	0	0	4	0	4	0	0	0	0	0	0	2
ENSMUSG00000024732.7	2	6	2	0	2	0	0	0	2	0	0	0	0	82	2	4	2	0	0	0	2	4	6	0	0	0	12	0	4	0	0	0	0	2	0	0	0	2	2	6	0	4	0	0	0	0	2	0	0
ENSMUSG00000024734.8	154	144	192	130	20	36	18	68	38	166	72	104	116	108	20	110	144	28	40	4	332	128	216	120	36	44	346	38	78	94	32	40	28	12	98	42	4	26	8	96	54	72	8	16	2	10	74	96	120
ENSMUSG00000024735.13	2	4	0	8	88	4	0	6	2	0	8	12	12	8	4	10	14	0	2	0	30	14	30	14	0	8	62	6	6	4	2	0	2	0	2	4	0	0	0	8	4	4	2	0	0	0	32	0	2
ENSMUSG00000024738.6	2	0	2	8	4	8	0	0	2	2	4	16	2	24	0	0	4	0	2	0	2	4	0	2	0	2	16	8	4	2	2	0	0	0	0	4	0	0	0	2	0	2	2	0	0	0	10	14	2
ENSMUSG00000024740.10	68	30	46	48	20	34	2	24	18	92	48	42	52	36	12	14	60	12	46	6	142	34	66	14	14	34	206	18	28	22	18	28	12	32	12	42	10	38	6	94	22	36	6	2	10	4	32	30	30
ENSMUSG00000024742.15	0	0	0	0	0	0	0	0	0	0	0	0	0	2	0	52	0	0	0	0	2	2	2	0	0	0	0	0	2	0	0	0	0	0	0	0	0	0	0	0	0	0	0	0	0	0	0	0	0
ENSMUSG00000024743.16	0	4	4	10	0	2	4	6	0	4	4	10	2	6	2	2	0	0	0	0	16	2	2	0	0	2	10	2	4	0	2	12	0	0	6	8	0	2	0	2	0	8	0	0	0	0	0	2	0
ENSMUSG00000024750.11	14	30	20	18	2	10	0	12	4	6	4	28	8	30	4	22	14	4	6	2	94	22	36	16	6	2	46	2	8	16	18	8	2	6	8	34	16	72	0	12	18	16	2	4	4	4	10	6	18
ENSMUSG00000024758.15	6	28	12	6	0	0	0	12	0	4	8	10	10	6	6	4	16	2	2	0	24	10	2	2	4	0	26	8	2	4	0	0	14	0	2	8	2	24	0	4	2	4	2	0	0	0	4	8	4
ENSMUSG00000024759.14	10	4	0	8	2	2	4	0	0	2	8	6	4	0	4	0	6	0	16	2	6	4	6	2	0	0	4	0	0	4	2	6	0	0	0	0	0	0	2	6	0	0	0	0	0	0	0	0	0
ENSMUSG00000024764.10	8	128	8	16	12	12	2	8	2	4	10	14	16	12	8	4	2	0	0	10	38	12	20	6	6	12	164	18	18	20	14	22	22	6	14	8	6	0	4	24	0	42	6	2	0	0	12	6	2
ENSMUSG00000024767.11	22	34	4	20	4	8	0	4	6	8	30	8	2	40	10	10	14	0	14	6	44	24	36	8	14	2	98	6	12	8	8	12	6	26	6	8	0	12	0	22	6	20	4	2	2	0	22	6	8
ENSMUSG00000024772.9	4	0	4	8	18	2	0	2	0	6	6	12	14	2	2	0	2	0	2	2	38	0	10	10	2	16	132	4	6	6	2	2	2	0	12	2	0	4	0	20	0	4	4	2	0	0	2	16	2
ENSMUSG00000024773.15	16	16	0	38	6	0	4	2	8	40	50	28	34	14	2	4	22	0	14	2	84	32	24	10	4	6	38	0	0	30	0	4	6	10	4	16	2	4	2	12	8	4	0	4	2	4	18	2	10
ENSMUSG00000024777.10	6	6	12	2	0	2	0	0	0	0	0	0	0	2	0	0	14	0	0	0	0	8	2	2	8	2	16	0	2	2	0	0	0	0	0	0	2	0	0	0	0	0	0	4	4	10	8	0	2
ENSMUSG00000024780.7	8	4	0	0	0	0	0	2	0	14	10	20	16	2	0	0	0	0	0	0	16	4	4	6	2	4	16	6	16	0	0	0	0	0	2	2	0	0	2	4	2	2	0	0	2	0	10	4	4
ENSMUSG00000024785.7	0	4	0	2	2	0	0	2	0	2	2	2	2	0	0	2	4	0	0	0	24	2	12	2	0	0	6	4	0	0	0	0	0	0	2	2	2	6	0	6	10	4	0	2	0	0	2	2	12
ENSMUSG00000024787.14	6	0	2	0	0	0	0	58	2	4	8	0	2	8	2	4	2	2	2	0	8	6	2	8	6	2	12	4	2	2	2	6	0	2	4	2	0	0	0	2	0	0	0	0	0	0	6	0	2
ENSMUSG00000024789.13	12	8	2	24	2	6	2	12	8	56	14	18	24	38	2	8	8	0	10	0	66	20	46	8	0	8	40	38	16	12	4	16	8	6	6	6	2	8	2	34	8	16	2	8	2	2	4	22	10
ENSMUSG00000024791.10	56	64	40	26	6	8	26	6	8	12	30	28	6	22	10	12	14	2	8	10	70	34	38	16	8	4	108	12	18	16	16	20	28	18	52	10	0	26	2	36	28	20	8	6	2	6	18	8	12
ENSMUSG00000024792.9	4	0	2	6	0	2	2	0	0	0	4	8	0	2	0	0	0	12	0	2	10	10	10	0	0	2	16	4	2	2	0	0	0	0	0	0	0	0	0	0	0	0	0	0	0	0	0	0	0
ENSMUSG00000024795.11	0	2	0	0	0	0	0	0	2	10	0	2	0	2	6	2	4	0	12	0	6	4	10	2	6	2	8	6	2	0	0	0	0	0	0	0	0	0	0	0	0	0	0	14	0	0	4	4	2
ENSMUSG00000024797.14	0	0	0	8	0	2	0	0	0	0	0	0	4	0	4	0	0	0	0	0	4	0	2	0	0	0	2	0	2	34	4	2	2	46	0	0	0	0	2	8	0	0	0	0	0	0	0	0	0
ENSMUSG00000024799.16	24	2	2	0	0	0	2	0	6	0	0	0	0	0	0	0	0	0	0	0	0	0	2	0	0	0	2	0	0	0	0	0	0	0	2	0	0	0	0	0	0	0	0	2	0	0	0	0	0
ENSMUSG00000024800.8	0	2	0	0	0	0	0	2	2	0	2	0	0	0	0	0	0	0	0	0	0	0	0	0	0	0	0	0	4	0	0	0	0	2	8	0	0	0	0	0	2	2	0	0	0	0	0	0	0
ENSMUSG00000024807.18	10	18	6	10	6	6	2	12	0	8	10	18	4	26	10	6	18	2	4	2	22	6	4	4	16	4	128	10	46	2	0	2	4	2	10	6	0	6	0	22	10	16	4	2	2	0	28	2	4
ENSMUSG00000024816.12	8	12	14	8	0	0	0	10	10	12	44	6	14	8	10	2	12	2	4	0	10	24	8	8	10	12	40	0	2	8	6	6	4	22	4	30	4	16	4	0	0	2	2	2	0	0	12	2	2
ENSMUSG00000024829.12	2	0	12	0	0	0	2	2	2	0	2	4	0	0	0	0	0	0	2	0	2	0	4	0	0	0	2	0	0	0	2	0	2	0	0	0	0	0	0	8	0	0	0	0	0	0	2	2	0
ENSMUSG00000024833.15	2	0	0	4	0	0	0	0	4	0	0	0	0	2	2	4	4	0	0	0	4	0	24	4	4	34	8	0	0	12	2	2	4	2	10	2	0	0	0	4	2	0	0	2	0	0	0	0	0
ENSMUSG00000024835.15	2	14	2	2	0	4	0	2	0	0	0	4	2	2	0	0	2	0	12	0	4	10	6	2	2	0	8	6	102	0	0	0	0	0	0	0	0	0	2	0	2	6	0	0	0	0	0	2	2
ENSMUSG00000024844.15	50	18	14	50	6	8	2	62	8	62	20	26	12	14	8	30	20	4	4	0	120	52	132	22	8	14	76	16	6	22	14	20	16	0	16	18	4	14	4	130	12	34	6	4	4	2	14	20	34
ENSMUSG00000024845.17	8	2	2	0	0	0	0	6	2	2	2	6	2	12	2	2	0	0	2	0	2	8	6	4	0	0	16	0	0	16	0	2	4	2	10	0	0	2	0	2	2	0	2	0	2	0	2	2	2
ENSMUSG00000024847.15	10	4	2	0	0	4	0	2	0	2	4	2	6	0	0	4	2	0	0	0	14	2	18	4	2	0	6	2	12	26	0	10	2	2	10	2	0	2	0	4	0	0	0	0	0	0	0	0	0
ENSMUSG00000024853.10	8	2	6	8	6	2	0	6	4	12	0	12	22	8	6	2	2	4	6	0	40	20	10	2	10	2	26	4	2	4	2	4	0	2	2	0	0	0	0	10	6	2	0	0	0	8	4	6	6
ENSMUSG00000024855.10	12	4	2	4	4	18	2	2	0	10	10	22	4	4	8	6	4	16	2	2	30	14	10	2	8	8	106	4	8	6	10	8	10	6	0	12	0	2	2	16	2	2	4	0	0	4	4	6	0
ENSMUSG00000024856.10	58	40	36	62	14	4	6	26	6	24	84	42	28	40	24	22	42	14	16	0	78	40	28	52	26	10	110	18	58	26	10	46	60	44	46	18	0	66	4	86	98	52	4	4	2	12	16	14	30
ENSMUSG00000024862.16	2	0	6	0	0	0	0	4	0	0	4	0	4	2	0	0	2	0	0	0	6	0	4	0	0	0	8	0	2	2	0	0	0	0	0	2	4	4	0	22	4	2	2	0	0	0	0	0	0
ENSMUSG00000024863.6	6	2	0	0	0	0	0	2	0	4	0	0	0	10	2	0	2	0	0	0	0	0	0	0	0	0	6	2	2	2	0	0	0	0	0	2	2	4	0	0	0	0	0	0	0	0	2	0	0
ENSMUSG00000024870.6	24	18	0	6	10	12	0	16	4	20	14	18	20	44	4	6	26	0	14	0	28	16	26	4	8	4	48	14	20	2	0	4	14	2	6	0	0	0	0	48	32	8	2	4	2	8	84	4	12
ENSMUSG00000024875.5	4	2	0	2	2	0	0	6	0	2	2	18	2	12	0	2	0	0	0	0	2	12	0	0	0	0	2	2	6	0	0	0	0	2	2	0	0	0	0	2	0	0	0	0	0	0	0	0	0
ENSMUSG00000024889.5	6	0	4	0	0	0	0	6	14	6	12	8	6	2	2	6	22	6	8	0	4	0	4	0	0	0	28	2	2	6	0	2	0	0	8	2	2	6	0	4	0	2	4	0	0	2	38	0	36
ENSMUSG00000024896.9	2	2	0	0	0	0	0	0	0	0	0	6	0	0	0	0	0	0	0	0	0	0	0	0	0	0	0	0	0	0	0	0	0	0	0	0	0	0	0	16	10	10	0	0	0	0	0	0	0
ENSMUSG00000024897.9	6	4	0	16	8	4	0	0	0	6	6	10	38	168	14	16	6	0	0	4	10	4	8	2	4	0	42	4	4	8	4	2	10	2	12	4	0	0	4	4	12	12	4	2	0	0	2	2	2
ENSMUSG00000024906.10	38	24	42	4	2	0	0	6	8	26	12	32	10	10	2	6	8	8	4	0	24	8	2	16	8	2	22	6	2	46	6	8	4	4	8	0	2	16	0	22	6	6	2	0	0	0	16	2	4
ENSMUSG00000024908.15	2	0	4	8	0	0	0	16	10	130	6	8	48	12	4	2	2	0	26	0	26	8	58	4	4	10	38	8	4	4	4	2	4	4	0	0	0	0	0	16	4	6	0	8	0	0	8	2	12
ENSMUSG00000024911.7	4	6	0	2	18	0	0	0	0	0	0	0	0	2	0	0	16	0	0	0	6	4	2	0	0	2	0	0	2	0	0	0	6	0	4	0	0	0	0	22	0	0	0	0	0	0	2	0	0
ENSMUSG00000024913.16	68	38	52	34	26	24	4	24	14	20	48	62	120	86	22	16	32	8	24	2	156	48	60	8	12	16	130	10	12	44	36	16	12	8	24	52	6	16	4	70	34	14	6	16	8	22	54	38	46
ENSMUSG00000024914.16	42	44	32	44	12	8	2	34	14	94	36	16	10	28	16	8	18	2	16	0	84	22	48	8	14	6	38	16	8	12	14	4	4	4	20	40	0	8	16	48	62	14	0	0	26	4	38	16	12
ENSMUSG00000024921.17	36	2	0	6	4	0	0	4	0	6	2	14	2	2	0	16	8	0	0	0	6	0	6	6	4	6	28	0	0	0	0	6	0	0	10	0	0	0	0	2	4	4	0	0	0	2	0	2	6
ENSMUSG00000024926.10	22	0	4	4	4	0	0	4	4	0	0	12	0	14	2	0	2	2	4	0	4	0	10	0	0	0	0	2	8	0	2	0	0	0	4	2	0	0	0	0	0	0	0	0	0	0	0	0	0
ENSMUSG00000024927.8	4	2	2	16	6	4	0	4	0	2	34	4	8	18	2	8	0	0	2	6	20	24	14	6	2	2	114	20	12	14	2	4	0	6	2	4	0	4	0	12	0	2	4	4	0	6	4	2	10
ENSMUSG00000024942.17	0	0	0	4	0	0	0	0	0	0	0	2	0	0	2	2	2	0	2	0	0	4	2	0	2	0	30	2	4	42	0	2	0	0	0	2	4	2	0	4	0	2	0	0	0	0	2	0	2
ENSMUSG00000024944.6	10	2	2	6	8	6	2	0	0	0	0	6	0	4	2	0	2	2	2	0	8	12	4	0	8	0	2	2	0	6	2	4	0	4	10	8	0	0	2	10	6	0	0	0	0	0	10	8	34
ENSMUSG00000024947.17	12	8	0	14	0	14	0	4	2	8	10	12	8	14	0	0	4	2	2	2	18	8	0	6	4	2	28	4	10	2	0	6	4	10	12	4	0	4	0	18	0	2	2	2	2	10	4	0	8
ENSMUSG00000024948.15	4	0	0	2	0	2	0	8	0	10	2	0	0	4	2	2	26	0	2	0	2	2	4	2	2	2	6	0	0	0	0	0	0	0	0	0	0	2	0	0	0	0	0	0	0	0	6	0	2
ENSMUSG00000024949.17	26	36	24	10	20	4	2	20	8	22	8	10	16	12	2	16	16	10	14	2	48	28	32	14	2	4	56	10	12	14	2	6	10	2	2	4	4	2	2	22	4	2	0	28	8	8	6	6	0
ENSMUSG00000024953.17	20	0	4	12	2	2	0	0	0	0	0	0	4	0	0	8	0	6	4	0	12	4	6	4	2	0	12	0	2	0	0	6	0	0	0	0	2	0	0	4	4	6	0	0	0	0	14	10	2
ENSMUSG00000024958.13	6	6	0	6	0	0	0	10	12	8	2	6	12	2	8	0	16	4	20	0	34	14	12	16	36	12	8	2	0	14	6	30	0	4	6	4	2	2	4	28	16	6	0	0	0	0	30	6	96
ENSMUSG00000024966.9	16	4	4	6	2	0	0	6	4	8	8	24	12	12	8	8	4	2	2	0	22	2	10	6	8	8	4	2	2	2	0	4	2	4	14	4	4	2	0	10	6	12	0	0	0	4	4	0	2
ENSMUSG00000024969.15	112	66	30	44	18	48	10	66	22	106	64	102	82	116	14	40	74	12	150	14	184	88	120	72	42	72	328	24	86	76	30	18	22	68	42	30	2	46	4	92	74	46	10	26	22	24	64	34	38
ENSMUSG00000024970.5	8	4	8	10	4	4	0	6	2	4	10	4	14	30	8	2	2	2	2	0	22	18	8	0	0	2	24	0	2	6	4	2	6	4	2	10	2	10	0	0	2	16	2	0	0	0	2	22	4
ENSMUSG00000024975.13	4	0	0	0	0	2	0	50	8	4	2	0	0	2	2	6	4	0	8	2	2	6	2	0	14	2	54	4	2	0	4	2	0	12	0	4	0	0	0	4	2	4	2	0	0	0	4	0	2
ENSMUSG00000024976.14	4	4	18	2	0	10	0	8	4	14	6	0	0	2	0	2	2	0	0	0	16	4	6	0	2	0	14	4	0	2	2	0	4	2	10	2	0	2	0	8	14	4	0	2	0	0	4	0	2
ENSMUSG00000024983.10	2	0	2	4	8	6	0	0	2	0	2	2	0	0	0	0	2	0	0	0	10	18	6	4	0	6	4	14	0	10	14	0	4	0	4	0	0	0	0	6	2	0	0	2	0	0	4	0	2
ENSMUSG00000024986.12	4	12	4	2	0	4	2	4	2	2	10	14	4	30	12	8	4	2	8	2	18	14	32	22	10	8	80	6	16	16	4	10	2	4	0	16	0	6	0	14	4	6	2	2	0	0	0	6	0
ENSMUSG00000024989.15	6	2	0	10	0	2	0	2	0	0	4	0	6	4	0	0	0	0	0	0	8	2	6	16	0	2	4	0	2	4	2	0	0	2	14	0	0	0	0	2	0	0	0	0	2	0	2	6	2
ENSMUSG00000024997.7	8	0	0	8	10	0	0	2	0	6	0	0	0	2	0	0	2	0	6	0	10	6	6	0	0	0	30	0	4	0	0	2	0	0	6	2	0	2	0	0	0	0	2	0	0	0	0	0	0
ENSMUSG00000024998.17	10	18	10	12	6	6	4	20	2	6	6	26	6	34	14	12	16	4	4	2	32	6	24	30	4	28	80	10	12	20	26	10	4	2	12	16	4	10	2	2	16	8	2	0	0	0	16	18	6
ENSMUSG00000025006.18	10	8	4	4	2	4	0	6	8	4	24	10	12	12	2	24	0	2	2	0	32	30	6	4	6	8	48	6	0	14	0	0	0	6	2	2	0	2	0	14	4	4	4	0	0	0	8	8	10
ENSMUSG00000025007.13	0	0	2	2	4	0	0	62	0	2	0	0	0	0	2	2	0	0	0	0	4	2	8	2	0	0	0	2	0	6	2	0	2	0	38	0	0	0	0	4	0	8	0	4	4	0	0	4	0
ENSMUSG00000025010.14	6	10	0	4	2	0	0	16	2	10	4	8	2	4	2	0	82	2	4	0	8	2	10	0	0	0	18	8	12	4	0	4	0	0	2	2	2	2	2	4	0	2	0	0	0	2	6	0	10
ENSMUSG00000025016.11	2	6	14	12	0	0	0	4	6	2	6	0	184	0	0	0	4	4	6	0	18	2	6	2	0	0	10	0	2	8	0	4	0	0	0	0	0	0	0	6	2	6	2	0	0	4	2	0	4
ENSMUSG00000025019.17	4	0	0	8	2	0	0	6	0	8	2	0	6	0	0	0	0	0	2	2	180	6	16	2	0	0	28	2	2	4	2	0	0	0	2	8	2	28	2	6	4	0	2	0	0	2	2	14	4
ENSMUSG00000025024.7	12	48	4	8	4	2	0	2	0	6	0	4	0	2	4	10	8	4	2	0	6	2	8	0	0	2	8	4	6	6	2	2	26	24	20	2	4	90	0	2	6	0	0	4	2	2	8	0	6
ENSMUSG00000025026.15	10	10	12	4	0	0	0	4	0	6	14	10	12	2	0	6	0	2	0	0	16	2	0	6	4	0	22	2	0	0	0	2	2	2	4	0	0	0	0	4	8	14	0	0	0	0	0	0	0
ENSMUSG00000025035.9	6	0	0	0	0	0	0	0	0	2	2	2	30	0	0	0	0	20	0	0	0	2	0	2	0	0	6	2	2	2	0	0	0	0	0	2	0	0	0	2	0	0	0	0	0	0	0	0	0
ENSMUSG00000025038.7	0	0	0	0	0	10	0	0	0	2	0	0	0	0	0	0	0	0	0	0	0	0	0	4	2	0	0	0	0	0	2	26	0	0	0	0	0	0	0	2	2	2	0	0	0	0	2	0	0
ENSMUSG00000025049.6	14	4	2	4	0	4	0	4	0	0	0	4	4	10	24	16	6	2	8	0	40	8	16	4	2	0	4	2	10	8	12	6	2	6	6	10	2	2	0	4	4	6	0	0	0	0	12	6	48
ENSMUSG00000025050.8	46	14	16	42	4	2	2	18	4	34	26	4	10	14	10	12	6	4	2	2	50	10	70	10	16	12	22	10	0	16	2	76	0	2	14	14	6	10	4	142	8	14	2	4	2	6	16	8	6
ENSMUSG00000025059.16	2	4	42	0	2	0	2	2	0	28	0	6	10	0	0	0	2	6	0	2	8	0	4	4	14	4	18	4	4	0	0	0	2	2	4	2	8	2	0	4	4	0	0	0	0	0	4	12	0
ENSMUSG00000025066.10	66	34	20	42	4	10	2	20	8	6	12	26	28	62	26	20	14	4	12	0	46	8	26	10	2	2	56	10	12	4	12	8	22	4	20	24	6	24	4	34	20	36	2	0	2	0	14	10	22
ENSMUSG00000025077.13	14	2	6	96	6	4	4	4	6	8	12	26	6	4	0	2	6	0	22	2	46	38	32	2	4	4	38	14	52	6	8	0	0	0	8	6	2	4	4	12	2	2	2	0	4	0	4	2	0
ENSMUSG00000025081.13	24	26	16	16	8	8	0	20	6	18	44	84	42	36	10	24	46	12	12	2	86	76	80	36	18	20	52	16	26	20	18	2	24	2	48	28	6	10	2	44	32	26	0	10	28	10	14	28	20
ENSMUSG00000025082.8	10	10	4	6	2	4	2	14	6	2	8	16	8	8	6	2	12	4	0	2	50	36	34	10	8	6	42	4	24	10	2	12	14	8	18	6	2	6	2	52	2	30	2	0	0	0	10	0	14
ENSMUSG00000025083.18	26	14	8	6	8	4	4	14	8	8	6	14	2	14	2	2	6	4	30	0	50	22	60	2	0	0	16	6	8	18	20	12	2	4	6	14	2	12	0	24	10	6	0	6	0	2	0	2	10
ENSMUSG00000025085.16	8	12	2	4	0	0	0	4	6	4	2	2	0	8	4	2	6	2	2	0	4	2	6	0	0	0	24	0	0	6	4	2	6	0	4	2	2	2	0	2	0	8	0	2	2	0	12	8	2
ENSMUSG00000025094.8	8	2	8	2	0	2	0	2	0	4	10	12	4	24	4	0	2	2	8	2	14	2	4	6	0	2	10	0	6	4	2	6	6	0	6	4	0	8	2	4	12	8	0	6	2	0	6	0	4
ENSMUSG00000025105.10	24	6	16	12	0	4	0	22	4	20	22	28	24	20	0	8	40	2	20	2	40	12	20	2	6	8	74	18	6	24	4	8	10	8	30	4	0	8	0	18	4	10	0	6	0	2	8	6	12
ENSMUSG00000025130.11	20	30	6	18	0	10	2	28	4	20	24	20	8	12	0	30	24	0	8	2	84	18	42	4	6	10	52	20	14	10	2	12	8	4	18	12	2	8	0	50	4	18	2	0	0	0	8	2	24
ENSMUSG00000025132.13	90	22	26	60	8	16	2	34	6	40	68	14	10	18	6	8	20	4	10	2	88	6	26	8	8	6	128	8	4	28	10	20	4	2	28	22	4	12	6	34	8	10	4	12	2	4	20	6	8
ENSMUSG00000025133.9	38	28	26	2	0	0	0	2	2	2	2	8	2	2	0	0	10	0	0	4	8	4	4	6	0	2	108	2	6	2	8	0	4	0	6	0	0	2	0	4	6	24	2	0	0	0	2	12	4
ENSMUSG00000025135.12	12	2	4	10	8	6	0	2	0	0	0	4	0	4	0	0	10	0	0	0	48	18	6	14	4	4	10	2	10	0	2	2	24	0	6	4	0	4	0	16	14	4	0	2	4	0	4	2	6
ENSMUSG00000025137.15	2	2	0	0	0	0	0	2	0	2	0	0	2	0	2	0	0	0	0	0	2	48	0	0	0	0	0	0	0	0	0	0	2	8	2	0	0	0	0	0	0	0	0	0	0	0	0	0	0
ENSMUSG00000025138.14	4	4	0	12	2	2	0	0	8	0	2	36	10	4	2	4	2	2	2	2	2	4	6	6	4	0	16	6	4	6	0	4	4	102	6	0	2	0	2	2	2	0	0	12	4	0	0	6	0
ENSMUSG00000025139.14	18	4	70	6	4	4	2	0	0	6	6	10	14	10	4	8	4	2	4	6	12	4	18	8	2	10	116	8	24	48	14	8	4	0	92	12	0	2	2	20	0	0	10	2	2	0	70	8	20
ENSMUSG00000025142.18	12	4	4	0	0	0	0	0	0	0	0	4	2	10	6	0	0	0	2	0	14	10	4	4	0	0	4	2	0	12	2	4	0	0	0	0	0	0	0	2	0	0	2	0	0	0	10	2	10
ENSMUSG00000025144.17	14	4	8	24	0	4	4	2	2	16	12	10	2	8	0	2	14	10	4	0	92	10	12	4	6	6	10	2	6	16	4	46	2	10	8	0	0	0	2	8	4	8	0	2	2	10	22	8	32
ENSMUSG00000025153.9	2	10	2	2	0	0	2	16	0	4	4	18	2	12	2	4	0	0	6	2	14	6	2	6	0	0	58	4	14	14	16	4	6	10	4	0	0	0	0	8	0	12	4	0	0	0	6	2	0
ENSMUSG00000025155.15	8	0	2	18	4	0	0	0	0	0	0	0	2	0	0	0	4	0	0	2	4	0	2	0	0	4	16	4	2	2	0	0	0	0	0	6	0	2	0	2	0	0	0	0	0	0	6	0	2
ENSMUSG00000025156.17	16	18	16	10	0	2	0	4	2	0	12	16	18	8	0	4	16	0	0	2	26	10	16	10	20	2	72	20	14	4	0	4	6	4	24	6	0	0	4	10	10	2	2	0	4	2	2	6	6
ENSMUSG00000025157.8	4	4	0	4	2	6	0	0	0	2	0	0	0	0	0	8	0	0	2	0	6	0	26	0	0	0	0	0	0	0	0	0	0	0	0	0	0	0	0	0	2	2	0	0	0	0	0	0	0
ENSMUSG00000025158.7	0	2	0	2	4	0	0	2	0	2	4	0	0	0	0	0	0	0	0	0	16	4	10	2	0	0	8	0	20	0	0	2	0	0	2	0	0	0	0	4	2	8	0	0	0	0	4	6	6
ENSMUSG00000025159.8	30	12	36	12	4	2	0	10	2	22	10	12	4	24	4	12	20	6	8	6	6	6	8	8	2	2	102	8	12	12	4	130	14	6	12	6	2	58	2	18	8	28	4	0	0	0	6	10	12
ENSMUSG00000025162.18	16	10	0	0	2	0	2	2	2	8	10	10	10	2	2	26	358	192	324	2	8	12	20	8	0	2	64	12	6	0	0	26	0	2	8	0	2	4	2	8	0	0	4	2	0	2	2	20	4
ENSMUSG00000025163.6	6	4	4	8	0	2	0	4	6	4	10	10	2	0	6	4	4	4	0	0	6	4	12	10	4	0	20	2	2	2	2	4	2	0	0	6	0	0	0	4	4	10	0	4	8	0	6	2	0
ENSMUSG00000025178.9	12	2	28	0	0	0	0	40	4	8	60	16	2	2	0	2	0	0	0	4	2	6	8	0	2	6	32	8	14	2	0	2	0	0	14	4	0	4	0	0	0	2	0	0	0	0	6	4	22
ENSMUSG00000025184.10	2	0	0	0	0	0	2	0	0	0	2	0	0	4	0	2	0	0	0	4	0	4	4	2	0	0	34	0	2	4	0	4	0	0	0	0	2	2	0	0	0	0	0	0	0	0	2	4	0
ENSMUSG00000025190.13	0	2	0	0	0	0	0	0	0	6	8	8	2	0	0	6	2	2	0	0	4	0	2	0	2	4	2	0	0	0	4	0	0	0	0	0	0	0	0	10	0	0	0	0	0	0	4	0	2
ENSMUSG00000025204.10	6	2	0	2	0	0	0	2	0	2	4	0	0	0	0	0	2	2	4	0	0	2	4	2	2	0	2	0	0	2	0	6	2	0	4	2	0	0	0	0	0	2	0	0	0	0	0	0	0
ENSMUSG00000025208.9	0	0	0	0	0	0	0	0	0	0	0	2	0	0	0	0	0	0	0	0	0	4	0	0	0	0	2	2	2	2	0	0	2	0	0	0	0	0	0	0	0	0	0	0	0	0	0	0	0
ENSMUSG00000025216.9	26	6	18	14	8	8	0	0	4	4	6	2	4	14	6	6	4	2	8	0	16	18	14	4	8	6	24	2	8	10	0	8	0	10	10	46	6	26	2	10	8	10	0	10	6	14	6	2	14
ENSMUSG00000025217.15	68	10	26	60	14	24	2	24	16	42	50	16	38	6	4	8	34	12	52	4	104	16	46	12	12	26	118	42	34	14	8	2	16	12	10	36	10	22	0	94	16	20	6	4	18	6	46	34	32
ENSMUSG00000025218.6	2	22	10	4	2	0	0	6	4	8	4	36	10	6	0	2	2	0	10	0	8	4	10	6	12	0	76	4	6	2	2	2	0	0	14	6	0	2	0	4	0	2	4	2	2	2	32	4	16
ENSMUSG00000025219.13	32	22	76	24	4	6	2	8	16	20	42	10	34	38	8	6	22	10	8	2	50	28	38	8	4	2	16	2	2	62	6	80	64	6	24	4	0	4	4	36	16	16	2	4	0	2	16	6	12
ENSMUSG00000025223.15	38	8	64	16	12	8	2	38	6	74	32	16	8	34	16	62	14	4	10	6	54	24	36	10	18	24	162	8	10	58	4	8	12	6	14	24	16	10	2	16	18	10	4	6	6	18	16	16	12
ENSMUSG00000025224.16	12	20	18	36	8	4	0	14	12	38	54	28	26	24	6	12	14	18	10	0	56	44	54	2	20	8	76	8	20	18	6	4	14	6	10	10	0	2	6	18	8	12	0	38	0	6	20	20	18
ENSMUSG00000025228.5	14	14	8	10	8	0	2	14	2	12	14	24	30	10	12	8	12	8	8	2	30	16	30	2	2	10	22	0	20	18	8	12	4	4	16	0	0	6	0	4	6	0	0	0	0	0	14	8	8
ENSMUSG00000025231.17	10	6	20	12	2	2	8	20	22	16	62	22	34	32	12	10	36	6	10	0	28	18	32	28	6	8	84	2	4	22	4	6	4	0	0	4	2	6	6	30	4	4	4	0	8	14	6	4	2
ENSMUSG00000025234.11	106	38	92	78	6	22	4	24	8	62	46	20	20	14	12	8	14	12	14	4	76	44	44	8	10	4	134	28	40	20	10	8	22	12	36	62	38	76	2	62	12	36	6	6	118	8	18	16	42
ENSMUSG00000025235.8	4	10	10	8	0	2	0	2	6	6	16	18	14	4	10	24	2	0	22	2	12	34	22	4	6	0	28	10	14	6	2	4	8	0	6	6	0	0	0	8	6	0	2	2	0	0	12	8	4
ENSMUSG00000025236.11	10	18	8	32	0	4	6	6	2	10	2	6	14	20	2	8	8	8	14	0	74	10	8	2	14	6	48	16	32	16	4	4	6	6	20	4	0	0	0	32	2	24	0	0	0	0	10	0	8
ENSMUSG00000025239.3	4	0	8	12	4	6	0	12	6	18	10	10	14	6	6	6	54	30	40	0	24	8	16	2	2	10	32	14	2	0	0	0	2	2	2	4	2	2	0	6	2	8	2	6	0	2	0	2	8
ENSMUSG00000025241.16	8	4	4	2	0	4	0	4	4	12	10	12	6	8	2	0	4	0	2	2	88	6	2	8	2	14	30	4	4	10	10	6	2	2	6	2	0	4	0	8	0	10	2	2	0	0	4	6	0
ENSMUSG00000025261.18	14	14	10	12	2	0	2	14	16	16	10	40	32	26	14	8	32	18	4	4	42	28	34	2	12	22	94	14	32	26	10	16	0	0	0	8	0	8	2	14	22	18	4	0	2	4	6	14	14
ENSMUSG00000025265.14	32	0	14	16	6	0	0	6	2	22	16	14	2	10	80	20	6	8	10	0	26	14	16	2	0	0	10	2	0	2	8	0	4	2	4	14	0	0	0	12	2	6	0	8	0	2	8	14	10
ENSMUSG00000025277.14	0	0	0	6	0	0	0	4	4	2	0	0	0	0	0	2	0	0	0	0	8	6	0	4	0	16	6	0	8	2	0	0	4	4	10	0	0	0	0	2	2	8	0	0	0	0	4	14	4
ENSMUSG00000025278.9	26	42	10	68	6	14	0	18	8	42	16	12	126	20	8	12	22	6	2	0	156	30	46	28	4	8	56	10	50	16	10	20	2	2	0	12	2	10	0	36	4	8	0	8	8	4	10	20	18
ENSMUSG00000025280.8	22	12	8	26	6	6	2	10	6	16	18	36	36	14	10	6	24	2	4	2	48	20	20	2	10	4	66	8	14	12	2	4	2	6	16	0	0	0	0	24	6	6	0	2	2	4	4	10	28
ENSMUSG00000025290.17	58	10	6	6	2	16	0	6	0	2	2	6	2	2	2	8	4	2	2	0	6	6	10	8	4	6	8	4	2	2	2	4	2	2	8	6	2	6	0	6	4	12	0	2	0	2	0	0	2
ENSMUSG00000025314.16	2	4	2	0	0	0	0	2	2	6	10	6	24	6	6	12	2	2	0	2	12	4	12	0	2	2	22	0	2	6	6	4	4	2	16	0	0	0	0	14	24	2	0	0	0	0	0	0	0
ENSMUSG00000025316.16	2	6	0	6	0	2	4	4	2	24	10	16	0	4	16	0	6	4	8	0	24	40	20	6	2	4	26	4	0	10	2	0	0	0	2	0	0	2	2	8	8	10	0	0	0	0	8	0	2
ENSMUSG00000025326.12	2	0	4	0	0	0	0	2	0	0	2	4	2	4	2	2	0	0	0	0	0	0	0	0	0	0	6	2	2	0	0	2	0	0	0	0	0	0	0	0	0	0	2	0	0	0	0	0	2
ENSMUSG00000025332.14	6	0	2	0	0	2	2	6	0	4	6	0	0	24	6	2	8	2	2	0	26	6	18	26	0	6	22	4	8	0	2	0	0	0	4	0	0	0	4	4	0	8	2	2	6	0	2	0	10
ENSMUSG00000025337.10	10	2	0	14	0	0	0	0	0	0	2	2	0	0	2	2	0	0	2	0	2	0	0	4	2	2	22	2	2	6	2	0	0	2	0	4	0	0	2	2	2	2	0	0	0	0	0	0	2
ENSMUSG00000025354.5	42	22	58	6	0	2	0	4	8	2	2	4	2	8	0	0	4	8	2	0	20	6	4	8	12	0	20	2	2	14	2	2	8	6	8	2	2	2	0	2	0	10	2	6	2	6	0	2	6
ENSMUSG00000025362.6	18	6	8	0	2	0	0	8	12	2	12	14	4	8	6	2	8	12	2	0	6	10	10	0	6	0	42	10	2	18	10	14	2	2	4	4	0	12	6	20	2	10	2	0	0	0	18	4	8
ENSMUSG00000025364.13	8	14	6	6	0	4	0	2	0	10	0	6	12	6	2	2	0	6	0	0	0	0	4	0	0	4	10	6	0	6	4	0	4	0	2	0	0	0	2	10	0	2	0	0	4	0	6	0	4
ENSMUSG00000025366.8	62	6	6	16	0	2	0	112	2	12	14	16	18	8	10	6	2	0	2	0	36	8	18	6	4	2	16	4	10	14	8	12	8	10	0	2	4	0	2	6	0	4	0	2	0	2	0	2	0
ENSMUSG00000025369.15	10	8	0	20	2	0	2	2	6	2	0	6	8	2	0	0	2	2	0	0	22	4	8	2	4	0	14	2	6	0	6	0	0	0	0	0	0	0	0	20	2	6	0	0	2	0	2	0	0
ENSMUSG00000025374.13	2	4	2	0	0	0	0	0	0	0	0	0	4	0	0	0	0	0	0	0	2	2	4	0	10	0	8	2	0	8	4	12	0	0	0	8	0	0	0	4	0	0	0	0	0	0	0	0	0
ENSMUSG00000025377.14	16	12	2	8	0	0	2	0	0	0	2	2	6	0	0	0	2	0	0	0	14	4	2	4	12	2	2	0	2	0	0	6	0	0	0	0	0	0	2	14	4	14	0	0	0	0	2	18	4
ENSMUSG00000025381.3	0	0	0	0	0	0	0	2	0	0	0	0	2	0	0	0	0	0	0	0	6	2	0	12	6	0	20	0	2	0	0	0	0	0	0	0	0	0	0	2	0	0	0	0	0	0	2	0	0
ENSMUSG00000025384.15	18	2	6	44	0	2	0	0	0	4	6	4	6	6	0	14	0	8	0	2	8	0	14	0	2	0	30	0	4	0	0	0	4	0	4	0	0	2	0	2	0	6	0	2	6	0	0	0	2
ENSMUSG00000025393.12	22	16	28	8	6	6	2	24	2	10	10	14	22	16	2	8	8	0	6	4	32	20	22	10	6	6	52	4	18	14	0	8	14	10	24	12	0	10	10	16	2	4	0	2	4	2	130	14	32
ENSMUSG00000025400.11	0	0	0	2	0	0	0	0	0	0	0	2	4	0	0	0	0	0	0	0	2	0	2	0	2	0	0	0	0	2	0	0	0	0	0	0	0	0	0	0	0	0	0	0	0	0	0	0	4
ENSMUSG00000025402.12	6	2	2	0	0	0	0	0	34	0	0	2	4	2	0	2	2	0	0	2	8	12	6	0	0	0	2	4	0	2	0	6	6	0	2	2	2	0	0	0	4	2	0	0	0	0	0	2	0
ENSMUSG00000025403.5	4	2	4	6	0	2	0	0	0	4	6	2	8	10	2	6	14	0	4	0	12	2	12	8	2	6	2	6	8	0	4	2	0	10	0	0	0	0	0	10	4	4	0	0	0	0	4	6	6
ENSMUSG00000025404.15	38	16	18	12	4	6	2	6	8	6	18	28	16	16	10	12	14	0	10	2	24	14	14	16	2	20	68	6	12	18	4	10	0	0	8	30	2	4	0	10	8	12	2	6	8	2	6	6	24
ENSMUSG00000025408.15	0	0	0	0	0	0	0	2	0	0	2	0	0	2	0	0	0	0	0	0	0	0	0	0	0	0	0	0	0	0	0	0	0	0	0	0	0	0	0	4	0	0	0	0	0	0	0	0	0
ENSMUSG00000025409.14	20	6	2	8	2	6	0	16	4	28	12	16	8	4	6	10	8	6	2	2	128	14	8	14	4	0	28	8	2	16	6	8	2	2	2	14	0	6	0	14	6	18	2	2	0	2	2	4	2
ENSMUSG00000025410.10	0	2	0	0	2	0	2	2	2	2	2	0	4	4	0	0	2	2	2	0	124	28	96	0	0	0	6	8	0	6	2	0	2	0	6	0	0	6	4	8	10	6	0	0	2	0	4	2	80
ENSMUSG00000025413.13	0	2	2	0	0	0	0	0	2	4	2	0	6	2	2	2	0	0	2	2	8	0	0	0	8	0	42	2	2	4	0	2	2	2	2	0	0	0	0	2	0	0	4	4	0	0	0	0	0
ENSMUSG00000025417.8	12	22	22	10	2	2	0	8	0	14	2	10	6	10	10	24	10	0	0	2	16	18	118	2	2	2	90	0	8	6	0	6	8	4	26	4	0	4	2	2	0	8	2	4	0	2	2	0	4
ENSMUSG00000025420.13	2	12	2	2	0	0	0	0	0	0	0	4	0	2	0	32	0	0	0	0	6	4	4	0	0	0	0	2	0	0	0	0	0	0	0	2	0	0	0	4	0	2	0	0	0	10	4	0	20
ENSMUSG00000025428.15	46	36	42	22	24	20	6	42	8	36	20	48	16	40	20	18	28	46	16	2	88	62	74	14	18	8	58	38	38	24	12	12	6	30	26	86	2	20	0	30	18	30	2	18	2	24	16	26	18
ENSMUSG00000025429.9	4	2	2	0	0	0	0	0	2	0	4	2	2	18	2	4	0	0	0	0	0	0	0	0	0	0	6	2	0	0	0	10	0	0	0	0	0	0	0	0	0	0	0	0	0	0	0	0	0
ENSMUSG00000025436.12	0	0	0	2	2	2	0	0	0	0	0	0	0	0	4	0	0	0	0	0	66	0	2	0	0	0	4	0	0	0	2	0	0	0	0	2	0	0	0	4	2	0	2	0	2	0	0	0	2
ENSMUSG00000025437.15	4	0	0	0	0	0	0	0	0	2	0	0	0	4	0	4	6	0	0	0	4	4	12	0	0	0	2	0	0	0	0	0	0	0	0	18	0	2	0	2	0	2	0	0	0	0	0	0	0
ENSMUSG00000025439.5	20	12	0	8	0	30	0	0	0	0	2	8	0	2	0	0	0	0	0	0	0	0	2	0	2	2	12	0	0	2	0	0	0	2	0	2	2	12	0	6	0	0	0	0	0	0	2	2	8
ENSMUSG00000025451.15	38	20	20	18	30	4	0	26	16	14	32	32	98	22	6	20	10	2	4	2	64	22	28	14	48	16	94	26	16	16	8	20	6	12	22	22	2	22	0	28	8	20	0	8	6	6	10	14	8
ENSMUSG00000025464.15	66	16	4	2	0	0	0	2	0	6	4	0	0	0	0	2	2	0	0	0	10	4	14	2	0	32	6	2	0	0	0	2	0	0	2	0	0	0	2	0	0	4	0	2	2	0	18	4	0
ENSMUSG00000025465.13	0	0	0	0	0	0	0	0	6	4	0	2	0	8	8	0	4	2	134	2	6	2	6	0	2	2	22	2	4	8	0	0	6	2	2	2	0	0	0	2	0	8	0	0	0	0	0	0	0
ENSMUSG00000025470.11	0	2	0	0	4	2	0	0	0	0	2	4	2	2	0	0	0	2	0	0	2	8	0	0	0	0	2	0	2	0	2	6	0	0	0	0	0	0	0	2	0	0	0	0	0	0	0	0	0
ENSMUSG00000025474.9	14	4	2	4	0	0	0	8	8	18	0	2	4	4	2	2	4	22	2	2	20	4	6	4	2	2	14	2	4	44	8	6	2	2	6	2	0	6	0	14	4	6	0	2	2	2	4	10	8
ENSMUSG00000025477.14	10	4	24	0	0	0	0	22	0	4	0	2	0	0	2	0	10	2	6	0	6	6	10	0	4	2	12	6	4	6	0	0	0	0	0	0	0	0	0	4	4	6	0	0	0	0	0	2	6
ENSMUSG00000025484.9	4	10	6	2	6	2	0	6	2	2	2	8	4	6	4	2	4	2	2	2	10	4	6	0	2	4	28	6	2	6	4	4	4	2	6	6	6	6	0	12	10	4	2	8	4	4	2	2	6
ENSMUSG00000025492.6	4	0	0	6	2	2	0	2	0	0	2	2	2	0	0	2	0	2	0	0	0	0	0	0	0	0	10	12	4	4	0	12	4	6	4	10	0	2	2	4	14	0	0	0	0	0	2	2	8
ENSMUSG00000025499.18	12	0	2	28	6	44	0	2	0	4	6	6	22	6	0	6	6	4	2	0	16	4	18	4	2	2	4	2	0	0	2	0	4	2	0	2	0	8	0	4	0	0	0	8	0	6	2	4	2
ENSMUSG00000025503.5	4	12	2	2	4	0	0	0	2	0	2	2	2	4	0	2	2	0	2	0	6	0	2	2	4	8	12	6	6	2	2	0	0	2	2	0	0	2	0	2	0	6	0	88	6	8	2	4	2
ENSMUSG00000025508.13	8	20	10	68	2	8	0	4	8	6	6	8	2	10	0	4	2	4	4	0	20	44	32	6	10	0	12	8	6	8	8	16	6	8	2	2	0	2	0	22	12	0	2	0	0	0	6	2	6
ENSMUSG00000025509.15	4	4	2	2	2	2	4	0	0	4	18	10	6	60	0	4	2	0	0	0	52	0	4	0	0	2	4	0	0	0	2	0	0	0	2	12	2	2	0	6	4	10	0	0	4	0	4	0	2
ENSMUSG00000025510.14	2	4	0	2	0	0	0	2	0	2	0	0	0	8	0	24	2	2	2	0	12	14	12	0	0	0	22	0	0	0	0	0	0	2	4	2	0	2	2	4	0	0	0	0	0	0	0	0	0
ENSMUSG00000025512.15	6	2	6	4	2	6	0	2	0	0	4	12	0	0	0	0	2	0	2	0	28	10	8	0	2	0	8	0	0	0	2	0	0	0	6	2	2	14	0	0	0	2	0	0	0	0	0	0	6
ENSMUSG00000025519.5	0	2	6	0	0	0	2	2	0	0	0	0	0	0	2	0	0	0	2	0	2	0	0	0	0	0	24	0	2	0	0	0	0	0	4	0	0	0	0	2	0	0	0	0	0	0	2	0	14
ENSMUSG00000025521.15	24	0	8	0	0	0	0	0	0	0	4	0	2	0	0	0	0	0	0	0	0	0	0	0	0	0	0	0	0	0	0	0	0	0	0	0	0	0	0	0	0	0	0	0	0	0	0	0	0
ENSMUSG00000025544.13	66	40	22	36	16	38	2	20	8	20	52	28	42	20	16	6	42	10	8	2	98	38	124	22	4	6	108	30	40	26	10	22	8	10	16	86	8	12	0	84	28	70	4	40	6	8	24	38	32
ENSMUSG00000025555.14	20	14	18	20	0	8	0	10	6	4	8	30	14	34	12	42	30	10	26	6	228	70	132	6	8	18	80	12	18	24	12	10	4	16	14	32	0	6	8	22	6	22	6	6	8	8	20	6	12
ENSMUSG00000025558.19	10	2	8	6	0	2	2	16	2	26	10	10	6	4	0	0	18	6	0	0	80	12	40	2	2	0	10	0	2	8	8	20	6	6	2	2	0	8	0	6	0	10	0	0	0	0	0	2	8
ENSMUSG00000025571.13	18	10	8	12	0	10	4	16	10	14	44	64	18	12	0	6	22	12	6	6	240	50	52	10	16	4	224	8	14	4	10	10	4	6	10	10	4	10	2	20	14	30	10	6	0	8	12	42	28
ENSMUSG00000025574.13	6	0	0	18	2	0	0	2	0	2	0	0	0	0	0	2	0	0	0	0	4	4	2	2	0	2	0	0	0	8	4	14	2	0	0	2	0	2	0	0	0	0	0	0	0	0	2	0	2
ENSMUSG00000025575.14	18	12	4	6	0	2	0	0	0	0	12	8	2	4	0	4	0	0	0	0	12	8	8	0	0	0	6	24	0	4	2	14	2	2	2	12	0	8	0	2	0	2	0	0	0	0	0	8	0
ENSMUSG00000025577.7	16	22	20	14	4	12	2	40	22	14	40	28	16	46	20	20	16	4	16	6	84	20	52	18	8	24	156	20	46	26	6	12	8	10	10	12	6	14	2	46	32	34	2	4	0	0	4	8	2
ENSMUSG00000025578.9	4	118	2	0	0	0	0	0	0	0	0	0	0	0	0	0	0	0	0	0	4	2	6	0	0	0	0	0	4	0	0	0	0	0	2	2	0	0	0	0	0	0	0	0	0	0	0	0	0
ENSMUSG00000025579.14	18	26	4	8	0	0	0	12	10	22	10	12	0	0	0	6	8	6	8	4	18	20	28	6	10	10	32	8	6	48	2	8	0	2	4	0	0	10	2	28	8	2	0	10	2	36	0	4	2
ENSMUSG00000025580.15	28	32	8	18	6	4	0	16	4	10	6	8	18	16	10	8	20	2	10	0	10	8	24	8	10	4	40	4	8	14	0	2	10	6	16	10	6	18	0	34	0	14	0	6	0	0	10	2	6
ENSMUSG00000025584.17	0	0	4	6	2	2	0	2	0	2	4	2	4	2	2	0	14	4	6	0	26	2	6	0	0	0	8	0	2	4	0	28	0	0	0	6	2	4	0	8	4	2	0	0	0	0	6	4	0
ENSMUSG00000025586.17	186	94	70	56	20	28	4	66	40	86	44	74	60	118	22	40	42	16	24	4	164	86	102	112	32	24	272	32	64	60	16	22	24	16	52	80	8	32	6	144	50	54	10	26	4	30	52	24	34
ENSMUSG00000025607.15	6	2	14	0	2	0	0	2	4	14	0	0	6	0	0	0	6	2	0	0	10	2	2	0	0	0	18	4	6	4	0	44	0	0	0	0	0	0	0	6	0	2	0	0	0	0	0	0	4
ENSMUSG00000025609.15	12	14	4	4	0	2	0	0	10	4	8	10	2	6	0	8	12	2	6	0	10	6	6	0	2	6	20	6	0	8	2	4	4	4	4	2	0	4	4	12	2	12	0	2	4	6	8	2	22
ENSMUSG00000025613.13	8	2	10	12	0	6	0	2	0	2	2	2	2	2	4	6	12	2	6	4	10	2	6	12	2	0	100	8	8	2	2	0	2	0	10	2	0	0	0	14	6	6	2	2	0	0	0	2	0
ENSMUSG00000025626.16	8	18	6	2	0	0	6	2	2	0	0	0	0	18	4	0	16	6	8	0	10	0	2	2	0	4	50	2	8	2	0	22	2	2	8	6	4	2	2	2	6	0	2	0	0	4	6	0	2
ENSMUSG00000025630.8	8	2	6	2	0	0	0	2	2	0	2	12	0	0	2	0	12	0	0	0	0	8	4	4	2	4	2	0	0	0	4	10	482	230	248	4	6	6	0	6	2	2	0	0	0	0	2	0	0
ENSMUSG00000025647.16	12	2	4	0	0	0	0	4	0	0	8	0	2	4	4	0	0	0	0	0	0	0	2	0	0	0	8	0	4	4	0	0	0	0	0	0	0	0	0	2	0	2	0	0	0	0	0	2	0
ENSMUSG00000025665.16	22	8	2	10	4	2	2	4	0	0	2	4	14	0	0	0	0	0	0	0	12	4	0	30	2	2	4	0	2	2	4	6	0	2	0	6	2	8	0	0	2	0	0	0	2	4	4	0	2
ENSMUSG00000025666.16	4	0	0	0	0	2	0	0	0	0	2	6	0	38	2	2	0	0	0	0	0	0	2	2	4	54	4	2	2	0	0	0	4	0	2	0	0	0	0	4	2	0	0	0	0	0	2	0	0
ENSMUSG00000025702.15	0	2	0	0	0	0	2	2	0	2	0	0	0	2	6	2	0	0	0	0	2	0	6	2	2	0	10	0	6	2	6	0	0	0	0	0	0	0	0	0	0	0	0	0	0	0	0	0	0
ENSMUSG00000025722.16	0	2	0	14	2	2	0	0	0	2	4	6	4	12	0	0	10	0	4	0	6	2	0	0	0	0	0	18	4	0	0	0	0	0	16	0	6	2	2	14	4	4	0	0	0	0	0	0	0
ENSMUSG00000025724.12	8	2	2	0	0	0	0	2	0	2	6	4	2	4	8	10	0	0	0	4	2	0	0	2	2	4	86	2	4	0	0	0	4	4	0	4	0	0	0	4	0	0	4	0	0	0	12	0	2
ENSMUSG00000025728.16	2	4	4	32	4	6	4	0	4	8	2	0	0	4	2	10	2	2	2	0	8	14	6	2	2	24	14	8	2	6	4	2	0	0	0	6	2	4	0	4	2	2	2	6	4	8	2	2	0
ENSMUSG00000025732.6	6	0	10	2	2	66	0	14	0	4	4	2	2	4	4	2	0	0	4	0	16	2	4	0	0	2	4	0	0	2	2	0	0	0	0	4	0	2	0	32	0	32	0	2	0	2	14	2	0
ENSMUSG00000025733.17	26	12	4	0	4	0	0	10	4	0	4	6	2	4	2	14	10	0	8	0	70	26	42	0	0	6	16	0	0	20	0	2	0	2	0	2	0	2	0	4	0	2	0	0	2	2	2	2	2
ENSMUSG00000025745.12	4	4	6	4	0	0	2	2	4	6	6	4	0	14	4	2	4	0	0	2	4	4	2	0	2	2	26	0	0	4	0	0	0	0	0	2	0	6	0	12	8	4	0	8	6	14	2	2	2
ENSMUSG00000025747.12	2	6	16	2	2	0	0	10	0	4	0	2	4	4	0	6	8	6	2	0	24	2	10	2	0	2	18	2	4	8	4	10	2	6	16	2	0	4	2	2	6	2	0	0	0	0	6	2	10
ENSMUSG00000025758.10	12	10	6	4	2	0	0	12	2	8	4	26	8	8	4	10	2	0	0	2	20	6	32	0	2	0	32	18	4	6	6	6	4	4	24	0	0	2	2	16	4	8	0	18	0	2	6	4	6
ENSMUSG00000025762.16	4	0	2	0	0	0	0	30	2	2	0	2	0	0	4	4	6	6	16	0	4	2	0	0	2	2	4	4	8	2	2	4	2	10	2	0	0	0	0	4	0	0	0	0	0	0	0	2	0
ENSMUSG00000025777.8	18	0	2	2	0	10	0	2	6	4	0	4	2	8	2	0	0	2	6	0	8	6	2	0	0	0	6	8	8	24	2	0	4	4	0	4	0	2	0	0	0	0	0	0	0	0	2	0	0
ENSMUSG00000025781.14	0	4	0	2	0	0	0	6	0	0	0	0	0	2	0	0	4	0	4	0	2	4	0	0	0	0	8	2	0	0	2	4	0	2	0	0	0	0	0	0	0	8	0	0	0	0	0	0	0
ENSMUSG00000025782.12	12	12	16	110	2	16	0	22	4	12	10	14	4	6	6	6	6	0	0	2	56	22	76	32	14	14	58	8	0	14	10	4	4	10	10	22	2	14	0	30	10	16	0	2	0	0	0	8	6
ENSMUSG00000025785.5	4	8	2	0	0	0	0	0	8	0	0	0	0	0	6	0	2	2	2	0	0	0	0	0	0	0	0	0	2	0	2	2	0	0	0	0	0	0	0	4	2	2	0	0	0	0	0	0	0
ENSMUSG00000025790.14	102	34	78	46	14	8	4	24	26	36	44	50	38	44	16	40	16	66	14	0	104	60	76	74	12	12	114	14	40	36	24	50	12	14	20	24	6	6	10	106	18	32	0	16	2	10	26	24	52
ENSMUSG00000025792.9	0	2	0	0	0	0	0	0	0	0	0	0	0	0	0	0	0	0	0	2	4	0	0	0	0	0	52	12	2	0	0	0	0	0	0	0	0	0	0	0	0	0	0	0	0	0	0	0	0
ENSMUSG00000025793.17	34	66	32	24	16	8	2	24	4	12	18	22	22	10	14	16	22	8	26	2	44	16	24	18	26	6	72	16	10	20	12	16	10	22	24	30	0	8	0	48	16	6	2	2	0	8	8	22	12
ENSMUSG00000025794.9	60	16	20	22	12	2	0	42	14	16	18	6	14	22	4	2	2	2	4	0	40	12	52	8	2	12	14	12	12	12	0	16	6	8	22	16	2	4	2	42	12	4	2	0	0	2	4	4	2
ENSMUSG00000025795.8	62	30	52	16	8	8	2	30	14	16	6	22	26	6	6	14	18	8	10	0	38	18	22	6	10	10	16	4	10	18	18	24	10	10	12	8	8	10	0	20	6	16	0	18	12	6	12	8	14
ENSMUSG00000025809.15	2	0	0	4	0	0	0	4	4	0	6	4	2	0	0	2	6	6	0	0	4	4	4	0	6	2	8	0	6	0	0	0	0	2	2	0	0	0	0	58	0	2	0	0	0	0	4	8	0
ENSMUSG00000025812.18	24	16	14	4	4	2	0	10	4	22	28	22	24	62	6	4	36	4	10	4	32	14	36	8	0	0	74	6	8	10	4	2	22	26	30	4	0	12	0	16	4	8	2	6	2	4	6	4	6
ENSMUSG00000025813.14	36	2	22	2	2	0	0	0	0	2	4	4	2	32	2	2	0	2	8	0	10	14	4	0	0	0	8	4	0	4	6	4	2	2	12	0	0	8	0	0	0	2	0	0	0	0	4	0	0
ENSMUSG00000025815.13	4	0	2	0	0	0	0	2	2	8	0	6	2	6	2	0	8	6	0	4	6	6	4	2	2	6	36	0	2	2	4	0	0	4	6	12	0	0	0	4	0	0	2	0	0	0	0	2	4
ENSMUSG00000025817.12	6	8	0	2	8	0	0	0	0	0	4	2	4	0	8	12	0	0	0	0	10	6	22	2	0	0	0	2	0	10	4	2	2	4	16	0	0	0	0	2	0	0	0	0	0	0	4	6	24
ENSMUSG00000025823.9	12	4	2	6	2	2	4	0	0	8	2	8	8	0	0	0	22	2	0	2	24	14	14	2	0	0	16	8	2	4	0	4	6	10	4	6	0	8	2	2	2	24	0	2	4	0	6	18	2
ENSMUSG00000025825.12	2	2	6	0	2	2	0	0	0	2	6	0	2	0	0	0	6	0	0	0	14	4	26	0	2	0	0	0	0	0	4	0	0	0	2	2	0	0	2	0	0	0	0	0	0	0	0	2	2
ENSMUSG00000025857.10	16	4	10	24	12	16	4	16	8	8	28	18	32	16	22	10	14	4	20	0	156	24	64	8	4	26	78	10	10	32	6	4	10	14	12	8	4	12	2	30	0	18	0	20	6	34	2	6	14
ENSMUSG00000025858.12	20	0	2	0	2	0	0	0	0	0	2	0	0	8	0	2	2	0	0	0	4	4	6	8	0	0	18	2	0	4	2	0	0	0	0	2	0	2	0	4	2	2	0	0	0	0	0	0	4
ENSMUSG00000025860.15	0	0	0	6	2	0	0	0	0	0	6	10	8	0	0	0	0	2	0	0	6	4	2	0	0	0	10	0	4	0	2	0	0	0	6	0	0	0	0	2	0	6	0	0	0	0	2	2	110
ENSMUSG00000025868.6	4	6	24	0	0	0	0	6	0	0	0	2	0	0	0	4	20	2	2	0	10	10	12	0	0	2	6	2	8	4	0	8	4	4	2	2	0	0	0	0	0	0	0	2	0	2	4	4	4
ENSMUSG00000025872.5	6	6	4	58	2	4	0	0	0	6	0	2	4	2	2	2	6	8	2	0	14	6	2	0	0	0	8	0	2	2	0	2	0	0	0	6	0	2	0	0	4	2	0	2	0	0	10	8	4
ENSMUSG00000025876.15	20	8	44	4	2	0	2	54	8	10	14	32	14	20	2	2	2	2	2	2	84	26	70	6	0	0	66	12	10	4	0	4	6	4	12	0	0	4	0	4	2	14	2	4	2	54	0	6	2
ENSMUSG00000025885.18	40	22	16	20	18	10	6	70	42	120	50	278	58	46	96	18	24	12	14	4	108	50	64	6	14	12	290	32	58	42	0	20	14	2	20	26	6	24	2	54	18	48	4	10	8	2	18	26	34
ENSMUSG00000025903.14	0	0	0	0	0	0	0	0	0	0	2	0	0	0	0	0	0	2	0	0	2	2	0	0	0	2	2	0	0	0	0	0	0	0	0	2	0	0	0	0	0	0	0	0	0	0	0	0	0
ENSMUSG00000025907.14	6	4	0	0	0	2	0	2	2	0	52	0	6	2	0	6	0	0	0	0	0	2	8	2	0	6	22	0	0	8	6	4	2	0	0	34	0	0	0	10	0	0	0	0	0	0	0	0	2
ENSMUSG00000025917.9	4	6	8	2	4	2	0	4	0	2	0	2	0	2	0	0	0	0	0	0	0	4	4	6	2	104	0	0	0	14	20	10	4	2	0	0	0	0	2	24	2	6	0	2	0	0	0	2	0
ENSMUSG00000025921.7	28	14	42	8	2	8	0	52	8	24	8	8	8	14	2	8	8	14	10	0	124	22	46	4	2	6	54	6	12	28	12	22	2	6	6	6	0	4	2	34	2	2	4	8	2	6	6	2	24
ENSMUSG00000025925.14	6	4	2	4	2	2	0	2	4	4	4	4	10	2	0	0	0	0	2	0	20	2	0	4	0	2	4	6	0	18	0	2	4	0	0	0	0	0	0	2	2	2	0	22	0	2	0	2	0
ENSMUSG00000025935.10	18	4	18	18	10	2	4	12	4	4	36	10	18	28	6	10	4	0	4	4	16	28	8	8	0	4	56	8	4	8	18	10	0	2	2	2	0	52	4	16	14	12	6	2	4	0	2	2	6
ENSMUSG00000025939.19	4	12	2	0	0	0	2	2	10	2	2	4	0	0	0	0	0	0	2	2	4	6	8	4	6	0	30	2	4	6	2	6	8	2	2	4	0	0	0	4	6	10	0	2	2	0	14	0	0
ENSMUSG00000025940.6	2	2	14	20	2	0	0	4	2	0	6	4	0	12	2	8	0	0	0	0	6	0	0	2	4	6	20	4	6	6	4	6	0	0	2	16	2	2	0	2	0	2	0	0	0	0	14	6	2
ENSMUSG00000025950.16	2	0	10	0	0	0	4	2	2	0	0	0	0	0	0	0	0	0	0	0	0	0	0	0	0	0	8	4	0	0	2	0	0	0	0	2	0	0	4	0	0	0	0	0	0	0	4	0	0
ENSMUSG00000025967.16	2	0	2	4	0	0	0	4	2	10	0	12	0	12	0	2	2	2	0	0	6	2	4	2	6	2	14	2	0	0	2	0	0	2	4	0	0	6	0	6	0	0	0	4	4	0	8	0	6
ENSMUSG00000025980.14	0	2	6	14	2	2	0	4	4	34	0	6	2	2	0	16	0	0	2	0	24	0	40	0	0	0	4	0	0	4	0	0	0	0	2	4	0	0	0	2	4	8	0	2	0	0	0	0	0
ENSMUSG00000025981.13	0	0	2	2	0	0	0	2	2	4	4	2	0	0	0	0	2	0	0	0	6	14	4	0	2	0	4	10	0	0	0	0	10	2	2	0	0	2	2	0	0	0	0	0	0	0	4	0	0
ENSMUSG00000025982.13	4	4	0	4	0	0	2	2	2	8	4	6	2	2	0	2	8	0	0	0	56	20	20	0	0	4	26	4	4	8	16	4	0	4	2	24	4	8	0	2	0	4	0	0	0	0	4	14	2
ENSMUSG00000025986.6	14	32	16	10	6	2	0	22	20	38	8	28	8	2	2	0	6	0	4	2	52	32	42	20	10	10	42	10	6	18	12	12	0	0	4	0	0	24	4	150	20	14	0	0	0	0	12	16	16
ENSMUSG00000025995.16	4	4	10	0	0	0	0	6	2	2	2	4	12	8	0	0	0	0	0	0	2	2	2	2	0	0	0	0	0	12	2	8	0	2	0	4	0	0	0	2	0	2	0	0	0	0	0	0	0
ENSMUSG00000026000.16	16	20	6	16	8	80	0	12	0	10	12	20	6	42	16	28	8	12	8	0	70	12	8	0	6	2	44	16	6	22	10	6	2	6	16	2	0	6	0	14	8	6	0	2	0	0	2	10	10
ENSMUSG00000026020.9	2	4	6	0	0	0	0	0	2	0	0	8	2	0	0	0	0	0	4	0	20	0	2	2	0	0	0	0	2	0	0	0	0	0	0	0	0	0	0	0	4	14	0	0	0	0	6	0	0
ENSMUSG00000026021.15	2	0	0	0	2	4	0	2	4	0	0	0	0	2	0	0	2	2	0	0	6	4	2	8	4	10	28	0	0	0	4	0	0	0	2	2	0	0	0	0	0	8	0	0	0	2	0	2	0
ENSMUSG00000026027.13	8	4	20	6	0	0	2	4	0	0	16	8	14	0	4	4	4	0	2	6	46	10	24	6	4	2	60	4	10	6	0	40	2	2	6	4	0	0	2	10	4	8	2	6	0	8	4	0	6
ENSMUSG00000026032.8	0	0	0	0	0	0	0	14	0	0	10	6	2	0	0	0	0	0	0	0	0	8	0	0	0	0	2	0	0	0	0	0	0	0	0	0	0	0	0	2	0	0	0	0	0	0	0	0	0
ENSMUSG00000026034.17	0	2	2	2	2	0	0	0	2	0	4	2	6	4	8	4	0	4	0	0	0	4	2	4	2	0	12	2	0	2	6	10	0	0	4	4	0	2	2	0	0	0	0	0	0	0	0	0	0
ENSMUSG00000026035.15	0	0	0	0	0	6	0	4	0	2	2	4	2	0	2	0	0	0	0	0	0	0	4	0	0	0	4	0	0	2	0	2	0	0	0	0	0	0	0	0	0	2	0	0	0	0	4	14	4
ENSMUSG00000026036.17	4	0	2	2	0	0	0	6	2	2	2	0	2	2	6	4	0	0	2	2	0	0	0	0	2	0	32	8	2	4	0	8	4	0	4	6	0	0	0	2	0	2	2	0	0	0	2	0	4
ENSMUSG00000026049.11	0	2	0	4	0	0	0	0	0	0	0	0	0	0	2	0	0	0	0	0	0	0	0	2	0	0	12	4	2	0	2	2	0	0	0	0	0	0	0	0	0	0	2	0	0	0	0	0	2
ENSMUSG00000026072.12	2	0	0	0	4	0	2	0	0	4	0	2	4	4	4	24	12	2	8	0	4	2	0	0	2	0	22	2	0	2	2	2	2	2	26	6	0	2	0	4	0	0	0	2	0	0	2	0	0
ENSMUSG00000026074.15	26	8	8	42	0	4	2	14	6	6	2	10	2	0	0	2	12	2	0	0	36	36	30	4	0	12	16	2	4	6	0	0	2	0	12	8	0	68	0	4	0	0	0	0	2	2	2	4	0
ENSMUSG00000026077.15	26	2	0	2	0	0	0	6	0	4	4	10	4	2	0	6	0	6	4	0	24	16	10	2	2	0	10	0	4	0	2	0	2	4	24	4	4	0	0	0	0	2	0	0	0	0	0	0	4
ENSMUSG00000026083.12	8	10	8	4	2	4	0	8	2	8	4	16	12	8	0	2	16	4	8	0	16	10	10	10	0	2	24	0	0	4	0	2	2	4	2	0	0	0	0	16	4	2	0	4	4	0	2	6	4
ENSMUSG00000026087.11	2	0	2	0	0	0	0	0	0	0	8	0	2	0	2	0	0	4	2	0	0	0	0	2	0	0	0	0	0	0	0	0	2	2	0	0	0	0	0	0	0	8	0	0	0	0	0	0	0
ENSMUSG00000026095.15	0	0	0	0	0	0	0	0	0	0	0	2	0	0	0	0	0	0	0	0	0	0	4	0	0	0	4	2	0	0	0	0	0	0	0	0	0	0	0	4	2	0	0	0	0	0	0	0	0
ENSMUSG00000026098.13	4	2	4	0	0	4	0	0	0	0	0	0	0	0	2	0	2	0	0	0	2	0	2	8	0	22	0	2	0	2	0	0	0	0	2	4	0	0	0	0	0	2	0	0	0	0	0	0	0
ENSMUSG00000026111.15	38	24	66	20	6	6	2	12	10	10	10	14	46	18	6	12	18	4	18	2	46	26	106	12	10	16	42	16	12	32	8	12	10	2	18	12	4	6	0	36	28	20	4	2	2	0	24	4	6
ENSMUSG00000026113.17	2	2	0	6	0	20	0	4	2	6	8	24	2	2	0	2	6	0	2	0	10	4	88	2	4	0	20	14	6	22	2	6	0	0	0	6	24	6	0	0	0	0	2	0	0	0	4	0	4
ENSMUSG00000026116.11	10	10	8	8	0	4	0	6	0	4	2	6	4	8	8	2	2	4	4	0	24	6	8	0	2	6	16	0	2	16	12	6	14	4	0	2	0	0	0	6	0	18	0	2	0	2	12	2	4
ENSMUSG00000026126.15	0	0	10	2	0	0	0	0	0	2	0	6	0	0	0	0	4	4	2	0	6	0	4	2	0	2	8	0	2	0	0	2	2	0	2	0	0	0	0	2	0	2	0	2	6	2	6	0	0
ENSMUSG00000026127.13	6	6	0	10	0	0	4	26	16	28	4	8	4	4	8	12	6	4	14	0	16	8	22	4	6	2	14	2	6	0	2	6	4	4	6	14	6	8	0	14	18	10	0	2	2	2	4	8	14
ENSMUSG00000026131.20	14	4	18	4	6	2	0	2	0	26	8	10	6	4	0	8	4	0	2	2	174	68	136	4	2	42	24	10	4	2	2	2	2	6	12	0	0	4	4	20	6	22	2	0	0	6	8	2	0
ENSMUSG00000026134.11	0	0	0	4	0	2	2	0	0	0	0	4	2	0	0	0	0	0	2	0	6	0	2	0	0	0	0	0	0	6	4	4	0	0	0	0	0	0	0	0	0	2	0	0	0	0	0	0	2
ENSMUSG00000026135.17	16	0	4	0	0	0	0	6	0	4	4	10	10	18	14	8	10	2	4	2	16	10	28	0	4	4	44	2	4	26	6	6	0	0	0	2	0	4	2	18	4	2	4	6	0	6	0	4	2
ENSMUSG00000026150.14	2	18	2	14	8	4	0	8	4	4	4	12	2	2	2	0	4	6	12	0	14	22	20	4	14	4	24	6	6	2	0	0	4	2	2	8	0	18	0	22	4	8	2	0	0	0	0	2	0
ENSMUSG00000026155.13	24	6	2	2	2	2	0	0	2	0	0	0	2	0	0	2	2	0	0	0	12	2	6	4	0	0	24	0	2	2	2	12	0	0	0	0	0	0	0	2	2	2	2	4	0	0	4	0	10
ENSMUSG00000026162.7	6	8	0	2	0	4	0	0	0	8	0	0	0	0	0	0	0	4	0	0	2	2	0	2	0	0	0	0	2	2	4	0	0	2	2	0	0	0	0	0	0	0	0	0	0	0	0	2	2
ENSMUSG00000026171.12	22	6	12	2	2	0	0	4	2	0	0	2	6	0	4	10	0	0	8	0	12	6	6	0	4	0	8	0	2	2	2	0	0	0	0	0	2	2	0	10	10	4	0	0	0	0	4	2	2
ENSMUSG00000026174.9	12	8	6	8	0	0	0	8	0	8	6	8	6	12	4	2	0	0	2	0	26	16	8	8	0	6	4	4	10	4	0	4	0	6	4	0	0	0	0	2	2	0	0	2	4	2	4	8	32
ENSMUSG00000026175.12	16	24	6	64	6	2	0	24	4	8	14	14	12	10	6	12	4	4	0	2	20	12	24	10	4	16	46	2	8	4	8	20	2	2	2	2	2	0	4	14	6	16	2	0	2	2	6	24	12
ENSMUSG00000026176.13	4	4	2	2	6	0	0	4	0	4	0	2	2	2	4	0	10	2	0	0	6	6	16	0	4	0	16	2	4	0	0	0	20	2	6	8	0	2	0	2	8	6	2	0	2	2	2	0	2
ENSMUSG00000026179.14	26	4	6	0	0	0	0	2	0	0	6	4	4	10	0	0	0	0	0	2	2	14	2	4	8	2	24	0	4	20	4	4	0	0	0	0	0	0	0	4	0	14	2	6	0	0	2	10	2
ENSMUSG00000026187.9	14	4	2	0	0	0	0	2	2	6	8	10	8	6	0	0	2	8	2	0	2	4	8	2	2	8	0	0	2	4	2	4	0	0	2	0	0	0	4	0	0	4	0	8	12	6	4	10	4
ENSMUSG00000026189.13	26	36	12	2	4	2	2	14	2	10	22	14	44	16	8	10	14	4	8	0	70	32	28	8	8	0	24	2	12	20	12	30	2	12	2	16	2	4	4	52	2	12	0	2	2	0	20	14	22
ENSMUSG00000026192.13	4	0	2	0	0	2	0	14	2	4	4	2	6	0	2	0	4	2	0	0	8	6	0	0	0	0	6	4	2	0	4	0	2	0	0	8	0	2	0	6	2	28	0	0	0	0	2	6	2
ENSMUSG00000026197.12	16	6	0	4	2	0	0	0	2	0	2	2	4	0	2	0	0	0	0	2	2	2	6	0	0	6	6	0	14	0	0	0	2	0	2	0	0	0	0	6	2	4	0	0	0	2	0	2	0
ENSMUSG00000026198.15	0	0	0	2	0	0	0	4	0	0	4	0	0	0	0	0	0	0	0	0	0	4	0	2	0	0	0	0	0	2	0	0	0	0	0	0	0	0	0	0	0	0	0	0	0	0	0	0	0
ENSMUSG00000026202.13	14	20	24	22	16	8	2	22	8	16	22	28	28	50	14	44	16	12	12	2	72	64	134	0	8	10	92	14	26	20	14	18	4	6	12	8	2	4	0	26	14	10	2	2	4	0	12	20	10
ENSMUSG00000026205.8	0	0	0	0	0	0	0	0	0	0	10	0	0	0	0	0	0	0	0	0	0	2	0	8	2	2	12	4	0	2	6	0	0	0	0	2	0	0	0	0	0	0	2	0	0	0	2	6	2
ENSMUSG00000026219.14	66	48	48	22	16	14	2	12	14	36	30	88	64	28	16	6	20	10	18	6	118	72	92	10	30	22	154	32	30	20	12	18	8	10	18	12	6	24	10	22	8	20	6	0	0	16	16	28	18
ENSMUSG00000026223.15	2	0	0	8	0	0	0	0	0	2	0	0	0	0	0	2	0	0	0	2	6	4	12	0	0	0	6	0	0	0	4	0	0	0	4	8	0	10	0	0	0	0	0	0	0	0	0	0	0
ENSMUSG00000026229.17	6	2	2	0	0	0	0	0	0	2	2	2	0	0	0	0	16	2	2	4	16	12	12	0	0	2	78	4	4	0	0	0	2	6	38	4	0	2	0	14	4	2	4	0	4	0	6	0	8
ENSMUSG00000026234.12	14	28	16	8	2	4	0	8	8	12	8	14	12	6	0	4	4	0	16	0	26	10	4	2	8	2	28	12	10	0	0	14	4	6	10	6	2	2	0	14	4	12	2	4	0	2	2	2	4
ENSMUSG00000026235.14	8	14	2	2	0	6	0	4	2	6	2	12	4	0	2	2	2	0	0	0	10	14	6	6	2	2	22	6	2	4	0	4	0	2	0	10	0	8	0	2	0	0	4	0	0	0	0	2	0
ENSMUSG00000026238.14	18	6	2	4	4	2	0	10	4	12	0	0	0	2	2	2	34	18	28	0	20	0	16	8	2	0	4	2	0	0	0	0	0	0	2	26	4	4	4	14	6	0	0	0	0	4	2	0	0
ENSMUSG00000026239.14	30	54	22	42	6	26	0	26	16	42	24	10	26	14	10	14	56	14	16	0	42	16	68	10	20	0	18	2	4	8	4	4	6	2	44	2	0	8	0	90	6	14	0	0	0	0	4	6	8
ENSMUSG00000026245.16	4	4	0	4	0	2	0	24	2	16	10	0	10	8	0	0	4	0	6	0	46	10	24	0	4	0	16	10	2	2	2	6	0	0	0	0	0	0	0	8	6	2	0	0	0	0	0	2	0
ENSMUSG00000026246.12	0	0	0	0	0	2	0	0	0	0	0	0	0	0	0	0	6	4	0	0	0	4	4	2	4	2	14	2	2	2	6	2	0	0	0	2	0	10	0	0	0	4	0	0	0	0	0	0	2
ENSMUSG00000026248.9	0	2	2	18	0	2	0	0	0	0	8	4	4	6	2	2	2	2	2	0	4	6	10	0	2	0	12	6	0	0	0	0	2	2	0	0	0	0	0	0	0	0	2	0	0	0	16	0	16
ENSMUSG00000026249.10	6	14	10	10	2	30	0	22	4	8	2	2	4	8	10	2	8	0	26	0	26	10	6	4	8	4	32	4	18	20	18	8	0	0	0	0	6	12	0	20	8	4	4	2	0	0	48	6	10
ENSMUSG00000026251.13	0	8	0	0	0	0	2	0	4	0	4	6	8	208	6	6	4	0	0	0	4	8	6	4	24	4	8	16	0	70	18	30	0	0	2	0	0	2	2	2	0	2	0	0	0	0	4	18	4
ENSMUSG00000026253.14	2	0	0	4	0	2	0	6	0	2	0	2	2	2	0	0	0	0	0	0	2	4	4	4	0	0	2	0	0	0	0	0	0	0	2	2	4	12	0	2	0	0	0	0	0	0	4	2	0
ENSMUSG00000026254.17	0	0	6	6	0	2	0	4	0	4	0	10	4	2	4	2	0	0	0	2	6	6	0	0	2	0	28	2	10	6	4	2	0	0	0	2	0	0	0	8	0	0	2	0	0	0	8	14	2
ENSMUSG00000026259.14	2	6	16	6	4	2	0	2	4	54	0	0	8	0	0	10	6	4	0	0	14	8	14	0	0	12	28	6	28	0	0	0	0	0	0	4	0	0	0	2	0	16	0	0	0	0	0	2	2
ENSMUSG00000026260.12	6	4	4	4	0	0	0	2	0	0	2	0	14	2	0	0	6	0	0	0	4	6	14	0	0	64	2	0	2	0	0	0	4	0	0	2	0	0	0	4	0	0	0	0	0	0	0	0	0
ENSMUSG00000026270.11	2	0	0	0	0	0	0	8	2	2	2	8	0	2	2	12	4	0	2	0	4	8	2	0	2	0	4	0	2	2	0	12	2	0	2	6	0	4	0	4	6	0	0	0	0	0	0	0	0
ENSMUSG00000026271.15	8	2	6	6	0	0	0	6	2	12	4	12	28	2	4	12	2	0	2	0	28	8	6	2	0	2	6	2	2	16	0	0	0	0	2	0	0	0	0	10	0	10	0	2	0	0	2	0	6
ENSMUSG00000026273.13	0	0	2	2	2	0	0	0	0	0	0	6	4	4	2	0	2	0	0	2	0	0	4	0	0	2	56	0	2	0	0	2	4	0	0	2	0	2	0	8	0	6	2	0	0	0	2	6	2
ENSMUSG00000026277.14	10	10	4	14	0	0	0	0	4	12	2	6	4	4	0	0	6	2	2	2	30	32	30	2	8	0	12	0	10	4	0	6	0	0	0	0	0	2	0	6	4	0	0	0	0	0	4	2	2
ENSMUSG00000026279.14	6	10	0	2	0	0	0	0	0	2	0	8	0	2	2	0	12	2	12	0	8	6	4	6	0	2	6	10	2	2	0	0	0	0	0	0	0	0	2	0	2	0	0	0	0	4	2	2	2
ENSMUSG00000026280.17	16	20	10	8	8	2	2	6	6	12	8	40	10	12	8	2	0	0	4	0	34	2	20	10	4	12	44	12	4	6	2	2	12	2	4	20	2	4	0	12	4	4	0	0	0	2	48	10	2
ENSMUSG00000026281.15	4	40	2	12	20	10	0	0	0	4	2	0	2	12	18	8	2	8	0	0	8	22	6	14	4	6	18	18	10	20	8	12	4	2	20	8	2	0	2	4	8	4	0	0	2	0	24	12	14
ENSMUSG00000026288.14	4	0	14	0	0	0	0	0	0	16	4	28	0	0	0	0	0	0	2	0	18	2	8	4	2	6	8	0	12	0	2	0	0	8	16	6	0	0	0	0	0	0	0	0	0	0	0	2	0
ENSMUSG00000026289.15	18	8	6	58	0	4	4	10	2	14	6	18	8	14	4	20	8	32	0	0	58	30	64	20	14	12	20	10	12	26	10	6	2	12	4	2	12	14	2	10	10	18	0	2	0	0	4	14	4
ENSMUSG00000026301.16	12	6	4	10	0	0	0	2	4	8	2	2	16	4	0	0	2	0	0	0	12	12	2	6	4	14	4	2	2	8	4	2	0	0	0	2	2	2	0	4	6	4	0	6	2	0	2	6	2
ENSMUSG00000026305.15	8	12	6	0	0	0	0	2	4	6	26	4	22	20	14	6	6	0	4	4	26	10	20	0	2	0	40	2	4	8	0	2	0	0	0	4	0	0	2	6	2	0	2	0	0	2	2	8	0
ENSMUSG00000026309.14	0	0	4	2	0	0	0	6	0	0	2	4	0	6	0	2	2	2	0	0	2	8	0	2	2	6	2	2	0	0	0	0	0	0	0	0	0	0	0	2	0	0	0	0	0	0	0	0	8
ENSMUSG00000026319.13	8	4	4	2	0	4	0	0	2	0	0	2	4	2	0	6	2	2	4	0	46	4	4	6	0	2	34	0	4	0	0	0	0	4	4	0	0	0	0	6	2	2	0	0	0	0	0	0	6
ENSMUSG00000026341.16	36	10	26	12	0	10	2	22	4	8	4	4	4	76	66	98	2	2	10	0	36	6	10	0	2	6	16	2	0	8	4	6	2	0	0	6	0	4	0	10	6	2	0	2	4	0	12	12	12
ENSMUSG00000026349.14	6	16	14	8	2	0	0	10	4	4	4	16	18	4	6	0	124	4	2	0	12	0	12	2	0	0	14	8	2	4	2	2	2	2	14	0	0	0	0	0	4	6	8	0	0	0	4	2	0
ENSMUSG00000026353.9	10	10	2	40	2	4	0	8	2	10	18	14	12	0	2	8	4	2	4	0	84	90	46	2	2	0	34	14	12	6	0	10	4	0	14	8	0	2	2	6	4	2	2	4	12	2	6	10	2
ENSMUSG00000026355.11	2	2	0	6	2	2	0	4	0	114	8	8	4	10	4	6	0	0	2	0	8	10	12	4	2	8	36	8	0	42	0	4	2	2	18	20	4	22	0	12	22	10	2	0	0	0	12	4	2
ENSMUSG00000026356.15	2	2	6	6	0	2	0	4	2	4	2	2	10	0	0	2	2	0	0	0	2	8	4	2	0	0	0	0	0	2	6	2	0	0	0	0	0	0	0	2	2	0	0	0	0	0	0	2	0
ENSMUSG00000026360.9	8	16	4	12	2	0	0	6	4	8	18	24	10	2	4	6	6	2	16	0	44	32	26	8	2	16	20	6	6	6	4	12	10	2	2	6	0	2	0	22	10	10	2	2	0	4	14	2	14
ENSMUSG00000026374.14	0	0	0	4	2	0	0	4	0	6	4	4	8	6	4	8	0	6	2	2	22	2	8	0	0	6	76	2	4	10	20	2	2	2	20	2	0	0	2	54	4	10	0	0	0	0	2	2	0
ENSMUSG00000026377.12	0	2	2	0	0	0	0	0	0	4	0	0	0	6	0	6	0	0	0	0	0	0	0	0	0	0	4	4	0	12	0	0	0	6	2	0	0	0	0	8	0	0	0	0	0	0	0	6	0
ENSMUSG00000026383.14	4	12	0	14	0	0	2	2	0	16	0	20	6	0	0	0	6	0	4	0	14	6	22	0	0	0	12	6	4	2	8	2	2	4	8	6	0	0	0	34	4	2	2	0	2	0	8	2	4
ENSMUSG00000026385.16	0	2	6	0	0	0	0	2	0	2	2	8	2	4	0	4	0	0	0	0	0	2	0	4	0	4	10	0	0	0	4	0	2	2	2	0	0	0	0	6	0	2	2	0	0	0	0	0	0
ENSMUSG00000026388.15	0	2	0	2	0	0	0	0	0	2	0	0	2	2	0	0	2	0	0	0	4	2	4	2	0	6	12	2	0	2	0	2	2	2	4	0	0	0	0	0	0	0	0	2	0	0	2	0	0
ENSMUSG00000026398.14	0	0	0	4	2	0	4	12	0	0	2	4	54	6	0	0	0	0	0	0	4	0	6	6	0	2	24	2	2	2	0	0	2	4	6	0	0	2	0	4	0	2	0	0	0	0	0	0	0
ENSMUSG00000026399.12	0	0	0	10	2	2	2	4	2	10	6	2	2	2	6	2	2	0	0	2	6	8	2	2	4	0	56	4	4	4	2	0	0	0	0	12	6	36	0	4	16	2	2	0	0	0	0	2	0
ENSMUSG00000026411.17	8	2	8	0	0	0	0	0	0	0	2	18	2	14	0	4	2	0	0	2	10	2	14	0	14	16	20	4	8	2	12	2	2	0	24	0	0	0	0	4	0	2	0	0	0	0	8	0	2
ENSMUSG00000026421.14	0	0	0	4	2	0	0	0	2	0	2	4	0	0	0	0	2	0	0	0	6	4	2	0	0	0	16	0	0	8	4	0	0	0	0	0	0	0	0	2	2	4	0	0	0	0	4	2	0
ENSMUSG00000026426.10	10	4	0	16	10	8	0	6	4	0	8	6	6	18	2	0	2	2	2	0	20	6	14	0	2	4	34	4	6	4	0	0	20	0	6	2	0	0	0	8	10	10	0	0	0	0	6	8	2
ENSMUSG00000026427.16	10	12	4	10	0	0	0	0	0	22	2	6	6	10	0	0	2	0	4	0	16	4	22	2	0	0	6	0	2	0	0	4	0	0	4	2	0	10	2	8	6	2	0	2	0	0	0	0	0
ENSMUSG00000026429.9	12	14	8	6	0	0	4	8	4	8	18	10	6	8	0	4	4	6	4	0	46	36	44	14	4	8	30	8	2	6	0	10	4	0	12	14	0	0	0	4	10	4	2	6	4	0	14	4	8
ENSMUSG00000026430.16	12	6	4	8	0	0	2	18	0	18	32	22	6	16	2	6	0	4	2	2	14	4	26	4	4	6	28	2	12	14	6	2	0	2	8	0	2	0	0	20	18	12	0	0	0	6	8	2	14
ENSMUSG00000026435.15	356	334	228	436	88	280	24	286	196	386	368	306	300	248	110	152	220	58	240	38	1074	338	682	132	106	112	962	118	292	276	106	290	162	96	182	92	20	92	30	416	156	194	32	64	34	74	608	330	568
ENSMUSG00000026436.15	2	4	8	8	2	2	2	0	0	0	6	6	30	6	0	0	2	2	0	2	6	4	6	0	2	6	52	0	4	0	4	2	0	2	4	2	2	24	0	4	0	0	2	0	0	0	4	0	2
ENSMUSG00000026439.14	22	0	10	0	0	0	0	8	6	4	4	0	4	0	0	0	4	2	0	0	12	2	0	14	2	0	20	6	6	12	0	0	2	0	2	2	2	6	0	46	6	2	0	0	0	2	0	0	14
ENSMUSG00000026447.17	28	26	4	22	2	0	2	30	14	16	30	34	22	22	0	4	14	6	4	0	46	22	20	12	6	8	78	8	14	16	4	4	8	2	32	10	2	8	2	26	16	10	4	4	8	4	4	6	6
ENSMUSG00000026457.14	4	8	0	2	2	0	2	4	0	14	24	2	32	14	0	4	2	0	4	2	16	2	4	0	2	16	18	6	4	0	0	0	2	2	6	14	0	4	0	6	10	6	0	0	0	2	2	14	0
ENSMUSG00000026470.14	18	8	4	2	0	0	0	4	0	0	2	2	2	46	0	0	6	0	0	0	0	0	2	6	10	6	16	10	8	2	10	4	2	10	4	6	0	4	2	8	2	16	0	10	0	2	6	0	0
ENSMUSG00000026478.14	14	0	10	4	2	4	2	4	2	2	12	10	16	8	2	6	2	0	4	0	12	8	6	22	0	2	38	0	4	14	8	6	4	6	8	4	8	0	2	22	14	8	2	0	0	0	0	8	2
ENSMUSG00000026484.13	10	4	4	8	4	6	0	12	4	4	42	6	20	6	10	2	2	2	4	0	24	8	20	2	0	6	68	6	12	2	0	6	2	2	12	4	0	0	0	4	0	6	2	0	0	0	20	12	14
ENSMUSG00000026491.13	0	0	6	0	2	0	0	0	2	6	2	4	6	0	2	0	6	4	8	2	2	0	2	0	6	0	54	8	10	2	4	2	0	0	2	14	0	0	0	16	2	6	0	6	2	2	4	6	6
ENSMUSG00000026499.5	90	26	16	18	4	4	0	40	14	22	14	8	10	24	16	8	14	10	0	0	34	14	34	2	0	2	34	12	6	10	6	4	0	4	4	4	0	2	0	18	16	16	0	16	2	6	16	50	12
ENSMUSG00000026502.13	6	0	0	0	0	0	0	8	2	6	4	2	0	12	6	6	6	0	18	0	44	10	12	8	6	0	8	2	6	2	2	0	40	0	2	0	2	4	0	48	6	6	0	0	0	0	4	0	6
[truncated: 4,124 more rows]
[truncated: 13 more columns]

## Sheet: M3WT-KO-GV-Cap-matrix
	AAGCTA-indexindex13	AAGCTA-indexindex14	AAGCTA-indexindex18	ACATCG-indexindex13	ACATCG-indexindex14	ACATCG-indexindex18	ATGACT-indexindex13	CACTGT-indexindex13	CACTGT-indexindex14	CACTGT-indexindex18	CGTGAT-indexindex13	CGTGAT-indexindex14	CGTGAT-indexindex18	CTCTAC-indexindex13	CTCTAC-indexindex14	CTCTAC-indexindex18	CTGATC-indexindex13	CTGATC-indexindex14	CTGATC-indexindex18	GAGGAC-indexindex13	GATCTG-indexindex13	GATCTG-indexindex14	GATCTG-indexindex18	GCCTAA-indexindex13	GCCTAA-indexindex14	GCCTAA-indexindex18	GCGGAC-indexindex13	GCGGAC-indexindex14	GCGGAC-indexindex18	GGAACT-indexindex13	GGAACT-indexindex14	GGAACT-indexindex18	GGACGG-indexindex13	GGACGG-indexindex14	GGACGG-indexindex18	GGCCAC-indexindex13	GGCCAC-indexindex14	GGCCAC-indexindex18	GGGGGG-indexindex13	GTAGCC-indexindex13	GTAGCC-indexindex14	GTAGCC-indexindex18	GTGGAC-indexindex13	TACAAG-indexindex13	TACAAG-indexindex14	TACAAG-indexindex18	TATCTG-indexindex13	TCAAGT-indexindex13	TCAAGT-indexindex14
ENSMUSG00000000001.4	0	2	0	0	0	4	0	0	0	0	0	0	0	0	0	0	0	0	0	0	2	0	0	0	0	0	0	0	0	2	0	0	2	0	0	0	0	0	0	6	0	0	0	0	6	0	0	0	2
ENSMUSG00000000028.15	0	0	0	2	0	0	0	0	0	0	6	0	0	0	2	0	0	0	0	0	2	4	4	0	0	0	0	0	0	0	6	2	0	0	0	0	0	0	2	6	2	0	0	2	2	0	0	2	0
ENSMUSG00000000085.16	2	0	18	4	0	6	0	2	0	0	0	2	4	4	2	0	2	2	6	0	14	10	4	0	0	0	10	0	0	20	2	2	8	2	2	4	58	2	2	4	8	8	0	0	0	4	0	0	0
ENSMUSG00000000088.7	38	26	34	22	2	6	2	22	6	6	22	10	18	30	18	12	18	50	28	0	84	52	60	24	2	12	54	12	20	20	8	4	12	10	10	14	2	14	0	62	36	24	0	18	8	12	2	18	16
ENSMUSG00000000094.12	2	0	0	6	0	0	0	0	2	0	2	0	4	0	0	2	2	0	0	0	6	0	2	0	0	0	2	0	0	0	0	0	0	8	2	0	0	0	0	0	6	0	0	0	0	0	0	2	0
ENSMUSG00000000131.15	0	0	4	0	6	0	0	4	0	0	0	2	2	2	6	0	0	0	0	0	0	2	4	0	0	0	0	0	0	0	0	4	0	0	2	2	0	0	0	2	0	2	0	2	0	0	0	4	2
ENSMUSG00000000134.17	10	2	4	0	0	0	0	8	0	2	0	8	2	6	2	2	2	4	0	2	20	0	0	0	6	0	24	4	8	0	0	0	2	2	2	0	0	0	0	0	0	0	0	0	2	0	2	2	4
ENSMUSG00000000142.15	8	2	2	2	2	2	0	2	2	0	2	8	2	12	0	0	0	0	0	0	8	0	6	0	0	2	2	0	0	2	2	4	0	0	6	2	0	2	0	6	0	4	0	2	0	0	0	0	0
ENSMUSG00000000149.10	0	0	0	2	0	0	0	0	0	0	0	4	0	0	2	0	2	2	0	0	6	8	0	2	0	0	2	0	0	2	0	0	0	0	0	0	0	0	0	28	4	2	0	2	0	0	0	2	4
ENSMUSG00000000168.9	4	0	0	2	4	0	0	2	0	0	2	0	0	4	0	0	0	0	0	0	6	0	6	0	0	0	2	0	0	2	0	0	0	0	0	0	0	0	0	0	0	0	0	0	0	0	0	0	2
ENSMUSG00000000171.5	0	0	0	0	0	0	0	0	0	0	0	0	0	0	2	0	2	4	2	0	6	2	2	14	0	0	2	0	0	0	0	0	0	0	0	8	0	2	0	0	0	0	0	0	0	0	0	2	6
ENSMUSG00000000194.13	0	0	0	0	0	0	0	0	0	0	2	0	0	12	0	0	0	0	0	0	0	0	0	0	0	0	30	0	2	0	0	0	0	0	0	0	0	0	0	0	0	0	2	0	0	0	0	6	2
ENSMUSG00000000214.11	50	12	26	0	0	0	0	0	0	2	0	0	0	0	0	0	0	0	0	0	4	0	2	6	0	2	2	0	0	0	0	0	0	0	0	0	0	0	0	0	0	0	0	0	0	0	0	2	2
ENSMUSG00000000247.11	0	0	0	10	2	0	0	0	0	0	2	6	0	0	0	0	0	0	0	0	8	0	0	0	2	0	0	0	0	0	0	0	0	2	0	0	0	0	2	0	0	0	0	0	0	0	0	2	4
ENSMUSG00000000253.13	0	4	0	6	0	0	0	0	0	0	18	4	2	0	0	0	0	0	8	0	8	8	2	6	0	0	4	0	0	0	0	0	2	4	0	0	0	0	0	2	0	0	0	0	0	0	0	0	0
ENSMUSG00000000278.10	2	2	6	2	0	0	0	2	8	2	0	0	0	0	0	0	0	0	0	0	2	6	4	0	0	0	2	2	0	4	0	0	0	0	0	0	0	2	0	2	0	0	0	0	0	0	0	0	2
ENSMUSG00000000303.12	6	20	2	4	6	0	0	2	4	18	8	8	6	12	4	10	12	10	2	0	124	22	24	0	0	0	56	10	26	10	8	2	4	6	6	8	0	6	2	16	8	12	0	2	0	2	4	24	12
ENSMUSG00000000346.9	2	2	2	0	0	0	0	0	0	0	0	0	4	0	2	0	2	0	0	0	6	4	4	0	0	8	12	0	4	0	0	0	0	0	0	0	0	0	0	0	0	0	0	0	0	0	0	6	0
ENSMUSG00000000384.15	0	2	0	0	0	0	0	2	0	0	0	0	0	0	0	0	0	0	0	0	0	0	0	0	0	0	0	0	0	0	0	0	0	0	0	0	0	0	0	0	0	0	0	2	0	0	0	2	0
ENSMUSG00000000439.9	0	0	0	0	0	0	0	2	2	4	4	4	0	0	0	6	2	0	24	0	6	0	0	0	0	0	4	0	0	4	2	6	0	0	0	0	0	2	0	0	0	0	0	6	4	0	0	2	0
ENSMUSG00000000441.17	0	0	0	0	0	0	0	0	2	26	0	0	0	2	0	0	0	0	0	0	4	4	2	0	0	0	0	0	0	0	0	0	0	0	0	0	0	0	0	0	0	0	0	0	0	0	0	0	2
ENSMUSG00000000532.11	10	0	2	2	0	4	0	2	2	2	0	0	0	2	0	0	0	0	2	2	10	2	0	0	2	0	16	2	0	8	0	0	2	4	0	0	0	2	0	2	0	4	0	0	0	0	0	2	0
ENSMUSG00000000538.18	4	0	0	2	0	0	0	0	0	2	0	2	0	2	0	0	0	0	0	0	76	26	36	10	0	8	28	0	2	4	0	0	0	0	2	0	0	0	0	2	0	0	2	0	0	0	0	0	0
ENSMUSG00000000552.10	0	0	0	0	2	0	0	0	6	12	0	0	0	0	0	0	0	2	0	0	2	2	2	2	0	0	4	0	0	2	0	2	2	0	0	0	0	6	0	2	0	0	0	0	0	0	0	0	0
ENSMUSG00000000563.17	4	0	0	0	0	2	0	0	0	0	0	0	0	0	0	0	6	0	0	2	2	0	6	0	0	0	18	2	4	0	0	0	0	0	0	0	0	0	0	2	0	4	2	0	0	0	0	2	0
ENSMUSG00000000701.8	2	0	8	4	0	0	0	0	0	2	2	2	0	0	0	0	0	0	0	0	2	0	4	0	0	0	0	0	0	0	0	0	6	0	0	0	0	0	0	0	0	0	0	0	0	0	0	0	0
ENSMUSG00000000730.13	0	2	0	2	0	0	0	0	2	0	0	0	2	0	0	0	2	0	2	0	2	2	2	0	0	0	2	4	16	0	0	2	0	2	0	0	0	0	4	0	0	4	0	0	2	0	0	4	2
ENSMUSG00000000732.9	6	0	0	10	4	2	0	10	6	2	10	8	0	6	0	0	8	2	2	0	16	2	2	2	2	4	4	8	2	2	8	0	0	0	0	2	0	2	0	0	6	6	0	0	0	2	0	0	0
ENSMUSG00000000740.12	4	0	2	2	0	6	0	4	0	0	16	0	4	4	0	0	2	0	0	0	16	4	2	0	2	0	8	0	4	0	0	0	8	0	2	2	0	8	0	6	0	0	0	2	2	8	0	0	0
ENSMUSG00000000751.13	4	4	12	4	0	0	0	4	0	2	12	10	6	2	4	4	2	0	2	0	4	6	6	0	0	0	0	0	0	14	4	6	8	2	6	2	0	2	0	2	2	2	0	0	0	0	0	2	2
ENSMUSG00000000776.13	0	0	6	4	2	2	0	4	0	0	0	12	0	0	0	0	2	0	0	0	0	0	4	0	0	0	4	0	0	0	0	0	0	0	0	0	0	0	0	0	0	0	0	0	0	0	0	2	0
ENSMUSG00000000782.16	6	2	4	4	0	0	0	0	4	2	0	2	0	74	46	88	20	4	4	0	16	12	12	4	0	2	8	0	0	0	2	0	2	6	2	6	0	2	0	6	2	6	0	0	2	0	0	12	2
ENSMUSG00000000787.12	2	0	2	10	0	0	0	2	0	2	0	0	2	0	0	0	2	0	0	0	0	4	2	0	4	4	6	0	2	2	0	0	0	0	0	0	0	0	0	4	0	0	0	0	0	0	0	0	0
ENSMUSG00000000811.13	2	12	20	0	2	0	0	0	2	0	6	0	0	4	2	12	6	0	0	0	10	8	2	0	0	0	0	0	0	6	0	6	0	0	0	2	0	0	0	14	10	4	0	34	2	2	0	4	0
ENSMUSG00000000823.16	4	0	2	2	0	0	0	0	0	2	0	0	2	18	0	2	0	0	0	0	0	6	4	0	0	2	8	0	0	2	6	0	0	0	2	0	0	0	0	0	0	0	0	0	2	0	0	0	2
ENSMUSG00000000827.18	8	6	0	4	2	0	0	4	4	2	4	0	2	0	2	0	0	0	0	0	24	0	16	0	2	0	6	0	2	0	0	0	0	4	2	4	0	2	0	6	0	0	2	2	4	2	6	26	14
ENSMUSG00000000884.17	0	0	2	0	0	0	0	0	0	0	0	0	0	0	0	0	0	0	0	0	0	0	0	0	0	0	0	0	0	0	0	0	0	0	0	0	0	0	0	0	0	0	0	0	0	0	0	0	0
ENSMUSG00000000902.13	0	8	0	12	0	0	0	0	2	0	2	20	2	4	0	2	0	0	0	0	0	8	6	0	0	0	8	0	0	6	0	0	0	0	4	0	0	0	0	8	4	4	0	0	0	0	0	16	10
ENSMUSG00000000959.7	0	0	0	0	0	0	0	0	0	0	2	2	0	4	0	0	0		0	0	0	0	2	0	0	0	14	2	2	0	0	0	0	0	0	8	2	2	0	12	2	4	0	0	0	0	0	0	0
ENSMUSG00000000976.13	2	0	0	0	0	2	0	0	0	0	0	0	0	0	0	0	2	0	0	0	0	4	0	0	0	0	0	0	0	2	0	0	2	0	4	0	0	0	0	2	0	0	0	0	0	0	0	0	4
ENSMUSG00000001016.12	0	0	0	0	0	0	0	2	0	0	2	2	0	0	0	0	0	0	0	0	10	0	0	0	0	0	2	0	2	0	0	0	0	0	0	8	2	0	0	0	0	4	0	0	0	0	0	0	0
ENSMUSG00000001036.17	12	10	12	38	2	10	4	8	0	20	6	8	2	10	6	2	8	2	6	0	34	20	14	6	4	2	38	16	4	22	8	8	6	12	8	18	4	16	0	38	20	66	4	4	4	0	0	10	8
ENSMUSG00000001039.12	0	0	0	0	0	0	0	0	0	0	0	0	0	0	2	0	0	2	0	0	0	0	0	0	0	0	0	0	0	0	0	0	0	0	0	0	0	0	0	4	2	0	0	0	0	0	0	0	0
ENSMUSG00000001052.15	2	4	0	4	0	0	0	6	6	4	0	0	0	0	2	2	4	0	0	0	8	0	2	4	0	0	8	0	6	0	0	0	2	0	0	2	0	4	0	0	2	4	0	2	0	2	0	2	2
ENSMUSG00000001056.3	0	6	0	0	0	0	0	2	0	0	0	0	0	0	0	0	6	0	0	0	2	6	0	2	0	0	4	2	4	2	0	0	0	0	0	0	0	0	0	0	0	0	0	0	0	0	0	0	0
ENSMUSG00000001065.15	0	0	8	0	0	0	0	2	0	0	8	0	0	0	2	0	0	0	0	0	8	0	0	0	0	0	6	0	0	4	0	0	0	0	0	0	0	0	0	0	0	0	0	2	0	0	0	0	0
ENSMUSG00000001082.12	2	2	0	0	0	0	0	0	0	0	0	0	0	10	2	2	0	0	0	0	2	0	4	0	0	0	2	0	0	0	0	0	0	0	4	0	0	0	0	0	0	0	0	0	0	0	0	0	0
ENSMUSG00000001089.14	0	0	2	0	0	0	0	2	0	2	0	6	0	2	8	2	2	0	0	0	10	2	4	0	0	0	0	0	0	2	2	12	2	0	0	0	0	8	0	2	0	2	0	4	8	2	0	0	2
ENSMUSG00000001098.15	0	0	2	6	0	0	0	0	0	0	0	2	0	0	0	0	0	2	0	0	10	0	0	0	0	0	0	6	0	0	0	0	0	0	0	0	0	0	0	0	0	0	0	0	0	0	0	0	0
ENSMUSG00000001103.7	0	0	0	2	0	0	0	0	0	0	0	2	0	2	0	0	0	0	2	0	2	4	0	0	0	0	0	0	0	2	0	0	0	0	2	2	0	0	0	0	0	0	0	2	0	0	0	0	6
ENSMUSG00000001105.15	0	0	0	0	0	0	0	0	0	0	0	0	0	0	0	0	0	0	0	0	0	0	0	0	0	0	0	0	0	0	0	0	4	0	0	0	0	0	0	2	0	6	0	0	0	0	0	0	2
ENSMUSG00000001120.15	2	0	2	0	0	0	0	6	0	0	0	2	0	0	0	2	0	0	0	0	0	0	0	0	0	2	0	0	0	0	2	0	0	0	2	0	0	0	0	0	0	0	0	6	0	0	0	0	0
ENSMUSG00000001134.9	0	0	0	0	0	0	0	0	0	0	0	0	0	0	0	0	0	0	0	0	0	0	0	0	0	0	0	0	0	0	0	0	0	0	0	0	0	0	0	0	0	0	0	0	0	0	0	0	0
ENSMUSG00000001143.13	0	2	0	2	0	2	0	0	0	0	4	4	0	0	0	0	2	0	12	0	0	0	0	0	4	0	8	0	4	2	0	0	0	2	0	0	0	0	0	2	0	4	4	0	0	2	0	0	0
ENSMUSG00000001150.7	2	0	2	0	0	0	0	4	12	4	0	0	0	0	0	0	0	0	0	2	8	0	0	0	0	0	4	2	0	0	0	0	0	0	0	0	2	2	0	8	0	0	0	0	0	0	0	0	0
ENSMUSG00000001151.10	2	10	10	4	0	0	0	4	0	0	0	4	0	4	2	2	0	2	0	0	6	4	6	2	0	0	6	4	0	0	2	2	0	0	2	2	6	0	0	4	2	2	0	0	0	0	0	0	0
ENSMUSG00000001156.9	46	22	10	16	4	6	2	2	2	2	30	10	6	8	4	8	2	8	4	0	36	14	18	0	4	4	20	2	12	4	0	10	2	8	6	2	0	6	0	14	6	10	0	6	10	6	0	16	36
ENSMUSG00000001157.13	0	0	0	30	2	2	0	2	0	0	4	2	6	2	6	2	6	0	0	0	4	2	2	2	0	2	8	8	2	4	0	2	0	4	2	4	0	6	0	4	6	4	0	30	10	24	0	0	0
ENSMUSG00000001158.13	8	2	0	4	0	0	0	0	0	0	0	2	4	0	0	0	2	0	0	0	0	4	2	12	10	6	6	2	2	6	4	0	2	0	2	0	2	0	0	0	0	0	0	0	0	0	0	2	0
ENSMUSG00000001166.17	16	8	10	20	10	16	0	18	2	8	2	8	14	0	0	0	4	0	2	0	16	18	12	4	4	6	8	4	0	4	0	16	2	4	0	2	0	0	2	16	0	2	0	2	0	2	0	8	2
ENSMUSG00000001168.16	20	18	8	16	0	4	2	4	6	0	8	2	0	6	2	0	4	10	0	0	10	10	18	34	6	2	12	6	2	0	4	2	0	0	2	4	2	4	2	4	0	0	0	0	0	0	0	6	16
ENSMUSG00000001175.16	12	12	18	6	16	0	2	10	6	4	14	24	10	26	8	12	22	4	2	0	6	16	16	32	12	2	40	20	8	16	10	6	4	0	4	10	0	6	2	30	14	36	0	0	0	0	0	0	8
ENSMUSG00000001228.14	10	8	6	8	0	2	2	12	6	12	14	18	10	2	4	10	6	0	38	0	28	12	14	2	2	6	42	4	14	14	4	12	6	0	6	14	2	2	0	30	4	12	0	4	2	2	0	4	8
ENSMUSG00000001229.9	0	0	0	0	0	0	0	0	0	0	0	0	4	0	0	2	0	0	0	0	0	0	0	0	0	0	0	0	0	0	0	0	0	0	0	0	0	0	0	0	0	4	0	0	0	0	0	0	0
ENSMUSG00000001247.16	0	4	8	2	0	0	0	2	2	0	0	0	0	8	0	2	0	6	0	0	0	4	0	0	0	2	0	0	0	0	0	2	0	0	0	0	0	0	0	6	0	2	0	0	8	0	0	0	0
ENSMUSG00000001270.9	12	8	12	2	10	2	0	36	4	18	12	30	12	22	12	14	8	4	18	0	20	34	84	10	18	6	94	14	16	6	10	4	2	12	12	14	6	12	2	14	6	14	2	10	2	14	0	16	2
ENSMUSG00000001285.12	0	4	0	0	0	0	0	0	0	0	0	0	0	0	0	0	0	0	0	0	0	0	0	0	0	0	2	0	0	0	0	0	0	0	0	0	0	0	0	0	0	0	0	0	0	0	0	0	0
ENSMUSG00000001289.12	4	10	0	6	4	0	2	6	2	4	6	0	0	0	0	6	0	0	0	0	12	8	0	4	0	0	6	2	2	10	6	0	2	4	4	2	0	0	0	8	0	2	0	2	8	2	0	2	0
ENSMUSG00000001300.16	2	4	2	18	2	2	0	0	0	0	0	0	4	0	2	0	2	0	0	0	4	4	6	0	0	0	4	0	0	10	4	4	2	0	12	0	0	0	0	6	2	0	0	0	0	0	0	2	2
ENSMUSG00000001305.5	0	0	0	8	0	4	0	0	0	0	0	0	0	4	2	0	0	0	0	0	0	0	0	0	0	0	0	0	0	0	0	2	0	0	0	0	0	0	0	0	0	0	0	0	0	0	0	0	0
ENSMUSG00000001349.5	0	0	0	0	0	0	0	0	0	0	0	0	0	0	0	0	0	0	0	0	16	2	4	0	0	0	0	0	0	0	0	0	0	0	0	0	0	0	0	0	0	0	0	0	0	0	0	0	0
ENSMUSG00000001376.17	8	10	4	6	6	8	0	6	6	8	6	8	8	6	8	6	8	10	6	2	16	4	10	4	6	4	16	2	8	10	8	4	10	12	12	6	6	10	0	6	8	6	0	6	6	6	0	8	8
ENSMUSG00000001403.13	8	12	4	12	2	0	2	10	2	14	6	2	2	12	0	0	8	6	2	0	66	16	8	0	4	2	22	8	10	28	2	10	0	0	2	2	6	0	0	12	14	2	0	0	2	0	4	8	10
ENSMUSG00000001416.13	0	8	4	8	4	18	0	0	0	0	0	2	0	0	0	2	0	0	0	0	6	2	6	32	2	0	16	4	4	4	2	0	0	0	0	2	0	2	0	0	0	0	0	0	2	0	0	2	0
ENSMUSG00000001419.17	0	0	0	2	0	0	0	0	0	2	2	0	0	26	8	8	0	0	0	0	2	0	2	0	2	4	0	0	0	0	0	0	0	0	0	4	0	0	0	2	0	2	0	0	0	0	0	0	0
ENSMUSG00000001424.14	8	2	0	2	0	10	0	6	4	0	2	2	0	2	20	4	0	0	0	2	12	8	6	0	2	8	10	2	0	0	0	0	2	2	0	2	2	4	0	2	2	2	0	0	0	0	0	0	0
ENSMUSG00000001436.15	4	0	0	0	0	0	0	0	0	0	0	0	0	0	0	0	0	0	0	2	0	0	2	0	0	0	18	2	0	6	0	0	0	0	0	2	0	0	0	4	0	2	2	0	0	0	0	0	0
ENSMUSG00000001445.10	6	10	0	6	0	0	0	0	0	0	0	0	0	2	0	2	6	0	0	0	6	0	2	0	0	0	0	0	0	2	0	0	0	0	4	0	0	2	0	2	0	0	0	2	0	6	0	0	0
ENSMUSG00000001472.17	0	2	2	4	4	0	2	2	6	0	2	4	2	2	0	0	12	0	2	0	4	4	10	2	6	2	10	0	0	4	0	0	2	0	0	0	0	0	0	2	0	0	0	0	0	0	0	0	0
ENSMUSG00000001473.7	2	0	4	6	2	2	0	14	0	6	8	4	0	0	0	2	6	2	4	2	18	20	20	4	2	0	34	2	4	2	2	2	2	0	4	4	0	0	0	6	6	6	0	12	0	6	0	0	0
ENSMUSG00000001517.14	8	2	0	2	2	0	0	2	0	0	2	6	6	0	0	0	0	4	2	0	16	2	6	0	0	0	6	2	0	4	4	6	2	0	2	0	0	0	0	4	4	8	0	0	0	2	0	2	0
ENSMUSG00000001521.12	4	8	0	0	0	2	0	0	0	4	0	6	2	0	0	4	2	0	2	0	6	6	4	0	0	0	12	0	4	0	0	0	4	0	0	2	2	0	0	4	0	2	0	0	0	0	0	4	0
ENSMUSG00000001525.10	0	6	4	2	6	0	0	10	4	16	0	12	2	14	2	0	6	4	2	0	18	4	2	0	2	6	48	6	14	8	0	0	0	2	6	4	0	0	0	18	6	4	2	0	2	0	0	10	8
ENSMUSG00000001542.7	0	2	0	0	0	0	0	4	0	0	0	0	2	0	0	0	0	0	0	0	0	0	2	0	2	0	2	0	0	0	0	0	0	0	0	0	0	0	0	0	0	0	0	2	0	0	0	12	8
ENSMUSG00000001576.15	0	0	0	0	0	0	0	4	0	0	2	0	0	0	0	0	0	0	0	0	2	0	0	0	0	0	0	0	0	0	0	0	0	0	2	0	0	0	0	0	0	0	0	0	0	0	0	0	0
ENSMUSG00000001604.14	64	10	6	0	0	0	0	4	2	2	6	10	4	2	2	2	8	2	2	0	10	14	2	10	10	4	12	0	4	12	8	6	2	2	4	8	2	4	0	2	0	18	0	6	2	4	0	10	0
ENSMUSG00000001627.12	0	0	0	0	0	0	0	0	0	0	0	0	0	0	0	0	0	0	0	0	2	0	0	0	0	0	0	0	0	0	0	0	0	0	0	0	0	0	0	0	0	0	0	0	0	0	0	0	0
ENSMUSG00000001642.18	2	2	0	2	0	0	0	0	0	2	0	0	2	4	0	0	10	2	0	0	12	0	4	2	0	0	4	2	8	2	2	2	0	0	0	0	0	0	0	0	0	0	0	42	26	56	0	0	0
ENSMUSG00000001674.11	0	0	2	0	0	2	0	2	4	2	6	6	0	0	0	0	4	0	2	0	0	0	0	0	0	4	0	0	6	0	0	0	0	2	2	2	0	0	0	4	0	0	0	0	0	0	0	0	0
ENSMUSG00000001687.15	6	0	2	0	0	2	0	4	4	2	4	4	0	2	0	4	0	2	2	0	6	10	2	0	4	2	2	0	0	6	0	0	2	2	2	6	0	0	0	4	6	4	0	0	0	2	0	0	0
ENSMUSG00000001707.8	0	0	0	0	0	0	0	0	0	0	0	2	0	0	0	0	0	2	0	0	16	2	8	2	0	6	6	0	0	0	0	8	0	2	0	0	0	2	0	10	0	2	0	0	0	0	0	0	4
ENSMUSG00000001729.14	8	16	4	12	2	12	0	4	0	2	4	6	8	2	84	4	4	14	4	0	6	4	2	46	0	2	4	0	0	2	0	0	12	0	0	0	0	2	0	4	4	0	0	0	0	0	0	2	2
ENSMUSG00000001739.14	0	6	0	0	0	0	0	2	0	0	4	0	0	4	0	2	0	0	0	0	0	0	0	2	0	12	6	0	2	2	6	0	0	0	0	0	0	0	0	0	0	0	0	0	0	0	0	0	0
ENSMUSG00000001755.12	0	0	6	0	0	0	0	0	0	0	0	0	0	0	0	0	0	0	0	0	4	0	2	0	0	0	2	0	0	10	6	2	0	0	0	0	0	0	0	0	2	0	0	0	0	0	0	0	0
ENSMUSG00000001763.14	0	0	4	6	2	4	0	0	0	2	0	0	0	88	8	66	0	0	2	0	12	0	6	0	2	0	4	0	2	8	0	0	0	0	2	4	2	0	0	0	4	0	0	2	0	0	0	2	2
ENSMUSG00000001767.5	6	2	0	0	0	0	0	0	2	2	0	0	8	6	2	4	22	4	0	0	4	4	0	4	0	0	14	0	0	4	4	0	0	0	0	0	2	0	0	2	2	2	0	2	0	2	0	4	2
ENSMUSG00000001774.8	0	0	0	0	0	0	0	0	0	0	0	0	2	0	0	0	0	0	0	0	2	0	8	0	0	0	6	0	2	0	0	0	0	0	0	0	0	0	0	0	0	0	0	0	0	0	0	0	0
ENSMUSG00000001783.3	0	0	0	0	0	0	0	0	0	2	2	0	0	0	0	0	0	0	0	0	2	0	0	4	2	0	8	0	2	4	0	0	2	2	0	0	0	0	0	0	0	0	0	0	0	0	0	4	2
ENSMUSG00000001786.14	6	0	0	0	0	0	0	0	0	0	0	0	0	0	0	0	0	0	0	0	0	0	0	0	2	0	2	0	0	0	0	0	0	0	0	0	0	0	0	0	0	0	0	0	0	0	0	0	0
ENSMUSG00000001794.13	0	0	0	0	0	0	0	0	0	0	0	0	0	2	0	6	0	0	0	0	0	0	0	0	0	0	2	0	0	0	0	2	0	0	0	0	0	2	0	0	0	0	0	0	0	0	0	0	4
ENSMUSG00000001833.17	6	4	8	0	0	0	0	6	0	0	2	2	2	0	2	2	0	0	0	0	6	4	4	8	2	0	18	0	0	4	0	0	4	2	0	0	0	0	0	10	8	8	0	6	2	0	0	0	2
ENSMUSG00000001847.14	26	26	18	16	6	2	4	14	2	4	12	12	8	40	20	16	26	12	16	4	44	26	28	10	6	8	76	8	16	44	12	8	12	4	12	30	2	10	4	72	14	26	6	112	28	32	0	36	20
ENSMUSG00000001855.15	6	2	6	4	2	0	0	4	0	0	2	8	4	14	2	4	2	2	6	2	14	12	2	0	4	2	18	8	2	2	0	2	0	18	4	4	2	4	0	18	6	10	0	6	4	2	2	6	6
ENSMUSG00000001909.16	0	0	0	0	0	0	0	2	2	6	0	0	0	0	0	0	0	0	0	0	2	2	0	0	0	0	4	2	6	0	0	0	0	0	0	2	0	0	0	0	0	2	0	0	0	0	0	0	0
ENSMUSG00000001910.5	0	0	0	0	0	0	0	4	0	0	0	0	0	0	0	2	4	0	2	0	6	2	2	4	0	0	4	2	2	0	0	0	2	0	2	0	0	0	0	0	0	4	0	0	0	0	0	0	0
ENSMUSG00000001924.15	78	26	28	16	10	8	2	14	0	10	8	8	0	2	6	8	10	10	14	0	12	14	26	2	4	6	40	2	4	6	12	4	8	2	2	2	4	6	0	16	14	14	2	2	0	0	0	12	2
ENSMUSG00000001962.8	4	4	6	6	2	2	0	6	0	4	0	8	0	10	0	2	2	2	6	0	22	14	14	8	4	20	12	2	6	4	2	0	16	2	6	0	2	2	0	22	6	8	2	6	0	2	0	2	2
ENSMUSG00000001964.14	0	2	0	0	0	0	0	0	0	0	10	2	2	2	0	0	0	2	0	0	0	2	0	0	0	4	16	4	0	0	0	0	4	0	0	2	0	0	0	0	4	2	0	2	0	0	0	0	0
ENSMUSG00000001999.15	0	0	0	6	0	0	0	0	0	0	0	0	0	2	0	2	4	0	0	0	0	0	0	0	0	0	2	0	0	0	0	0	2	0	0	0	0	0	0	2	0	0	0	0	0	0	0	0	0
ENSMUSG00000002010.17	0	6	0	0	0	0	0	6	0	0	0	0	0	0	0	0	0	0	0	0	0	0	0	0	0	0	2	0	0	0	0	0	0	0	0	0	0	0	0	0	0	0	0	0	0	0	0	0	0
ENSMUSG00000002014.12	6	0	0	0	0	0	0	0	2	0	0	0	2	0	4	0	4	4	0	0	0	0	4	0	2	0	2	0	0	2	0	0	0	0	0	4	0	2	0	0	2	0	0	0	0	0	0	2	0
ENSMUSG00000002015.5	2	6	8	0	0	0	0	4	2	0	6	2	0	4	0	0	0	0	0	0	0	2	0	0	2	0	0	2	2	2	0	0	0	0	0	2	4	0	0	2	2	0	0	2	2	0	0	2	0
ENSMUSG00000002017.10	0	0	0	0	0	0	0	38	2	2	0	0	0	0	2	0	0	0	0	0	2	0	0	0	2	0	4	2	0	0	0	2	0	0	0	0	0	0	0	0	0	0	0	0	0	0	0	0	0
ENSMUSG00000002052.6	2	2	6	8	0	2	0	0	0	2	0	0	2	0	0	2	4	0	0	0	4	2	4	0	2	0	8	2	0	0	0	0	4	0	0	0	0	4	0	0	2	2	0	0	0	0	0	0	2
ENSMUSG00000002064.10	0	4	4	0	0	2	0	2	2	0	2	0	0	0	0	0	2	0	0	0	4	0	0	6	0	2	2	0	0	0	0	0	2	2	6	0	0	0	0	4	0	0	0	0	0	0	0	0	2
ENSMUSG00000002068.16	2	2	0	0	0	0	0	0	0	0	0	0	0	0	0	0	0	0	0	0	0	0	0	0	0	4	0	0	0	0	0	0	0	0	2	0	0	0	0	0	0	0	0	0	0	0	0	0	0
ENSMUSG00000002102.15	0	2	0	0	4	0	0	0	0	0	0	0	0	0	0	0	0	0	0	0	4	2	0	0	2	0	10	0	0	0	0	0	2	0	0	0	6	2	0	0	0	2	0	0	0	0	0	0	2
ENSMUSG00000002104.11	4	0	0	12	0	2	0	6	0	0	2	12	0	0	4	0	0	0	0	0	2	0	0	0	0	0	6	4	0	0	0	0	0	0	0	0	0	0	0	0	2	0	0	0	0	0	0	0	2
ENSMUSG00000002129.11	12	4	8	10	2	2	0	6	2	2	0	2	4	2	0	6	4	0	0	0	4	6	6	0	0	0	4	4	0	2	2	2	0	0	4	2	2	0	0	0	2	0	0	2	0	0	0	0	2
ENSMUSG00000002221.11	0	0	0	0	0	0	0	0	2	0	0	2	2	2	0	0	0	0	4	0	28	6	12	0	0	0	4	0	0	2	0	0	0	0	0	0	0	0	0	0	0	0	0	0	0	0	0	0	0
ENSMUSG00000002222.14	14	6	8	6	6	8	0	12	0	0	8	6	36	14	2	18	30	10	8	4	16	4	20	12	12	28	102	6	32	24	2	0	2	4	0	6	4	16	0	32	10	10	2	8	2	4	0	12	2
ENSMUSG00000002250.16	2	0	0	0	0	0	0	0	0	0	0	0	0	0	0	0	0	0	0	0	0	0	0	0	0	0	0	0	0	2	0	0	0	0	0	0	0	0	4	2	0	0	0	0	0	0	0	0	0
ENSMUSG00000002297.16	16	8	4	10	2	0	4	12	2	6	0	0	4	10	4	6	6	2	2	2	14	18	12	2	2	0	18	0	0	2	2	4	0	0	8	2	2	4	2	14	4	30	0	0	2	0	0	8	8
ENSMUSG00000002307.16	0	0	2	0	0	0	0	6	0	2	0	0	2	0	0	0	0	0	0	0	2	0	2	0	0	0	0	0	0	2	0	0	0	0	0	0	0	0	0	2	0	0	0	0	0	2	0	0	0
ENSMUSG00000002308.16	2	12	6	10	6	0	2	2	0	2	0	0	0	14	6	4	0	0	0	0	24	0	12	4	2	0	10	6	2	2	4	2	0	0	0	2	8	2	0	2	0	4	0	0	0	0	2	0	2
ENSMUSG00000002332.16	0	0	0	0	0	0	0	0	0	0	0	0	0	0	0	0	0	0	0	0	4	0	0	0	0	0	0	0	0	0	0	0	0	0	0	0	0	0	0	2	0	0	0	0	0	0	0	4	4
ENSMUSG00000002342.17	0	0	0	0	0	0	0	0	0	0	0	0	0	26	0	2	0	0	0	0	0	0	0	0	0	0	0	0	0	0	0	0	0	0	0	0	0	0	0	0	0	0	0	0	0	0	0	0	0
ENSMUSG00000002365.10	2	6	0	6	4	0	0	2	0	0	2	4	6	4	2	0	6	0	0	0	18	0	10	22	12	12	2	0	0	2	2	8	0	0	2	0	0	0	0	2	8	6	0	0	0	0	0	4	2
ENSMUSG00000002372.9	6	4	8	10	0	4	2	0	0	0	0	2	2	8	0	4	0	0	2	0	2	4	4	0	0	0	0	0	0	6	6	6	2	0	4	2	2	0	0	40	4	8	0	2	2	2	0	4	4
ENSMUSG00000002379.7	4	2	0	0	0	0	0	0	0	0	0	0	0	0	0	4	0	0	0	0	0	0	0	0	0	0	0	0	0	2	0	2	0	0	0	0	0	0	0	0	0	0	0	0	0	0	0	0	0
ENSMUSG00000002395.14	0	0	0	0	0	0	0	0	2	2	0	0	0	4	0	0	0	0	0	0	2	0	2	0	0	0	2	0	8	4	0	2	0	0	0	0	0	0	0	0	2	2	0	0	0	0	0	0	0
ENSMUSG00000002416.13	0	0	0	0	0	0	0	0	0	0	0	0	0	0	0	0	0	0	0	0	0	0	0	0	0	0	0	0	0	0	0	0	0	0	0	0	0	0	0	0	0	0	0	0	0	0	0	0	0
ENSMUSG00000002455.14	0	0	0	0	2	0	0	2	0	0	0	0	0	8	2	0	0	0	4	0	0	2	4	0	0	0	2	0	0	0	4	0	0	0	0	0	0	0	0	0	0	0	0	0	0	0	0	0	0
ENSMUSG00000002477.5	4	2	0	2	0	2	0	2	0	0	2	6	0	2	0	0	2	0	0	0	0	2	0	0	0	0	0	0	4	14	2	4	2	4	0	2	0	0	0	2	0	2	0	0	0	0	0	2	0
ENSMUSG00000002489.16	6	2	6	0	0	6	0	4	2	14	2	0	2	2	0	2	6	2	2	0	14	4	28	4	4	2	12	4	0	2	0	0	0	0	2	2	2	2	0	4	8	6	0	0	0	4	0	2	8
ENSMUSG00000002524.17	2	2	0	4	2	0	0	0	2	2	0	2	4	0	0	0	4	6	0	0	14	2	2	0	4	4	16	0	0	0	0	0	0	0	0	0	0	0	0	4	2	4	2	0	0	0	0	0	0
ENSMUSG00000002546.17	2	4	0	10	0	0	0	4	0	0	4	4	8	0	0	0	8	0	0	0	14	0	2	0	0	0	20	2	2	6	4	0	2	0	4	0	2	2	0	2	2	0	0	0	0	2	0	0	0
ENSMUSG00000002608.8	4	6	0	2	0	0	0	0	0	0	4	0	0	0	0	0	2	0	0	0	0	8	0	0	0	0	6	0	0	2	2	0	0	0	0	0	0	0	0	0	0	10	0	0	0	0	0	0	2
ENSMUSG00000002635.11	56	10	16	4	0	0	0	2	2	2	2	6	4	0	8	2	0	2	8	2	22	10	14	2	2	2	20	2	0	6	2	2	0	2	6	0	2	0	8	6	6	10	0	0	0	0	0	2	16
ENSMUSG00000002658.9	0	0	0	0	0	0	0	0	0	0	0	0	0	0	0	0	0	0	0	0	0	2	0	2	4	4	8	0	0	0	0	2	0	0	0	2	0	4	0	6	6	2	0	0	0	0	0	0	0
ENSMUSG00000002660.8	0	2	0	22	0	2	0	0	0	0	0	0	0	0	0	4	0	0	0	0	0	0	0	0	0	0	2	0	2	0	0	0	0	0	0	0	0	0	0	0	0	0	0	0	0	0	0	0	0
ENSMUSG00000002661.14	4	2	0	0	0	0	0	2	2	2	4	4	0	4	0	2	2	2	14	0	10	22	2	2	0	0	2	4	2	2	0	2	2	0	2	0	0	0	0	34	6	4	0	4	2	4	0	2	2
ENSMUSG00000002679.14	2	2	0	6	0	4	0	4	2	0	0	0	0	0	0	0	2	0	0	0	0	0	0	6	0	0	4	0	0	0	0	0	6	0	0	0	0	0	0	0	0	0	0	0	0	0	0	2	2
ENSMUSG00000002688.8	6	4	6	18	0	0	0	2	0	6	2	0	2	2	2	2	8	0	2	0	4	4	6	2	0	0	12	2	2	6	0	0	2	0	0	0	0	4	0	112	66	138	0	2	0	2	0	0	0
ENSMUSG00000002733.8	0	2	0	0	0	0	0	2	0	0	2	0	0	0	2	0	0	0	8	0	4	2	48	0	0	0	0	2	0	0	0	0	4	0	0	0	0	0	0	0	2	4	0	4	0	0	0	8	0
ENSMUSG00000002748.7	0	2	2	0	2	0	0	2	0	0	0	2	0	2	0	0	24	0	0	0	10	0	4	0	0	0	4	0	0	2	0	0	0	0	0	0	2	2	0	10	30	8	0	0	0	0	0	2	2
ENSMUSG00000002767.13	4	0	2	0	0	0	0	16	0	2	6	2	0	0	0	2	2	0	0	0	2	4	0	4	0	0	4	0	0	2	0	0	0	0	0	0	0	0	0	6	2	6	0	0	0	0	0	0	0
ENSMUSG00000002768.8	4	2	4	0	2	0	0	0	0	0	2	0	0	0	0	0	0	0	0	0	2	4	4	0	0	2	0	0	0	10	0	0	0	0	0	0	0	0	0	10	0	0	0	0	0	0	0	0	2
ENSMUSG00000002778.14	8	4	2	2	0	0	0	4	0	0	6	12	0	22	4	4	12	0	0	0	10	4	6	8	4	2	2	6	2	0	0	4	2	0	2	6	0	0	0	2	2	4	0	2	0	0	0	0	2
ENSMUSG00000002797.9	8	0	4	0	2	0	0	0	0	0	0	2	0	0	0	8	2	0	0	4	4	2	4	2	4	4	16	4	4	0	0	0	0	0	0	0	0	2	0	14	0	0	0	8	0	8	0	8	8
ENSMUSG00000002799.6	12	4	2	2	0	2	0	2	10	10	12	4	6	12	0	6	10	6	0	0	26	24	22	2	6	8	44	4	4	18	6	6	8	4	30	16	2	14	0	18	10	10	2	2	4	2	0	6	8
ENSMUSG00000002804.4	2	2	0	0	0	10	0	0	0	0	0	0	0	8	2	0	0	0	0	0	4	0	8	0	0	0	0	0	0	4	0	0	0	0	0	0	0	0	0	2	0	8	0	0	0	0	0	4	4
ENSMUSG00000002812.4	0	0	0	0	0	0	0	2	0	0	0	4	0	0	0	0	0	0	0	0	8	12	4	0	0	0	2	0	0	0	2	8	0	0	4	0	0	0	0	6	0	0	0	0	0	0	0	0	0
ENSMUSG00000002833.11	2	2	10	0	4	0	0	24	4	0	6	14	0	6	4	0	0	0	0	0	4	2	0	2	0	4	8	2	6	4	4	0	0	0	4	0	0	0	0	0	0	0	0	28	2	2	0	4	0
ENSMUSG00000002835.9	28	12	8	8	0	4	0	0	2	0	4	6	10	8	6	2	4	0	2	0	18	10	4	0	10	4	18	2	0	8	2	2	6	4	2	20	0	0	0	8	2	2	0	0	0	2	0	24	24
ENSMUSG00000002844.9	2	12	14	0	0	2	0	4	2	2	2	2	20	12	2	0	4	2	2	0	10	12	4	2	0	8	10	2	4	8	0	0	2	0	2	0	0	2	0	12	4	4	0	0	0	16	0	2	0
ENSMUSG00000002845.14	10	0	6	36	6	2	0	2	0	0	2	4	0	0	0	0	6	0	26	0	0	4	0	0	0	0	4	0	0	4	2	0	2	0	30	0	0	0	0	0	2	2	0	4	2	4	0	2	2
ENSMUSG00000002870.8	2	2	6	4	2	0	0	4	0	4	4	2	0	4	2	2	2	0	2	0	10	4	0	0	2	4	20	6	4	0	2	0	0	6	0	2	0	2	0	0	0	0	2	0	0	2	2	12	0
ENSMUSG00000002871.14	10	0	8	8	2	2	0	2	2	2	2	4	8	0	0	0	4	0	0	0	20	0	8	2	4	2	26	2	0	8	2	6	4	2	0	0	0	4	0	4	6	0	0	0	2	0	0	2	0
ENSMUSG00000002900.17	10	4	14	26	2	4	0	34	20	10	16	18	20	6	0	8	6	12	12	0	34	18	32	6	2	18	46	12	8	12	6	2	0	0	6	4	0	0	0	32	10	28	0	0	8	2	0	4	2
ENSMUSG00000002910.11	22	0	2	4	0	0	0	0	0	2	2	10	4	10	0	0	4	0	0	0	16	6	12	0	0	0	12	6	0	0	0	0	0	0	0	0	0	4	0	0	0	0	0	0	0	0	0	12	10
ENSMUSG00000002948.19	0	0	0	0	0	0	0	0	0	0	0	0	0	0	0	0	0	0	0	0	14	6	2	0	0	0	2	0	2	8	0	2	0	0	0	0	0	0	0	0	0	0	0	22	6	8	0	0	0
ENSMUSG00000002968.9	2	4	2	2	2	2	0	6	2	4	2	4	2	10	6	6	8	2	4	0	2	2	6	0	2	0	10	2	0	4	0	2	0	0	0	0	0	0	0	0	4	2	0	4	2	2	0	0	0
ENSMUSG00000002981.10	50	16	16	2	0	2	0	2	0	0	2	6	2	0	0	2	2	0	0	0	4	8	6	2	0	2	2	0	4	0	0	0	0	0	6	4	0	0	0	6	0	4	0	2	0	0	0	4	0
ENSMUSG00000002984.17	0	0	0	2	0	0	0	0	0	0	0	0	0	2	0	0	0	0	0	0	0	0	0	0	2	0	0	0	0	0	2	0	0	0	0	0	0	0	0	0	0	0	0	0	0	0	0	0	0
ENSMUSG00000002985.16	0	0	0	0	0	0	0	0	0	0	2	0	24	0	0	0	0	0	0	0	0	0	2	0	0	0	0	4	0	0	4	0	0	0	0	0	0	0	0	0	0	0	0	0	0	0	0	0	0
ENSMUSG00000002996.17	2	0	0	0	0	0	0	0	0	0	0	2	0	2	0	0	0	0	0	0	6	0	0	0	0	0	8	0	0	0	0	2	0	0	0	0	0	0	0	0	2	0	0	0	0	0	0	0	0
ENSMUSG00000003033.15	12	4	0	4	0	0	0	2	0	0	4	2	0	4	0	0	4	2	0	0	0	0	2	0	0	0	0	0	0	0	0	0	2	0	4	0	0	0	0	0	2	0	0	6	0	2	0	0	8
ENSMUSG00000003038.15	0	0	0	0	0	0	0	2	2	2	0	0	0	0	0	2	0	0	0	0	2	4	0	0	0	0	4	2	0	0	2	0	0	0	0	0	0	0	0	0	0	2	0	0	0	0	2	0	0
ENSMUSG00000003039.9	0	2	0	2	0	0	0	2	2	0	0	0	2	0	0	0	0	0	0	0	0	0	0	0	0	0	0	0	0	0	0	0	0	0	2	0	0	0	0	2	0	0	0	0	0	0	0	0	0
ENSMUSG00000003051.13	0	0	0	0	0	0	0	2	0	2	0	0	0	16	0	2	0	0	2	0	8	2	2	0	0	0	0	0	0	2	0	0	0	0	0	0	0	0	0	0	0	0	0	0	0	0	0	0	0
ENSMUSG00000003062.13	0	0	0	0	0	0	0	0	0	0	2	2	0	4	2	2	2	0	0	0	0	0	2	2	0	2	16	0	4	2	0	8	0	0	0	0	0	0	0	0	0	0	0	0	0	0	0	0	0
ENSMUSG00000003068.17	4	6	4	2	0	0	0	2	0	2	4	0	0	0	0	0	4	0	0	0	8	0	0	0	0	4	4	2	0	4	0	0	10	0	0	2	0	0	0	2	0	2	0	0	0	0	0	0	2
ENSMUSG00000003072.15	2	2	4	4	0	0	0	6	0	2	2	0	0	8	0	6	0	0	0	0	0	0	0	0	0	0	4	0	0	0	0	0	2	2	20	0	0	0	0	0	2	0	0	4	0	2	0	0	0
ENSMUSG00000003123.15	0	0	0	0	0	0	0	0	0	0	0	0	0	0	0	0	0	6	0	0	2	0	0	0	0	0	0	0	0	0	0	0	0	0	0	0	0	0	0	0	0	0	0	0	0	0	0	0	0
ENSMUSG00000003134.10	12	6	14	26	0	4	0	4	4	6	6	8	4	14	6	4	6	4	6	0	24	10	14	2	4	16	12	10	8	8	0	6	36	0	6	4	0	2	0	14	8	8	0	2	0	20	0	6	2
ENSMUSG00000003135.15	28	6	8	6	18	6	0	4	0	2	4	6	8	4	2	8	0	2	0	2	14	6	12	8	0	2	40	2	6	18	0	4	8	2	18	8	0	0	0	40	4	6	0	4	2	4	0	2	2
ENSMUSG00000003161.15	2	0	0	0	0	0	0	0	0	0	0	4	0	0	0	0	0	0	0	0	0	0	0	0	0	0	0	0	0	0	0	0	0	0	0	0	0	0	0	2	0	0	0	0	0	0	0	0	0
ENSMUSG00000003166.20	0	2	0	0	0	0	0	0	0	0	0	2	2	0	0	0	0	0	0	0	0	0	0	0	0	0	0	0	0	0	0	0	0	0	0	0	0	2	0	0	0	0	0	0	0	0	0	0	0
ENSMUSG00000003184.15	0	0	0	0	0	0	0	0	0	0	0	0	0	0	0	0	0	0	0	0	0	2	0	2	0	0	4	0	0	0	0	0	0	0	0	0	0	0	0	0	0	0	0	0	0	0	0	0	0
ENSMUSG00000003199.16	0	0	0	0	0	0	0	0	0	2	0	0	0	0	6	2	0	0	0	0	0	0	0	0	0	0	4	0	0	2	80	2	0	0	0	0	0	0	0	2	0	2	0	0	2	0	0	0	0
ENSMUSG00000003200.10	2	0	2	14	0	4	0	4	2	4	0	0	2	0	0	2	2	0	2	0	2	22	8	0	0	0	4	0	0	14	4	10	0	4	0	2	0	0	0	8	4	6	0	0	0	10	0	0	0
ENSMUSG00000003233.12	6	0	2	4	0	0	0	6	0	4	8	4	4	2	2	2	2	2	0	0	6	4	8	2	6	0	2	2	0	2	0	0	4	0	0	2	2	2	0	8	0	0	0	0	0	0	0	14	0
ENSMUSG00000003234.16	12	6	4	0	0	2	0	2	0	4	6	6	4	4	0	6	4	0	4	0	8	2	8	0	2	6	4	0	2	0	0	0	2	0	2	2	0	0	0	0	0	0	0	0	0	0	0	2	0
ENSMUSG00000003269.17	0	0	2	0	0	0	0	0	0	0	0	0	2	0	0	0	0	0	0	0	0	0	0	0	0	0	4	0	0	0	0	0	0	0	0	0	0	0	0	2	2	0	0	0	0	0	0	0	0
ENSMUSG00000003299.10	8	2	2	4	4	0	0	0	0	0	2	2	0	4	12	2	2	0	0	0	10	4	4	2	0	2	14	4	0	4	2	2	4	6	0	4	8	6	0	2	4	0	0	6	0	0	0	4	0
ENSMUSG00000003309.14	2	2	0	0	0	0	0	2	0	0	4	6	0	16	2	2	0	2	0	0	14	8	0	2	4	0	6	0	4	6	0	0	0	0	0	4	0	0	0	2	0	0	0	0	0	2	0	4	0
ENSMUSG00000003344.14	6	2	12	4	2	2	0	0	0	2	6	8	10	2	0	0	4	2	8	0	4	8	2	0	0	0	10	0	0	10	0	0	2	0	0	6	2	2	0	6	4	2	0	0	0	2	0	0	0
ENSMUSG00000003345.16	2	0	2	2	0	0	0	0	0	0	0	2	0	0	0	0	0	0	0	0	24	24	28	0	0	0	4	0	0	0	0	0	2	0	2	4	6	24	0	0	0	0	0	4	0	0	4	0	0
ENSMUSG00000003346.14	10	2	0	6	0	2	0	12	4	8	2	4	6	0	2	0	0	0	4	0	14	0	12	4	0	2	16	0	0	0	2	0	0	0	0	4	2	2	0	2	0	4	0	0	0	0	0	2	0
ENSMUSG00000003348.10	0	0	0	0	0	0	0	0	0	0	0	0	0	0	0	2	0	0	0	0	2	0	0	0	0	0	0	0	0	0	0	0	0	2	4	0	0	0	0	0	0	0	0	0	0	0	0	0	0
ENSMUSG00000003352.14	0	0	0	0	0	0	0	0	0	0	0	0	0	0	0	0	0	0	0	4	0	0	0	0	0	0	6	0	0	2	0	0	2	0	0	0	8	0	0	4	0	0	0	2	0	0	0	0	2
ENSMUSG00000003380.11	4	6	0	0	0	6	0	4	6	6	0	0	4	2	0	0	0	4	0	0	4	6	4	6	0	4	2	2	0	4	6	2	2	2	26	2	0	2	0	6	0	0	0	4	0	0	0	0	4
ENSMUSG00000003411.10	6	6	0	0	0	4	0	2	0	2	2	2	2	4	0	0	2	0	2	0	8	0	0	0	0	0	2	0	0	0	0	0	0	0	0	0	0	2	0	2	4	0	0	0	0	0	0	2	0
ENSMUSG00000003421.13	0	0	0	0	0	0	0	0	0	0	0	0	0	0	0	2	0	0	0	0	2	0	0	0	0	4	0	0	0	0	0	0	0	0	0	2	0	0	0	0	0	0	0	0	0	0	0	0	0
ENSMUSG00000003423.15	0	2	0	0	0	0	0	0	0	0	0	0	0	0	0	0	0	0	0	0	0	0	0	0	0	0	0	0	0	0	0	0	0	0	0	0	0	0	0	0	0	0	0	0	0	0	0	0	0
ENSMUSG00000003429.11	4	4	0	0	4	0	0	0	0	0	0	0	0	0	2	6	84	22	54	0	2	6	0	8	2	2	2	0	4	2	2	4	2	0	4	0	0	0	0	12	8	2	0	0	0	0	0	2	2
ENSMUSG00000003435.9	2	0	0	0	0	0	0	2	0	0	0	4	0	2	0	0	2	0	0	0	6	4	6	0	0	0	4	0	0	2	0	0	0	0	0	0	0	0	0	2	2	0	0	0	2	2	0	0	0
ENSMUSG00000003436.11	0	0	0	0	0	0	0	2	0	0	0	0	0	0	0	0	0	0	0	2	0	0	0	0	0	0	22	8	2	0	0	0	0	0	0	0	0	0	0	0	0	0	0	0	0	0	0	2	2
ENSMUSG00000003437.14	0	0	4	6	0	0	0	0	0	0	0	0	2	0	0	0	0	0	0	0	0	2	2	6	0	0	4	2	0	0	0	0	0	0	0	2	2	0	0	0	0	0	0	0	0	0	0	0	0
ENSMUSG00000003438.17	6	0	2	0	0	0	2	0	0	0	4	2	2	2	2	10	0	4	0	0	6	4	2	2	0	0	6	2	0	4	0	2	0	0	0	0	0	0	0	6	0	2	0	0	0	0	0	10	0
ENSMUSG00000003458.12	0	0	0	0	2	0	0	0	0	0	2	2	0	0	0	0	0	0	0	0	0	2	0	0	2	0	0	0	0	0	0	0	0	0	0	0	0	0	0	0	2	0	0	0	0	0	0	0	0
ENSMUSG00000003464.13	0	0	0	0	0	0	0	0	0	0	4	0	0	4	0	2	0	2	0	0	0	0	0	0	0	0	2	0	0	6	0	2	0	0	0	0	0	0	0	0	0	2	0	2	10	2	0	0	0
ENSMUSG00000003527.9	0	0	0	0	2	0	0	4	0	0	6	2	4	6	4	4	4	2	4	4	14	24	18	2	4	6	78	44	68	6	2	0	2	0	2	4	0	0	0	2	20	0	2	10	70	8	0	2	4
ENSMUSG00000003528.15	2	0	2	0	0	0	0	6	0	0	0	0	0	2	0	0	0	0	2	0	12	2	2	2	0	0	0	0	0	0	0	0	0	0	4	2	0	0	0	0	0	0	0	0	0	0	0	0	0
ENSMUSG00000003531.15	0	0	0	0	0	0	0	2	0	2	0	0	2	0	4	0	2	0	8	0	2	2	0	0	0	0	0	2	0	0	0	2	0	0	0	0	0	2	0	0	0	0	0	0	2	0	0	0	0
ENSMUSG00000003604.14	2	0	0	0	0	0	0	0	0	0	0	0	0	2	0	0	0	0	2	0	4	2	4	0	0	0	6	4	2	0	0	0	0	0	0	0	0	0	0	2	0	0	0	0	0	0	0	0	4
ENSMUSG00000003660.10	2	0	0	2	0	0	0	0	0	0	0	2	0	0	0	0	8	2	0	0	0	2	8	0	0	0	6	4	0	0	0	0	2	4	0	2	0	0	0	2	2	0	0	2	0	0	0	0	0
ENSMUSG00000003662.10	0	0	2	2	0	0	0	4	2	0	0	0	0	4	2	0	2	0	0	0	0	0	0	0	0	0	2	0	0	0	0	0	2	6	0	2	0	0	0	0	0	0	0	0	0	0	0	4	0
ENSMUSG00000003680.16	0	0	2	0	0	0	0	4	0	2	0	2	0	0	0	0	0	0	0	0	0	0	2	0	0	0	0	2	2	0	0	0	0	4	0	0	0	0	0	0	0	0	0	0	0	0	0	0	0
ENSMUSG00000003731.13	2	6	0	0	0	0	0	0	2	0	0	0	0	8	6	4	0	0	0	0	4	0	0	0	0	0	14	0	0	0	0	0	0	0	0	2	0	0	0	2	4	2	0	0	0	0	0	0	0
ENSMUSG00000003779.16	4	6	2	0	0	2	0	4	2	0	0	0	0	0	0	0	2	0	2	0	2	0	6	4	2	0	4	0	4	2	0	0	0	0	0	0	0	0	0	0	0	0	0	0	0	0	0	2	2
ENSMUSG00000003808.18	4	2	2	4	6	0	0	2	2	12	0	2	6	0	0	0	0	0	0	0	12	4	4	4	0	0	0	0	0	4	6	2	2	0	0	0	6	10	0	6	2	2	0	0	0	6	0	0	2
ENSMUSG00000003810.13	0	6	0	0	0	4	0	2	0	0	0	2	4	4	2	0	0	0	0	0	8	0	0	0	2	0	0	0	4	0	0	0	0	0	4	0	0	0	0	0	0	0	0	0	0	0	0	2	2
ENSMUSG00000003814.8	24	12	10	16	8	4	4	4	10	4	12	26	6	14	4	2	12	10	10	0	118	74	50	8	4	0	52	4	36	18	2	10	0	2	16	14	0	6	2	24	54	28	4	4	0	6	0	8	4
ENSMUSG00000003824.12	4	4	2	8	0	0	0	6	0	6	4	4	0	8	0	0	0	2	0	0	6	2	8	2	4	0	6	0	30	8	4	4	2	0	0	2	0	4	0	4	4	2	0	4	2	4	0	2	2
ENSMUSG00000003865.16	0	0	0	0	0	0	0	12	0	18	2	0	0	0	0	0	0	0	0	0	10	4	6	0	0	0	4	2	0	0	0	0	0	0	0	2	0	0	0	0	0	0	0	0	0	0	0	0	0
ENSMUSG00000003868.14	2	2	6	8	28	6	0	2	2	0	0	2	4	2	6	0	8	0	2	0	8	6	10	2	8	2	18	0	2	4	2	2	0	0	14	2	0	0	0	14	0	0	0	0	0	0	0	0	2
ENSMUSG00000003872.9	0	0	0	0	0	0	0	0	0	0	0	0	0	0	0	0	0	0	0	0	0	0	0	0	0	0	0	0	0	0	0	0	0	0	0	0	0	0	0	0	0	0	0	0	0	0	0	0	0
ENSMUSG00000003873.11	0	0	0	0	0	8	0	0	0	2	0	0	0	0	0	0	0	0	0	0	0	0	0	0	0	0	0	0	0	0	0	0	0	0	0	0	0	0	0	2	0	0	0	0	0	0	0	0	0
ENSMUSG00000003955.8	16	4	4	0	4	2	0	2	2	4	6	4	32	4	4	0	4	0	4	0	20	6	8	2	6	0	14	0	0	0	0	0	0	0	2	0	4	2	0	14	2	0	0	4	6	0	0	0	6
ENSMUSG00000003970.9	2	0	0	0	0	0	0	0	0	0	0	0	0	0	0	0	0	0	0	2	4	0	0	4	0	0	18	2	2	0	0	0	0	0	0	0	0	0	0	4	2	0	0	0	0	0	0	0	0
ENSMUSG00000004032.10	12	4	0	2	0	0	0	0	0	0	0	0	0	0	0	0	0	0	0	0	2	0	0	2	2	0	2	0	0	2	0	2	0	0	0	0	0	0	0	0	0	0	0	0	0	0	0	2	0
ENSMUSG00000004040.16	12	6	4	6	2	0	0	8	0	0	4	8	0	6	6	2	0	2	0	0	10	2	2	0	2	2	20	4	4	8	4	8	0	0	0	8	2	2	0	16	0	20	0	4	0	2	0	0	4
ENSMUSG00000004054.9	0	2	2	0	0	0	0	0	0	0	0	0	0	0	0	2	0	0	0	0	0	0	0	0	0	0	2	0	0	0	0	0	0	0	0	0	0	0	0	0	0	2	0	0	0	0	0	0	0
ENSMUSG00000004069.17	4	0	0	0	0	0	0	0	0	0	0	6	0	0	0	0	4	0	0	0	0	0	0	2	0	0	0	0	0	0	0	0	0	0	2	2	0	0	0	4	0	0	0	0	0	0	0	2	0
ENSMUSG00000004070.15	0	0	0	0	0	0	0	0	0	0	0	0	2	0	2	0	2	0	0	0	2	0	2	0	0	0	6	0	0	0	0	0	0	0	0	0	2	0	0	2	0	2	0	0	0	0	0	0	2
ENSMUSG00000004071.13	0	0	0	0	0	0	0	8	4	8	0	0	0	0	2	0	2	0	0	0	32	22	24	0	0	0	2	0	2	0	0	0	2	0	0	10	14	2	0	6	4	0	0	0	0	0	0	0	0
ENSMUSG00000004096.9	4	4	6	4	2	2	0	4	0	0	2	0	0	2	0	0	0	2	0	0	6	4	2	2	4	0	16	8	2	0	0	0	4	2	0	0	0	0	0	6	0	0	0	4	2	4	0	8	0
ENSMUSG00000004099.16	30	18	8	16	2	8	0	30	10	46	2	4	12	18	14	18	2	2	8	0	12	22	18	30	4	8	36	10	8	16	2	6	2	8	16	14	4	14	0	12	12	6	2	4	2	4	0	10	6
ENSMUSG00000004100.12	0	0	0	0	0	2	0	2	0	0	0	2	0	0	0	2	0	0	0	0	2	4	0	2	0	0	4	2	8	0	0	0	0	0	0	0	0	0	0	0	4	0	0	0	0	0	0	2	0
ENSMUSG00000004207.14	4	4	12	0	0	0	0	0	0	0	0	0	4	0	0	0	0	0	0	0	4	4	0	0	4	0	6	2	0	0	2	0	2	0	2	0	0	0	0	10	0	0	0	0	0	0	0	0	0
ENSMUSG00000004264.17	6	14	6	12	8	0	0	0	2	2	8	6	2	8	2	6	10	0	8	0	8	6	4	4	2	2	12	2	4	2	10	2	6	2	6	4	2	4	2	4	4	6	2	70	8	20	0	6	2
ENSMUSG00000004268.11	2	0	2	10	0	0	0	6	0	2	0	4	2	0	4	2	0	0	0	0	8	14	12	0	4	6	2	0	0	4	2	2	2	8	2	4	2	2	2	2	0	2	0	4	2	2	0	0	0
ENSMUSG00000004285.12	12	0	2	0	0	0	0	0	0	0	2	2	0	0	0	0	0	0	0	0	2	2	2	0	0	0	2	0	0	0	2	2	0	0	0	0	0	0	0	0	2	0	0	0	0	0	0	6	0
ENSMUSG00000004317.14	0	2	0	0	0	0	0	0	0	0	0	8	0	0	0	0	0	0	6	0	0	0	0	0	0	0	12	2	0	6	10	0	0	0	0	0	0	0	0	0	2	0	0	0	0	0	0	0	0
ENSMUSG00000004393.10	2	0	0	0	0	0	0	0	0	0	2	2	0	12	0	0	6	8	6	0	4	8	4	0	0	0	8	0	2	6	10	2	0	0	0	0	0	0	0	0	0	0	0	0	0	0	0	4	0
ENSMUSG00000004455.16	0	0	0	0	0	2	0	0	0	0	2	0	0	0	0	2	0	0	0	0	4	0	0	0	0	0	0	0	0	0	0	0	0	0	0	0	0	0	0	2	0	0	0	8	0	2	0	0	0
ENSMUSG00000004460.17	2	2	8	0	2	0	0	0	0	0	2	2	2	0	0	0	2	0	0	0	4	0	0	0	0	4	0	0	0	2	0	0	0	0	4	2	0	0	0	0	0	0	0	0	0	0	0	0	0
ENSMUSG00000004530.12	2	0	0	6	0	0	0	0	0	0	2	10	4	2	0	10	2	0	0	0	2	2	2	0	0	0	0	0	0	0	0	0	0	0	2	0	0	0	0	0	2	0	0	0	0	0	0	0	0
ENSMUSG00000004535.12	2	0	0	0	0	0	0	6	0	0	0	0	0	0	0	0	0	0	0	0	0	0	0	0	0	0	0	0	0	0	0	0	0	0	0	0	0	0	0	0	0	0	0	0	0	0	0	0	0
ENSMUSG00000004561.14	0	0	0	0	0	0	0	0	0	0	0	0	0	0	0	0	0	0	0	0	6	0	2	0	0	0	12	0	0	0	0	0	0	0	2	0	0	0	0	4	2	6	0	0	0	0	0	0	0
ENSMUSG00000004567.16	2	6	2	2	0	0	0	0	0	4	0	0	4	0	0	0	0	2	0	0	4	2	2	0	0	2	2	0	0	0	0	0	0	0	0	0	0	0	0	2	4	0	0	2	6	2	0	2	2
ENSMUSG00000004591.16	16	6	6	8	0	2	0	8	12	2	12	0	0	4	6	0	2	2	6	0	18	8	14	8	2	8	18	4	2	4	4	8	4	0	4	44	6	4	2	30	0	4	2	6	0	0	0	110	16
ENSMUSG00000004610.4	0	0	0	0	0	0	0	0	0	0	0	0	0	0	0	0	0	0	0	0	0	0	0	0	0	0	0	0	0	0	0	0	0	0	0	0	0	0	0	0	0	0	0	0	0	0	0	0	0
ENSMUSG00000004642.13	2	0	0	4	0	0	0	0	0	2	2	2	0	0	0	0	2	0	0	0	0	0	0	0	0	0	0	0	0	0	0	2	0	0	0	0	0	4	0	2	0	0	0	0	0	2	0	0	0
ENSMUSG00000004661.15	0	0	0	0	0	0	0	0	0	2	0	0	0	0	0	0	0	0	0	0	0	0	0	0	0	0	2	0	0	0	0	0	0	0	0	2	0	0	0	0	0	0	0	0	0	0	0	0	0
ENSMUSG00000004667.18	0	0	0	0	0	0	0	0	0	0	0	2	0	0	0	0	0	0	0	0	2	0	0	8	2	0	0	4	0	0	0	0	0	0	0	0	0	0	0	0	0	0	0	2	0	0	0	0	0
ENSMUSG00000004768.14	20	0	2	0	0	0	0	0	0	0	0	2	4	0	0	2	0	2	0	0	44	4	2	0	0	2	0	0	0	0	0	2	2	2	0	0	0	0	0	0	0	2	0	0	0	0	2	2	2
ENSMUSG00000004771.12	56	46	38	28	10	10	0	30	12	10	16	104	18	42	4	22	120	40	70	0	92	46	40	28	12	28	50	12	34	50	20	6	10	10	26	20	10	12	4	60	38	108	0	60	36	28	2	22	22
ENSMUSG00000004788.11	6	2	0	2	0	0	0	2	2	0	0	0	0	0	0	0	0	0	0	0	2	18	4	0	0	0	4	2	2	0	0	0	2	0	2	0	0	2	0	0	0	0	0	2	0	0	0	0	0
ENSMUSG00000004789.10	2	14	2	2	0	0	0	0	4	4	2	8	0	0	2	0	0	0	0	2	0	2	0	0	0	4	14	0	0	2	0	4	0	0	0	2	0	0	0	2	4	0	0	0	0	0	0	2	8
ENSMUSG00000004843.7	2	2	0	6	0	4	0	4	0	0	0	2	0	8	0	12	22	14	22	0	6	0	0	0	0	0	10	4	4	6	0	2	0	0	0	2	0	2	0	2	4	4	0	0	4	0	0	2	2
ENSMUSG00000004865.16	14	8	8	8	0	2	0	4	6	0	4	4	2	8	0	6	2	2	2	0	14	20	12	22	4	2	18	2	4	2	2	2	8	4	8	0	0	0	0	14	8	2	0	0	2	2	0	4	4
ENSMUSG00000004880.11	0	2	0	10	0	0	0	2	0	2	0	4	2	0	0	0	2	0	0	2	12	2	12	4	4	2	8	0	0	2	0	0	12	2	0	2	0	0	0	92	44	62	0	0	0	0	2	2	2
ENSMUSG00000004897.16	0	2	0	0	2	0	0	2	0	0	0	0	8	0	2	2	0	0	0	0	6	0	0	4	0	2	6	2	2	2	2	0	2	0	12	0	0	0	0	0	2	2	0	0	0	0	0	0	2
ENSMUSG00000004929.12	4	2	18	0	2	2	0	2	4	0	0	4	0	0	0	4	0	0	4	0	8	0	6	0	0	0	2	0	0	2	0	2	6	4	0	0	0	0	0	2	0	0	0	2	0	2	0	4	2
ENSMUSG00000004934.14	0	10	4	0	0	2	0	2	4	2	2	12	0	2	0	0	0	0	0	0	12	2	2	4	2	6	4	0	0	2	2	0	4	0	0	2	0	0	0	2	2	22	0	0	2	2	0	4	2
ENSMUSG00000004936.8	18	10	4	2	0	0	0	8	2	0	6	2	6	6	4	4	2	4	2	0	22	4	4	4	2	0	8	4	4	4	2	4	2	0	2	14	14	10	0	2	6	4	0	4	2	0	0	14	0
ENSMUSG00000004937.6	6	4	4	6	2	0	0	2	0	0	4	6	6	12	2	0	0	0	0	0	2	2	0	0	0	0	4	0	2	2	4	0	0	2	0	0	0	2	0	6	4	2	0	4	0	0	0	0	2
ENSMUSG00000004947.15	14	20	8	26	26	24	2	20	10	8	32	44	26	24	4	6	14	2	6	0	28	8	14	2	8	4	40	2	6	16	4	4	6	2	10	26	4	4	10	32	6	28	0	20	14	18	0	24	32
ENSMUSG00000004948.12	64	58	40	72	6	6	2	58	10	24	32	48	28	42	10	20	34	16	108	4	92	62	56	130	46	30	146	20	20	22	2	6	8	6	30	48	4	12	2	48	20	46	4	2	2	0	0	18	38
ENSMUSG00000004952.13	2	8	0	0	0	0	0	0	0	0	2	8	0	12	2	10	0	0	4	0	18	6	2	2	2	6	6	0	4	0	0	6	0	0	2	2	0	0	0	18	4	0	0	0	0	0	0	2	2
ENSMUSG00000004980.16	24	4	12	10	8	4	4	8	4	4	10	20	6	4	8	12	6	2	0	2	60	34	50	0	0	0	42	18	46	10	4	0	8	2	16	34	8	22	0	16	32	16	0	2	2	0	2	12	28
ENSMUSG00000004994.12	2	6	2	8	0	2	0	0	0	0	2	2	0	6	0	0	0	0	0	0	10	4	10	0	0	0	2	0	4	0	0	0	0	0	0	0	0	0	0	2	2	4	0	0	0	0	0	0	0
ENSMUSG00000005078.16	0	2	0	0	0	0	0	0	0	0	0	0	0	2	2	0	0	0	2	0	0	0	0	0	0	0	0	0	0	0	0	0	0	0	0	0	0	0	0	0	0	0	0	0	0	0	0	0	0
ENSMUSG00000005103.12	16	6	6	6	0	0	0	2	0	12	4	8	2	0	2	4	8	0	2	0	16	4	4	2	4	2	2	2	0	0	0	6	2	4	2	0	0	0	2	2	0	0	0	14	2	4	0	2	2
ENSMUSG00000005161.15	0	0	0	0	0	2	0	0	0	0	34	4	4	2	0	2	24	0	2	2	8	4	10	0	0	0	14	0	4	2	2	10	0	0	0	0	0	2	0	0	0	0	0	0	0	0	0	0	0
ENSMUSG00000005225.15	0	0	0	0	0	0	0	0	0	4	0	0	0	0	0	0	0	0	0	0	8	2	0	0	0	0	2	0	0	0	0	0	0	0	0	0	0	0	0	4	4	2	0	0	0	0	2	0	0
ENSMUSG00000005299.6	0	0	0	0	0	0	0	0	0	0	2	2	6	4	2	4	0	0	0	0	6	4	2	0	0	0	0	0	0	0	0	0	0	0	0	0	0	2	0	4	6	10	0	0	0	0	0	0	0
ENSMUSG00000005312.15	38	38	22	26	16	4	2	4	14	8	18	24	16	36	14	10	24	14	40	0	158	28	42	8	0	6	74	8	12	20	4	14	16	28	8	12	4	2	8	46	18	16	2	8	4	16	2	0	10
ENSMUSG00000005354.16	10	12	2	2	0	2	0	0	0	2	0	2	0	2	2	0	4	4	4	4	22	6	8	0	0	0	50	6	10	4	2	4	2	0	0	0	0	0	0	6	0	4	2	0	0	0	2	0	0
ENSMUSG00000005370.4	6	8	8	16	2	0	2	16	2	6	18	10	4	8	4	4	4	0	4	0	16	2	16	6	4	0	20	2	0	2	0	2	0	0	2	0	0	0	0	8	4	0	2	0	0	2	0	8	4
ENSMUSG00000005378.17	0	0	0	0	0	0	0	0	0	0	0	0	0	0	0	0	0	0	0	0	0	6	0	0	0	0	0	0	0	0	0	0	0	0	0	0	0	0	0	4	2	2	0	0	0	0	0	0	0
ENSMUSG00000005410.6	2	0	0	8	4	8	0	0	0	0	2	8	6	4	0	0	10	2	0	0	0	0	0	0	0	0	6	2	0	0	0	4	0	0	0	2	0	0	2	2	0	0	2	0	0	0	0	0	0
ENSMUSG00000005417.17	2	2	4	4	6	0	0	4	0	0	0	0	6	14	0	2	0	6	0	0	8	10	6	6	0	2	6	6	4	6	6	0	4	0	0	4	2	2	0	6	2	8	0	0	0	0	0	2	6
ENSMUSG00000005442.13	0	0	2	4	2	2	0	0	2	0	2	0	10	42	18	26	2	0	0	0	38	0	2	0	2	0	14	2	0	4	0	2	0	0	4	10	0	2	0	2	2	2	0	0	0	0	4	0	2
ENSMUSG00000005447.12	0	0	0	0	0	0	0	0	0	2	0	0	0	0	0	0	0	6	2	0	0	0	0	0	0	0	2	0	0	0	0	0	0	0	0	0	0	0	0	0	0	0	0	0	0	0	0	0	2
ENSMUSG00000005470.8	4	2	2	0	0	0	0	2	0	0	0	2	0	8	4	0	2	2	2	0	10	2	4	6	4	2	6	0	2	0	0	2	0	0	0	0	0	2	0	2	0	4	0	12	2	6	0	2	0
ENSMUSG00000005481.18	12	2	4	0	0	0	0	0	0	2	4	4	0	4	6	4	2	2	4	0	2	0	0	0	0	0	2	0	0	0	2	0	0	0	0	2	0	0	0	4	4	12	0	4	0	0	0	0	0
ENSMUSG00000005483.10	2	0	2	4	0	0	0	2	10	6	4	10	2	0	0	0	10	2	4	0	16	6	6	2	0	2	10	4	0	4	2	2	0	0	4	2	0	2	0	6	0	2	0	0	0	0	0	0	2
ENSMUSG00000005503.8	0	0	0	0	0	0	2	0	0	12	0	2	0	0	0	2	0	0	0	0	0	0	0	0	0	0	8	0	0	0	0	0	0	0	0	0	0	0	0	0	0	2	0	0	2	0	0	0	0
ENSMUSG00000005506.16	36	12	2	8	2	0	0	0	2	4	2	8	6	4	2	6	0	2	4	0	10	10	6	2	0	0	10	8	6	4	4	0	8	2	2	0	2	2	2	8	2	2	0	0	2	0	0	4	8
ENSMUSG00000005510.9	4	4	0	2	8	4	0	0	0	0	0	2	0	2	0	0	2	4	2	0	0	0	2	6	6	0	8	2	2	2	2	4	0	0	0	2	2	2	0	2	0	0	0	0	2	2	0	0	0
ENSMUSG00000005514.14	0	0	0	2	2	0	0	2	0	0	4	0	0	0	4	0	0	0	0	0	0	0	0	0	4	2	0	0	0	6	2	2	0	0	0	0	0	0	0	0	0	0	0	0	0	0	0	0	0
ENSMUSG00000005566.14	12	8	6	12	0	0	0	20	2	2	4	4	8	0	6	12	4	2	12	0	26	6	16	2	0	0	44	2	4	36	6	14	6	0	12	2	0	2	0	16	4	2	2	6	0	0	2	2	4
ENSMUSG00000005575.16	2	2	2	12	0	2	0	0	0	0	2	2	0	0	0	0	2	2	2	0	4	0	0	2	0	4	2	0	0	0	2	2	0	0	4	10	0	0	0	2	4	0	0	0	0	0	2	0	2
ENSMUSG00000005580.11	2	0	0	0	0	0	0	0	0	0	2	0	0	0	0	0	0	0	0	0	0	0	0	0	0	2	0	0	0	4	4	0	0	0	8	0	0	0	0	0	0	0	0	14	10	6	0	0	2
ENSMUSG00000005609.16	0	0	0	2	0	0	0	0	0	0	0	0	0	0	0	0	0	0	0	2	2	0	6	0	0	0	32	0	2	12	6	8	0	0	0	0	0	0	2	0	0	0	0	4	2	0	0	0	0
ENSMUSG00000005610.17	4	10	2	10	0	2	0	16	4	8	6	16	8	8	2	8	2	4	2	2	22	14	4	2	2	0	48	4	6	0	0	0	4	2	0	6	0	0	0	6	14	2	2	0	0	0	0	6	4
ENSMUSG00000005615.15	0	6	0	0	2	0	0	4	0	0	2	2	2	2	0	0	0	4	0	0	2	2	0	0	0	0	10	4	0	0	0	0	2	18	2	0	0	0	0	4	22	4	0	0	0	0	0	2	2
ENSMUSG00000005621.11	26	8	4	2	0	0	0	12	2	6	6	10	2	8	0	2	4	2	6	0	40	26	24	6	6	0	36	8	2	14	4	14	2	0	6	4	0	2	0	68	2	10	0	2	8	4	0	0	6
ENSMUSG00000005625.15	10	4	2	16	6	0	0	6	6	10	2	8	2	22	0	6	0	0	2	0	8	6	4	0	0	0	4	8	8	0	2	2	4	2	2	4	0	2	0	8	2	2	0	2	0	2	0	0	4
ENSMUSG00000005667.8	0	0	0	2	0	2	0	0	0	0	2	2	0	2	0	0	0	0	0	10	14	2	2	0	2	0	176	14	6	2	4	2	0	0	0	14	4	0	0	2	2	0	4	6	2	0	2	0	0
ENSMUSG00000005672.12	8	2	4	4	0	2	0	0	2	4	2	8	10	14	6	8	0	0	8	2	12	4	14	0	0	2	20	0	4	0	0	0	0	0	0	2	2	14	0	6	0	4	0	2	0	6	0	4	10
ENSMUSG00000005682.9	0	2	14	2	0	0	0	2	0	0	0	0	4	0	0	2	0	0	0	2	4	0	2	2	0	2	4	0	12	0	0	0	0	0	0	0	0	0	2	12	0	4	0	2	0	2	0	0	0
ENSMUSG00000005683.8	10	14	4	8	0	12	0	8	6	8	6	32	4	8	8	6	18	6	4	0	56	32	26	2	4	2	40	14	12	34	2	6	8	10	4	16	2	2	10	32	6	4	0	20	28	10	2	8	14
ENSMUSG00000005686.17	0	0	0	0	0	0	0	0	0	2	0	0	0	0	0	0	0	0	0	2	2	0	0	6	0	0	26	0	4	0	0	0	0	0	0	0	0	0	0	0	0	2	2	0	0	0	0	4	0
ENSMUSG00000005687.14	4	0	0	0	0	0	0	0	0	0	2	2	0	2	0	0	0	0	18	0	0	0	0	0	0	0	6	0	10	0	0	2	0	0	2	0	0	0	0	2	0	0	0	0	2	0	0	2	0
ENSMUSG00000005698.15	2	0	0	0	0	0	0	0	0	2	0	2	2	0	0	0	2	0	0	0	2	0	2	0	0	6	4	0	2	0	0	0	0	0	2	0	0	0	0	2	0	0	0	0	0	0	0	0	0
ENSMUSG00000005699.16	6	2	0	0	0	0	0	0	0	0	0	2	0	0	0	0	0	0	0	0	16	10	4	0	0	4	10	0	0	76	24	86	2	0	0	6	0	4	0	0	0	0	0	2	6	0	0	0	0
ENSMUSG00000005718.8	0	0	0	0	0	0	0	0	0	0	0	0	0	0	0	0	0	0	0	0	6	0	0	0	0	4	2	0	0	0	0	0	0	0	0	4	6	10	0	0	0	0	0	0	0	0	0	0	0
ENSMUSG00000005732.14	0	0	0	0	0	0	0	0	0	0	0	0	0	0	0	0	0	0	0	0	0	0	0	0	0	0	0	0	0	0	0	0	0	2	0	0	0	0	0	0	0	0	0	0	0	0	0	0	0
ENSMUSG00000005779.12	0	0	2	2	0	0	0	0	0	0	0	0	0	0	0	0	12	0	4	0	0	0	0	2	0	0	0	0	0	0	0	0	0	2	2	0	0	0	0	0	0	2	0	0	0	0	0	0	0
ENSMUSG00000005802.12	6	4	0	2	0	2	0	0	2	0	0	2	0	0	0	0	8	0	4	0	0	6	2	0	0	0	2	0	0	0	0	0	2	0	0	0	0	2	0	2	0	2	0	2	0	0	0	0	0
ENSMUSG00000005846.12	2	8	8	0	4	2	0	2	2	2	4	14	2	0	0	6	6	6	6	0	12	12	10	2	2	0	16	2	4	2	2	4	0	0	0	6	0	0	0	16	2	2	0	0	2	0	0	4	4
ENSMUSG00000005873.6	6	2	0	32	2	0	0	0	0	0	0	6	0	0	0	2	0	2	0	0	0	0	4	4	4	0	0	0	0	0	0	2	0	0	0	0	0	2	0	6	0	0	0	0	0	0	0	0	2
ENSMUSG00000005881.13	0	16	2	4	4	0	0	4	2	0	4	0	2	2	0	0	92	18	48	0	10	2	8	2	6	0	0	0	2	0	0	0	4	0	2	0	8	0	0	0	2	2	0	0	0	0	0	0	2
ENSMUSG00000005882.18	0	0	0	0	0	0	0	0	0	0	0	0	0	0	0	2	0	0	0	0	0	0	2	0	0	8	0	0	0	0	0	0	2	0	0	0	0	0	0	4	0	0	0	0	0	0	0	2	0
ENSMUSG00000005886.14	0	0	0	0	0	0	0	2	0	0	2	2	2	4	2	2	0	0	0	0	12	0	0	0	0	0	0	0	0	0	0	2	0	0	0	0	0	0	0	0	0	2	0	2	0	0	0	0	0
ENSMUSG00000005936.19	2	2	0	4	0	4	0	6	0	2	2	2	0	10	50	0	0	0	2	0	0	2	6	0	2	0	4	0	0	0	0	0	0	0	0	14	0	0	2	6	2	2	0	2	0	0	0	0	0
ENSMUSG00000006024.13	0	4	0	16	0	0	0	2	2	0	2	0	0	12	2	2	2	0	2	0	10	4	0	2	0	2	16	6	0	0	0	0	2	2	2	2	2	0	0	6	4	2	0	2	0	0	0	6	0
ENSMUSG00000006057.15	10	10	4	14	4	4	0	6	4	0	10	0	2	6	0	0	20	2	8	0	6	6	6	0	4	0	0	4	8	2	4	4	4	0	2	8	0	8	0	12	6	4	0	0	0	0	0	22	4
ENSMUSG00000006095.12	4	8	2	2	2	0	0	0	0	2	2	4	10	0	0	0	2	0	0	0	4	0	2	2	0	0	0	0	0	0	0	0	0	0	4	0	0	0	0	6	2	2	0	0	0	0	0	0	0
ENSMUSG00000006134.4	0	4	0	4	0	0	0	22	2	0	2	4	0	0	2	8	0	0	0	0	8	2	0	0	0	2	8	0	4	0	0	0	2	2	0	0	0	0	0	8	0	2	0	2	0	0	0	20	2
ENSMUSG00000006169.20	8	24	2	2	0	4	0	2	0	4	8	4	10	2	0	2	6	0	0	0	10	2	2	0	0	0	6	10	0	6	2	2	2	6	0	2	0	2	0	2	2	4	0	0	0	0	0	0	2
ENSMUSG00000006205.13	0	0	0	0	0	0	0	2	0	0	0	4	2	0	0	0	12	0	2	2	0	2	0	0	0	0	24	0	0	2	0	0	0	0	0	0	0	0	0	0	0	0	2	0	0	0	0	0	0
ENSMUSG00000006262.15	8	6	4	0	2	0	0	4	2	0	0	8	2	8	6	4	0	0	2	0	8	4	6	0	0	0	12	0	0	2	2	0	0	0	0	2	0	8	0	2	2	2	0	10	0	2	0	0	0
ENSMUSG00000006273.14	4	0	2	24	2	0	0	8	0	0	2	6	2	2	0	28	0	2	0	2	6	6	8	2	4	6	6	4	2	0	0	0	0	0	0	0	0	6	0	2	4	0	0	2	2	0	0	2	6
ENSMUSG00000006276.10	0	0	0	0	0	0	0	0	0	0	0	2	0	0	0	2	2	0	0	0	4	0	4	0	2	0	2	0	0	2	0	0	0	0	2	0	0	0	0	6	2	2	0	0	0	0	0	0	0
ENSMUSG00000006299.13	0	0	0	0	0	0	0	0	2	0	0	6	0	4	0	0	8	0	4	0	0	0	0	0	0	0	2	0	0	0	0	0	0	0	0	4	0	2	0	2	0	0	0	2	0	0	0	0	2
ENSMUSG00000006301.17	8	6	14	10	4	12	0	0	2	0	0	2	2	0	4	0	6	8	8	0	2	4	0	0	2	0	6	0	0	8	0	0	8	2	0	4	0	2	0	2	0	0	0	2	0	0	0	0	0
ENSMUSG00000006304.14	2	2	2	0	0	0	0	0	0	0	8	2	0	0	2	0	2	0	0	0	16	2	2	6	2	0	2	2	0	4	2	0	0	2	0	2	0	0	0	0	4	2	0	0	0	0	0	0	0
ENSMUSG00000006307.16	2	0	2	0	0	2	0	6	4	14	6	2	0	2	2	0	0	0	0	0	0	2	8	6	2	2	12	4	0	0	0	4	6	2	10	0	0	0	0	0	0	2	0	0	2	8	0	0	0
ENSMUSG00000006315.9	2	0	0	0	0	0	0	0	0	0	0	0	0	2	0	0	0	0	0	0	0	0	0	0	0	0	8	0	0	2	0	0	0	0	0	2	0	0	0	2	2	0	0	0	0	0	0	0	0
ENSMUSG00000006333.14	8	14	6	0	0	0	0	4	0	0	2	0	2	0	0	0	0	0	0	0	0	0	2	0	2	4	2	0	6	4	0	2	4	2	2	0	0	0	0	0	0	8	0	0	0	0	0	0	2
ENSMUSG00000006335.16	2	0	0	0	0	0	0	4	0	0	0	0	0	0	0	2	0	0	0	0	4	0	0	2	0	0	4	0	2	0	0	2	2	6	2	0	0	0	0	4	0	0	0	0	0	0	0	0	0
ENSMUSG00000006373.10	0	0	0	0	0	0	0	0	0	0	0	2	4	0	2	0	2	0	0	0	0	0	0	4	2	0	10	6	0	0	0	0	0	2	2	0	0	0	0	0	0	0	0	0	0	0	0	0	0
ENSMUSG00000006378.15	0	0	0	0	0	0	0	0	0	0	0	0	0	0	0	0	0	0	0	0	0	0	0	0	0	0	0	0	0	0	0	0	0	0	0	2	0	0	0	0	0	0	0	0	0	0	0	0	0
ENSMUSG00000006390.15	2	0	0	2	0	0	0	0	0	0	2	8	2	2	0	0	0	4	2	0	26	0	8	2	0	0	14	0	2	0	0	0	0	0	0	0	0	0	0	4	2	2	0	0	0	0	0	16	0
ENSMUSG00000006392.16	4	4	0	0	0	0	0	0	2	0	0	0	2	0	2	0	2	0	0	0	0	8	2	0	4	2	4	2	0	0	0	2	0	0	0	0	0	0	0	2	0	0	0	0	0	0	0	2	0
ENSMUSG00000006398.15	6	6	2	0	2	0	0	0	0	6	2	4	2	2	0	0	2	2	16	0	8	6	8	4	0	0	6	2	0	4	2	0	0	10	2	0	0	0	0	4	2	4	0	8	0	2	0	0	2
ENSMUSG00000006412.10	0	0	0	0	0	0	0	0	0	0	0	0	0	0	0	0	4	0	2	0	2	0	0	0	0	0	4	0	0	0	0	0	0	4	0	0	0	0	0	4	0	0	0	0	0	0	0	0	0
ENSMUSG00000006418.17	10	10	10	20	116	10	0	12	0	6	14	16	16	20	6	14	10	8	6	0	48	40	20	14	4	12	48	4	14	16	6	4	6	0	12	10	4	18	0	26	12	8	0	4	16	2	0	78	22
ENSMUSG00000006442.10	16	2	2	6	2	2	0	0	0	0	2	4	4	4	4	0	0	2	0	0	6	2	0	4	0	0	14	0	2	2	6	0	0	0	0	0	0	2	0	10	0	12	0	0	0	0	0	2	4
ENSMUSG00000006456.10	0	0	0	0	0	0	2	0	0	0	0	0	0	0	0	0	0	0	0	0	0	2	2	0	0	0	0	0	0	0	0	0	2	0	0	0	0	0	0	0	0	0	0	0	0	0	0	0	0
ENSMUSG00000006463.13	4	4	6	0	0	0	0	4	0	0	0	2	6	2	0	0	0	0	2	0	6	4	6	0	2	0	14	4	2	2	0	0	0	4	0	0	0	0	0	4	0	2	2	4	10	6	0	0	0
ENSMUSG00000006471.18	0	0	0	0	0	0	0	0	0	0	0	0	0	0	0	0	0	0	0	0	0	0	0	0	0	0	0	0	0	0	0	0	0	0	0	0	0	0	0	0	0	0	0	0	0	0	0	0	0
ENSMUSG00000006498.16	0	0	2	0	0	0	0	0	0	0	0	0	6	0	0	0	2	0	0	0	4	2	0	2	0	2	20	0	2	0	0	0	0	0	2	0	0	0	0	2	0	0	0	0	0	0	0	0	4
ENSMUSG00000006527.16	6	10	4	2	0	2	0	4	0	4	0	2	4	2	2	0	0	0	0	0	6	0	0	4	0	6	8	4	2	6	2	0	4	2	0	2	0	0	0	4	4	2	0	2	2	0	0	2	2
ENSMUSG00000006585.3	12	8	70	8	4	6	0	2	0	0	18	12	12	4	2	4	10	2	0	0	12	0	2	16	0	2	8	2	2	6	0	4	4	2	6	4	6	12	2	4	6	2	0	2	2	0	0	10	8
ENSMUSG00000006587.6	6	0	2	0	0	0	0	0	0	0	0	0	0	4	0	0	0	2	0	0	4	0	2	2	2	0	4	0	0	6	8	4	0	0	0	0	0	0	0	0	0	0	0	2	0	0	0	0	0
ENSMUSG00000006673.14	0	0	4	0	0	0	0	0	0	0	2	0	2	0	0	0	4	0	0	0	0	0	0	0	0	0	14	2	0	0	0	0	0	4	0	0	2	0	0	0	0	0	0	2	0	0	0	0	0
ENSMUSG00000006676.16	10	12	16	6	4	8	0	6	10	16	6	32	10	16	12	30	26	6	4	0	30	30	22	10	4	2	62	12	36	20	10	4	14	12	10	6	2	6	0	24	24	32	0	8	20	2	0	34	18
ENSMUSG00000006699.17	0	4	0	0	0	0	2	2	0	2	2	2	2	2	0	0	0	2	0	0	6	18	4	6	2	4	8	4	0	2	0	2	0	0	2	0	0	6	0	6	4	6	0	0	0	0	0	2	4
ENSMUSG00000006715.11	6	2	0	0	2	2	0	0	2	0	4	2	0	0	0	0	0	0	0	0	14	2	0	0	2	0	0	0	0	2	0	0	0	0	4	0	0	0	0	0	0	0	0	2	2	2	0	0	2
ENSMUSG00000006717.7	0	0	0	0	0	0	0	0	0	6	0	2	0	0	0	0	0	0	2	0	0	0	2	0	0	0	2	0	0	4	2	4	0	0	0	2	0	2	0	0	4	0	0	2	0	0	0	0	2
ENSMUSG00000006736.9	0	0	0	0	0	0	0	0	0	0	0	0	0	0	0	0	0	0	0	0	4	0	2	0	0	0	0	0	0	2	2	0	0	0	0	0	0	0	0	0	0	0	0	0	0	0	0	0	2
ENSMUSG00000006740.14	2	0	0	0	0	0	0	2	2	0	0	0	0	0	2	0	0	0	0	0	0	2	0	0	0	0	0	0	14	0	0	0	0	0	0	0	0	0	0	0	0	0	0	0	0	0	0	2	0
ENSMUSG00000006818.5	6	0	0	2	0	0	0	0	0	0	0	0	0	0	0	0	0	0	0	0	8	0	2	0	0	0	0	0	0	0	0	0	2	0	2	0	0	0	0	2	0	0	0	0	0	0	0	0	0
ENSMUSG00000006850.8	0	2	0	0	0	0	0	6	0	0	0	0	8	0	0	0	0	0	0	0	0	2	0	0	0	0	2	0	0	0	2	0	0	0	0	0	0	0	0	4	0	0	0	0	0	0	0	0	0
ENSMUSG00000006932.17	0	12	2	2	0	0	0	8	4	6	2	6	8	4	0	0	2	2	8	4	18	8	12	0	6	0	36	4	20	10	2	8	6	2	22	6	2	12	0	12	4	10	2	4	4	0	0	4	4
ENSMUSG00000006941.5	24	34	68	24	22	10	0	8	6	2	10	40	18	26	8	4	24	4	16	2	82	26	102	6	14	2	56	8	4	10	2	0	12	2	8	10	0	16	2	48	16	16	0	10	16	16	0	12	26
ENSMUSG00000007021.5	2	0	4	0	0	0	0	0	2	0	4	4	6	0	0	0	0	0	0	0	8	0	4	0	0	0	0	0	0	0	0	0	0	0	0	0	0	0	0	0	2	0	0	0	0	0	0	0	0
ENSMUSG00000007036.15	2	2	2	0	0	2	0	0	0	2	6	6	0	0	0	0	2	4	2	2	6	2	0	14	0	0	2	2	0	2	0	2	0	2	0	0	0	0	0	0	0	0	0	0	0	0	0	0	0
ENSMUSG00000007050.17	4	4	2	16	2	2	0	4	4	12	0	4	2	16	2	4	2	0	0	0	10	12	0	0	0	2	10	12	12	2	0	0	2	6	6	0	0	6	0	8	2	8	2	0	0	0	0	2	2
ENSMUSG00000007415.15	2	0	0	0	0	0	0	0	0	0	0	0	0	0	0	0	0	0	0	0	0	0	0	0	0	0	0	2	0	0	0	0	0	0	0	0	0	0	0	18	0	4	0	0	0	0	0	0	0
ENSMUSG00000007458.14	0	0	0	0	0	0	0	0	0	0	0	0	0	0	4	0	0	0	0	0	0	0	0	0	0	0	2	2	0	0	0	0	2	0	4	0	0	0	0	0	0	0	0	0	0	0	0	0	0
ENSMUSG00000007476.18	0	0	0	0	0	0	0	0	0	0	0	0	2	0	0	0	0	0	0	0	0	0	0	0	0	0	0	0	0	0	0	0	0	0	0	0	0	0	0	0	0	0	0	0	0	0	0	0	0
ENSMUSG00000007564.15	0	2	0	6	0	0	4	2	0	4	2	2	2	6	0	2	6	0	12	2	10	0	4	0	0	4	14	0	2	0	0	0	0	6	0	2	0	2	0	12	2	6	0	2	0	2	0	10	2
ENSMUSG00000007570.16	0	2	0	0	0	0	0	0	0	0	0	0	0	0	0	2	0	0	0	0	8	2	4	2	0	4	10	0	0	2	0	0	2	0	2	0	0	0	0	2	0	0	0	6	0	0	0	0	0
ENSMUSG00000007589.9	0	0	0	0	0	2	0	0	0	0	0	0	4	0	0	0	0	0	0	0	6	4	38	0	0	0	2	0	12	2	0	0	0	0	0	0	0	2	0	6	2	4	0	0	2	0	0	0	2
ENSMUSG00000007603.9	0	0	2	0	0	0	0	0	0	0	0	0	0	0	0	2	2	2	4	0	6	4	0	0	0	0	4	0	0	0	0	0	0	0	0	0	2	0	0	0	0	0	0	0	0	0	0	0	0
ENSMUSG00000007617.18	2	0	0	4	2	0	0	0	0	0	2	0	0	0	0	0	2	2	0	0	4	2	0	0	2	0	0	0	0	0	0	0	2	0	0	0	0	0	0	6	0	4	0	0	0	0	0	0	0
ENSMUSG00000007656.13	2	2	0	2	0	0	0	0	0	2	0	0	0	2	0	2	0	0	0	0	0	4	0	2	0	0	4	2	0	6	0	0	0	0	4	0	0	0	0	2	0	0	0	0	0	0	0	0	0
ENSMUSG00000007659.18	10	24	4	6	0	0	0	4	2	4	0	8	0	4	4	8	2	4	2	0	6	12	4	2	0	0	12	2	0	2	10	4	0	6	4	4	0	0	0	18	2	6	0	2	0	0	0	2	2
ENSMUSG00000007670.10	30	14	16	4	0	8	2	8	10	10	8	18	14	26	10	16	84	8	14	0	56	42	80	6	2	2	30	10	6	20	10	8	22	2	18	8	4	16	2	22	8	14	0	10	2	8	0	16	8
ENSMUSG00000007721.6	2	0	2	0	0	0	0	2	2	2	2	8	0	0	0	2	0	0	0	0	2	4	0	4	0	0	0	0	0	4	0	0	0	0	0	2	0	2	0	0	2	2	0	0	0	0	0	0	0
ENSMUSG00000007739.10	2	0	0	4	0	0	0	2	0	2	0	4	2	0	0	0	0	0	0	0	2	0	0	0	0	0	12	2	2	10	2	4	2	2	18	2	0	2	0	0	0	0	0	0	0	0	0	0	0
ENSMUSG00000007777.9	16	0	4	2	0	0	0	0	0	0	4	0	0	0	0	10	0	0	0	0	2	2	0	0	0	0	6	4	0	8	0	6	2	10	0	6	0	0	0	18	0	6	2	0	0	0	0	0	0
ENSMUSG00000007812.16	6	4	8	18	4	2	0	12	2	4	4	0	2	4	4	12	4	0	8	0	100	52	104	0	2	4	12	6	4	8	0	2	10	0	8	6	0	14	0	8	0	6	0	12	4	6	2	8	2
ENSMUSG00000007815.13	24	12	6	44	12	8	4	10	8	20	8	8	8	12	8	8	18	6	6	2	68	10	56	2	4	6	76	4	12	14	6	4	2	0	2	8	2	6	2	18	4	20	4	8	2	2	4	12	2
ENSMUSG00000007817.15	0	2	0	0	0	0	0	0	0	0	0	0	0	8	0	0	0	0	0	0	2	0	0	0	0	0	2	0	0	0	2	0	0	0	0	0	0	0	0	0	0	0	0	0	0	0	0	0	0
ENSMUSG00000007836.6	2	6	2	4	2	4	0	0	0	6	6	0	0	2	6	0	0	2	0	0	2	0	2	0	0	0	12	4	2	12	2	10	0	4	2	0	0	2	0	6	2	0	0	2	0	0	0	0	6
ENSMUSG00000007867.9	2	2	0	0	0	0	0	2	0	0	0	0	0	0	0	0	0	0	0	0	4	2	6	2	12	2	8	0	2	2	0	0	2	6	0	0	0	0	0	4	0	2	0	0	0	0	0	4	2
ENSMUSG00000007880.16	58	36	34	6	2	0	2	0	2	4	4	0	2	18	2	0	0	2	2	0	30	80	18	2	54	6	14	6	2	6	0	2	4	2	4	4	2	8	2	16	6	8	0	2	0	4	0	2	4
ENSMUSG00000007891.16	0	0	0	0	2	0	0	2	0	0	0	0	2	0	0	0	0	0	0	2	6	2	0	0	0	0	26	0	0	0	10	0	0	0	2	0	0	0	0	2	0	0	0	2	2	0	0	0	0
ENSMUSG00000007892.8	4	6	0	2	4	0	0	6	0	4	6	16	2	22	6	2	4	12	8	0	2	8	8	0	6	0	14	0	0	12	0	4	6	2	14	2	0	14	0	10	4	6	0	0	0	0	0	10	2
ENSMUSG00000008036.11	0	0	0	4	0	0	0	2	0	0	0	0	0	0	2	0	0	0	0	0	4	0	2	0	0	0	2	0	0	0	0	0	0	0	0	0	0	0	0	0	0	0	0	0	0	2	0	2	0
ENSMUSG00000008129.14	0	2	0	0	0	0	0	4	2	0	4	4	0	4	0	0	0	0	0	0	0	0	0	0	0	8	2	0	0	0	0	10	0	6	0	0	0	0	0	2	0	0	0	0	0	0	0	0	2
ENSMUSG00000008140.18	0	2	0	0	0	0	0	0	0	0	0	0	0	0	0	0	22	2	4	0	0	0	0	0	8	0	2	0	0	0	0	0	4	0	0	0	0	0	0	0	0	0	0	0	0	0	0	0	0
ENSMUSG00000008333.12	0	0	0	0	0	0	0	0	0	0	2	0	0	0	0	0	0	0	0	0	8	0	2	0	0	0	0	6	0	6	2	2	0	0	0	0	0	0	0	0	0	0	0	0	0	0	0	0	0
ENSMUSG00000008348.9	2	0	0	0	0	0	0	0	0	0	0	0	0	0	0	2	2	0	0	0	0	0	0	0	0	0	0	0	0	0	0	0	0	0	6	0	0	0	0	0	0	0	0	0	0	0	0	0	0
ENSMUSG00000008384.8	0	0	0	0	0	0	0	0	0	0	0	0	0	0	0	0	0	0	0	0	0	0	0	0	0	0	2	0	0	0	0	0	4	0	0	0	0	0	0	0	0	0	0	0	0	0	0	0	0
ENSMUSG00000008393.9	4	4	4	8	0	2	0	0	0	0	4	0	6	0	0	4	6	0	2	0	12	12	2	2	0	0	2	0	0	12	2	10	0	0	0	2	0	0	0	4	0	0	0	2	0	0	0	0	4
ENSMUSG00000008429.8	10	6	2	38	4	6	0	4	2	6	8	12	12	22	2	8	4	0	2	0	44	18	48	2	0	0	12	4	4	12	8	4	12	6	0	10	0	0	4	20	0	8	0	8	2	8	2	6	0
ENSMUSG00000008489.18	0	0	2	0	0	0	0	4	0	6	6	4	2	0	2	0	0	0	0	0	0	0	4	0	4	0	2	0	0	6	2	0	2	2	2	0	0	0	0	0	0	0	0	0	2	0	0	2	2
ENSMUSG00000008668.15	0	0	0	0	0	0	0	0	0	0	2	2	2	0	0	0	0	0	0	0	4	0	0	2	28	0	0	0	0	2	0	2	2	2	0	2	0	6	0	0	2	0	0	0	0	0	0	4	0
ENSMUSG00000008682.13	2	4	0	0	0	0	0	0	0	2	0	0	0	2	0	0	0	2	2	0	0	0	0	0	2	0	12	2	2	0	0	0	2	0	2	0	0	0	0	0	0	0	0	0	0	0	0	6	0
ENSMUSG00000008683.16	2	2	6	12	2	2	0	2	4	2	0	8	2	0	0	0	6	0	0	0	10	14	2	0	0	0	2	2	0	0	0	0	0	0	0	4	0	0	0	10	4	8	0	0	0	0	2	0	0
ENSMUSG00000008690.15	0	0	0	0	0	0	0	0	0	0	2	4	6	0	0	2	0	0	0	0	0	0	2	0	0	0	8	0	0	0	0	0	0	0	0	0	0	0	0	2	0	0	0	0	0	0	0	0	0
ENSMUSG00000008859.8	2	0	0	0	0	2	0	0	0	0	0	0	0	2	2	6	0	0	0	0	2	8	2	0	0	0	8	0	0	0	2	0	0	0	0	0	0	2	0	2	0	0	0	0	0	0	0	0	0
ENSMUSG00000008892.12	8	0	0	4	0	0	0	4	4	0	2	4	0	2	0	0	0	0	2	0	16	6	4	0	0	0	6	0	4	2	0	2	4	10	0	0	0	0	0	8	8	2	0	8	0	4	0	0	0
ENSMUSG00000008958.14	0	2	2	4	0	0	0	6	2	0	2	6	2	0	2	0	0	0	2	0	6	8	2	0	2	0	2	4	0	14	2	0	0	0	2	0	0	0	0	2	2	2	0	0	2	0	0	6	6
ENSMUSG00000009013.5	120	36	40	20	4	2	0	14	14	8	40	16	46	4	12	4	20	26	16	2	96	58	28	4	28	0	46	8	4	10	2	2	12	2	18	8	2	4	0	40	10	20	0	2	2	4	0	14	4
ENSMUSG00000009035.15	2	2	2	4	4	2	0	0	0	0	2	0	6	12	0	2	8	2	4	2	18	0	10	0	0	2	36	0	0	2	0	0	0	2	0	4	0	2	2	0	0	0	4	0	0	0	0	4	0
ENSMUSG00000009073.16	4	0	0	0	0	0	0	4	0	0	2	6	4	2	0	0	4	2	4	0	12	4	22	0	0	6	10	2	0	12	0	2	4	0	0	8	2	0	0	4	0	2	0	0	0	0	0	0	4
ENSMUSG00000009076.10	0	0	0	22	0	0	0	0	0	0	0	0	0	2	0	0	0	0	0	0	0	0	0	0	0	0	0	0	0	0	0	0	0	0	0	0	0	0	0	0	0	4	0	0	0	0	0	2	0
ENSMUSG00000009090.17	4	14	12	4	0	0	0	4	0	2	0	4	2	0	0	0	2	0	0	0	6	2	4	2	6	4	4	0	0	2	0	2	0	0	0	0	4	0	0	6	2	4	0	4	0	4	0	8	0
ENSMUSG00000009092.5	8	2	2	8	0	4	0	0	0	4	0	2	4	0	0	2	2	2	0	0	6	2	0	2	0	0	6	0	0	2	4	2	0	0	0	8	0	0	2	0	2	0	0	0	4	0	2	8	2
ENSMUSG00000009112.4	0	0	2	2	0	0	0	0	0	0	0	2	0	8	0	0	2	0	0	2	8	4	2	0	0	0	24	2	4	14	0	2	6	0	0	0	0	0	0	4	8	2	0	0	0	0	0	0	0
ENSMUSG00000009291.13	2	0	6	0	0	0	0	0	0	0	0	2	2	2	0	0	0	0	0	2	4	2	6	0	0	0	16	0	2	0	0	0	0	0	2	0	0	4	0	2	6	0	2	0	0	0	0	0	0
ENSMUSG00000009293.17	4	6	2	0	2	4	0	2	0	0	8	0	10	0	0	2	2	0	0	0	8	0	2	0	2	0	4	0	6	2	4	0	0	0	0	0	0	2	0	0	0	0	0	0	0	0	0	0	0
ENSMUSG00000009470.17	4	0	4	4	0	0	0	4	0	4	4	12	2	0	0	0	0	0	0	0	2	2	0	0	0	0	0	0	0	6	0	0	0	0	0	0	0	0	2	8	6	2	0	4	0	0	0	0	2
ENSMUSG00000009545.14	2	0	0	0	0	0	0	4	4	0	4	4	10	2	0	0	0	0	0	0	4	0	4	0	0	0	0	0	0	0	0	0	0	0	2	0	0	0	0	0	0	0	0	0	0	0	0	0	0
ENSMUSG00000009549.14	2	4	2	2	0	0	0	0	0	0	0	0	0	0	2	10	0	0	0	4	0	0	0	0	0	0	14	2	0	4	6	10	4	0	30	2	0	0	0	2	2	0	0	2	0	0	0	0	0
ENSMUSG00000009563.16	0	0	0	0	0	0	0	0	0	0	0	0	0	0	0	2	0	0	0	0	0	0	0	2	10	0	0	0	0	0	0	0	0	0	0	2	0	0	0	0	0	0	0	0	0	0	0	0	0
ENSMUSG00000009566.12	10	12	2	10	2	0	0	14	0	14	10	32	16	16	4	2	22	0	4	0	42	12	18	2	2	10	30	6	6	4	8	16	10	2	6	2	0	0	0	30	4	4	0	6	8	2	0	14	16
ENSMUSG00000009640.11	0	0	0	0	0	0	0	4	0	0	0	2	0	0	0	0	0	0	0	0	20	2	0	0	0	0	2	0	0	0	0	0	8	2	2	0	0	0	0	0	0	0	0	0	0	0	0	2	0
ENSMUSG00000009647.13	0	0	4	0	0	0	0	4	0	2	0	2	0	4	0	2	4	0	2	0	8	2	0	6	0	0	0	0	0	0	0	0	0	2	2	0	0	0	0	2	2	0	0	0	0	0	0	0	0
ENSMUSG00000009733.9	0	2	12	0	0	0	0	0	0	0	4	0	0	0	0	0	4	0	34	0	4	2	0	0	0	0	2	0	0	0	0	0	0	0	0	0	0	4	0	0	0	0	0	0	0	0	0	2	0
ENSMUSG00000009741.15	2	0	0	14	2	4	0	0	0	2	0	2	0	10	8	0	2	2	28	0	8	0	4	18	4	8	8	0	2	2	0	0	2	0	2	0	2	0	0	0	0	4	0	0	2	0	0	0	0
ENSMUSG00000009863.14	2	0	0	0	0	0	0	2	4	0	0	2	0	2	4	4	0	0	0	0	6	0	8	0	0	2	4	2	6	0	0	0	0	0	0	0	0	0	0	6	0	12	0	0	0	0	0	0	0
ENSMUSG00000009894.15	0	2	0	2	2	0	0	0	0	0	24	8	2	4	8	4	4	2	2	0	44	6	12	0	2	0	4	2	10	0	4	6	0	0	2	0	0	0	2	0	0	0	0	0	0	0	2	0	0
ENSMUSG00000009905.5	0	0	0	0	0	0	0	0	0	0	0	2	0	8	4	2	0	0	0	0	14	2	6	0	0	0	2	0	0	0	0	0	2	2	18	0	0	2	0	0	0	0	0	0	0	0	0	6	0
ENSMUSG00000009927.9	0	8	0	0	0	0	0	0	0	0	0	0	0	2	0	0	0	0	0	0	0	0	0	0	0	0	0	2	0	2	0	0	0	0	0	0	0	0	0	0	0	0	0	0	0	0	0	0	0
ENSMUSG00000009995.17	0	0	0	0	0	0	0	0	0	0	0	0	0	4	0	0	0	0	0	0	4	0	0	0	0	0	12	0	0	0	0	0	0	0	0	0	0	0	0	0	0	0	0	0	0	0	0	0	0
ENSMUSG00000010047.12	0	0	0	0	0	0	0	6	0	0	0	0	0	6	8	0	0	4	0	0	2	0	0	0	8	0	4	2	0	0	0	0	4	0	0	0	0	0	0	0	0	0	0	0	0	0	0	2	0
ENSMUSG00000010057.8	0	4	0	0	0	2	0	2	0	0	0	0	0	0	0	0	0	0	0	0	0	0	2	2	4	0	2	0	0	0	0	0	2	0	0	0	0	0	0	0	2	0	0	0	0	0	0	4	2
ENSMUSG00000010067.13	2	0	0	0	0	2	0	6	2	0	0	2	0	0	0	0	0	2	0	0	0	2	2	0	0	0	0	0	0	0	0	2	0	2	2	0	0	0	0	2	0	0	0	0	0	0	0	0	6
ENSMUSG00000010110.17	6	0	6	8	2	0	0	2	2	0	2	0	0	2	30	2	6	0	0	2	16	4	4	2	6	2	14	0	0	8	0	2	0	0	2	2	8	6	0	4	0	2	2	0	2	0	0	2	0
ENSMUSG00000010205.11	0	0	0	0	0	0	0	0	0	0	0	0	0	0	0	0	0	0	0	0	0	0	0	0	0	0	0	0	0	0	0	0	0	0	0	0	0	0	0	0	0	0	0	0	0	0	0	0	0
ENSMUSG00000010277.7	4	0	0	0	0	0	0	4	0	0	0	0	0	2	0	0	0	0	0	0	4	2	0	0	0	0	2	0	6	2	0	2	0	0	0	0	0	0	0	0	6	2	0	0	0	0	0	2	0
ENSMUSG00000010376.15	0	0	0	0	0	0	0	0	0	0	0	0	2	0	0	2	0	0	2	0	2	2	0	0	0	0	2	2	0	0	0	0	0	0	0	2	2	2	0	0	0	0	0	0	0	0	0	0	0
ENSMUSG00000010406.12	14	2	6	0	4	0	0	0	0	2	0	4	0	0	0	0	8	0	28	0	4	2	2	0	0	0	2	0	0	0	0	0	0	4	6	0	0	0	0	0	2	0	0	0	0	0	0	0	0
ENSMUSG00000010453.12	0	2	0	0	0	0	0	0	0	0	0	0	0	0	2	4	0	0	0	0	8	0	4	0	0	0	4	0	0	0	2	0	0	0	0	6	2	0	0	0	0	0	0	0	0	0	0	0	0
ENSMUSG00000010517.7	18	4	14	4	0	2	2	6	0	0	16	8	0	0	0	12	48	2	4	0	14	0	4	2	6	2	18	0	0	2	0	2	0	2	0	2	0	10	2	6	0	8	0	18	0	34	0	2	6
ENSMUSG00000010538.14	0	0	0	0	0	0	0	0	2	0	0	0	0	2	0	0	0	0	0	0	0	0	0	2	2	0	0	0	0	0	0	0	0	0	0	0	0	0	0	0	0	2	0	0	0	0	0	0	0
ENSMUSG00000010592.9	90	40	58	40	12	2	0	16	4	6	8	18	0	20	4	12	12	14	20	4	32	28	36	8	12	6	98	8	24	48	12	10	4	2	4	2	0	0	4	30	12	16	2	8	2	14	2	16	16
ENSMUSG00000010607.8	4	2	12	0	0	0	0	0	0	2	2	4	0	0	0	0	0	0	10	0	4	2	2	6	8	2	4	0	4	2	0	2	4	0	0	2	0	0	2	4	2	6	0	2	2	0	0	4	4
ENSMUSG00000010609.15	6	0	2	4	0	2	0	12	4	4	0	4	0	0	0	0	0	0	0	0	2	2	0	0	4	2	0	0	0	18	0	22	0	2	6	0	0	0	0	4	2	0	0	0	2	2	2	0	0
ENSMUSG00000010796.11	6	8	0	2	4	0	0	0	0	0	4	10	0	0	0	0	2	4	4	0	0	4	0	0	0	0	0	0	0	2	0	0	0	0	0	2	0	0	0	0	0	0	0	0	0	0	0	0	0
ENSMUSG00000010911.12	2	0	0	4	2	0	0	0	0	0	0	0	0	0	4	0	0	2	2	0	0	0	0	0	0	0	0	0	0	0	0	0	0	0	0	0	0	0	0	0	0	0	0	0	0	0	0	0	0
ENSMUSG00000010914.10	2	0	0	2	0	0	0	12	4	0	0	4	0	0	0	0	0	0	0	0	2	2	8	2	0	0	4	0	2	0	0	0	0	4	0	2	0	0	0	6	2	0	0	4	0	0	0	4	0
ENSMUSG00000010936.11	2	4	0	0	0	0	0	4	0	4	0	0	0	2	2	4	4	32	2	0	4	2	0	2	0	0	6	0	0	0	0	4	0	0	4	2	0	0	0	6	2	0	0	6	2	2	0	0	0
ENSMUSG00000011096.17	0	6	0	0	0	0	0	10	2	4	10	2	2	2	0	0	0	0	0	0	8	8	4	0	2	0	10	0	0	10	0	2	0	0	0	0	0	2	0	6	2	0	2	2	16	0	0	0	0
ENSMUSG00000011114.18	4	0	2	2	0	0	0	6	0	2	2	0	0	2	0	0	0	0	0	0	6	0	4	0	2	2	6	0	0	2	0	0	0	0	0	0	0	0	0	0	0	0	0	0	0	0	0	0	0
ENSMUSG00000011179.8	18	4	2	2	2	0	0	2	0	2	12	2	6	2	0	4	12	4	14	0	38	46	28	0	0	0	12	4	6	8	0	4	2	4	4	6	6	6	0	18	4	20	0	10	0	14	0	2	2
ENSMUSG00000011257.19	2	0	0	0	0	0	0	0	0	0	0	0	0	0	2	2	2	0	0	0	2	4	2	2	0	0	2	0	0	0	0	0	2	2	2	0	0	0	0	0	2	2	0	0	0	0	0	4	0
ENSMUSG00000011267.8	2	0	0	0	0	0	0	0	0	2	0	0	0	0	0	0	0	0	0	0	4	2	12	0	2	0	2	0	0	4	0	0	2	0	8	4	0	0	0	2	0	0	0	0	0	0	0	2	0
ENSMUSG00000011589.9	6	8	2	0	0	0	0	0	0	2	0	2	0	2	0	0	0	0	0	0	6	10	2	0	0	0	4	0	0	0	0	0	0	0	0	0	0	0	0	8	0	0	0	6	0	0	0	0	0
ENSMUSG00000011632.7	0	2	4	0	4	2	0	2	0	0	0	4	0	6	2	0	0	0	0	0	0	0	0	0	0	0	8	0	0	4	0	2	0	0	0	0	0	0	0	2	0	0	0	0	0	0	0	4	0
ENSMUSG00000011831.16	0	0	0	0	0	0	0	0	0	2	0	0	0	0	0	0	0	0	0	0	0	0	0	0	2	0	2	2	0	0	0	0	0	0	0	0	0	0	0	0	0	0	0	2	0	0	0	0	0
ENSMUSG00000011877.13	2	0	4	0	0	0	0	0	0	0	0	0	0	0	2	0	2	0	0	0	0	0	2	0	0	0	2	0	0	0	0	0	2	0	4	0	0	2	0	2	0	0	0	0	2	0	0	0	0
ENSMUSG00000011884.13	2	2	0	0	0	0	0	4	0	0	2	2	4	2	0	0	0	0	2	0	6	0	4	2	0	0	12	2	0	2	2	0	2	0	2	2	6	2	0	2	2	0	2	6	0	0	0	2	4
ENSMUSG00000012114.17	10	4	2	4	0	0	0	0	0	0	2	6	8	2	2	0	0	0	0	0	32	0	4	0	2	0	16	4	0	2	0	0	0	0	0	0	0	0	0	4	0	2	0	6	4	6	0	2	2
ENSMUSG00000012296.16	10	2	4	0	0	0	0	0	0	0	0	0	0	2	4	0	0	0	0	2	2	0	0	0	0	0	6	0	0	0	0	0	0	0	0	0	0	0	0	0	0	2	0	0	0	0	0	2	0
ENSMUSG00000012350.15	2	2	0	2	10	0	0	2	4	2	0	0	0	4	0	0	2	0	0	0	8	14	6	4	0	0	0	0	0	0	0	2	0	4	0	0	0	0	0	2	0	10	0	0	0	0	0	0	0
ENSMUSG00000012405.16	0	0	0	4	0	0	0	0	0	0	2	6	0	0	0	2	2	0	0	0	4	0	0	2	0	0	8	0	0	0	0	0	0	0	0	0	0	0	2	12	4	2	0	0	0	0	0	20	0
ENSMUSG00000012483.4	2	2	6	2	0	0	0	2	2	2	0	0	0	0	0	0	4	0	0	0	0	2	0	0	0	0	2	2	0	4	0	0	0	0	2	0	0	0	0	10	2	4	0	0	0	0	0	2	2
ENSMUSG00000012848.15	0	0	0	0	0	2	0	0	0	0	2	0	2	2	2	0	2	0	0	0	8	4	2	4	0	0	0	4	0	4	2	2	0	0	0	2	0	4	0	2	0	0	0	0	0	2	0	0	0
ENSMUSG00000013155.10	0	0	0	0	0	0	0	0	0	0	0	0	0	0	0	0	0	0	0	0	0	0	0	0	0	0	0	0	0	0	0	0	0	0	0	0	0	0	0	0	0	0	0	4	2	0	0	0	0
ENSMUSG00000013160.7	6	2	14	4	8	8	0	2	2	0	0	4	0	4	2	2	0	0	0	0	20	0	4	0	6	6	26	2	2	4	0	0	0	4	0	4	2	0	0	18	2	6	0	0	2	12	0	0	0
ENSMUSG00000013495.15	0	6	0	2	0	0	0	4	2	0	0	0	0	0	0	0	0	0	0	0	16	2	2	0	0	0	0	0	0	4	2	4	0	0	0	0	0	0	0	0	0	0	0	0	0	0	0	0	0
ENSMUSG00000013593.12	2	2	4	0	0	0	0	0	0	0	0	8	4	4	0	0	0	0	2	0	4	0	0	0	0	0	14	2	0	6	4	2	0	0	0	6	2	4	0	14	0	0	0	4	0	0	0	6	6
ENSMUSG00000013622.15	0	0	0	2	0	0	0	0	0	0	0	0	0	0	0	0	0	0	0	0	2	0	0	0	0	0	0	0	0	0	0	0	0	0	0	0	0	0	0	0	0	0	0	0	0	0	0	0	0
ENSMUSG00000013662.6	0	6	0	0	0	0	2	2	2	0	2	2	2	0	0	0	2	0	2	0	4	2	2	0	0	0	2	0	6	6	0	0	0	0	0	0	0	0	0	2	2	0	0	0	0	0	0	0	4
ENSMUSG00000013701.13	4	4	2	0	2	0	0	0	4	0	4	0	2	4	2	2	2	0	0	0	12	4	8	0	0	0	8	0	6	2	0	0	4	2	4	2	2	0	0	4	0	2	0	2	0	0	0	6	2
ENSMUSG00000013736.16	10	2	10	4	2	0	2	0	0	0	0	0	0	2	2	2	0	2	0	0	8	10	4	10	4	2	0	0	0	0	0	0	4	0	0	0	0	0	2	0	0	2	0	0	0	0	0	8	4
ENSMUSG00000013822.7	42	12	2	14	6	16	2	8	4	2	14	10	0	2	2	4	30	0	4	0	10	12	12	0	2	0	2	0	2	50	0	4	4	0	2	6	0	20	0	22	4	6	0	2	2	0	0	4	2
ENSMUSG00000013858.14	4	2	0	0	2	2	2	2	0	0	0	0	0	2	0	6	0	2	0	0	2	0	4	0	0	0	2	2	4	0	0	0	0	2	0	0	0	2	0	2	2	0	0	0	2	0	0	2	0
ENSMUSG00000013878.18	2	2	2	2	0	4	0	0	0	0	0	0	0	0	0	0	0	0	0	0	12	0	2	4	52	2	4	0	0	2	0	0	0	0	0	0	0	0	0	0	0	0	0	0	0	0	0	0	0
ENSMUSG00000013973.12	16	6	6	0	0	0	0	0	2	2	2	0	0	4	0	0	2	0	2	0	0	0	0	0	0	0	4	0	0	0	0	0	0	0	0	0	0	0	0	6	0	0	0	0	0	0	0	0	6
ENSMUSG00000014074.17	2	0	0	4	2	0	0	2	2	0	4	0	2	0	0	0	4	0	0	0	10	6	14	0	0	0	2	2	0	6	4	6	0	0	0	0	0	0	0	2	0	2	0	0	0	0	0	0	2
ENSMUSG00000014077.13	32	0	2	6	12	6	0	0	0	0	4	4	0	8	0	4	6	2	0	0	8	2	12	6	0	0	6	0	0	8	12	14	46	4	2	0	0	2	0	0	8	2	0	2	0	0	0	6	4
ENSMUSG00000014177.10	2	0	0	4	0	0	0	0	0	0	4	2	4	2	4	14	2	2	0	0	4	0	0	2	0	0	2	0	0	2	0	0	0	0	0	0	0	0	0	2	0	2	0	0	0	0	0	0	2
ENSMUSG00000014195.16	0	0	6	0	0	0	0	0	0	2	0	2	0	0	0	0	2	0	0	0	0	0	0	0	0	0	0	0	0	0	0	0	0	0	0	0	0	0	0	0	0	0	0	0	0	0	0	0	0
ENSMUSG00000014232.14	0	0	0	0	0	0	0	0	0	0	0	0	0	0	0	0	0	0	0	0	0	0	0	0	0	0	0	0	0	0	0	0	0	0	0	0	0	0	0	0	0	0	0	0	0	0	0	0	0
ENSMUSG00000014243.5	0	2	0	0	0	0	0	0	0	0	2	4	2	0	0	0	0	2	0	0	0	0	0	0	0	0	0	0	0	0	0	0	6	0	0	0	0	0	0	0	0	0	0	0	0	0	0	0	0
ENSMUSG00000014294.4	10	16	10	16	10	0	0	8	10	0	6	6	2	0	2	2	24	14	4	6	22	14	6	10	8	10	58	6	12	6	4	26	4	2	12	4	0	14	2	8	0	4	2	4	2	10	0	14	2
ENSMUSG00000014301.13	0	0	0	0	2	0	0	0	0	0	0	0	0	0	0	0	0	0	0	0	0	0	0	0	0	0	0	2	0	0	0	0	0	0	0	0	0	0	0	0	0	0	0	0	0	0	0	0	0
ENSMUSG00000014313.15	8	12	2	4	0	0	0	4	0	2	4	10	2	18	4	0	6	2	6	0	24	2	18	2	10	0	20	8	14	4	0	10	2	12	42	0	0	0	2	2	4	2	2	0	0	0	0	0	0
ENSMUSG00000014349.7	6	0	0	4	2	4	0	4	0	0	0	0	0	0	0	0	6	0	2	0	6	0	0	4	0	2	4	4	2	0	0	0	4	0	2	0	2	2	0	8	0	38	0	4	2	2	0	2	0
ENSMUSG00000014355.10	0	0	0	2	6	2	0	0	2	2	0	0	0	4	0	0	16	2	0	0	14	14	10	0	0	0	6	2	0	0	0	2	0	0	0	0	0	0	0	2	6	4	0	0	0	0	0	4	0
ENSMUSG00000014402.15	2	0	0	4	0	0	0	2	0	0	0	2	4	2	0	0	2	6	0	0	16	2	8	4	2	2	2	0	0	0	0	0	0	0	0	0	0	0	0	2	0	2	0	2	2	0	0	0	0
ENSMUSG00000014426.9	4	2	4	0	0	0	0	0	0	0	2	4	0	2	0	2	8	0	0	2	4	8	8	0	2	0	10	2	0	18	0	2	2	0	6	0	0	0	0	6	2	2	0	4	12	0	0	4	10
ENSMUSG00000014470.4	6	0	0	26	2	2	0	4	0	0	2	4	4	8	4	4	0	2	0	0	8	0	4	0	0	0	0	0	0	0	0	0	0	0	0	0	0	0	0	12	2	10	0	0	2	0	0	2	0
ENSMUSG00000014503.15	14	20	4	4	6	0	0	0	0	4	14	12	12	6	0	4	6	0	8	0	16	14	10	0	6	6	12	20	6	2	2	6	4	4	6	2	0	4	0	16	10	16	0	6	14	0	0	6	8
ENSMUSG00000014551.8	4	2	0	4	2	4	0	0	0	6	0	2	0	0	0	2	8	0	4	0	20	0	12	2	0	2	6	0	0	0	0	4	0	0	0	4	0	2	0	30	4	50	0	0	0	0	0	0	4
ENSMUSG00000014554.13	0	4	0	0	0	0	0	0	0	0	0	4	0	0	0	0	0	0	0	0	2	0	0	4	0	6	0	0	0	2	4	2	2	4	0	0	0	0	0	0	2	0	0	0	0	0	0	4	6
ENSMUSG00000014592.21	0	2	2	0	2	0	0	0	0	0	0	2	2	0	0	2	0	0	0	0	6	8	0	2	0	2	4	0	2	0	0	0	0	0	0	4	0	0	0	0	0	0	0	6	4	0	0	0	0
ENSMUSG00000014599.10	0	2	0	10	4	8	0	8	0	0	2	0	20	12	8	0	2	2	0	0	0	2	0	0	0	0	12	2	0	4	2	0	2	0	0	0	0	0	0	10	4	2	0	2	0	6	0	12	0
ENSMUSG00000014601.13	0	6	6	0	2	0	0	2	0	0	0	4	0	4	0	0	0	0	0	2	2	2	0	0	0	0	0	0	0	0	0	0	0	0	2	0	0	0	0	6	2	0	0	0	0	0	0	0	0
ENSMUSG00000014606.14	2	0	4	0	0	0	0	0	0	0	8	0	2	0	0	0	2	0	2	0	4	0	2	2	0	2	0	0	0	0	0	0	0	0	0	0	0	0	0	2	0	2	0	0	0	0	0	0	0
ENSMUSG00000014633.15	0	0	0	2	2	8	0	0	0	0	0	8	0	14	0	2	0	0	0	0	4	2	0	2	4	0	14	2	0	0	0	0	0	0	0	2	0	0	0	6	0	0	2	0	0	0	0	6	2
ENSMUSG00000014668.15	0	0	0	0	0	0	0	2	0	0	0	0	0	4	0	2	0	0	0	0	0	2	0	0	0	0	4	0	2	0	0	0	0	2	2	0	0	0	0	2	0	0	0	0	0	0	0	0	0
ENSMUSG00000014748.13	2	0	0	0	0	0	0	0	0	0	2	0	0	2	0	0	0	0	0	0	2	2	0	0	0	0	2	22	0	0	0	0	0	0	0	0	0	0	0	0	0	0	0	0	0	0	0	0	0
ENSMUSG00000014767.17	2	10	2	0	0	0	0	2	0	0	4	6	6	12	12	22	0	0	0	0	14	6	4	0	8	4	18	0	0	2	0	0	0	0	0	0	0	0	0	10	10	10	0	2	2	2	2	4	6
ENSMUSG00000014769.10	4	4	2	0	0	2	0	0	0	0	2	0	0	4	0	0	4	0	0	0	0	0	4	0	2	0	6	4	2	0	6	0	0	0	0	8	0	2	0	6	0	0	2	0	0	2	0	0	0
ENSMUSG00000014771.13	0	0	0	0	0	0	0	0	0	0	0	0	0	0	0	0	0	0	0	0	0	0	0	0	0	0	0	0	0	0	0	0	0	0	0	0	0	0	0	0	0	0	0	0	0	0	0	0	0
ENSMUSG00000014859.9	10	0	0	0	0	0	0	4	6	0	4	2	0	0	0	2	2	0	0	0	10	6	12	0	4	0	14	2	4	2	2	4	4	0	0	0	0	2	0	0	0	0	2	0	0	0	0	10	0
ENSMUSG00000014867.9	32	30	34	36	18	38	4	12	24	22	24	40	22	52	14	14	18	10	12	4	108	46	70	6	18	26	154	36	28	12	6	2	20	18	48	24	4	10	0	50	16	46	4	54	16	10	2	26	42
ENSMUSG00000014907.10	0	0	0	0	0	0	0	0	0	0	0	4	0	0	0	10	0	0	0	0	6	2	10	0	0	0	0	0	0	0	0	0	0	0	0	0	0	0	0	2	0	0	0	4	2	0	0	0	0
ENSMUSG00000014959.12	6	4	2	8	2	0	0	0	0	0	2	0	2	0	0	0	0	0	0	0	2	4	4	0	0	0	2	0	0	0	0	0	0	0	0	0	0	2	0	0	0	0	0	0	0	0	0	0	0
ENSMUSG00000015002.18	2	0	34	0	2	0	6	0	4	0	0	0	0	2	0	4	28	2	2	0	22	10	4	2	0	2	4	0	0	4	2	6	2	0	0	4	0	0	0	2	0	2	0	2	0	68	0	4	0
ENSMUSG00000015013.9	0	0	0	2	2	0	0	0	0	0	8	0	0	0	0	0	0	0	0	0	0	0	0	0	0	0	0	8	2	0	0	0	2	0	0	0	0	0	0	0	0	0	0	0	0	0	0	6	0
ENSMUSG00000015023.7	8	2	4	6	2	0	0	8	0	8	4	30	8	8	0	4	16	20	8	0	24	12	16	4	6	4	20	0	6	8	0	2	4	0	8	4	0	2	0	18	6	6	0	2	16	28	2	4	6
ENSMUSG00000015092.9	0	0	0	0	12	2	0	0	0	0	2	16	0	0	0	0	0	0	0	0	4	2	8	0	0	2	12	0	0	0	0	0	0	0	0	0	0	0	0	0	0	0	0	0	2	2	0	10	0
ENSMUSG00000015120.15	14	10	22	78	12	6	2	14	2	8	2	6	10	16	6	12	4	6	8	2	26	8	10	10	0	2	44	18	6	14	4	10	10	6	6	10	0	2	0	10	0	10	0	0	0	0	0	2	8
ENSMUSG00000015126.9	0	2	0	0	0	0	0	14	0	0	0	0	0	0	0	4	0	0	0	0	0	0	0	0	0	0	0	0	0	0	0	0	0	2	0	0	0	0	0	0	0	0	0	0	0	0	0	0	0
ENSMUSG00000015143.15	0	0	2	2	2	0	0	0	0	0	0	0	0	0	0	0	0	0	0	0	2	0	0	0	0	0	0	0	0	2	0	4	0	0	0	2	0	0	0	0	0	0	0	0	0	0	0	0	0
ENSMUSG00000015165.16	2	2	4	0	0	0	0	0	0	0	0	0	0	6	2	2	0	0	0	0	16	4	30	0	0	2	0	0	2	0	0	0	0	0	0	0	0	0	0	0	0	0	0	0	0	0	0	0	0
ENSMUSG00000015217.11	0	0	0	0	0	0	0	0	0	0	6	0	0	0	0	0	4	0	0	0	4	12	0	0	2	0	2	0	0	0	0	0	0	0	4	0	2	0	0	4	0	2	0	0	0	0	0	0	0
ENSMUSG00000015290.15	0	2	0	0	0	0	0	4	0	0	0	0	0	0	0	0	0	0	2	0	4	2	4	0	0	2	6	0	2	0	0	0	4	0	0	6	0	0	0	2	0	2	0	0	0	0	0	0	2
ENSMUSG00000015305.6	0	0	0	0	0	0	0	0	0	0	0	2	0	2	4	0	0	0	0	0	0	0	2	2	0	0	4	4	0	0	0	0	0	0	2	0	0	0	0	0	0	0	0	0	0	0	0	0	4
ENSMUSG00000015335.16	0	0	0	0	0	0	0	0	0	0	0	0	0	2	0	0	8	0	26	0	0	2	0	2	0	0	0	0	0	0	0	0	0	0	0	0	0	0	0	0	0	0	0	0	0	0	0	0	0
ENSMUSG00000015337.5	6	90	2	0	0	0	0	0	2	0	0	0	2	0	2	0	0	0	0	0	0	2	0	2	0	0	0	2	0	0	0	0	2	0	54	0	0	0	0	0	0	0	0	0	0	0	0	0	0
ENSMUSG00000015341.17	0	0	0	0	0	0	0	2	0	0	0	0	0	0	4	0	0	0	0	0	0	0	0	0	0	0	0	0	0	0	0	0	0	0	0	0	0	0	0	2	0	0	0	0	0	0	0	0	0
ENSMUSG00000015461.15	0	0	0	0	0	0	0	0	0	4	0	0	0	16	0	0	0	0	0	0	2	0	2	0	0	0	0	0	0	0	0	0	2	0	0	0	0	0	0	16	6	66	0	2	0	0	0	0	0
ENSMUSG00000015474.16	0	0	0	0	0	0	0	0	0	2	2	0	0	0	0	0	0	0	0	0	0	0	0	0	0	2	0	0	0	0	0	0	2	0	0	0	0	2	0	0	2	0	0	2	0	0	0	0	0
ENSMUSG00000015478.13	0	0	0	0	0	0	0	8	2	2	0	0	0	2	0	2	0	0	0	0	0	0	0	0	0	0	8	0	2	0	0	2	0	0	0	0	0	0	0	0	2	0	0	0	0	0	0	0	0
ENSMUSG00000015488.14	18	0	0	0	0	0	0	0	0	0	0	0	2	0	0	0	0	0	0	0	0	0	0	0	0	0	0	0	0	0	0	0	2	0	4	0	0	0	0	2	0	2	0	0	0	0	0	0	0
ENSMUSG00000015522.18	0	0	0	0	0	0	0	0	0	0	0	0	4	0	0	2	2	10	4	0	0	0	2	0	0	0	4	0	0	2	0	0	0	2	0	0	0	0	0	0	0	0	0	2	0	0	0	0	0
ENSMUSG00000015536.14	0	0	0	0	0	0	0	0	0	0	0	0	0	0	0	0	0	0	0	0	2	0	2	0	0	0	2	0	2	0	0	0	2	0	0	0	0	0	0	0	6	0	0	0	0	0	0	0	0
ENSMUSG00000015542.17	0	0	0	0	0	0	0	0	0	0	0	0	0	2	0	0	0	0	0	0	12	2	2	0	0	0	2	0	0	0	0	0	0	0	0	0	0	0	0	0	0	0	0	0	0	0	4	0	0
ENSMUSG00000015575.15	2	4	2	2	2	0	0	0	0	0	0	0	0	0	0	0	10	0	22	0	2	0	0	0	0	0	2	4	4	0	0	0	0	4	0	0	0	0	0	0	0	0	0	0	0	0	0	0	0
ENSMUSG00000015605.6	4	2	0	4	2	0	0	0	2	2	2	2	2	6	2	36	2	8	0	0	10	0	4	12	0	0	2	0	0	4	0	0	0	0	0	6	2	0	0	0	0	4	0	4	2	0	0	6	0
ENSMUSG00000015653.13	16	0	0	4	0	0	0	0	0	10	2	0	0	2	0	0	2	0	0	0	14	0	12	2	0	2	10	0	0	2	0	0	0	0	0	2	0	0	0	6	2	0	0	0	0	0	2	2	0
ENSMUSG00000015656.17	10	4	16	8	2	4	0	4	0	4	8	2	2	2	4	2	24	0	4	0	14	2	4	2	8	0	20	2	6	8	4	6	4	8	6	4	0	0	0	8	2	6	0	0	0	0	0	0	2
ENSMUSG00000015668.13	0	0	0	0	0	0	0	0	0	0	0	0	0	0	0	0	0	0	0	0	0	0	0	0	0	0	0	0	0	0	0	0	0	0	0	0	0	0	0	0	0	0	0	0	0	0	0	0	0
ENSMUSG00000015671.11	2	4	2	0	0	0	0	0	0	0	0	2	0	4	2	6	0	0	0	0	14	12	4	0	6	0	4	6	0	10	6	0	0	0	0	10	0	2	0	4	6	6	0	0	0	0	0	4	2
ENSMUSG00000015672.4	2	8	2	4	0	2	0	2	0	0	8	0	0	2	10	2	0	0	0	0	12	10	4	2	2	10	22	0	4	26	2	2	6	2	0	2	0	2	0	0	0	0	2	0	0	0	0	8	0
ENSMUSG00000015697.14	0	6	0	0	2	0	0	0	0	2	0	0	4	2	0	0	4	0	0	0	4	6	4	0	0	0	4	2	2	0	0	0	0	0	2	0	0	2	0	2	0	0	2	0	0	0	0	0	4
ENSMUSG00000015711.8	0	0	0	2	0	0	0	16	0	0	4	0	2	0	4	4	4	0	0	0	8	2	0	6	0	0	0	0	0	0	0	0	2	0	4	0	0	0	2	14	2	2	0	0	0	0	0	0	0
ENSMUSG00000015714.11	6	0	0	0	2	2	0	0	0	0	2	0	0	0	0	0	0	0	0	0	2	0	2	0	0	0	0	0	0	2	0	0	0	0	0	0	0	0	0	0	0	0	0	0	0	0	0	0	0
ENSMUSG00000015721.18	4	10	2	6	2	0	0	4	4	0	10	20	6	4	0	4	6	0	0	0	6	12	8	2	4	0	14	2	2	4	2	26	0	0	6	0	0	2	0	10	4	0	0	0	0	0	0	2	6
ENSMUSG00000015733.13	0	0	0	2	0	0	0	0	0	0	0	2	0	0	0	0	0	0	0	0	2	2	6	0	4	0	2	0	0	2	0	0	0	0	2	2	0	6	0	0	0	0	0	0	0	0	0	0	2
ENSMUSG00000015745.9	0	0	0	0	0	0	0	26	2	2	0	0	0	0	0	2	2	0	0	0	0	0	0	0	0	0	0	0	0	0	2	0	0	0	0	0	0	0	0	0	0	0	0	0	0	0	0	0	0
ENSMUSG00000015748.13	0	0	0	0	0	0	0	0	0	0	0	6	0	0	0	0	2	4	0	0	2	0	0	0	0	0	12	0	0	0	0	0	0	0	0	0	0	0	0	16	0	0	2	0	0	0	0	2	0
ENSMUSG00000015750.15	8	2	4	0	0	0	0	0	0	0	2	4	2	0	0	2	14	0	4	0	2	6	8	0	0	0	10	2	2	4	0	0	0	0	0	2	0	0	0	0	2	2	0	0	0	2	0	0	0
ENSMUSG00000015759.11	0	0	0	2	0	0	0	0	0	0	0	0	0	0	0	0	0	0	0	0	0	0	0	0	0	0	0	0	0	0	0	0	0	0	0	0	0	0	0	2	0	0	0	0	0	0	0	0	0
ENSMUSG00000015766.14	2	6	4	0	0	0	2	0	0	2	0	0	10	0	0	0	0	0	0	0	14	4	6	14	0	2	6	2	0	2	6	2	0	0	0	0	0	0	0	2	0	6	2	0	0	0	0	0	0
ENSMUSG00000015776.12	14	16	0	4	0	2	0	2	2	2	8	6	2	8	0	6	4	2	8	0	14	8	0	0	2	2	8	0	2	4	2	0	4	2	4	4	0	0	0	0	4	8	2	4	2	0	0	8	10
ENSMUSG00000015804.14	24	92	38	18	4	8	0	8	10	8	8	22	8	10	42	6	12	28	2	0	88	12	12	4	6	10	18	4	2	12	2	8	2	0	2	36	4	4	2	24	6	8	0	4	0	6	2	12	10
ENSMUSG00000015806.12	0	0	0	0	0	0	0	0	0	0	0	0	0	0	0	0	0	0	0	0	0	0	0	0	0	0	0	0	0	0	0	0	0	0	0	0	0	0	0	0	0	0	0	0	0	0	0	0	0
ENSMUSG00000015812.8	0	0	0	0	0	0	0	8	2	0	0	0	0	0	0	0	0	0	0	0	0	0	0	0	0	0	0	0	6	2	0	0	0	0	0	0	0	0	0	0	2	0	0	0	0	0	0	2	0
ENSMUSG00000015869.16	0	4	0	0	0	0	0	0	0	0	0	0	0	0	2	0	0	0	18	4	2	6	26	0	0	8	32	0	2	2	6	0	0	0	0	2	0	0	0	4	0	2	2	6	0	32	0	0	4
ENSMUSG00000015880.13	0	0	0	2	0	0	0	0	0	2	8	2	10	2	6	0	0	0	2	0	4	2	4	0	0	0	4	2	0	0	0	0	4	0	0	6	2	6	0	2	0	10	2	0	0	2	0	0	0
ENSMUSG00000015932.8	8	6	6	0	0	0	0	0	2	0	2	6	2	0	0	4	0	0	0	0	0	0	2	2	0	2	0	2	4	2	0	0	0	0	0	0	0	0	0	0	0	2	0	0	0	0	0	4	16
ENSMUSG00000015937.15	2	0	0	2	0	0	0	0	0	0	4	0	0	0	0	0	0	0	0	0	2	0	8	0	2	0	0	0	0	0	0	0	0	0	0	0	0	0	0	0	0	2	0	0	0	0	0	0	2
ENSMUSG00000015943.11	0	0	0	0	0	0	0	0	0	0	0	2	0	2	0	0	2	0	0	0	4	4	0	0	0	0	0	0	0	0	0	0	0	0	0	0	0	0	0	2	0	0	0	0	0	0	0	0	0
ENSMUSG00000015961.8	24	4	4	28	2	2	0	6	0	0	10	10	4	6	10	4	12	6	4	0	62	10	16	0	2	0	8	2	10	0	0	6	4	8	2	0	4	8	0	2	0	0	0	4	0	2	0	2	6
ENSMUSG00000015970.19	4	10	0	4	0	2	0	0	0	0	4	4	4	0	4	2	4	0	6	0	16	12	14	0	4	2	10	6	8	0	0	0	6	2	10	0	0	0	0	4	8	18	2	4	0	0	0	6	8
ENSMUSG00000015971.5	8	4	2	2	0	0	0	2	2	2	6	2	2	2	0	0	4	10	4	2	24	16	4	6	0	0	32	12	18	2	2	0	2	2	4	2	2	0	0	6	4	38	2	12	2	4	2	0	2
ENSMUSG00000015981.12	0	0	0	0	2	0	0	0	0	2	4	2	0	0	0	0	0	0	0	0	0	0	8	0	0	0	0	0	0	0	0	0	0	0	0	2	0	10	0	0	0	2	0	0	0	0	0	0	0
ENSMUSG00000015994.10	6	0	6	0	0	0	0	0	6	0	2	2	2	0	2	0	2	0	0	0	8	0	0	0	0	2	10	0	2	0	2	0	0	0	0	4	0	2	0	0	2	0	0	0	0	0	0	0	0
ENSMUSG00000016028.11	0	0	0	0	0	0	0	2	0	2	2	0	0	2	4	0	0	0	0	0	102	50	70	0	0	0	4	2	2	0	0	4	0	0	4	0	0	0	0	2	4	10	0	2	0	0	4	0	0
ENSMUSG00000016128.14	6	4	0	4	0	0	0	6	0	8	4	4	8	2	2	2	8	2	0	0	6	2	4	8	0	0	6	2	0	2	2	2	2	0	0	10	0	2	0	2	0	0	0	0	0	0	0	2	4
ENSMUSG00000016252.7	14	6	6	4	2	0	0	6	8	6	12	6	0	20	0	14	2	4	4	0	14	14	16	2	6	2	20	2	4	10	0	12	2	4	2	4	2	0	0	2	4	6	0	0	0	0	0	20	10
ENSMUSG00000016308.12	12	8	20	4	4	2	4	18	8	2	12	20	14	26	2	8	14	6	62	0	100	16	12	6	6	14	36	16	0	24	0	4	6	4	2	4	2	6	2	32	18	16	0	14	4	0	0	20	14
ENSMUSG00000016319.3	4	8	0	12	2	2	0	0	0	2	0	0	0	0	4	0	2	2	4	0	6	2	8	0	0	0	2	0	2	2	0	0	0	0	2	0	0	0	0	6	2	0	0	0	0	0	0	2	2
ENSMUSG00000016344.14	4	0	0	0	0	0	0	0	0	0	0	0	2	0	0	0	0	0	0	0	2	6	4	0	0	0	6	0	0	2	0	0	0	0	0	0	0	0	2	0	0	0	0	0	0	0	0	0	0
ENSMUSG00000016427.7	2	10	0	2	0	0	0	0	0	0	12	2	2	4	0	6	8	10	0	0	0	2	0	2	0	6	6	0	2	0	2	0	0	6	2	0	0	0	2	10	2	2	0	0	0	0	0	0	0
ENSMUSG00000016503.18	0	0	0	0	0	0	0	20	0	2	2	0	0	0	0	0	2	0	2	0	2	0	2	0	0	0	0	6	2	0	0	0	0	0	2	4	0	0	0	4	2	0	2	0	0	0	0	0	0
ENSMUSG00000016510.11	2	48	2	0	0	0	0	8	0	0	0	2	2	0	0	0	0	0	0	0	0	0	0	0	0	0	2	0	0	0	0	0	0	0	2	0	0	0	0	0	0	6	0	0	0	0	0	6	0
ENSMUSG00000016520.7	6	8	0	2	0	0	0	2	0	2	0	4	10	0	0	2	8	0	0	0	8	2	20	4	0	4	12	0	0	6	0	0	4	0	0	2	2	0	2	8	2	0	2	2	12	2	0	2	0
ENSMUSG00000016552.13	2	2	2	0	0	2	0	10	0	4	0	4	0	2	0	0	2	2	0	0	8	0	8	2	0	0	14	0	2	0	0	0	0	0	8	0	0	0	0	0	2	0	0	0	0	0	0	0	0
ENSMUSG00000016554.9	4	2	2	0	0	0	0	0	0	0	4	2	2	0	0	0	0	0	0	0	2	2	4	2	4	0	2	2	0	2	0	0	0	0	0	6	2	2	0	0	0	0	0	0	0	0	0	2	0
ENSMUSG00000016559.14	10	16	8	30	8	2	0	2	6	4	2	4	8	22	4	2	8	0	10	2	58	20	20	6	2	4	98	6	4	14	2	10	6	2	20	6	0	0	2	12	8	14	6	2	0	0	2	14	2
ENSMUSG00000016619.10	14	14	0	0	0	0	0	6	2	0	2	2	0	2	8	6	6	0	4	0	18	104	46	6	0	32	6	2	0	0	4	6	4	2	4	0	0	0	0	0	2	2	0	6	2	10	0	0	2
ENSMUSG00000016626.10	32	38	0	46	2	16	2	10	0	2	12	10	16	8	4	4	4	8	4	2	36	20	44	8	6	6	36	8	0	24	20	10	6	2	12	6	0	2	0	16	8	14	2	2	0	0	0	4	10
ENSMUSG00000016664.16	6	2	4	2	0	0	0	6	2	0	4	18	4	6	0	6	10	2	0	0	16	4	22	0	0	0	10	4	2	8	0	16	0	4	2	2	0	0	0	14	4	2	0	2	0	2	0	2	0
ENSMUSG00000016833.14	0	0	0	0	0	0	0	0	0	0	0	0	0	0	0	0	0	0	0	0	0	0	0	0	0	0	0	0	0	0	0	0	0	0	0	0	0	0	0	0	0	0	0	0	0	0	0	0	0
ENSMUSG00000016921.14	0	0	2	0	2	0	0	0	0	0	0	0	0	4	0	2	0	0	0	0	8	2	2	0	0	0	2	0	0	0	0	0	2	2	0	0	0	0	0	0	6	2	0	0	0	2	0	0	2
ENSMUSG00000016933.17	0	0	0	0	0	0	0	0	0	0	0	0	0	0	0	2	0	0	2	0	0	2	2	0	0	0	6	2	4	0	4	0	0	0	0	0	0	0	0	0	4	2	0	0	0	0	0	0	0
ENSMUSG00000016946.6	8	2	0	2	4	0	0	0	0	0	0	0	0	4	0	0	0	0	0	0	0	0	0	0	0	0	4	8	2	0	2	0	0	0	2	0	0	2	0	4	2	2	0	0	0	0	0	2	2
ENSMUSG00000016984.7	0	0	0	0	0	0	0	0	2	2	2	0	0	0	0	0	2	0	0	0	2	6	2	0	0	0	6	0	2	0	0	0	4	0	2	2	0	0	0	0	0	0	0	0	0	0	0	14	0
ENSMUSG00000017221.14	8	4	8	0	0	0	0	2	6	0	0	4	0	22	0	2	6	8	10	0	6	2	8	0	4	4	12	6	4	0	0	6	0	0	2	4	0	38	0	8	2	0	2	0	0	0	0	22	2
ENSMUSG00000017291.13	14	2	6	4	0	2	0	2	0	0	2	6	0	32	2	4	4	0	2	0	8	2	4	0	0	2	4	2	0	0	0	0	2	0	0	0	0	0	0	4	4	2	0	2	0	2	0	0	0
ENSMUSG00000017307.16	0	0	0	0	0	0	0	0	0	0	0	0	0	0	0	0	0	0	0	0	4	2	4	0	4	0	0	0	0	8	0	2	0	2	0	2	0	4	0	4	2	0	0	0	0	0	0	0	0
ENSMUSG00000017386.10	2	2	6	2	0	0	0	10	0	2	4	0	0	12	6	4	0	0	2	0	8	0	6	4	0	0	12	2	0	4	2	8	0	0	0	2	0	0	2	2	0	0	0	2	0	0	0	4	4
ENSMUSG00000017404.12	10	36	2	0	2	4	0	2	2	0	0	0	0	2	0	6	0	0	0	0	2	0	2	2	0	2	2	0	0	2	0	0	2	4	2	0	0	0	0	2	0	0	0	0	0	0	0	4	0
ENSMUSG00000017421.18	0	0	0	0	0	2	0	4	0	0	2	2	0	8	2	0	0	0	0	0	6	4	10	0	0	2	18	0	0	0	0	0	4	2	2	0	0	0	0	2	2	2	0	0	0	2	2	0	0
ENSMUSG00000017428.16	2	0	2	0	2	2	0	0	0	4	0	2	2	4	2	0	0	0	0	0	4	0	10	0	0	0	6	0	0	10	0	0	0	0	0	0	4	0	0	10	0	0	0	0	0	0	0	2	2
ENSMUSG00000017478.15	0	0	0	0	0	0	2	0	0	0	2	0	2	2	2	8	0	0	0	0	12	2	6	2	0	0	10	2	0	0	6	2	2	0	18	8	0	0	2	26	8	4	0	2	0	0	0	2	2
ENSMUSG00000017548.15	4	2	2	8	0	0	0	2	0	0	4	2	6	6	0	0	2	0	0	0	34	2	6	0	4	0	10	10	0	4	2	2	6	8	4	2	2	0	0	4	2	0	0	4	2	2	2	0	2
ENSMUSG00000017561.16	4	0	4	0	0	0	0	0	0	0	0	0	0	0	0	0	0	0	0	0	4	0	4	0	0	0	2	0	0	0	2	0	0	0	2	0	0	0	0	0	0	0	0	6	0	2	0	0	0
ENSMUSG00000017615.12	18	2	2	0	0	0	0	0	0	0	4	2	6	0	0	0	0	0	2	0	0	0	0	0	0	0	0	0	0	6	0	0	2	0	0	0	0	0	0	2	0	4	0	0	0	0	0	0	0
ENSMUSG00000017631.19	4	0	0	0	0	0	2	4	0	0	2	6	4	8	0	2	0	0	0	0	10	2	2	0	0	0	10	0	0	4	2	6	0	0	0	2	0	0	0	0	0	0	0	0	0	0	0	2	6
ENSMUSG00000017664.16	0	2	4	2	2	2	0	0	0	0	0	0	2	2	2	0	4	0	0	0	2	8	6	0	2	0	0	4	0	32	0	2	0	2	0	0	0	0	2	0	0	0	0	0	0	0	0	0	4
ENSMUSG00000017677.11	14	0	4	6	4	8	0	0	0	0	2	0	2	12	0	0	0	0	0	0	12	0	6	0	0	0	10	2	6	0	0	2	10	2	2	0	0	0	0	0	4	0	2	4	0	4	0	0	2
ENSMUSG00000017679.16	4	2	2	0	0	0	0	0	0	0	0	0	2	0	0	0	0	2	4	0	0	2	2	0	0	0	16	0	0	0	0	0	0	0	0	0	0	0	0	2	2	4	0	0	0	0	0	0	2
ENSMUSG00000017686.17	14	6	6	28	4	18	0	42	4	18	8	18	12	10	4	28	10	2	14	6	18	4	16	4	4	18	64	6	8	42	6	8	18	0	20	8	10	6	4	8	4	8	2	36	10	8	0	14	6
ENSMUSG00000017707.9	0	0	0	0	0	0	0	0	0	0	0	0	0	0	0	0	4	0	0	0	0	0	0	0	0	0	0	0	0	0	0	0	0	0	0	0	0	0	0	0	0	0	0	0	0	0	0	0	0
ENSMUSG00000017715.11	10	6	4	8	2	0	0	10	2	2	20	8	6	2	0	2	34	10	10	0	24	18	34	4	4	2	6	4	2	4	0	0	6	0	8	8	2	2	0	8	4	4	0	2	4	4	0	2	2
ENSMUSG00000017716.15	6	8	6	10	2	2	0	10	2	6	2	16	12	0	2	0	12	6	4	0	26	12	18	12	2	0	12	0	12	8	0	4	2	0	2	8	2	0	0	16	10	8	0	0	0	2	0	2	0
ENSMUSG00000017740.17	2	4	0	0	0	2	0	2	4	4	0	2	0	8	2	34	0	0	2	0	8	8	8	0	0	0	10	2	0	0	2	2	8	0	8	0	4	0	0	0	0	0	0	0	0	0	0	0	0
ENSMUSG00000017760.16	0	0	0	0	0	0	0	0	0	0	0	0	0	2	2	0	0	0	0	0	0	0	0	0	0	0	14	0	0	0	0	0	0	0	0	8	4	2	0	0	0	0	2	0	0	0	0	0	0
ENSMUSG00000017764.2	0	0	0	0	0	0	2	10	0	0	2	0	8	0	0	0	0	0	0	0	0	0	0	0	0	0	4	0	0	0	0	0	0	0	2	0	0	0	0	8	0	2	0	0	0	0	0	2	0
ENSMUSG00000017774.19	2	0	2	28	0	2	0	8	0	2	0	2	0	4	2	2	0	0	0	0	16	0	0	2	2	4	0	0	2	4	0	2	2	0	0	4	0	2	0	12	2	0	0	0	0	0	0	6	0
ENSMUSG00000017776.15	10	8	8	4	2	0	2	6	0	2	0	4	0	0	0	0	8	6	6	0	22	4	40	6	6	0	20	4	0	2	0	4	2	4	10	2	4	4	0	6	6	2	0	8	2	0	0	6	40
ENSMUSG00000017778.14	12	24	6	4	12	2	2	4	0	2	0	6	2	14	0	2	20	0	0	0	28	14	10	2	10	2	2	4	0	10	2	0	2	0	4	6	0	0	0	18	8	52	0	0	0	0	2	4	2
ENSMUSG00000017801.15	0	0	0	0	0	0	0	0	0	0	0	2	0	0	2	2	0	0	0	0	0	0	0	0	0	0	4	0	0	0	0	0	0	0	0	0	0	0	0	4	0	28	0	0	0	0	0	0	0
ENSMUSG00000017802.14	6	6	0	0	0	0	0	4	0	2	0	0	0	0	2	2	2	2	0	0	6	2	6	4	2	0	14	0	0	0	0	0	0	0	2	4	2	4	0	4	0	0	0	0	0	0	0	2	0
ENSMUSG00000017843.14	0	2	0	0	0	0	0	0	0	0	0	0	0	4	0	2	0	0	4	0	8	2	4	0	0	0	4	4	0	0	0	0	0	0	0	4	0	0	0	0	4	4	0	0	0	0	0	2	0
ENSMUSG00000017861.11	2	4	0	4	0	2	0	2	0	4	2	8	8	4	0	2	4	0	0	0	20	2	6	4	6	6	8	0	2	8	0	2	0	2	2	8	4	0	0	20	8	2	0	0	4	0	0	0	0
ENSMUSG00000017929.13	0	0	0	0	0	0	0	2	0	0	0	2	0	0	0	0	0	0	0	0	4	0	0	0	0	0	6	4	0	4	0	0	0	0	2	0	0	2	0	2	0	0	0	4	2	0	0	2	0
ENSMUSG00000017969.13	8	0	2	0	2	0	0	0	0	0	6	2	4	0	0	0	0	0	0	0	0	0	0	0	0	0	2	0	0	0	0	0	0	0	2	0	0	0	0	0	0	0	0	0	0	0	0	0	0
ENSMUSG00000018001.18	4	4	0	10	0	2	0	0	0	0	0	0	0	0	0	2	0	0	0	2	16	10	10	0	0	0	18	4	2	2	0	2	0	0	0	0	0	0	0	0	0	2	2	2	0	0	0	0	0
ENSMUSG00000018012.11	0	0	0	2	0	0	0	0	0	0	0	2	0	0	2	0	0	4	0	2	8	2	2	0	4	0	18	4	2	0	0	0	2	0	0	0	0	0	0	0	0	0	0	0	0	0	0	0	0
ENSMUSG00000018042.18	0	0	0	0	0	0	0	2	0	0	0	0	0	6	4	4	0	0	0	0	0	0	0	0	0	0	6	0	0	2	0	4	0	0	0	0	2	0	0	4	0	2	0	6	0	2	0	0	0
ENSMUSG00000018068.13	0	0	0	2	2	0	0	0	0	0	0	0	0	2	0	0	0	0	0	0	0	0	0	0	0	0	0	0	2	2	0	0	0	0	0	0	0	0	0	0	2	2	0	0	0	0	0	0	0
ENSMUSG00000018102.5	14	10	6	12	2	0	2	6	2	6	6	2	8	8	4	2	16	4	2	0	8	6	2	4	6	4	22	2	8	4	0	2	8	0	10	2	0	0	0	4	0	6	2	0	2	0	0	10	0
ENSMUSG00000018126.15	0	0	0	0	0	0	0	0	0	0	2	2	0	2	0	0	0	0	6	0	0	0	2	0	2	0	0	0	2	2	0	0	6	4	0	0	0	2	0	0	0	0	0	0	0	0	0	0	0
ENSMUSG00000018171.9	4	0	0	0	0	0	0	0	0	2	0	0	0	0	0	0	0	0	0	0	0	0	0	0	0	0	4	0	0	0	0	2	0	0	0	0	0	0	0	0	0	0	0	2	0	0	0	0	8
ENSMUSG00000018189.12	4	2	0	0	0	0	0	0	2	0	0	0	0	0	0	0	4	0	0	0	2	10	6	0	0	0	4	0	2	10	0	0	0	0	0	0	0	0	0	6	0	0	0	0	0	0	0	0	0
ENSMUSG00000018238.6	60	36	26	32	8	16	0	40	14	30	24	40	32	52	10	82	26	14	18	4	134	50	84	10	42	20	78	24	36	20	0	18	24	12	58	12	2	10	0	72	30	36	2	12	6	6	0	6	20
ENSMUSG00000018239.9	0	4	0	8	2	0	0	4	0	2	4	0	0	0	0	0	106	42	90	0	6	4	2	0	2	0	2	2	2	10	0	0	6	0	2	0	0	0	0	0	0	0	0	0	2	0	0	0	0
ENSMUSG00000018286.6	14	6	0	6	2	0	0	16	8	2	2	6	2	2	0	0	2	0	0	0	16	2	6	0	0	0	14	2	2	8	2	0	0	0	4	0	0	0	0	2	0	2	0	0	0	0	0	26	2
ENSMUSG00000018287.12	14	0	0	0	0	2	0	0	0	0	0	0	0	2	0	0	0	0	0	0	0	6	0	0	0	0	0	0	2	0	2	2	0	0	0	0	0	0	0	0	0	0	0	0	0	0	0	0	0
ENSMUSG00000018293.4	48	44	22	40	12	16	2	40	4	20	16	30	30	22	14	22	34	18	24	2	208	130	142	14	6	14	92	24	16	34	10	4	94	52	74	54	10	26	6	108	58	96	4	108	52	90	8	26	54
ENSMUSG00000018322.10	0	4	0	0	0	2	0	0	0	0	0	0	0	2	2	6	0	0	0	0	4	0	0	0	2	0	0	2	0	0	0	0	2	4	0	0	0	2	0	0	0	0	0	0	0	0	0	0	0
ENSMUSG00000018326.9	2	8	6	0	4	0	2	4	42	4	6	10	6	6	2	6	2	2	2	0	20	8	14	4	0	6	12	4	2	8	4	8	0	4	12	10	0	4	0	50	6	60	0	14	2	10	0	4	2
ENSMUSG00000018334.18	6	4	6	0	2	4	2	2	0	0	0	2	0	0	2	0	24	0	0	0	0	0	0	4	0	0	0	0	0	18	0	0	0	0	6	0	0	2	0	4	0	4	0	2	0	2	0	0	0
ENSMUSG00000018339.11	0	0	0	0	0	0	0	2	2	0	0	0	0	0	0	0	0	0	0	0	0	0	2	0	0	2	2	0	2	0	2	0	0	0	0	0	0	0	0	0	0	2	0	2	2	2	0	0	2
ENSMUSG00000018340.13	4	0	0	0	0	0	0	0	0	0	2	6	2	8	2	0	0	0	0	0	36	0	4	0	0	0	2	0	0	8	2	4	0	2	2	0	0	2	0	0	0	0	0	0	0	0	2	0	0
ENSMUSG00000018347.16	6	0	0	0	0	0	0	2	0	4	0	2	0	0	0	0	0	0	0	0	4	0	6	0	2	4	2	0	0	6	0	2	0	0	2	6	0	2	2	0	2	0	0	0	0	0	0	0	0
ENSMUSG00000018362.14	22	8	4	12	4	12	0	2	2	2	2	10	0	10	0	8	6	0	6	0	18	16	12	10	10	4	16	8	4	6	0	2	2	0	0	0	8	4	0	12	2	0	0	6	0	0	0	18	16
ENSMUSG00000018363.16	2	0	0	0	0	0	0	0	0	0	0	2	2	0	0	0	0	0	0	0	6	0	6	2	0	0	0	0	2	0	0	0	0	2	0	0	0	0	0	0	0	2	0	0	0	0	0	0	0
ENSMUSG00000018377.10	2	4	0	0	0	2	0	2	0	0	2	0	0	2	0	0	0	0	0	0	4	4	2	0	0	0	2	4	4	6	2	0	0	4	2	0	0	2	0	6	0	2	0	0	2	0	0	0	2
ENSMUSG00000018401.17	2	2	10	0	0	0	0	4	0	2	0	2	2	0	2	2	0	0	0	0	2	0	0	4	0	4	6	0	0	2	0	2	6	0	2	6	0	0	0	4	2	0	0	2	0	0	0	0	6
ENSMUSG00000018412.16	2	0	0	0	4	0	0	4	6	0	0	4	0	0	0	0	2	2	0	0	2	0	4	0	0	0	0	0	0	2	0	0	2	4	2	2	0	2	0	4	2	2	0	2	0	0	0	0	0
ENSMUSG00000018415.14	14	10	4	2	0	2	0	0	0	0	4	4	0	4	0	0	6	2	0	0	2	4	2	0	0	0	16	0	0	0	6	0	0	0	0	2	2	0	0	0	0	2	0	6	0	2	0	0	4
ENSMUSG00000018427.8	8	0	0	16	0	0	0	0	2	12	8	2	6	4	0	2	0	2	0	0	6	8	4	2	0	0	16	4	6	4	0	0	2	2	0	0	0	0	0	4	0	2	2	2	6	2	0	0	0
ENSMUSG00000018428.15	0	4	4	2	2	0	0	4	4	2	0	4	0	0	0	0	4	0	0	0	14	16	0	2	0	2	10	0	0	4	0	2	0	0	0	0	0	0	0	8	4	0	0	0	0	0	0	2	4
ENSMUSG00000018446.8	18	8	12	8	0	0	0	6	2	4	10	8	16	10	6	8	10	8	22	4	30	20	18	6	0	0	26	8	14	34	8	16	2	4	4	6	6	8	4	10	10	26	0	8	4	2	0	4	8
ENSMUSG00000018476.7	4	2	0	18	0	2	0	0	0	0	8	0	6	0	0	0	4	0	2	2	18	2	8	2	4	2	20	0	8	4	0	2	2	0	2	0	0	0	0	6	2	0	0	0	0	2	0	10	6
ENSMUSG00000018481.9	0	0	0	0	0	0	0	0	0	0	0	0	0	0	0	0	0	0	0	0	0	0	0	0	0	0	0	0	0	2	0	0	0	0	0	0	0	0	0	0	0	0	0	0	0	0	0	0	0
ENSMUSG00000018509.8	4	2	0	0	0	0	0	0	2	0	2	0	0	0	0	0	4	0	6	0	0	0	4	0	0	0	8	0	2	2	4	0	0	0	4	2	0	0	0	0	0	2	2	0	0	0	0	0	0
ENSMUSG00000018554.13	6	50	4	34	2	0	0	0	6	2	6	4	4	8	2	6	14	2	2	0	38	14	32	4	2	0	10	2	0	8	2	0	2	2	2	2	0	2	0	12	0	2	0	4	4	4	0	4	16
ENSMUSG00000018559.16	0	0	0	0	0	0	2	0	0	0	0	0	0	4	6	0	0	0	0	0	0	0	0	0	0	0	0	0	0	0	0	0	0	0	0	0	0	0	0	0	0	0	0	0	0	0	0	0	0
ENSMUSG00000018565.17	0	0	0	0	0	0	0	0	0	0	0	0	2	2	0	2	0	0	0	0	0	2	2	0	0	2	2	2	0	0	0	0	0	0	0	0	0	0	0	0	0	0	0	0	0	0	0	0	4
ENSMUSG00000018572.10	0	0	0	0	4	0	0	0	0	0	0	0	2	0	0	0	0	2	0	0	2	6	2	0	0	2	4	2	4	0	0	0	0	0	0	0	0	0	0	2	0	4	0	0	0	0	0	0	0
ENSMUSG00000018583.5	58	22	60	0	0	0	0	8	0	0	0	2	2	8	0	0	0	0	0	0	4	4	8	4	2	2	64	36	42	4	0	0	0	0	0	0	2	2	0	0	4	0	0	0	2	0	0	0	0
ENSMUSG00000018585.9	14	2	12	2	0	0	2	2	0	0	2	2	0	0	0	0	0	0	4	0	6	4	4	2	0	2	0	2	0	2	2	2	0	0	4	2	0	0	0	2	4	0	0	0	0	0	2	6	8
ENSMUSG00000018648.15	2	0	0	6	0	0	0	4	0	2	0	6	10	4	0	6	0	0	0	2	6	2	0	2	6	0	18	8	4	4	0	6	0	0	2	2	0	0	0	0	2	0	0	0	2	0	0	8	0
ENSMUSG00000018666.13	0	6	0	0	2	0	0	4	0	0	0	0	0	0	6	0	2	0	0	0	38	20	40	0	0	0	6	6	4	2	0	0	0	2	0	0	0	2	0	0	0	2	0	0	0	0	2	0	4
ENSMUSG00000018677.9	0	0	2	0	2	2	0	0	0	0	2	0	0	2	0	0	0	0	0	0	8	0	0	0	0	2	12	0	0	0	0	0	8	2	2	2	2	2	0	0	2	2	0	0	0	0	0	0	0
ENSMUSG00000018697.14	2	6	4	2	0	2	0	6	4	0	2	6	4	0	0	0	0	0	0	0	2	0	0	0	2	2	2	0	0	6	0	0	6	0	0	0	0	2	0	0	0	0	0	0	0	0	0	4	4
ENSMUSG00000018727.19	134	82	88	40	18	18	2	10	10	8	42	12	12	42	12	14	32	16	34	4	112	54	98	82	22	28	84	18	14	34	22	36	42	24	30	22	6	48	2	52	38	62	0	38	28	22	10	28	48
ENSMUSG00000018736.14	6	6	2	2	0	0	0	2	0	0	2	12	0	4	0	0	4	0	32	0	10	10	8	0	0	0	8	0	0	0	4	0	0	0	6	12	0	0	0	0	0	6	0	0	0	2	0	2	2
ENSMUSG00000018740.14	0	4	0	0	0	0	0	0	2	0	2	8	0	0	0	0	0	0	0	0	10	0	2	0	0	0	0	2	2	2	0	0	0	0	0	0	0	0	0	0	0	0	0	0	0	0	2	0	0
ENSMUSG00000018765.5	28	2	4	4	0	0	0	2	0	4	4	8	6	0	4	0	2	0	0	0	10	0	4	0	0	4	10	0	0	2	0	2	0	0	4	0	0	4	0	4	6	4	0	6	2	2	0	2	0
ENSMUSG00000018770.9	0	2	0	0	0	0	0	16	0	4	2	0	0	2	2	8	0	0	0	0	26	4	4	2	0	4	4	2	2	2	2	0	0	2	2	8	2	30	0	4	0	0	0	2	0	4	2	0	0
ENSMUSG00000018796.13	0	0	2	0	0	0	0	0	0	0	0	0	0	4	0	0	0	2	0	0	0	0	0	0	0	18	10	0	0	0	0	0	0	0	0	0	0	0	0	0	0	0	0	0	0	0	0	0	0
ENSMUSG00000018821.3	6	8	24	0	0	0	0	2	2	0	0	2	0	0	0	0	6	4	4	0	8	10	12	0	0	2	4	2	0	2	6	0	0	0	12	4	4	6	0	8	4	4	0	0	0	6	0	0	0
ENSMUSG00000018841.17	0	2	2	0	0	0	0	0	0	4	0	4	0	0	0	0	0	0	0	0	4	0	0	0	0	0	2	2	0	2	4	4	0	4	0	0	0	0	0	0	2	0	0	0	0	0	0	0	2
ENSMUSG00000018848.4	0	0	0	0	0	0	0	0	4	0	0	0	0	0	0	2	2	2	2	0	0	0	0	2	8	2	4	0	0	4	2	2	0	0	0	0	0	0	0	2	0	0	0	0	0	0	0	0	0
ENSMUSG00000018858.15	2	2	2	0	0	0	0	0	0	0	2	0	0	0	0	2	6	0	0	0	0	0	2	2	0	0	0	0	0	0	2	4	2	0	8	0	0	0	0	0	0	0	0	0	0	0	0	0	0
ENSMUSG00000018899.16	0	0	0	2	0	0	0	0	0	0	0	0	0	2	0	0	0	0	0	0	0	0	0	0	0	0	2	0	0	2	0	0	0	0	2	0	0	0	0	0	0	0	0	0	0	0	0	0	2
ENSMUSG00000018921.11	4	2	2	0	0	0	0	14	0	2	2	2	2	2	0	6	0	6	4	0	18	0	2	0	0	0	12	0	2	2	0	2	0	0	0	2	4	0	4	2	6	4	0	0	0	0	0	2	4
ENSMUSG00000018923.13	0	0	0	10	8	20	0	0	0	0	2	4	0	0	0	0	0	0	0	0	0	0	0	0	0	0	0	0	2	0	0	2	0	0	0	0	0	0	0	0	0	0	0	0	26	2	0	2	2
ENSMUSG00000018931.3	28	14	10	2	0	0	0	8	0	6	18	12	4	176	48	80	8	2	2	0	32	22	16	6	10	2	24	18	8	4	6	0	0	0	0	2	0	4	4	8	8	2	0	10	2	2	0	16	8
ENSMUSG00000018965.11	10	10	2	6	0	14	0	6	0	2	0	0	0	4	0	4	6	8	0	2	8	4	4	2	4	2	22	6	0	6	2	4	6	6	12	2	4	2	2	0	4	8	0	2	2	8	0	2	2
ENSMUSG00000018974.7	6	2	34	8	8	10	0	2	2	6	2	2	2	14	6	0	6	0	0	0	20	4	4	0	0	2	10	0	2	4	0	4	2	0	0	2	0	4	0	18	0	4	0	0	0	0	0	2	6
ENSMUSG00000018983.9	0	0	0	4	0	0	0	2	0	0	0	2	0	0	0	0	0	0	2	0	4	0	4	0	0	0	2	0	0	0	0	0	0	0	0	2	0	4	0	2	6	2	0	0	0	0	0	0	0
ENSMUSG00000018999.14	0	2	0	2	0	0	0	2	0	4	0	2	0	0	0	0	0	0	0	0	14	0	12	2	0	0	6	0	0	0	0	0	0	0	0	0	0	0	0	0	0	6	0	2	0	0	2	0	2
ENSMUSG00000019039.14	0	0	0	0	0	0	0	0	0	0	0	0	0	0	0	2	2	0	0	0	0	0	0	0	0	0	0	0	0	0	0	0	0	0	0	0	0	0	0	0	0	0	0	0	0	0	0	4	0
ENSMUSG00000019066.13	6	2	10	2	4	0	0	4	2	0	4	4	2	8	0	0	10	0	0	0	8	8	10	0	4	4	10	0	2	2	0	2	2	2	2	12	0	0	0	0	8	2	0	2	2	2	0	0	2
ENSMUSG00000019082.18	6	2	0	2	0	0	0	0	0	0	0	2	0	0	0	0	0	0	0	0	0	2	0	0	0	0	2	0	0	0	0	0	0	0	0	0	2	0	0	6	0	0	0	0	0	0	0	0	0
ENSMUSG00000019087.13	2	0	0	0	0	0	0	2	0	0	0	4	2	2	0	0	2	0	0	0	0	0	0	0	0	0	0	0	0	0	2	0	0	0	4	0	0	0	0	6	4	4	0	0	0	0	0	0	4
ENSMUSG00000019139.10	0	0	0	0	0	0	0	2	4	0	0	0	0	0	0	0	0	0	0	0	2	0	0	0	0	0	0	2	0	0	0	0	0	0	0	2	2	0	0	0	0	0	0	2	0	2	0	0	0
ENSMUSG00000019173.11	0	0	0	2	0	0	0	0	0	0	0	0	0	0	0	0	0	0	0	0	0	0	6	0	0	0	2	0	0	0	0	0	0	0	0	0	2	0	0	2	0	2	0	0	0	0	0	0	0
ENSMUSG00000019179.10	0	4	4	0	0	4	0	8	0	0	2	0	0	6	0	6	6	0	0	2	18	14	16	4	2	0	34	2	6	8	4	0	0	2	2	4	0	2	0	10	2	2	2	0	2	0	0	4	0
ENSMUSG00000019188.16	26	14	22	8	2	4	0	12	4	4	10	18	30	6	4	4	10	2	20	0	56	20	18	4	8	14	26	14	14	8	0	4	10	4	18	4	8	2	0	20	8	18	0	10	2	2	2	8	2
ENSMUSG00000019189.13	0	0	0	0	0	2	0	0	0	0	0	0	0	0	0	0	60	38	46	0	0	2	0	0	0	0	0	0	0	0	4	0	0	2	0	0	0	0	0	0	0	0	0	4	0	0	0	0	0
ENSMUSG00000019210.10	0	0	0	4	0	2	0	0	0	0	0	4	0	0	0	0	0	0	0	0	4	2	0	0	0	0	10	0	0	2	0	0	2	0	4	0	0	0	0	2	2	0	0	0	2	0	0	4	0
ENSMUSG00000019256.17	0	0	0	2	0	0	0	2	0	4	2	10	2	0	0	0	2	0	2	0	4	10	20	0	0	0	2	0	0	2	0	0	6	0	2	0	0	0	0	0	2	0	0	0	0	0	0	2	2
ENSMUSG00000019320.14	0	0	0	0	2	2	0	0	0	0	0	0	0	0	0	0	0	0	0	0	0	2	4	0	0	0	4	2	0	0	0	0	0	0	0	0	0	0	0	0	0	0	4	0	0	0	0	0	0
ENSMUSG00000019338.13	4	0	0	0	0	0	0	0	0	2	4	0	10	2	0	0	0	0	0	0	16	8	0	0	0	0	4	0	10	6	0	0	4	0	0	0	0	0	0	0	4	0	0	2	0	0	0	0	2
ENSMUSG00000019362.8	4	0	0	2	0	4	0	2	2	0	0	4	0	0	0	2	0	0	0	0	6	2	0	0	2	0	12	0	0	0	0	0	0	0	0	0	2	6	0	0	4	0	0	0	0	0	0	0	0
ENSMUSG00000019373.11	0	0	0	0	0	0	0	4	0	0	0	2	0	4	0	2	2	0	0	0	2	4	6	0	0	0	0	0	0	0	0	0	0	0	0	0	0	0	0	0	0	0	0	0	0	0	0	0	0
ENSMUSG00000019428.16	0	2	0	0	0	0	0	2	0	2	0	0	0	0	0	0	0	2	0	0	6	0	2	0	0	0	6	0	0	2	0	0	0	0	0	0	0	2	0	2	0	0	0	2	4	2	0	2	0
ENSMUSG00000019432.15	10	2	2	0	0	0	0	2	0	4	10	10	2	16	0	0	0	0	0	0	8	6	2	0	0	0	18	6	4	10	2	0	2	2	2	0	0	0	4	14	14	4	0	0	0	0	2	8	4
ENSMUSG00000019478.16	0	0	2	4	0	0	0	6	0	0	2	8	0	2	2	4	0	0	6	0	14	2	10	0	2	2	6	0	4	0	0	0	0	0	0	0	0	4	0	0	2	0	0	0	0	0	0	0	0
ENSMUSG00000019494.14	2	2	0	0	0	0	0	0	0	2	0	0	2	0	0	0	2	0	0	0	0	0	0	0	0	0	0	0	0	0	0	4	0	0	0	0	0	0	0	2	0	2	0	0	0	0	0	2	8
ENSMUSG00000019505.7	2	12	2	6	4	2	0	4	2	2	4	12	0	2	2	0	4	2	4	0	56	18	18	0	0	6	10	8	6	8	4	8	0	0	2	2	0	2	0	0	8	0	0	0	2	2	4	4	4
ENSMUSG00000019528.18	54	24	28	42	10	6	8	22	18	6	10	28	22	28	16	4	18	14	18	2	150	46	102	8	16	2	122	8	22	66	18	4	10	2	20	16	2	6	0	24	16	14	6	8	2	4	4	6	8
ENSMUSG00000019659.8	0	0	0	0	0	0	0	2	0	0	0	0	0	2	0	0	2	0	0	0	4	0	0	0	0	0	0	0	0	0	0	0	0	0	0	0	0	0	0	0	0	0	0	0	0	0	0	0	4
ENSMUSG00000019689.4	2	4	8	4	0	8	0	2	0	0	0	2	0	8	0	2	0	2	0	0	0	0	0	2	0	0	2	0	2	8	0	0	0	0	0	0	0	0	0	2	4	2	0	0	0	0	0	0	0
ENSMUSG00000019710.13	8	0	0	4	2	2	0	0	0	2	0	0	0	4	2	0	0	2	0	0	2	2	0	2	4	0	2	0	0	2	0	2	0	0	0	0	0	0	0	0	0	0	0	0	0	0	0	0	0
ENSMUSG00000019715.14	8	0	0	6	2	0	0	2	4	0	2	2	0	2	0	8	8	0	2	0	14	6	6	0	0	2	4	0	0	4	2	10	0	0	4	2	2	0	0	2	2	0	0	0	0	0	2	2	0
ENSMUSG00000019738.15	0	2	0	4	0	4	0	0	0	0	2	2	0	2	0	0	0	0	0	0	12	2	2	0	0	0	4	2	0	2	0	0	0	0	0	0	0	0	0	8	2	2	0	0	0	0	0	2	2
ENSMUSG00000019763.11	0	0	0	0	0	0	0	0	0	0	0	0	0	0	0	0	0	0	0	0	2	0	0	0	0	0	0	0	0	0	0	0	2	2	0	0	0	0	0	0	0	0	0	0	0	0	0	0	0
ENSMUSG00000019775.17	2	6	0	0	0	2	0	0	0	2	4	8	2	2	0	0	0	0	2	0	22	0	4	8	6	0	0	0	0	0	0	0	2	4	4	0	0	0	0	2	0	0	0	2	0	0	0	0	4
ENSMUSG00000019777.16	6	6	12	8	10	2	2	8	2	4	2	14	8	10	0	4	12	2	4	2	26	18	40	2	4	2	4	0	0	12	10	6	2	0	2	6	4	0	4	26	4	6	0	0	0	0	0	2	18
ENSMUSG00000019782.10	0	0	0	0	0	0	0	0	0	0	0	0	0	0	0	0	0	2	0	0	0	0	0	0	0	0	0	0	0	0	0	0	0	0	0	0	0	0	0	0	0	0	0	0	0	0	0	0	0
ENSMUSG00000019785.14	0	0	0	0	0	0	0	0	0	0	0	0	0	0	0	0	0	0	0	0	0	0	0	0	0	0	2	0	0	2	0	0	0	0	0	0	0	0	0	0	0	0	0	0	0	0	0	0	0
ENSMUSG00000019791.12	4	2	0	0	0	0	0	0	0	0	0	0	0	2	2	4	0	0	0	0	0	0	0	0	0	0	8	0	0	0	0	0	0	0	4	0	0	0	0	2	0	0	0	0	0	0	0	0	0
ENSMUSG00000019792.8	0	0	0	2	0	0	0	0	0	0	0	0	0	0	0	0	0	0	0	0	0	0	0	6	0	0	6	0	0	0	6	0	2	0	6	0	0	0	0	0	0	0	0	0	0	0	0	0	0
ENSMUSG00000019794.13	0	8	0	0	0	0	0	0	0	0	2	10	2	2	0	0	0	2	0	0	2	6	0	0	0	0	2	0	0	0	0	2	0	0	0	0	0	0	0	0	0	0	0	0	0	0	0	0	4
ENSMUSG00000019795.17	0	2	2	2	0	0	0	0	0	4	0	4	0	0	0	0	0	0	0	0	0	2	2	0	0	0	2	2	0	0	0	0	2	0	0	2	0	0	0	0	0	0	0	0	0	0	0	0	2
ENSMUSG00000019796.12	0	0	0	0	2	2	0	0	2	0	0	0	0	4	0	6	2	2	8	0	2	0	0	0	4	2	6	0	2	6	0	0	0	0	0	0	0	0	0	2	0	6	0	2	0	0	0	0	4
ENSMUSG00000019797.11	0	0	0	2	2	0	0	0	0	0	0	4	0	0	0	0	0	0	0	0	4	0	0	0	0	0	2	0	0	0	0	0	0	0	0	0	0	0	0	0	0	0	0	0	0	6	0	0	0
ENSMUSG00000019803.11	2	0	2	2	0	0	0	0	2	0	0	4	2	0	0	0	0	0	0	0	6	6	2	0	0	2	8	0	0	0	0	0	0	0	0	0	0	2	0	8	6	8	0	0	0	2	0	2	4
ENSMUSG00000019804.12	2	0	0	2	6	4	0	0	0	0	2	0	2	0	0	0	4	0	4	0	0	4	0	0	4	0	4	0	0	0	0	0	0	0	2	0	0	0	0	4	0	0	0	0	0	0	0	0	2
ENSMUSG00000019809.16	0	0	0	0	0	0	0	0	0	0	0	0	0	0	0	0	0	0	0	0	0	0	0	0	0	0	0	0	0	0	0	0	0	0	0	0	0	0	0	0	0	0	0	0	0	0	0	0	0
ENSMUSG00000019817.18	0	0	0	0	0	0	0	0	0	0	0	0	0	0	0	0	0	0	0	0	0	0	2	0	0	4	0	0	0	0	0	0	0	0	0	0	0	0	0	2	0	0	0	0	0	0	0	0	0
ENSMUSG00000019818.15	8	8	6	10	0	4	0	4	2	16	2	12	0	8	6	2	18	2	16	2	8	4	38	8	16	2	38	10	4	4	4	6	32	8	16	4	8	20	0	14	16	4	2	4	0	2	0	10	8
ENSMUSG00000019831.14	4	0	0	0	0	0	2	0	0	0	0	0	6	0	0	0	0	0	2	0	4	6	2	0	0	0	0	4	0	6	0	2	86	2	2	2	0	0	0	0	0	0	0	0	0	0	0	0	0
ENSMUSG00000019832.5	2	0	0	4	18	0	0	0	0	0	0	0	0	0	0	0	0	0	0	0	26	6	18	0	4	0	2	2	4	4	0	0	0	2	0	0	0	0	0	0	0	0	0	0	0	0	2	0	0
ENSMUSG00000019838.11	26	6	8	8	0	2	0	8	0	2	8	4	4	6	0	2	6	4	4	2	64	6	14	0	0	8	36	2	2	6	4	2	12	2	0	6	0	2	2	16	8	6	0	4	2	6	2	0	0
ENSMUSG00000019843.14	4	4	2	4	2	4	0	0	0	0	4	0	6	2	6	2	0	0	0	0	10	4	6	0	4	6	6	0	2	0	0	0	0	0	2	4	0	0	0	0	2	2	0	0	0	0	0	0	2
ENSMUSG00000019857.7	2	2	0	0	0	0	0	2	0	0	0	0	0	2	0	0	0	0	0	0	0	0	0	0	0	0	0	0	0	0	0	0	0	0	0	0	0	0	0	0	0	0	0	0	0	0	0	0	0
ENSMUSG00000019868.16	2	0	0	0	0	0	0	4	0	0	0	0	0	0	0	0	0	0	0	0	2	0	2	0	0	0	8	6	0	0	0	0	0	0	0	0	0	0	0	2	0	0	0	0	0	0	0	0	0
ENSMUSG00000019877.10	0	0	0	0	0	0	0	0	0	0	0	2	2	0	0	0	0	0	0	0	0	0	0	0	0	0	4	2	2	2	2	2	0	0	0	0	0	0	0	2	0	2	0	0	0	0	0	2	0
ENSMUSG00000019891.15	12	6	6	2	0	2	0	0	0	0	0	0	0	0	0	0	0	0	0	0	0	2	0	0	0	0	4	0	2	2	0	0	2	0	0	0	0	0	0	2	0	0	0	2	2	2	0	0	0
ENSMUSG00000019897.8	0	0	0	0	0	0	0	2	0	2	0	0	0	0	0	0	0	0	0	0	2	0	0	0	0	2	2	2	2	4	2	0	0	0	0	0	0	0	0	0	0	2	0	0	0	0	0	0	0
ENSMUSG00000019907.10	2	0	0	0	0	0	2	2	0	0	2	8	2	4	0	0	8	4	2	0	4	4	0	0	0	0	4	0	2	0	0	4	0	0	8	8	0	2	0	0	2	0	0	2	0	0	0	0	0
ENSMUSG00000019923.14	2	0	0	0	0	0	0	0	0	0	0	0	0	2	2	2	4	0	0	0	2	0	0	2	2	0	6	2	0	2	0	0	0	2	0	4	0	0	0	0	0	0	0	2	0	0	0	0	0
ENSMUSG00000019942.13	0	0	0	2	0	0	0	0	2	0	0	2	0	0	0	0	2	0	0	0	0	2	0	0	0	0	10	2	2	0	0	0	0	0	0	0	0	0	0	0	2	2	0	0	0	0	0	4	0
ENSMUSG00000019943.10	6	6	0	2	0	0	0	0	0	0	0	4	6	0	0	2	2	0	4	0	6	0	0	0	2	0	2	0	0	0	0	0	0	0	2	0	0	4	0	0	0	0	0	0	0	0	0	0	0
ENSMUSG00000019947.10	4	6	4	10	0	0	0	0	2	2	0	0	2	2	0	0	2	0	2	0	24	4	2	0	0	0	26	0	2	2	0	0	0	0	0	0	0	0	0	0	0	8	0	0	0	0	0	2	0
ENSMUSG00000019952.15	0	0	0	0	0	0	0	0	0	0	0	0	0	0	0	0	0	0	0	0	0	0	0	0	0	0	0	0	0	0	0	0	0	0	0	0	0	0	0	0	0	0	0	0	0	0	0	0	0
ENSMUSG00000019961.17	0	0	4	2	0	0	0	0	0	0	4	0	0	4	0	0	0	8	0	0	28	2	0	4	0	4	8	2	4	6	4	0	4	0	0	0	2	2	0	10	2	2	0	2	4	0	0	0	0
ENSMUSG00000019969.14	4	4	0	2	0	0	0	0	0	0	0	0	8	0	0	2	0	0	0	0	4	4	0	2	0	2	6	8	2	2	0	0	0	4	0	2	0	0	0	0	2	2	0	0	0	0	0	0	0
ENSMUSG00000019978.16	4	0	0	0	2	0	0	0	0	0	4	10	6	2	2	0	2	0	0	0	2	4	0	18	6	24	2	2	0	0	0	0	2	0	2	0	0	0	0	2	0	0	0	2	0	0	0	4	0
ENSMUSG00000019984.16	10	0	0	0	0	0	0	2	0	2	0	4	2	4	2	0	0	2	0	0	2	6	6	2	0	0	14	0	0	2	2	6	0	0	0	0	0	0	0	2	10	10	0	0	0	0	0	0	0
ENSMUSG00000019988.7	0	2	0	0	0	0	0	0	0	0	0	0	0	0	0	0	0	0	0	0	0	0	0	0	0	0	2	0	2	0	0	0	0	0	0	0	0	0	0	0	0	0	0	0	0	0	0	0	0
ENSMUSG00000019992.8	0	0	4	2	0	0	0	2	0	0	0	0	2	0	0	6	0	2	0	0	2	2	4	0	0	0	8	2	2	6	4	8	2	0	6	0	0	0	0	2	0	0	0	0	2	0	0	2	2
ENSMUSG00000020003.16	50	14	52	4	6	0	0	6	4	16	6	2	2	14	24	8	2	2	4	0	62	10	6	0	0	0	10	8	4	2	0	0	18	6	6	18	2	2	0	4	0	4	0	8	2	4	2	0	4
ENSMUSG00000020018.6	0	0	0	0	0	0	0	0	0	0	0	0	0	0	0	0	0	0	0	0	0	0	0	0	0	0	0	0	0	0	0	0	0	0	0	0	0	0	0	0	0	0	0	0	0	0	0	0	0
ENSMUSG00000020023.18	10	12	4	0	0	0	2	2	0	0	2	6	0	2	2	4	0	0	0	0	4	2	2	0	2	0	8	0	0	4	0	2	0	4	4	0	0	0	0	0	0	0	0	0	2	0	0	0	2
ENSMUSG00000020024.7	8	2	0	2	0	0	2	0	4	0	0	0	0	0	0	2	0	0	0	0	6	6	2	4	4	2	2	2	0	0	0	0	2	0	2	2	0	0	2	0	0	2	0	0	0	0	0	16	6
ENSMUSG00000020029.6	2	6	4	2	6	6	0	2	2	0	0	0	2	0	4	0	2	2	0	0	2	2	0	2	4	4	12	2	2	28	6	2	6	0	2	14	0	4	0	2	2	4	0	4	2	0	0	8	0
ENSMUSG00000020038.10	6	0	0	0	0	0	0	0	4	0	4	2	0	4	0	0	8	2	2	0	6	2	4	4	0	0	10	0	0	2	0	0	12	0	0	0	0	0	0	18	6	2	0	2	0	0	0	2	2
ENSMUSG00000020048.13	0	0	0	0	0	0	0	0	0	0	0	0	0	0	0	2	0	0	0	0	0	0	0	0	0	0	0	0	0	0	0	0	0	0	0	0	0	0	0	0	0	2	0	0	0	0	0	0	0
ENSMUSG00000020064.9	0	0	0	0	0	0	0	0	0	0	0	0	0	0	0	0	0	0	0	0	0	0	0	0	0	0	0	0	0	0	0	0	0	0	0	0	0	0	0	0	0	0	0	0	0	0	0	0	0
ENSMUSG00000020069.16	0	2	0	18	0	2	0	0	0	0	6	2	0	0	0	0	0	0	2	0	0	0	0	0	0	0	0	0	0	2	0	0	0	0	0	0	0	0	0	0	0	0	0	2	2	2	0	0	0
ENSMUSG00000020074.7	4	0	0	0	0	0	0	0	0	0	0	0	0	2	0	0	0	0	2	0	2	2	2	0	0	0	0	0	0	0	0	0	0	0	0	0	0	0	0	0	2	0	0	0	0	0	0	0	0
ENSMUSG00000020078.16	2	2	12	24	52	6	0	6	2	6	0	12	8	10	20	12	0	0	2	0	18	8	30	4	0	6	18	0	12	8	4	2	2	0	6	2	8	4	0	8	0	16	0	6	2	8	0	2	6
ENSMUSG00000020079.15	0	0	0	4	0	0	0	0	0	0	0	0	0	0	0	0	0	0	0	0	0	0	0	0	0	0	0	0	0	0	0	0	0	0	0	0	0	0	0	0	0	0	0	0	0	0	0	0	0
ENSMUSG00000020083.13	8	4	4	16	0	2	0	2	0	4	16	24	10	4	0	2	10	2	0	0	32	4	14	8	2	4	14	4	2	2	4	4	4	6	8	10	0	0	0	12	8	6	0	2	0	2	0	0	6
ENSMUSG00000020087.5	4	0	2	0	0	0	0	2	0	0	4	2	0	0	0	0	2	0	0	0	2	6	2	0	2	2	20	0	4	24	0	2	22	0	6	0	0	0	0	6	2	2	0	0	4	0	0	0	0
ENSMUSG00000020088.10	0	0	6	4	0	0	0	2	0	0	0	4	2	2	0	2	0	0	0	0	0	0	2	0	0	0	2	0	0	0	0	0	0	0	0	0	0	0	0	4	0	2	0	0	0	0	0	0	0
ENSMUSG00000020089.8	10	2	4	6	2	2	0	6	0	4	2	8	2	10	0	6	4	0	2	0	16	0	0	0	0	0	4	0	4	2	2	4	2	0	2	2	4	2	0	10	0	2	2	2	6	0	0	0	4
ENSMUSG00000020107.10	4	6	0	4	0	0	0	0	0	0	6	0	0	0	0	0	0	0	4	0	0	0	4	0	0	0	0	0	0	8	0	0	0	0	0	0	0	4	0	4	4	8	0	0	0	0	0	0	2
ENSMUSG00000020108.4	4	0	6	0	0	0	0	0	0	2	0	0	0	12	2	0	26	6	22	0	4	6	0	2	2	0	8	0	4	0	0	4	12	12	14	0	0	4	0	0	6	0	0	0	2	0	0	4	2
ENSMUSG00000020114.12	10	6	2	2	4	0	0	4	6	8	6	10	14	4	2	4	8	6	6	0	38	0	16	2	4	0	42	10	4	38	2	4	4	2	2	6	66	6	0	10	2	8	0	4	0	0	0	2	8
ENSMUSG00000020121.15	2	0	0	0	0	0	0	0	0	0	0	0	0	0	0	0	0	0	0	0	0	0	0	2	2	64	0	2	0	0	0	0	0	0	0	0	0	0	0	0	0	0	0	0	0	0	0	0	0
ENSMUSG00000020124.10	0	0	0	0	0	0	0	2	0	0	0	0	0	0	0	0	0	0	0	0	0	0	0	0	0	0	0	0	0	0	0	0	0	0	0	0	0	0	0	2	0	0	0	0	0	0	0	2	6
ENSMUSG00000020130.9	8	6	4	4	2	0	4	4	4	0	2	8	6	2	4	8	4	0	6	0	14	10	2	2	10	0	16	0	2	4	2	0	4	0	2	6	2	8	2	10	10	6	0	2	0	2	0	2	16
ENSMUSG00000020132.10	4	0	2	2	0	2	2	2	0	4	10	16	6	18	8	8	4	6	4	2	36	16	16	4	2	2	30	4	4	4	6	8	2	0	4	2	4	0	2	6	4	16	2	2	2	4	0	0	6
ENSMUSG00000020134.13	4	0	16	2	0	0	0	0	0	6	2	0	0	2	2	2	2	2	0	0	12	4	4	0	0	0	0	0	0	0	0	0	2	0	2	0	0	0	0	0	0	0	0	0	0	0	0	0	0
ENSMUSG00000020149.17	0	0	0	0	0	0	0	2	0	0	0	2	2	4	0	2	0	0	0	0	0	0	2	0	0	0	24	2	2	0	0	2	0	0	2	0	0	0	0	2	2	0	0	0	0	2	0	0	0
ENSMUSG00000020150.13	0	0	0	0	0	0	0	0	0	0	0	2	0	2	0	0	0	0	0	0	0	0	0	0	0	0	0	0	4	4	0	0	0	0	0	2	0	0	0	0	0	0	0	0	0	0	0	0	0
ENSMUSG00000020151.16	14	2	22	0	0	2	0	0	0	0	0	0	0	2	0	0	0	0	2	0	0	0	0	0	0	0	4	0	0	0	0	0	0	0	0	0	0	0	0	0	0	0	0	0	0	0	0	0	0
ENSMUSG00000020152.7	0	0	0	10	4	6	0	0	0	0	6	0	2	4	0	2	4	0	0	0	10	4	8	0	0	0	8	0	2	2	0	0	0	2	0	0	2	0	0	8	2	0	0	6	0	0	0	0	2
ENSMUSG00000020153.14	4	4	0	4	6	0	0	0	0	0	0	0	0	2	0	6	10	2	0	0	0	10	2	2	4	4	4	0	0	0	0	4	0	0	0	0	0	0	0	0	4	0	0	0	0	0	0	0	0
ENSMUSG00000020156.16	4	0	8	0	4	0	0	0	0	0	0	6	2	4	2	0	2	0	2	2	0	0	2	0	2	2	16	2	2	4	0	2	0	0	14	0	0	2	0	0	0	0	2	2	0	0	0	0	2
ENSMUSG00000020163.12	6	6	10	4	2	2	0	0	0	0	2	2	8	2	0	0	4	4	2	0	4	4	2	2	0	2	2	2	0	4	0	0	0	2	0	2	0	0	0	2	4	0	0	0	0	0	0	4	0
ENSMUSG00000020167.14	2	0	2	6	0	2	0	4	0	0	0	0	0	0	0	2	0	0	2	0	6	2	0	4	0	0	2	0	0	0	0	0	2	0	0	6	0	2	0	2	0	2	0	6	0	0	0	2	2
ENSMUSG00000020171.8	8	10	4	10	10	6	0	6	0	0	4	10	2	2	2	2	4	0	4	0	6	6	2	4	2	2	10	0	0	12	8	12	4	6	0	8	0	4	0	20	8	2	0	2	0	2	0	0	4
ENSMUSG00000020181.18	4	0	6	0	2	0	0	0	0	0	0	0	0	0	0	4	0	0	0	0	0	0	0	0	0	0	2	0	0	0	0	0	30	0	0	0	2	0	0	0	4	0	0	2	0	2	0	2	0
ENSMUSG00000020184.15	10	0	2	0	0	0	0	2	4	2	4	4	2	0	8	2	2	0	2	0	8	2	6	8	4	6	2	4	2	4	0	0	4	0	0	0	0	4	0	0	0	2	0	4	6	2	0	4	2
ENSMUSG00000020186.7	0	0	0	0	0	0	0	0	0	0	0	0	0	0	0	0	0	0	0	0	0	0	0	0	0	0	0	0	0	0	0	0	0	0	0	0	0	0	0	0	0	0	0	0	0	0	0	0	0
ENSMUSG00000020189.15	6	14	2	8	0	0	0	0	2	4	0	2	8	18	4	2	6	2	4	2	22	6	4	0	2	2	8	0	0	4	8	4	2	0	4	0	0	0	2	4	0	4	0	2	0	4	0	0	2
ENSMUSG00000020196.10	12	0	2	2	0	0	0	0	2	0	2	6	2	2	0	0	0	0	0	0	2	0	0	0	4	6	12	0	0	4	0	2	0	0	0	4	0	0	0	0	0	8	0	0	0	0	0	2	0
ENSMUSG00000020205.8	0	0	0	0	0	0	0	0	0	0	0	0	0	0	0	2	0	0	0	0	4	0	0	0	0	0	2	0	0	4	0	0	0	0	0	0	0	0	0	0	0	0	0	0	0	0	0	0	0
ENSMUSG00000020211.15	2	2	4	0	0	0	0	0	0	0	2	2	2	2	0	0	0	0	0	0	2	0	0	0	4	0	2	0	2	0	0	2	0	0	0	2	0	0	0	0	0	0	0	2	0	0	0	10	0
ENSMUSG00000020219.7	16	0	0	6	0	0	0	2	4	2	0	2	0	4	0	0	0	0	0	0	0	4	10	0	0	0	2	2	0	0	0	0	2	0	2	2	0	0	0	0	8	0	0	0	0	0	0	0	2
ENSMUSG00000020224.15	0	0	0	0	0	0	0	0	0	0	2	4	2	0	0	0	0	0	0	0	2	4	0	2	2	2	8	0	2	0	0	0	0	0	2	4	0	0	0	0	0	0	0	4	0	4	0	0	0
ENSMUSG00000020230.15	2	0	0	0	0	0	0	2	0	0	0	0	0	0	0	2	0	0	0	0	2	2	2	2	0	2	12	0	2	0	0	0	0	2	0	0	0	0	0	4	2	2	0	0	0	2	0	0	0
ENSMUSG00000020232.17	0	0	0	0	0	0	0	0	0	0	0	0	2	2	0	4	0	0	0	0	6	0	4	0	0	0	0	0	0	0	0	2	0	0	0	0	0	0	0	0	0	0	0	0	0	0	0	0	0
ENSMUSG00000020235.16	2	8	2	2	2	2	0	2	6	2	0	6	12	16	4	0	6	2	2	0	8	2	6	2	0	2	34	4	2	14	2	2	2	0	0	6	2	12	2	4	4	2	2	2	2	0	0	4	2
ENSMUSG00000020238.14	2	0	0	0	0	0	0	0	0	0	0	6	0	10	0	0	0	0	0	0	10	0	0	0	0	0	0	2	0	8	2	24	2	2	0	40	0	4	0	0	0	0	0	0	0	0	0	0	0
ENSMUSG00000020250.10	16	14	14	8	0	0	0	6	6	0	0	4	2	8	10	0	50	38	62	0	226	118	242	2	2	0	10	0	2	6	2	8	2	6	6	6	4	2	0	6	14	10	0	4	0	12	8	20	4
ENSMUSG00000020255.8	90	30	36	28	12	14	4	20	22	16	50	80	38	30	32	34	90	42	30	0	134	94	118	56	22	38	58	12	14	22	14	8	30	24	28	32	18	26	0	120	48	28	0	38	22	34	0	76	42
ENSMUSG00000020257.13	2	12	2	4	0	6	2	4	0	2	6	4	6	2	2	2	0	0	0	4	26	20	38	6	2	12	38	6	4	6	0	6	4	0	4	0	0	4	0	8	4	6	2	0	0	2	0	2	2
ENSMUSG00000020260.9	4	0	0	0	0	0	2	0	0	0	0	0	4	0	2	2	6	0	0	0	12	0	2	0	0	0	8	4	0	0	0	0	2	2	8	2	0	0	0	10	0	0	2	0	0	0	0	0	4
ENSMUSG00000020261.15	0	0	0	0	0	0	0	0	0	0	0	0	2	0	0	0	0	0	0	0	0	0	0	0	0	0	6	0	0	0	0	0	0	0	0	0	0	0	0	0	2	0	2	0	0	0	0	0	0
ENSMUSG00000020265.16	0	0	0	0	0	0	0	0	0	0	0	0	0	2	0	0	0	0	0	0	12	0	2	2	0	2	2	2	0	2	2	0	0	0	0	2	2	0	0	0	0	0	0	0	0	0	0	2	0
ENSMUSG00000020267.6	6	10	8	26	4	4	0	6	0	4	2	2	4	8	8	4	4	4	4	0	10	8	4	0	34	0	10	2	2	10	2	6	6	6	2	6	0	0	0	6	4	4	0	2	2	2	0	14	12
ENSMUSG00000020282.18	6	2	2	6	0	2	0	0	2	2	6	4	2	2	2	0	24	6	2	2	32	2	8	0	0	0	8	0	4	4	2	4	0	2	0	44	26	26	2	2	2	0	0	0	0	0	2	0	0
ENSMUSG00000020283.5	2	2	0	4	104	4	0	10	2	0	0	4	0	4	0	0	4	0	2	0	8	2	4	0	2	0	14	0	2	10	0	2	4	0	4	0	0	0	0	4	4	4	0	0	2	0	0	2	0
ENSMUSG00000020284.16	2	4	2	0	2	0	0	2	0	0	0	0	0	0	0	2	0	0	4	0	0	0	0	0	0	0	2	0	2	0	0	0	0	2	0	0	0	0	0	2	0	0	0	0	0	0	0	2	0
ENSMUSG00000020288.13	0	0	0	0	0	0	0	0	0	0	0	0	0	0	0	0	0	0	0	0	0	0	0	0	0	0	0	0	0	0	0	0	0	0	0	0	0	0	0	0	0	0	0	0	0	0	0	0	0
ENSMUSG00000020307.15	16	6	2	4	4	2	0	0	2	6	6	4	2	0	0	2	0	2	2	0	22	8	8	4	0	0	14	2	2	14	0	8	0	0	4	2	0	4	0	0	0	2	0	0	4	4	0	10	6
ENSMUSG00000020315.18	8	4	10	6	4	2	0	24	4	10	6	8	14	4	0	6	10	2	8	0	34	10	10	2	0	0	2	0	2	52	22	28	16	0	2	8	0	0	2	12	82	10	0	0	2	0	0	2	8
ENSMUSG00000020329.12	0	0	0	0	0	0	0	4	0	6	0	0	0	2	0	0	0	0	0	0	0	0	2	4	2	6	2	2	0	2	0	0	0	0	0	0	2	2	0	0	2	2	0	0	0	0	0	8	6
ENSMUSG00000020346.16	0	2	0	0	0	0	0	0	0	0	2	0	0	4	0	4	2	0	0	0	0	0	0	0	0	2	0	0	0	0	0	2	0	0	0	0	0	0	0	0	0	0	0	0	0	2	0	0	0
ENSMUSG00000020349.4	4	10	0	2	4	0	0	0	4	0	0	0	4	24	0	8	6	0	0	0	18	4	10	14	0	0	14	0	0	2	2	4	6	2	2	0	0	2	0	12	8	10	0	2	0	0	2	0	2
ENSMUSG00000020358.17	4	0	0	2	2	10	0	18	26	0	2	8	0	6	0	0	0	0	0	0	0	8	12	0	0	0	22	0	0	6	2	2	0	2	4	4	0	0	0	10	6	2	0	28	2	4	0	4	0
ENSMUSG00000020361.13	10	2	0	2	4	4	2	16	0	2	6	24	10	0	0	0	0	0	2	0	18	10	4	0	4	0	6	0	2	2	0	12	4	2	2	10	0	6	0	8	4	6	2	4	0	4	0	6	0
ENSMUSG00000020368.15	6	2	4	0	4	2	0	4	0	2	0	4	2	0	2	0	0	2	0	0	16	2	6	0	0	2	14	2	0	4	2	0	0	0	4	0	0	2	0	10	2	0	0	2	0	2	2	0	0
ENSMUSG00000020372.15	6	0	2	0	0	0	0	0	0	4	2	2	0	0	0	0	0	0	0	0	2	0	0	0	0	0	12	0	0	0	0	0	0	0	0	0	0	2	0	0	0	2	0	0	0	0	0	0	0
ENSMUSG00000020375.9	2	2	0	4	0	0	2	0	0	4	0	6	10	0	0	0	10	2	4	0	20	12	16	2	6	2	6	2	0	0	0	2	0	0	0	0	0	0	0	10	0	0	0	4	2	6	0	0	0
ENSMUSG00000020376.17	0	0	0	0	6	0	2	0	0	0	0	0	6	0	0	0	2	0	0	0	0	0	2	0	0	0	4	0	2	2	2	0	0	0	0	0	0	0	2	2	0	0	0	0	0	0	0	2	0
ENSMUSG00000020377.15	0	0	0	0	2	0	0	4	2	0	0	2	0	0	0	0	0	0	0	0	0	0	4	2	0	0	0	0	0	0	0	0	0	0	0	0	0	0	0	0	0	0	0	0	0	0	0	0	0
ENSMUSG00000020380.16	18	0	2	10	0	6	8	0	2	2	6	6	6	0	2	6	0	2	0	2	14	10	14	4	18	2	30	4	0	0	0	0	0	0	0	4	4	2	0	8	6	0	2	4	2	4	0	6	2
ENSMUSG00000020381.10	2	10	4	0	0	0	0	2	0	2	0	4	0	2	0	0	4	0	0	0	0	0	0	0	0	0	14	0	2	0	2	0	0	0	4	2	0	4	0	6	2	0	4	0	0	0	0	2	0
ENSMUSG00000020387.15	4	4	4	2	2	4	0	2	0	4	0	4	12	2	6	4	2	0	6	0	6	2	0	2	0	2	2	0	0	8	0	0	0	0	0	0	0	0	0	6	0	0	0	2	0	0	0	0	2
ENSMUSG00000020390.12	2	2	2	0	2	0	0	0	0	0	0	2	0	0	0	0	0	0	0	0	0	0	2	0	0	0	8	0	0	0	0	0	0	0	2	0	0	0	0	0	2	0	0	0	0	0	0	2	0
ENSMUSG00000020392.8	8	2	4	4	2	2	0	12	0	0	0	4	2	8	2	0	2	2	0	0	40	0	20	0	2	0	6	0	0	0	0	0	4	0	0	2	0	0	0	6	4	8	2	12	2	4	0	0	0
ENSMUSG00000020393.16	6	4	0	0	6	0	0	6	24	4	4	6	42	6	2	4	6	0	2	2	14	18	62	0	4	0	10	2	0	14	0	4	0	0	0	0	0	0	0	6	4	6	0	0	4	2	2	4	2
ENSMUSG00000020397.15	0	4	8	0	0	0	0	2	2	0	0	2	0	2	0	0	0	0	2	0	2	6	10	2	0	4	0	0	4	0	0	0	0	0	0	0	0	0	0	6	4	0	0	2	2	0	0	0	0
ENSMUSG00000020400.17	2	2	0	0	0	0	0	2	2	0	4	2	2	0	0	0	0	0	0	0	2	0	2	0	0	0	2	0	0	0	0	0	0	0	0	2	2	6	0	0	0	0	0	0	0	0	0	0	0
ENSMUSG00000020402.11	4	2	6	8	4	2	0	0	4	4	2	6	0	10	0	2	6	2	2	0	16	6	0	0	2	0	4	8	0	2	2	2	6	0	2	8	2	2	0	6	6	4	0	0	0	0	0	10	4
ENSMUSG00000020407.13	4	6	0	4	0	0	0	2	0	0	0	0	4	2	0	2	2	0	2	0	0	0	2	0	0	0	0	0	0	0	0	0	2	6	0	0	0	4	0	8	0	0	0	0	0	0	0	2	4
ENSMUSG00000020413.11	14	4	4	8	2	0	0	4	0	0	0	0	0	4	4	0	4	0	0	0	0	0	2	0	0	0	0	0	0	0	0	4	0	2	2	0	0	2	0	2	6	0	0	0	0	0	0	0	0
ENSMUSG00000020415.16	12	4	8	2	0	6	0	4	6	0	2	2	8	16	2	8	8	8	14	0	20	6	2	2	8	2	18	4	12	8	0	2	8	0	32	0	0	2	0	4	2	6	0	0	0	0	0	4	0
ENSMUSG00000020423.6	0	2	0	0	0	0	0	0	0	0	0	2	0	0	0	2	0	0	0	0	0	0	0	0	0	0	0	0	0	4	0	2	0	0	8	0	0	0	0	0	0	0	0	0	0	0	0	0	0
ENSMUSG00000020430.12	2	2	0	0	0	2	0	0	0	0	2	0	0	0	0	0	12	4	10	0	2	0	0	4	0	0	0	0	0	2	0	0	0	0	0	0	0	0	0	0	0	0	0	0	0	0	0	0	0
ENSMUSG00000020432.12	0	0	0	0	0	0	0	0	0	0	0	2	0	0	0	0	0	0	0	0	0	0	0	0	0	0	2	0	0	0	0	0	0	0	2	0	0	0	0	2	0	0	0	0	0	0	0	0	0
ENSMUSG00000020440.13	6	2	2	4	0	2	0	2	2	4	4	0	6	16	14	8	0	2	2	0	10	0	0	4	4	10	10	4	2	4	2	18	10	0	12	8	0	4	0	12	2	2	0	12	0	6	0	4	2
ENSMUSG00000020441.6	0	0	0	0	0	0	0	0	0	0	0	0	0	2	0	0	0	2	0	0	0	0	0	0	0	0	4	0	0	0	0	0	0	0	0	0	0	0	0	0	0	0	0	0	0	0	0	0	0
ENSMUSG00000020448.16	20	14	8	6	0	2	2	20	2	4	18	20	4	2	14	4	4	46	8	0	24	14	12	10	14	4	18	8	22	8	2	2	56	44	76	24	2	0	0	18	12	4	0	0	8	0	0	6	2
ENSMUSG00000020451.17	20	6	10	0	0	4	0	8	0	2	0	4	0	0	0	0	0	0	2	0	2	0	4	2	6	0	14	2	0	2	0	0	0	0	0	0	0	0	2	2	0	8	0	6	0	0	0	0	0
ENSMUSG00000020453.17	0	0	0	4	0	0	0	0	0	0	2	4	0	0	0	0	2	2	2	0	20	22	2	0	0	0	6	0	0	2	0	0	0	0	0	0	0	0	0	0	0	0	0	0	0	0	0	0	2
ENSMUSG00000020454.17	16	10	6	30	2	6	2	4	6	6	10	14	8	28	10	18	6	2	0	0	48	14	22	6	0	0	6	2	0	8	0	14	4	8	2	8	0	8	4	80	58	26	0	0	0	8	0	10	8
ENSMUSG00000020455.16	2	6	0	6	2	8	0	4	2	0	0	4	2	20	4	0	0	2	2	0	20	6	8	4	4	2	0	0	0	2	2	2	0	0	0	0	0	2	0	4	0	2	0	2	0	0	0	2	0
ENSMUSG00000020456.17	0	0	0	0	0	0	0	0	0	0	2	6	0	4	6	0	0	0	0	0	2	6	2	0	0	0	2	0	0	2	0	0	0	0	0	0	0	0	0	0	0	0	0	4	0	0	0	0	0
ENSMUSG00000020457.13	0	0	0	0	0	0	0	0	2	0	0	0	0	0	0	4	0	0	2	0	2	2	16	0	0	0	2	2	0	0	0	0	0	0	8	2	0	0	0	2	0	0	0	0	0	0	0	8	0
ENSMUSG00000020459.14	0	0	0	0	0	0	0	0	0	0	0	0	0	0	0	0	4	2	0	0	2	6	2	0	0	0	8	0	0	0	0	0	0	0	0	0	0	0	0	0	0	0	0	0	0	0	0	0	0
ENSMUSG00000020460.15	4	2	0	2	0	0	0	2	2	0	0	2	4	0	0	0	0	0	0	0	0	0	0	0	0	0	4	0	0	6	0	4	0	0	2	2	0	0	0	14	0	2	0	0	0	0	0	0	0
ENSMUSG00000020472.14	6	0	0	0	2	2	0	2	6	0	0	0	0	2	0	8	2	4	0	2	4	0	2	0	0	0	6	2	0	0	6	2	0	2	6	0	0	0	0	0	0	0	0	0	0	0	0	0	0
ENSMUSG00000020474.11	0	0	0	0	0	0	0	0	0	0	0	0	0	2	0	2	0	0	0	0	0	6	0	0	0	2	6	2	0	0	0	0	6	2	0	0	0	0	0	0	0	0	0	0	0	0	0	2	4
ENSMUSG00000020477.10	0	4	2	4	0	2	2	2	0	2	10	4	4	18	0	0	14	0	0	0	12	4	4	2	4	2	10	4	12	4	4	2	2	0	0	2	0	0	0	10	2	4	0	0	0	0	0	4	0
ENSMUSG00000020482.4	6	14	10	4	0	0	0	4	2	18	16	14	4	16	2	4	8	4	14	0	54	16	52	0	2	0	16	6	10	4	8	0	2	2	2	4	0	2	0	8	4	4	0	6	6	2	4	4	6
ENSMUSG00000020483.14	64	10	86	14	0	4	0	12	2	6	12	16	32	16	16	10	48	42	16	0	40	20	36	6	2	6	34	8	6	6	10	28	18	2	8	8	10	4	2	78	12	26	0	12	4	8	0	10	12
ENSMUSG00000020495.13	6	0	0	4	0	0	0	0	0	2	2	8	2	6	0	2	0	0	0	0	2	0	2	0	0	0	4	0	0	0	0	0	0	0	0	2	0	2	0	2	0	2	0	0	0	0	0	4	2
ENSMUSG00000020496.10	42	26	20	30	6	12	2	28	6	6	18	14	2	16	72	4	20	8	20	2	58	40	38	2	4	10	48	8	20	14	4	28	20	16	8	12	6	16	0	32	14	28	0	26	6	6	0	14	2
ENSMUSG00000020514.8	4	0	0	2	0	0	0	0	2	0	0	2	6	2	0	0	0	10	0	0	2	0	0	0	0	0	0	0	0	0	0	0	0	0	0	0	0	0	0	0	2	0	0	0	0	0	0	8	0
ENSMUSG00000020515.13	8	0	4	0	2	2	0	8	0	0	4	4	6	4	4	6	2	0	0	0	16	2	6	2	18	2	14	0	4	0	2	2	4	0	0	0	0	2	0	22	2	2	2	0	0	0	0	2	2
ENSMUSG00000020519.5	6	10	2	4	0	0	0	0	0	2	0	0	0	2	2	8	2	0	6	0	8	8	16	6	2	2	6	0	2	2	0	0	4	2	14	0	2	4	0	0	2	0	0	4	0	0	0	0	0
ENSMUSG00000020525.17	0	2	0	0	0	2	0	2	0	2	2	2	0	4	0	0	2	2	0	0	10	2	4	0	4	2	0	0	2	4	0	0	2	4	2	0	0	0	0	2	2	2	0	4	2	2	0	2	0
ENSMUSG00000020528.14	8	2	0	0	0	0	0	0	0	0	6	2	2	2	2	4	2	8	0	0	6	0	6	0	0	0	8	0	0	4	2	2	2	0	0	0	0	0	0	2	2	0	0	0	0	0	0	0	12
ENSMUSG00000020536.12	4	2	2	0	0	0	0	0	0	0	0	2	0	6	0	2	2	0	0	0	0	0	0	0	0	0	8	0	0	0	0	0	0	0	0	0	6	2	0	4	2	0	0	0	0	0	0	0	0
ENSMUSG00000020538.15	4	6	0	0	0	0	0	0	0	0	8	10	0	0	0	0	4	4	0	0	16	4	2	0	0	0	4	0	0	0	0	2	0	0	0	0	0	0	0	4	2	0	2	0	6	0	2	2	6
ENSMUSG00000020549.14	0	2	2	0	0	0	0	2	0	4	0	4	0	2	2	2	0	0	0	0	2	0	2	0	0	0	46	4	0	6	0	2	0	2	2	2	0	0	0	0	4	2	2	4	0	0	0	0	0
ENSMUSG00000020561.8	0	0	0	0	0	0	0	0	0	0	0	0	0	6	0	4	0	0	2	0	2	6	4	4	0	0	4	4	2	0	0	0	0	0	0	0	0	0	0	0	4	0	0	0	0	0	0	0	0
ENSMUSG00000020570.15	10	4	6	4	0	2	0	10	4	0	0	14	0	4	2	2	6	0	2	0	28	10	2	2	0	0	18	8	0	6	2	0	4	2	0	4	6	4	0	8	14	6	0	4	0	2	0	4	2
ENSMUSG00000020571.13	6	12	2	0	0	6	0	0	0	4	0	0	0	10	2	4	2	0	6	0	16	0	4	0	0	0	0	0	0	0	0	0	0	0	0	2	0	0	0	2	2	0	0	0	0	0	0	0	6
ENSMUSG00000020577.17	0	2	0	2	2	0	0	2	0	0	0	2	0	0	0	0	0	4	0	0	2	0	0	0	0	2	2	2	4	0	0	0	0	0	0	0	0	0	0	0	0	2	0	0	0	0	0	0	0
ENSMUSG00000020585.4	10	0	4	6	0	8	0	2	0	0	0	0	0	2	0	2	4	0	4	0	40	28	56	2	2	0	18	0	2	0	2	0	2	0	0	2	0	0	0	4	6	0	0	0	0	0	2	0	2
ENSMUSG00000020592.14	8	2	0	6	0	4	0	2	0	0	2	2	8	12	8	2	4	0	2	0	12	4	0	2	2	0	8	4	4	2	2	0	0	0	2	2	0	2	0	8	4	4	0	2	0	0	0	2	0
ENSMUSG00000020608.7	2	0	2	2	0	0	0	2	4	0	2	8	0	4	6	4	0	0	0	0	8	4	4	0	0	0	12	0	4	4	4	6	2	8	0	0	0	2	0	0	0	2	0	14	2	28	0	4	2
ENSMUSG00000020612.16	26	12	6	6	0	0	0	4	2	0	0	8	4	2	4	2	18	8	8	0	304	206	376	8	0	10	16	60	2	8	8	4	6	4	10	0	0	4	2	16	6	6	0	4	2	4	10	2	2
ENSMUSG00000020621.6	8	8	0	0	0	0	0	0	0	0	2	0	0	0	0	0	0	0	0	0	0	0	0	0	0	0	0	0	0	2	0	0	0	0	6	0	0	0	0	0	0	0	0	0	0	0	0	0	0
ENSMUSG00000020630.9	0	2	0	0	0	0	0	0	0	2	0	0	0	8	0	0	4	0	0	0	2	4	2	0	2	0	0	2	0	0	0	2	0	0	0	0	0	0	0	0	4	2	0	4	2	8	0	0	0
ENSMUSG00000020634.12	22	4	6	6	0	0	0	6	0	4	0	2	0	2	2	0	2	0	4	0	2	0	4	0	0	0	4	0	0	22	0	2	0	0	0	2	0	2	0	14	0	2	0	8	0	2	0	0	0
ENSMUSG00000020638.8	4	0	0	0	0	0	0	0	2	0	0	0	0	2	0	0	0	0	0	0	0	0	0	2	0	0	8	2	4	0	0	0	0	0	2	0	0	0	0	12	2	8	0	0	0	0	0	0	4
ENSMUSG00000020640.10	2	2	0	2	0	0	2	2	4	2	12	10	0	4	0	4	2	0	0	0	12	10	4	6	10	28	6	0	0	0	0	0	0	0	2	2	0	0	0	4	0	4	0	0	0	0	0	0	2
ENSMUSG00000020646.17	2	0	2	2	2	0	0	0	0	2	2	10	12	6	6	2	0	0	0	0	4	2	0	0	0	0	4	0	0	0	0	0	2	0	2	2	0	2	0	6	2	4	0	2	0	0	0	0	0
ENSMUSG00000020649.11	2	4	2	2	0	0	2	4	0	0	0	8	0	4	0	6	6	0	0	0	6	4	8	6	8	4	22	0	0	4	4	2	2	0	0	4	0	4	0	6	2	8	0	2	0	4	0	6	4
ENSMUSG00000020650.15	0	0	0	0	0	0	0	0	2	0	0	0	0	0	0	0	0	0	0	0	0	0	0	0	0	0	4	0	0	0	0	0	0	0	0	0	0	0	0	2	0	4	0	0	0	0	0	0	0
ENSMUSG00000020653.12	2	2	10	4	0	0	0	6	0	0	2	4	2	2	0	2	2	0	0	0	2	0	0	0	0	0	4	2	6	6	4	0	0	0	0	0	0	4	0	4	2	0	0	0	0	0	0	0	0
ENSMUSG00000020656.16	18	6	4	2	4	2	0	4	0	2	4	4	4	18	0	2	4	0	4	0	8	6	6	0	0	0	16	0	2	4	4	0	0	6	4	2	4	0	0	6	2	4	0	4	0	4	0	6	4
ENSMUSG00000020661.15	8	6	6	4	2	0	0	0	0	2	0	6	0	4	0	6	2	2	0	0	30	6	4	0	0	0	8	0	0	0	2	2	0	0	0	2	4	6	0	4	2	6	0	2	2	0	2	2	2
ENSMUSG00000020671.9	0	0	2	36	2	2	0	4	2	2	2	4	2	2	0	0	4	0	0	0	10	0	6	4	0	2	2	2	2	4	4	2	4	0	2	0	0	0	0	8	4	6	0	2	0	2	0	0	4
ENSMUSG00000020680.15	4	0	0	0	0	0	0	4	2	4	0	0	0	0	0	0	0	0	0	0	2	0	6	2	0	30	2	2	0	0	0	0	0	0	0	0	0	0	0	0	0	0	0	0	0	0	0	0	0
ENSMUSG00000020687.13	0	2	0	0	0	0	0	2	0	0	6	0	4	2	2	0	0	0	0	0	2	0	0	2	0	0	2	0	0	0	0	0	0	0	0	0	0	0	0	2	4	6	0	0	0	0	0	0	2
ENSMUSG00000020692.14	0	0	0	0	2	0	0	0	2	0	0	0	2	6	0	0	0	0	0	0	0	0	4	0	0	0	2	0	0	0	0	0	0	0	0	18	2	2	0	0	0	2	0	0	0	0	0	0	0
ENSMUSG00000020696.18	2	6	0	2	0	6	0	4	0	2	2	12	12	12	4	4	4	4	0	0	4	4	2	2	6	2	14	4	2	0	0	0	0	0	0	4	0	2	0	2	0	0	0	4	2	0	2	0	0
ENSMUSG00000020697.16	0	0	0	0	0	0	0	0	2	0	0	2	4	6	0	0	0	0	0	0	0	0	2	2	2	0	6	2	0	2	0	0	0	0	0	0	0	0	0	0	2	0	0	0	0	0	0	2	10
ENSMUSG00000020706.13	0	2	0	0	0	0	0	2	0	0	0	6	2	0	0	0	0	0	0	0	0	0	0	0	0	0	2	0	0	0	0	0	0	0	0	0	0	2	0	0	0	0	0	0	0	0	0	2	0
ENSMUSG00000020708.12	2	2	2	0	0	0	0	0	0	0	0	4	0	4	0	0	6	0	0	0	4	4	0	0	0	2	2	0	0	2	2	0	0	0	0	2	0	0	0	2	0	0	0	0	0	0	0	0	0
ENSMUSG00000020715.9	104	50	106	68	18	10	6	62	22	36	60	88	68	82	24	74	28	22	70	4	248	94	236	38	30	22	170	26	36	72	26	30	24	14	32	16	16	50	4	150	62	82	4	52	20	14	2	22	18
ENSMUSG00000020716.16	0	0	4	2	0	0	0	2	0	4	4	0	0	0	0	0	0	0	0	0	2	6	0	0	0	0	10	0	0	2	2	0	2	0	0	2	0	0	0	0	4	0	0	0	0	0	0	0	4
ENSMUSG00000020717.19	6	0	0	0	0	0	0	0	0	0	0	0	0	0	0	0	0	0	0	0	0	0	0	0	0	0	0	0	0	0	0	0	0	0	0	0	0	0	0	0	0	0	0	0	0	0	0	0	0
ENSMUSG00000020719.14	6	4	8	0	0	2	2	18	2	10	4	8	2	2	0	0	4	8	2	4	18	4	4	2	8	0	60	8	0	10	8	2	0	0	0	4	0	0	0	10	4	2	4	4	6	2	0	6	0
ENSMUSG00000020720.13	4	0	2	8	2	4	0	0	4	0	0	2	0	0	0	0	2	2	0	0	6	6	4	0	0	0	8	2	0	2	4	0	0	0	4	0	0	0	0	2	0	0	0	4	2	0	0	0	2
ENSMUSG00000020733.3	0	0	0	0	0	0	0	0	0	0	0	0	0	6	2	2	0	2	4	0	2	6	0	2	0	0	2	0	0	4	0	0	0	0	0	2	0	2	0	0	0	2	0	0	0	0	0	0	0
ENSMUSG00000020737.12	6	2	2	0	0	4	0	4	0	0	2	6	0	2	6	0	0	2	0	0	4	2	0	0	2	0	0	0	0	0	0	0	0	0	0	0	0	0	0	2	2	2	0	2	0	2	0	4	0
ENSMUSG00000020738.16	8	6	6	0	0	0	0	2	0	2	2	8	10	4	6	4	4	2	2	0	6	18	8	2	8	2	4	0	0	10	0	4	0	0	0	0	0	4	0	2	8	0	2	4	10	0	0	0	6
ENSMUSG00000020739.11	8	0	2	2	0	0	0	4	0	0	10	0	8	0	0	0	0	0	0	0	10	12	16	6	0	6	8	2	2	6	2	2	2	14	4	2	0	20	0	4	0	8	0	0	0	2	0	0	0
ENSMUSG00000020740.13	4	0	0	0	0	0	0	0	0	0	0	0	0	6	4	2	0	0	2	2	2	2	2	0	0	0	32	0	0	0	0	0	0	0	0	0	0	0	2	2	2	2	0	0	0	0	0	2	0
ENSMUSG00000020744.13	0	0	0	0	2	0	0	0	0	0	0	0	2	0	0	0	0	0	0	0	4	12	0	0	0	0	2	2	0	2	0	0	0	0	2	0	0	0	0	0	0	0	0	0	0	2	0	2	0
ENSMUSG00000020752.11	6	0	0	0	0	0	0	0	0	0	0	2	0	0	0	0	0	0	0	0	0	0	0	0	0	0	2	0	0	0	0	0	0	0	0	0	0	2	0	0	2	0	0	0	0	0	0	2	0
ENSMUSG00000020755.9	0	0	0	0	0	0	0	0	0	2	0	6	4	0	0	0	0	0	0	0	2	0	6	0	0	2	4	8	0	2	0	0	0	0	0	0	0	0	0	0	0	2	0	2	0	6	0	0	0
ENSMUSG00000020770.13	8	2	0	4	0	0	0	0	0	2	0	2	6	8	2	2	2	0	0	2	10	0	0	0	0	0	18	2	0	0	0	0	0	4	2	2	0	0	0	12	2	4	0	0	0	0	0	2	2
ENSMUSG00000020775.13	2	2	0	0	0	0	0	0	0	0	2	0	0	0	0	2	0	0	0	0	4	2	2	0	4	0	2	0	6	0	0	0	0	0	0	0	0	0	0	0	0	8	0	0	0	0	2	0	0
ENSMUSG00000020778.12	0	0	0	0	0	0	0	0	0	0	0	0	0	0	0	0	0	0	0	0	0	0	0	0	0	0	0	0	0	0	0	0	0	0	0	0	0	0	0	0	0	0	0	0	0	0	0	0	0
ENSMUSG00000020782.18	2	2	0	0	0	0	0	0	0	0	4	4	0	0	0	0	2	0	0	0	10	0	2	0	0	0	4	2	0	2	0	0	4	0	6	0	0	0	0	4	0	0	0	0	0	0	0	0	0
ENSMUSG00000020794.13	12	14	8	10	2	2	0	0	8	6	10	8	2	8	2	2	2	2	10	0	12	2	14	28	8	2	42	4	6	4	0	0	2	2	2	4	0	6	0	8	4	4	2	2	2	0	0	14	8
ENSMUSG00000020802.8	10	6	2	0	0	0	0	0	0	2	2	44	2	4	0	4	10	6	22	0	2	4	0	2	0	0	10	0	0	2	0	4	0	0	2	0	0	2	0	8	2	2	0	2	0	2	0	2	4
ENSMUSG00000020803.3	0	0	6	0	0	0	0	0	0	0	0	0	0	0	0	0	0	0	0	0	0	0	0	0	0	0	2	0	0	0	0	0	0	0	4	0	0	0	0	0	0	0	0	0	0	0	0	0	0
ENSMUSG00000020806.15	24	2	0	4	0	0	0	0	0	4	4	0	2	12	6	6	2	0	0	0	12	2	4	0	2	2	6	0	0	4	0	0	0	0	6	0	0	0	0	4	0	2	0	0	0	0	0	2	0
ENSMUSG00000020823.16	2	0	0	0	0	0	0	0	0	0	0	0	2	2	2	0	0	0	0	0	6	6	2	0	0	0	8	6	48	0	2	2	0	0	0	0	0	2	0	0	0	0	2	0	0	0	0	0	0
ENSMUSG00000020831.18	0	0	0	0	0	0	0	0	0	0	0	0	0	0	0	0	0	0	0	0	0	0	0	0	0	0	0	0	0	0	0	0	0	0	0	0	0	0	0	0	0	0	0	0	0	0	0	0	0
ENSMUSG00000020847.15	14	26	12	6	2	8	2	4	0	6	8	8	2	4	4	0	2	0	0	0	8	14	20	4	2	12	4	4	52	0	2	0	0	2	0	0	0	2	0	6	8	2	0	2	8	2	0	2	0
ENSMUSG00000020849.13	62	28	40	6	0	0	0	8	0	2	14	2	4	4	0	0	12	6	2	0	34	8	22	0	0	0	2	2	2	2	4	2	2	2	0	6	6	6	2	8	2	6	2	8	2	0	4	0	4
ENSMUSG00000020850.14	16	4	2	8	2	0	0	0	6	0	0	2	0	0	0	0	4	4	0	0	12	4	4	8	4	2	12	6	0	0	2	0	0	0	2	0	0	0	0	0	0	2	0	6	2	2	0	0	2
ENSMUSG00000020869.8	12	4	4	4	4	0	0	16	2	2	4	4	0	6	2	10	2	2	0	2	12	0	2	2	4	8	58	4	2	2	2	0	2	0	4	6	0	0	0	4	34	8	2	52	2	6	0	6	4
ENSMUSG00000020870.7	0	0	4	2	0	2	0	0	2	4	0	2	0	2	0	0	0	0	0	0	0	4	2	2	2	0	12	4	2	0	0	2	0	0	4	0	0	0	0	6	0	4	0	0	2	2	0	0	2
ENSMUSG00000020873.15	0	2	0	0	4	2	0	2	0	2	0	8	0	4	0	2	0	0	0	0	4	16	0	0	2	2	4	0	0	2	2	8	0	0	0	6	0	2	0	8	8	2	0	4	0	0	0	6	4
ENSMUSG00000020876.14	4	0	0	0	2	0	0	6	0	0	0	6	8	0	0	6	0	0	0	0	0	0	0	0	0	0	0	0	0	0	0	0	0	0	0	0	0	0	0	4	2	2	0	2	0	0	0	10	0
ENSMUSG00000020883.18	4	2	8	6	0	2	0	2	0	2	2	8	2	8	0	2	0	0	0	0	4	4	6	0	2	2	4	2	2	0	0	6	0	0	2	0	0	0	2	2	0	0	0	0	4	8	0	2	4
ENSMUSG00000020889.11	12	12	6	2	2	0	0	2	2	0	0	0	0	0	2	0	0	0	0	0	12	4	18	0	0	0	8	2	0	0	0	0	0	0	0	6	0	0	0	0	14	2	0	0	0	0	0	0	0
ENSMUSG00000020893.17	0	4	2	2	0	0	0	6	0	0	2	2	0	0	0	0	0	0	0	0	8	0	6	0	0	0	4	0	10	0	0	0	0	0	0	0	0	0	0	2	0	0	0	0	0	0	0	0	0
ENSMUSG00000020895.14	0	2	0	0	0	0	0	0	0	0	0	20	0	4	4	2	0	0	0	0	2	2	0	2	0	0	6	2	0	2	2	0	4	0	0	6	0	0	0	10	0	2	0	0	0	2	0	2	0
ENSMUSG00000020897.12	0	2	0	8	0	0	0	4	0	0	4	0	2	2	0	0	0	0	0	0	8	0	2	0	0	0	6	0	0	0	0	0	0	0	0	2	0	2	0	0	0	0	0	0	0	0	0	0	2
ENSMUSG00000020905.11	0	0	0	0	0	0	0	0	0	2	0	0	0	0	0	0	0	0	0	0	0	0	0	0	0	0	0	0	0	0	0	0	2	0	0	0	0	0	0	0	0	4	0	0	0	0	0	0	0
ENSMUSG00000020910.16	8	2	4	0	0	0	0	0	0	0	0	0	0	0	0	0	0	0	0	0	0	2	2	0	0	0	2	0	0	0	0	0	0	0	0	0	0	0	0	0	0	4	0	0	0	0	0	0	0
ENSMUSG00000020918.14	2	0	0	0	0	0	0	2	0	8	2	2	0	0	2	6	2	2	2	0	4	0	4	0	0	2	0	0	0	4	6	4	0	0	0	0	0	0	0	2	0	0	0	0	0	2	0	0	0
ENSMUSG00000020922.11	4	2	0	0	0	0	2	0	0	0	0	2	4	0	0	2	0	0	0	0	12	0	2	0	2	0	8	0	2	0	2	0	2	0	6	0	0	2	0	0	0	0	2	0	0	0	0	0	0
ENSMUSG00000020929.14	2	0	2	2	2	2	0	2	0	4	2	4	4	0	0	0	0	0	0	0	4	4	6	0	2	2	6	0	0	0	0	0	0	0	0	2	0	0	0	2	0	0	0	0	0	0	0	0	0
ENSMUSG00000020935.8	4	12	4	50	6	14	0	4	8	6	10	6	6	10	2	6	6	4	4	0	10	2	4	2	0	4	30	6	6	4	2	2	0	0	2	0	0	0	0	14	2	6	0	2	2	2	0	18	0
ENSMUSG00000020961.15	4	6	2	4	0	4	0	2	0	8	0	4	0	4	2	0	8	0	0	0	8	4	2	2	0	0	10	0	0	2	4	0	0	2	0	0	0	0	0	0	0	4	0	2	6	2	0	4	4
ENSMUSG00000020962.14	18	0	4	4	4	0	0	2	6	2	0	6	0	0	0	0	2	0	0	0	10	2	12	6	0	0	14	0	0	0	2	4	0	0	0	2	0	0	0	22	4	0	0	2	0	0	0	4	4
ENSMUSG00000020964.14	0	4	8	2	0	4	0	0	0	0	2	2	0	8	0	2	4	0	0	0	2	0	2	0	0	0	0	2	0	8	0	0	2	0	0	0	0	0	0	2	4	4	0	0	0	0	0	2	0
ENSMUSG00000020978.10	12	2	4	6	6	0	2	0	0	0	2	0	0	12	4	4	2	4	0	0	14	2	10	4	0	0	26	4	6	22	0	4	6	0	2	2	0	6	2	8	2	4	0	0	10	0	0	2	4
ENSMUSG00000020986.13	0	0	0	0	0	0	0	0	0	0	0	6	0	0	0	0	0	0	0	0	0	0	4	0	0	0	4	0	0	2	8	0	0	0	4	0	0	0	0	2	2	0	0	0	0	0	0	0	2
ENSMUSG00000020993.9	4	2	2	0	0	0	0	0	2	4	0	2	4	0	2	0	12	2	4	0	0	6	0	0	2	2	8	0	0	0	0	0	0	0	0	6	2	0	0	2	2	2	0	0	2	0	0	4	6
ENSMUSG00000020994.5	0	2	2	0	0	0	0	0	0	0	0	2	0	2	2	0	0	0	0	0	2	0	0	4	2	0	4	0	2	0	2	0	0	0	0	0	0	0	0	2	0	2	0	0	0	0	0	0	0
ENSMUSG00000021000.17	46	14	6	6	4	4	0	4	30	2	4	16	2	10	12	6	20	2	10	0	40	10	26	14	4	4	34	4	8	4	2	4	12	10	12	10	0	0	2	32	16	28	2	6	4	10	0	4	6
ENSMUSG00000021009.15	4	0	8	12	2	4	2	4	2	8	4	6	6	10	2	4	16	6	4	0	12	10	8	2	0	0	30	2	6	2	0	2	0	0	0	8	2	0	2	12	6	8	0	0	0	0	0	2	0
ENSMUSG00000021012.16	4	2	0	0	0	0	0	2	0	2	2	4	0	8	2	2	0	0	0	0	2	2	0	2	0	0	8	4	2	0	0	2	2	0	2	0	0	0	0	2	2	0	0	0	2	0	0	0	0
ENSMUSG00000021024.14	2	0	0	4	2	2	0	0	2	2	2	0	2	0	2	0	4	0	4	0	6	0	0	0	0	0	4	0	0	0	0	0	0	0	0	2	0	0	0	0	0	0	0	0	0	0	0	4	0
ENSMUSG00000021025.8	0	0	2	2	0	0	0	2	0	0	0	0	0	0	4	0	0	0	0	0	2	0	0	2	2	0	0	2	0	2	0	0	0	0	0	6	0	0	0	0	0	0	0	0	0	0	0	0	0
ENSMUSG00000021028.8	2	0	0	0	0	0	0	0	0	0	2	6	4	0	0	0	0	0	0	0	4	0	2	0	0	0	2	0	0	0	0	0	0	0	0	0	0	0	0	0	0	0	0	0	0	0	0	0	0
ENSMUSG00000021037.7	0	0	0	2	0	0	0	0	0	2	0	8	0	0	0	0	0	0	0	0	0	0	0	0	0	0	0	0	0	2	0	0	2	2	0	0	0	2	0	0	0	0	0	0	0	4	0	0	0
ENSMUSG00000021048.7	0	0	0	0	0	0	0	2	0	0	0	0	2	0	0	0	0	0	0	0	2	2	0	2	0	0	0	0	0	0	6	0	0	0	0	0	0	0	0	2	0	0	0	0	0	0	0	0	0
ENSMUSG00000021055.14	4	2	2	0	0	0	0	0	0	0	8	2	2	0	0	0	0	2	2	0	0	2	2	4	4	18	0	0	0	0	0	0	0	0	0	0	0	0	0	0	0	0	0	0	0	0	0	4	0
ENSMUSG00000021065.16	6	0	0	0	0	0	0	2	2	0	4	4	6	2	0	0	12	4	4	0	10	0	2	0	2	0	10	12	2	2	0	0	0	0	0	0	0	2	0	0	0	0	0	0	0	4	0	2	0
ENSMUSG00000021066.9	2	2	0	0	0	0	0	0	0	0	2	0	0	2	0	0	0	0	4	0	0	2	0	4	0	8	0	12	0	0	0	0	0	0	0	4	0	0	0	2	0	0	0	0	0	2	0	0	0
ENSMUSG00000021067.8	0	0	0	6	0	6	0	6	0	0	4	2	4	0	2	0	0	0	0	0	0	0	2	2	0	0	2	0	0	0	0	0	0	0	0	2	0	2	0	2	4	0	0	2	0	0	0	0	0
ENSMUSG00000021068.17	20	14	4	10	2	8	0	4	0	4	0	6	0	16	6	6	6	6	8	0	30	4	12	4	2	16	8	0	12	2	4	0	2	2	4	0	0	2	0	8	40	4	0	2	0	2	0	4	50
ENSMUSG00000021079.16	6	0	0	6	2	0	0	8	2	0	4	6	2	6	2	0	2	0	8	0	28	8	6	6	0	0	6	2	0	0	0	2	0	2	2	2	0	0	2	8	0	4	0	6	2	2	0	4	0
ENSMUSG00000021096.11	30	0	4	2	2	0	2	2	2	2	0	0	2	2	2	0	0	2	0	0	2	0	10	2	0	0	0	0	2	4	0	0	2	0	0	0	0	0	0	0	2	4	0	0	0	2	0	0	2
ENSMUSG00000021102.4	20	12	8	4	2	2	0	6	0	6	0	4	4	4	22	4	4	0	2	4	12	8	26	4	2	4	120	40	46	14	4	16	2	8	10	0	2	6	0	48	14	16	4	6	4	8	0	6	2
ENSMUSG00000021109.13	6	8	4	2	2	0	2	2	0	2	10	12	2	8	0	12	4	4	2	0	52	20	8	0	0	0	4	6	2	6	2	6	0	0	2	20	0	0	4	8	4	6	0	10	8	4	2	14	2
ENSMUSG00000021111.15	2	2	2	2	4	0	0	2	2	0	0	2	0	2	2	0	2	0	0	0	2	4	0	0	0	0	24	2	2	4	2	2	0	0	0	2	0	0	0	6	0	0	2	2	0	0	0	0	0
ENSMUSG00000021113.5	12	4	28	0	0	0	0	0	0	0	0	4	2	2	2	0	0	0	0	0	0	0	0	0	0	0	0	4	0	2	0	0	20	0	0	0	0	4	0	2	0	4	0	2	0	0	0	6	0
ENSMUSG00000021114.9	0	2	0	0	0	0	0	2	2	0	0	2	0	8	2	0	0	0	0	0	2	4	10	2	2	0	2	4	2	0	2	0	8	2	2	10	0	0	0	4	2	4	0	4	0	0	0	2	0
ENSMUSG00000021115.15	4	0	0	0	0	0	0	0	2	0	0	0	2	0	0	0	4	0	0	0	0	0	4	2	0	0	2	0	0	0	0	0	0	0	0	0	0	2	0	0	0	0	0	0	0	0	0	0	0
ENSMUSG00000021124.13	0	0	0	0	0	2	0	2	0	0	0	0	0	2	0	0	2	0	0	0	6	2	2	0	0	0	0	0	0	0	2	0	6	6	0	0	0	0	0	0	0	8	0	0	0	0	0	0	0
ENSMUSG00000021125.6	4	2	0	2	0	0	4	2	0	0	2	2	2	2	0	2	0	2	0	0	0	0	0	0	4	2	4	2	0	2	0	0	6	2	0	2	0	0	2	0	2	2	0	0	0	0	0	2	0
ENSMUSG00000021130.8	0	0	0	0	0	0	0	0	0	0	0	0	0	0	0	0	0	0	0	4	0	0	0	0	0	0	38	0	4	0	0	0	0	0	0	0	0	0	0	0	0	0	2	0	0	0	0	0	0
ENSMUSG00000021131.14	0	0	0	2	0	4	2	8	0	0	2	4	0	8	10	4	0	0	2	0	14	8	2	0	0	0	24	4	6	6	0	4	6	0	0	2	0	6	0	10	0	0	0	0	0	0	0	2	0
ENSMUSG00000021133.9	2	2	4	4	0	0	0	4	2	4	0	0	14	0	0	4	0	2	0	0	2	2	4	0	0	0	8	2	2	0	0	0	2	2	2	0	0	2	0	18	0	0	0	0	0	10	0	4	2
ENSMUSG00000021134.17	2	4	0	0	0	0	0	0	2	2	0	4	10	10	0	4	0	0	0	0	4	0	2	0	0	0	2	2	4	0	0	0	0	2	4	6	2	0	0	4	0	0	0	0	0	0	0	0	0
ENSMUSG00000021144.14	0	2	0	0	2	0	0	0	0	2	0	0	2	0	2	0	2	0	0	0	0	0	0	4	0	0	2	0	10	0	0	0	0	0	0	0	0	0	0	0	0	0	0	0	0	0	0	0	0
ENSMUSG00000021147.17	0	0	0	0	0	0	0	0	0	4	4	10	2	0	0	0	0	0	0	0	4	0	0	0	0	0	0	0	0	0	4	0	0	0	4	0	0	0	0	0	0	0	0	0	0	0	0	0	0
ENSMUSG00000021171.8	8	4	14	4	0	0	2	8	0	4	2	0	0	0	6	6	4	0	2	0	4	34	8	4	0	0	18	2	0	0	4	2	2	2	10	0	0	0	0	2	60	14	0	2	2	0	0	4	2
ENSMUSG00000021175.15	0	4	0	0	0	0	0	0	0	0	0	0	0	0	0	0	0	0	0	0	2	0	2	0	2	0	12	0	0	0	0	0	4	0	0	0	0	0	0	0	0	2	0	0	0	0	0	0	0
ENSMUSG00000021188.14	0	0	0	0	0	0	4	0	0	0	0	2	0	0	0	0	0	0	0	0	2	0	12	0	0	4	0	0	0	0	0	0	0	0	0	0	0	0	0	2	0	0	0	0	0	4	0	0	0
ENSMUSG00000021192.16	0	0	2	0	2	0	0	0	0	0	0	0	0	4	0	0	0	0	8	0	2	0	2	0	2	0	2	0	0	0	0	0	0	0	0	0	0	0	0	2	2	0	0	0	0	2	0	0	0
ENSMUSG00000021194.6	0	2	0	0	0	0	0	6	0	0	0	4	0	8	0	2	0	0	0	0	8	2	4	0	0	0	8	0	2	4	0	0	0	0	0	0	0	0	0	4	0	0	0	0	0	0	0	0	0
ENSMUSG00000021203.15	8	6	6	0	4	2	0	0	2	0	4	2	2	6	4	0	0	2	0	0	6	0	4	0	0	0	2	0	0	0	0	0	0	0	2	0	0	2	0	0	0	0	0	0	0	0	0	0	0
ENSMUSG00000021215.15	0	2	2	0	0	0	0	0	0	0	4	6	4	2	2	6	4	2	2	0	6	4	4	2	0	2	8	2	2	0	0	0	0	0	2	0	0	4	0	0	2	0	0	0	0	0	0	2	0
ENSMUSG00000021218.10	12	8	38	8	2	4	0	12	2	0	18	14	6	6	2	2	12	0	2	0	42	28	18	2	6	8	26	6	2	14	6	8	12	16	30	14	2	2	0	18	16	12	4	10	8	6	0	12	2
ENSMUSG00000021228.15	0	0	0	0	0	0	0	0	0	0	0	0	0	0	0	0	0	0	0	0	2	2	0	0	0	0	0	0	0	0	0	0	0	0	0	0	0	0	0	0	0	0	0	0	0	0	0	0	0
ENSMUSG00000021242.9	0	4	0	18	2	0	0	4	2	0	4	12	6	0	0	0	0	0	0	0	2	2	0	0	0	0	2	0	8	0	0	0	0	0	0	4	0	0	0	8	2	2	0	0	0	0	0	2	0
ENSMUSG00000021243.14	2	0	0	0	4	0	0	0	0	0	2	2	0	0	0	0	0	0	0	0	0	2	0	0	0	0	0	0	0	0	0	0	0	0	0	0	0	0	0	2	2	2	0	0	0	0	0	0	0
ENSMUSG00000021248.9	16	12	14	8	8	4	0	4	4	8	6	16	0	10	2	16	0	2	0	6	50	14	16	10	2	12	36	4	8	2	6	2	0	0	0	6	0	4	2	10	14	2	0	0	2	4	0	6	6
ENSMUSG00000021252.11	0	0	0	4	0	0	0	0	0	0	2	2	0	0	0	2	0	0	0	0	0	0	4	0	2	0	4	0	0	4	0	2	2	6	0	0	0	0	0	4	2	0	0	0	0	0	0	4	0
ENSMUSG00000021255.17	2	0	4	2	0	0	0	0	0	0	0	4	0	0	2	0	2	0	0	0	2	0	2	2	2	0	6	4	0	0	0	0	2	0	0	2	0	0	0	2	0	0	0	0	0	0	0	0	2
ENSMUSG00000021257.14	0	0	0	0	0	0	0	0	2	0	0	0	0	4	2	0	0	0	0	0	2	0	0	0	0	0	0	0	0	2	0	2	0	0	0	0	0	0	0	4	0	0	0	0	0	0	0	0	0
ENSMUSG00000021262.15	0	6	4	4	2	2	0	2	2	2	2	4	4	6	0	2	0	6	0	0	4	6	10	4	0	0	20	2	4	8	0	2	6	4	0	4	0	4	0	4	0	6	4	0	0	0	0	2	6
ENSMUSG00000021266.16	4	0	2	0	0	0	0	0	4	0	2	0	0	0	0	0	0	0	0	0	2	0	0	0	2	4	0	0	0	0	0	0	0	0	0	0	0	0	0	2	0	0	0	0	0	0	0	2	0
ENSMUSG00000021270.13	14	8	14	6	0	0	0	10	2	4	4	22	2	2	2	10	10	12	4	0	8	6	8	0	2	0	18	6	0	6	2	6	6	10	12	2	0	0	0	12	6	0	2	0	2	0	0	0	6
ENSMUSG00000021271.5	0	0	0	0	0	0	0	0	0	2	0	0	4	2	6	4	0	0	0	2	0	0	0	0	0	0	14	0	2	0	0	0	0	0	4	0	0	0	0	2	0	0	0	0	2	0	0	0	2
ENSMUSG00000021273.11	16	8	10	10	2	0	0	2	2	2	12	8	8	2	0	2	0	4	0	0	20	8	8	0	0	0	16	4	2	8	2	2	0	0	4	6	0	4	0	22	4	4	0	6	0	2	0	0	0
ENSMUSG00000021279.5	8	10	2	2	2	0	0	0	2	4	4	2	2	2	0	2	8	0	0	0	22	4	6	4	6	2	4	8	2	2	34	4	2	0	0	0	0	0	0	2	2	2	0	0	0	2	0	2	4
ENSMUSG00000021282.17	34	0	40	20	8	16	2	14	10	30	14	20	8	28	12	36	24	10	22	0	122	62	110	6	10	10	54	16	2	16	12	14	2	6	6	8	4	22	0	42	34	158	0	36	20	18	0	12	80
ENSMUSG00000021286.8	10	2	0	4	4	0	0	6	8	2	4	4	0	4	2	2	6	2	2	0	10	10	8	0	2	0	14	0	0	8	0	2	0	2	8	2	4	6	0	4	2	4	0	2	2	4	0	2	2
ENSMUSG00000021287.12	0	0	0	0	0	0	0	0	0	0	0	2	8	0	0	0	0	0	0	0	0	2	0	2	0	6	6	2	0	0	0	0	2	0	0	0	0	0	0	0	0	4	0	0	0	2	0	2	0
ENSMUSG00000021290.6	2	4	0	8	2	0	0	8	4	8	20	4	2	28	2	2	0	0	2	0	14	8	4	10	8	24	2	16	2	4	2	2	0	0	2	2	0	2	0	14	2	2	0	0	0	0	0	18	6
ENSMUSG00000021306.11	10	0	0	2	2	0	0	2	0	0	2	0	4	2	2	0	0	0	2	2	2	0	2	4	6	2	36	2	4	2	2	0	0	2	0	0	0	0	0	6	6	16	2	2	0	0	0	0	2
ENSMUSG00000021318.15	0	0	0	0	0	0	0	0	0	0	0	4	6	0	0	0	32	6	8	0	0	0	0	0	0	0	0	0	0	0	0	0	0	0	0	0	0	0	0	0	0	0	0	0	0	0	0	0	0
ENSMUSG00000021326.13	32	120	20	98	4	12	0	32	10	4	12	12	10	32	6	6	46	22	96	8	40	18	26	6	14	8	60	8	8	24	2	6	8	8	4	20	2	20	0	44	10	18	0	6	6	6	2	10	10
ENSMUSG00000021338.17	2	0	8	2	0	4	0	0	0	2	0	6	4	2	0	0	0	0	0	0	6	4	14	0	0	0	6	0	0	0	0	0	0	0	2	0	0	0	0	2	0	0	0	0	0	0	0	0	2
ENSMUSG00000021339.4	4	0	0	0	0	0	2	0	0	0	2	0	48	0	0	0	2	0	2	0	2	2	0	0	0	0	0	2	0	2	0	0	0	0	4	0	0	4	0	0	0	0	0	0	0	0	0	0	0
ENSMUSG00000021361.7	72	44	24	34	18	12	0	12	14	6	20	22	8	50	20	22	62	16	8	0	104	78	52	14	20	8	60	10	42	22	6	12	30	18	42	32	14	34	2	102	38	42	0	34	8	8	0	24	46
ENSMUSG00000021366.8	0	2	2	0	2	2	0	0	0	0	4	0	0	2	0	2	2	0	2	0	16	2	24	2	2	0	8	0	0	0	0	0	0	0	2	2	0	0	2	4	4	4	0	0	0	0	0	0	2
ENSMUSG00000021368.15	0	0	0	0	0	0	0	0	0	0	0	10	0	0	0	0	0	0	0	0	0	0	0	0	0	0	0	0	0	0	0	0	0	0	0	0	0	2	0	0	0	0	0	0	0	0	0	0	0
ENSMUSG00000021371.5	8	4	2	0	0	0	0	4	2	0	0	6	4	0	6	0	2	2	4	0	6	4	4	0	0	0	2	6	0	2	0	0	4	0	0	0	0	0	0	10	2	2	0	0	2	0	0	2	8
ENSMUSG00000021377.15	2	0	0	0	0	0	0	2	0	0	0	0	4	0	0	0	0	0	0	0	2	4	2	0	0	0	4	0	0	0	0	0	0	0	0	4	0	2	0	0	0	0	0	0	0	0	0	0	0
ENSMUSG00000021384.14	12	6	0	0	0	0	0	0	0	0	0	2	0	10	0	2	0	0	2	2	10	2	2	0	0	4	22	2	0	4	10	8	8	4	6	32	4	6	0	0	0	0	0	4	4	124	2	4	14
ENSMUSG00000021385.10	0	0	0	80	46	96	0	0	2	2	0	8	4	6	2	2	4	0	0	2	52	8	42	0	0	0	12	4	0	12	0	2	0	2	2	0	0	0	2	8	6	2	0	2	0	2	0	2	6
ENSMUSG00000021391.10	4	0	0	0	0	0	0	2	2	0	0	0	0	0	0	0	2	0	0	0	0	4	0	0	0	0	2	2	0	0	0	0	2	0	2	0	0	0	0	0	0	0	2	0	0	0	0	0	2
ENSMUSG00000021395.11	10	82	20	26	6	10	2	18	4	14	6	12	26	36	34	40	24	0	2	0	34	20	20	8	10	24	42	14	6	4	6	18	0	2	2	6	0	2	0	32	18	6	0	8	2	0	0	16	8
ENSMUSG00000021420.13	0	0	0	0	0	0	0	0	0	0	0	0	4	6	0	0	0	2	16	0	0	2	0	2	6	16	0	0	0	2	0	0	0	0	0	0	0	0	0	0	0	0	0	0	0	0	0	0	0
ENSMUSG00000021428.9	16	2	6	22	0	0	0	6	2	6	14	4	0	4	2	6	8	0	12	2	22	14	8	12	2	0	26	6	6	2	6	2	10	2	2	2	0	2	0	8	0	10	4	18	4	14	0	10	2
ENSMUSG00000021432.15	0	0	0	2	0	2	0	0	0	0	0	0	0	2	0	0	0	0	2	0	12	0	0	0	0	0	4	0	0	2	2	0	0	0	0	0	0	2	0	0	0	0	0	0	0	0	0	0	2
ENSMUSG00000021451.16	0	0	0	0	0	0	0	2	0	0	0	0	0	4	0	2	2	0	0	4	2	0	4	4	0	0	20	2	4	0	0	0	0	0	0	0	0	0	0	0	0	0	2	6	0	0	0	6	2
ENSMUSG00000021458.17	2	4	0	0	0	0	0	0	2	0	0	0	0	0	0	0	0	0	0	0	6	2	6	0	0	0	0	0	0	0	0	0	0	0	0	0	0	0	0	0	0	2	0	0	0	0	0	0	0
ENSMUSG00000021460.17	0	2	0	2	0	4	0	0	0	0	0	0	2	2	2	2	6	2	0	0	0	2	2	0	6	2	2	0	0	0	0	0	0	0	0	0	0	0	0	4	0	0	0	0	0	0	0	2	0
ENSMUSG00000021461.17	0	2	0	0	0	0	0	0	0	0	2	0	6	0	0	0	0	0	0	0	2	0	4	0	0	0	0	0	0	4	0	0	0	0	2	0	0	0	0	0	0	4	0	2	4	0	0	2	2
ENSMUSG00000021468.8	0	0	0	0	0	0	0	0	0	0	0	2	4	0	2	0	0	2	0	0	0	4	0	0	0	2	2	6	0	6	2	2	0	0	0	0	0	2	0	4	0	2	0	0	0	2	0	0	0
ENSMUSG00000021477.9	0	0	0	0	0	0	0	0	0	0	0	0	0	0	0	0	0	0	0	0	0	0	0	0	0	0	4	0	0	0	0	0	0	2	0	0	0	0	0	0	0	0	0	0	0	0	0	0	0
ENSMUSG00000021483.8	6	0	6	0	2	4	0	2	2	0	14	28	12	14	6	2	2	2	6	0	8	10	8	8	2	2	32	6	6	14	2	8	6	0	0	8	2	6	0	10	6	0	0	8	4	4	0	16	0
ENSMUSG00000021484.8	4	0	2	0	0	0	0	4	2	0	0	4	6	6	0	0	0	0	2	0	4	2	2	0	4	0	2	0	0	0	0	0	2	0	0	4	0	0	0	0	2	0	0	0	2	6	0	0	0
ENSMUSG00000021486.7	4	0	2	0	0	0	0	0	0	0	2	0	0	0	0	2	0	0	0	0	0	2	6	0	2	0	10	56	4	0	0	0	0	0	2	2	0	0	0	0	0	2	0	0	0	0	0	2	2
ENSMUSG00000021493.15	0	0	2	24	0	2	0	0	0	0	0	0	0	4	0	0	4	4	0	0	0	0	0	0	2	0	4	0	0	2	0	0	0	0	0	0	0	0	0	0	0	0	0	0	0	0	0	0	0
ENSMUSG00000021496.12	8	6	6	0	0	0	0	0	0	0	0	0	0	2	0	0	0	0	0	0	0	0	0	0	2	0	2	0	0	2	0	0	0	2	0	0	0	0	0	0	0	0	0	0	0	0	0	2	2
ENSMUSG00000021497.10	8	0	0	10	0	2	2	0	0	0	0	2	0	2	0	0	0	2	0	0	4	2	0	0	0	0	0	0	0	0	0	0	0	0	4	0	0	6	0	2	0	0	0	2	0	0	0	0	2
ENSMUSG00000021501.4	0	0	0	0	0	0	0	0	0	0	0	0	0	0	0	2	40	12	34	0	2	56	4	0	0	0	6	0	0	0	0	0	24	2	2	2	0	0	0	2	2	0	0	0	0	0	0	2	0
ENSMUSG00000021509.5	16	6	14	0	4	0	0	2	0	0	0	4	0	0	0	0	0	0	0	0	0	0	2	0	0	0	18	4	4	2	0	0	0	6	0	0	0	0	0	12	4	4	0	0	0	0	0	0	2
ENSMUSG00000021518.4	0	0	0	2	0	0	0	0	0	0	0	0	0	0	0	0	0	0	2	0	0	0	0	0	0	0	2	10	0	0	0	0	0	0	0	0	0	0	0	2	4	0	0	0	0	0	0	0	0
ENSMUSG00000021532.11	4	0	0	0	0	0	0	0	0	0	0	4	2	0	0	4	2	0	0	0	38	0	4	0	0	6	2	0	0	0	0	0	0	0	0	2	2	0	0	0	2	4	2	2	0	0	2	0	2
ENSMUSG00000021546.18	14	0	8	2	0	0	0	0	0	0	0	2	4	4	0	2	0	2	0	0	10	6	0	0	2	0	4	2	2	2	0	2	4	0	0	4	6	0	2	8	2	0	0	0	0	0	0	2	4
ENSMUSG00000021548.10	10	0	0	0	0	12	0	0	0	0	2	0	10	2	0	0	0	0	0	0	4	2	4	0	0	0	10	0	4	2	0	0	2	8	2	0	0	6	0	2	0	0	0	0	0	0	0	0	0
ENSMUSG00000021552.7	2	2	0	4	0	4	0	6	0	0	0	6	0	0	0	0	2	0	2	0	8	0	0	0	0	2	14	0	0	4	0	0	0	0	2	4	0	0	0	10	0	6	0	0	0	0	0	2	0
ENSMUSG00000021555.15	0	0	0	0	0	0	0	0	0	0	2	0	4	0	0	0	0	0	0	0	2	2	0	0	0	0	2	0	0	0	0	2	0	0	0	0	0	0	0	0	0	0	0	0	0	0	0	0	0
ENSMUSG00000021556.12	6	2	0	0	0	0	0	2	0	0	0	2	0	0	0	0	0	0	0	0	0	4	0	0	0	0	4	2	0	0	0	0	0	0	0	0	0	0	0	4	0	2	0	0	0	0	0	6	0
ENSMUSG00000021557.15	2	0	0	0	0	0	0	2	0	0	0	4	0	0	0	0	2	0	0	0	0	0	0	0	0	0	2	0	0	0	0	2	0	0	0	0	0	0	0	2	0	2	0	0	0	0	0	0	2
ENSMUSG00000021576.6	8	2	4	2	6	2	0	4	12	0	0	2	0	0	0	2	0	2	0	0	2	0	0	2	2	0	26	0	6	4	2	0	2	2	4	2	0	2	0	6	8	2	0	0	0	0	0	2	0
ENSMUSG00000021577.14	4	6	10	2	0	2	0	6	4	2	0	0	2	0	0	4	0	0	0	0	20	10	8	0	0	0	8	0	4	0	0	0	0	2	8	0	0	0	0	10	16	10	0	2	6	0	2	2	8
ENSMUSG00000021585.10	2	2	0	0	2	0	0	0	0	0	0	4	0	0	2	0	0	0	0	0	2	0	0	0	0	0	0	0	0	4	0	0	0	0	0	0	0	4	2	6	0	4	0	0	0	0	0	2	2
ENSMUSG00000021591.8	6	2	2	4	0	0	0	0	8	2	2	6	14	6	6	8	0	0	0	0	18	2	2	2	4	0	2	0	2	6	10	2	2	10	4	2	0	0	0	10	2	4	0	6	2	28	0	6	2
ENSMUSG00000021595.18	0	0	0	0	0	0	0	0	0	0	0	0	0	0	0	0	0	0	0	0	0	0	0	0	0	0	0	0	0	0	0	0	0	0	2	0	0	0	0	0	0	0	0	0	0	0	0	0	0
ENSMUSG00000021598.9	8	8	4	0	0	0	2	2	0	0	6	4	4	2	2	4	2	8	0	0	12	2	2	6	0	2	12	8	0	2	4	0	0	0	0	0	0	4	0	4	2	4	0	4	0	4	0	0	0
ENSMUSG00000021608.15	4	2	6	8	4	0	0	24	2	12	2	12	8	26	6	6	16	0	8	2	18	34	8	10	6	16	40	2	2	2	2	0	8	4	6	6	0	8	0	6	10	10	0	14	6	0	0	8	4
ENSMUSG00000021610.8	4	2	2	4	2	6	0	0	0	0	0	2	8	0	0	2	0	2	0	0	2	4	4	0	2	0	6	0	2	2	2	8	0	0	0	2	0	0	0	2	4	0	0	0	0	0	0	2	2
ENSMUSG00000021629.10	4	0	6	10	0	0	0	4	2	12	6	10	8	2	6	0	32	0	6	2	18	2	4	0	0	0	26	4	4	10	10	2	2	4	0	4	4	0	2	2	0	4	2	2	4	0	0	0	2
ENSMUSG00000021645.16	2	0	0	0	0	0	0	26	0	6	2	2	0	0	0	0	6	0	0	0	18	16	2	0	0	0	4	0	4	6	8	2	0	2	2	2	0	0	0	4	0	2	0	0	0	0	0	2	0
ENSMUSG00000021650.7	0	0	4	2	0	0	0	2	0	0	0	8	2	0	0	0	0	0	0	0	0	0	0	12	0	0	0	0	0	6	0	0	0	0	0	0	0	0	0	0	0	0	0	0	0	0	0	0	2
ENSMUSG00000021660.14	0	0	0	0	0	0	0	0	0	0	0	0	0	0	0	4	0	0	0	0	0	0	4	0	2	0	0	0	2	0	0	0	0	0	0	0	0	0	0	0	0	0	0	0	0	0	0	0	0
ENSMUSG00000021661.16	0	2	0	2	0	0	0	0	0	0	0	0	0	0	0	0	0	0	2	0	0	4	2	0	0	2	18	2	0	0	0	0	0	0	0	2	0	0	0	6	0	4	0	0	0	0	0	0	0
ENSMUSG00000021665.9	0	0	0	0	0	0	0	0	0	0	0	0	0	4	2	0	0	0	0	0	0	0	0	0	0	0	0	0	0	0	0	0	0	0	0	0	0	0	0	6	0	2	0	0	0	0	0	0	0
ENSMUSG00000021669.15	6	2	4	2	0	0	0	0	0	0	2	8	0	14	0	2	2	4	0	0	0	0	2	0	0	0	6	6	0	2	2	0	0	0	2	0	2	4	2	0	0	0	0	2	2	2	0	0	0
ENSMUSG00000021670.14	6	2	0	0	0	0	0	0	0	0	0	2	4	0	0	0	0	2	0	0	16	2	8	0	0	0	0	0	0	0	0	0	0	0	0	0	0	0	0	4	2	2	0	0	0	0	2	0	0
ENSMUSG00000021671.9	0	4	0	2	0	0	0	0	0	0	2	0	2	0	0	4	0	0	0	0	2	0	0	0	0	4	4	0	0	0	0	0	2	2	2	0	0	0	0	12	2	0	0	8	4	12	0	4	0
ENSMUSG00000021686.6	2	2	2	0	0	2	0	6	0	0	0	2	0	0	0	2	2	0	0	0	0	2	0	0	4	0	8	0	0	2	0	0	0	0	4	0	0	0	0	2	2	0	0	0	0	0	0	0	0
ENSMUSG00000021687.14	2	0	2	0	0	0	0	2	12	4	0	2	0	0	0	0	0	0	0	0	6	0	2	2	2	0	10	2	0	8	8	0	0	2	4	0	0	2	0	0	0	0	0	2	2	2	0	4	0
ENSMUSG00000021710.11	2	0	6	0	0	0	0	0	0	0	0	2	0	0	0	6	0	0	0	0	0	2	0	0	2	0	0	0	2	0	0	0	0	4	2	2	0	0	0	18	0	10	0	0	2	0	0	0	0
ENSMUSG00000021731.10	0	0	0	0	0	0	0	0	0	0	0	0	0	0	0	0	0	0	0	0	0	0	0	0	0	0	0	0	0	0	0	0	0	0	0	0	0	0	0	0	0	0	0	0	0	0	0	0	0
ENSMUSG00000021733.11	2	6	0	0	2	2	0	6	0	0	4	2	0	2	0	0	0	0	0	0	4	2	4	0	0	0	0	0	0	0	0	0	0	0	0	16	0	0	0	10	0	2	0	0	0	0	0	0	0
ENSMUSG00000021737.4	2	0	2	10	0	0	0	0	0	0	4	10	4	0	0	2	0	0	0	0	6	2	2	0	4	0	2	0	6	0	0	0	0	0	0	0	0	0	0	2	0	2	0	0	0	0	0	0	0
ENSMUSG00000021738.5	0	2	0	4	0	4	0	0	0	0	0	0	4	0	0	0	2	0	2	0	0	2	0	4	0	0	16	0	2	6	0	0	2	0	0	0	0	0	0	2	0	0	0	0	0	0	0	0	0
ENSMUSG00000021745.14	12	8	2	0	0	0	0	0	0	0	2	0	0	0	0	0	0	0	2	0	24	12	2	0	0	0	24	8	4	2	2	0	0	0	0	6	0	10	0	2	12	2	2	0	0	0	2	0	2
ENSMUSG00000021748.9	0	0	0	0	0	0	0	2	0	0	0	0	0	0	0	0	0	0	2	0	0	0	0	0	0	0	0	0	0	0	0	2	2	0	0	0	0	0	0	0	2	6	0	0	0	0	0	0	0
ENSMUSG00000021752.13	0	0	0	2	0	0	0	0	0	0	0	0	0	0	0	0	0	0	0	0	0	0	0	0	2	0	0	4	0	0	0	0	0	0	0	6	2	4	0	0	0	0	0	0	0	0	0	0	0
ENSMUSG00000021756.12	2	6	0	2	4	0	0	0	2	0	2	2	4	4	4	4	2	2	0	2	6	2	4	0	0	0	8	2	0	0	0	0	2	4	4	4	0	4	0	0	2	0	0	0	2	0	0	2	0
ENSMUSG00000021764.8	0	0	0	0	0	0	0	0	0	0	0	2	2	0	0	0	2	2	6	0	0	2	0	0	0	0	0	6	0	0	2	0	0	0	0	0	0	0	0	0	2	6	0	0	0	0	0	0	0
ENSMUSG00000021770.11	0	2	6	0	0	2	0	0	4	0	0	4	2	0	0	4	6	4	2	0	64	38	72	0	0	0	24	0	0	0	4	4	4	0	0	6	0	2	0	0	6	2	0	12	0	0	2	0	2
ENSMUSG00000021772.15	0	2	0	0	0	0	0	0	0	0	0	0	0	0	0	0	0	0	0	0	0	0	0	0	0	0	0	0	0	0	0	0	0	0	0	0	0	0	0	0	0	0	0	0	0	0	0	0	0
ENSMUSG00000021785.8	0	2	0	12	0	0	0	2	0	2	4	0	0	0	0	0	0	0	0	0	8	2	0	0	0	0	2	0	0	0	4	2	0	0	0	0	0	0	0	4	8	2	0	0	0	0	0	0	4
ENSMUSG00000021794.16	2	0	2	4	0	4	0	0	0	0	0	2	2	6	0	0	8	2	8	0	10	8	4	0	0	0	6	4	2	4	0	0	0	6	2	0	0	0	0	0	2	0	0	0	0	0	0	0	0
ENSMUSG00000021807.6	6	4	2	0	0	6	0	0	4	0	8	2	0	4	0	0	0	0	0	0	12	4	0	0	0	0	4	0	0	2	0	0	0	0	2	6	0	0	4	2	0	0	0	0	0	4	0	2	0
ENSMUSG00000021811.7	12	22	12	2	2	0	0	2	0	6	2	2	0	4	14	16	6	4	4	4	12	26	18	0	0	0	22	0	2	2	0	0	4	10	12	0	4	0	0	16	2	24	2	12	4	4	0	4	32
ENSMUSG00000021814.17	12	6	12	18	0	4	2	18	2	8	12	20	6	4	2	4	6	2	6	0	24	16	24	4	2	0	28	6	8	6	2	16	2	2	2	20	4	4	2	6	8	4	0	4	0	4	0	6	0
ENSMUSG00000021819.11	6	8	0	4	0	0	0	0	0	2	2	10	2	0	2	0	0	2	0	2	6	4	10	0	0	2	8	2	2	2	2	0	0	0	18	2	0	0	0	4	2	2	0	6	0	0	0	2	0
ENSMUSG00000021820.18	10	4	0	18	0	2	0	6	2	0	4	8	4	10	6	2	6	4	4	0	4	42	14	0	2	0	20	0	10	2	0	2	0	0	0	2	0	0	0	10	4	2	2	0	0	0	0	0	2
ENSMUSG00000021830.14	0	0	0	0	0	0	0	0	0	0	0	4	0	0	0	0	0	0	0	0	0	0	0	4	0	0	0	0	0	0	0	0	0	0	0	0	0	0	2	0	0	0	0	0	0	0	0	2	0
ENSMUSG00000021840.17	0	0	0	0	0	0	0	0	0	0	0	2	2	0	0	0	0	0	0	0	0	0	0	0	0	0	6	0	0	0	0	0	0	0	0	0	0	0	0	0	0	0	0	4	0	0	0	0	0
ENSMUSG00000021843.17	4	4	0	6	2	2	0	0	0	6	0	4	0	2	2	6	4	2	2	0	10	6	14	2	2	0	22	6	6	4	2	0	0	2	4	0	0	0	0	4	0	4	0	4	0	6	0	8	4
ENSMUSG00000021868.7	2	4	2	2	2	4	0	2	0	0	2	6	0	6	0	10	2	0	0	0	2	0	2	0	2	0	28	84	14	2	0	0	40	10	4	4	0	2	0	8	6	16	2	0	0	0	0	0	2
ENSMUSG00000021870.17	4	2	6	0	2	0	0	12	4	0	2	0	2	0	6	0	2	0	2	0	24	0	8	2	2	0	6	2	0	0	0	0	0	0	0	0	0	0	0	4	0	4	0	0	0	0	2	6	6
ENSMUSG00000021890.6	0	0	0	0	0	0	2	0	0	0	0	0	0	2	6	0	0	0	2	0	0	0	0	0	0	0	0	0	0	0	0	0	0	0	0	0	0	0	0	2	0	0	0	2	0	4	0	0	0
ENSMUSG00000021891.8	0	0	0	0	0	0	0	0	0	0	0	0	0	0	0	0	0	0	0	0	0	0	0	0	0	0	0	0	0	0	0	0	0	0	0	0	0	0	0	0	0	0	0	0	0	0	0	0	0
ENSMUSG00000021893.14	2	0	2	0	0	0	0	2	0	0	2	2	0	0	2	0	0	0	8	0	10	0	0	0	0	0	0	2	0	0	0	0	2	2	2	4	4	0	0	14	0	2	0	0	0	0	0	2	4
ENSMUSG00000021901.10	28	2	2	12	0	0	0	4	0	0	4	8	42	0	0	0	4	0	2	0	22	4	4	0	4	2	10	0	2	8	2	0	0	2	0	0	0	0	0	4	2	2	0	0	2	0	0	4	0
ENSMUSG00000021902.7	2	0	0	0	0	0	0	0	0	0	2	0	0	2	0	0	0	0	0	0	2	0	0	0	2	0	0	0	0	0	0	0	2	0	0	0	0	0	0	0	0	0	0	0	2	0	0	8	0
ENSMUSG00000021906.14	0	0	0	0	0	0	0	0	0	0	2	0	0	0	0	0	0	0	0	0	4	0	0	0	0	0	6	0	2	0	0	0	0	0	0	2	2	0	0	0	0	0	0	0	0	0	0	0	0
ENSMUSG00000021911.16	2	0	2	4	0	0	0	2	4	0	2	6	0	0	0	0	0	0	0	0	0	0	4	0	0	0	6	0	2	0	0	0	0	0	0	0	0	0	4	0	2	0	0	0	0	0	0	0	0
ENSMUSG00000021913.8	2	4	22	2	0	0	0	2	0	2	2	0	2	0	0	0	2	0	0	0	0	0	0	0	4	0	0	0	0	2	2	0	0	0	0	0	0	4	0	0	0	2	0	0	0	0	0	0	0
ENSMUSG00000021917.16	6	0	0	0	0	0	0	2	0	0	0	2	2	2	0	0	0	0	0	0	4	2	0	0	0	0	2	0	0	0	0	2	0	0	0	0	0	0	0	10	2	2	0	0	0	0	0	0	0
ENSMUSG00000021928.9	6	14	10	8	4	4	0	2	2	0	4	6	2	0	0	2	2	0	2	0	16	8	2	0	0	0	12	2	0	6	0	4	0	2	6	12	0	6	0	14	2	6	0	2	0	10	0	2	0
ENSMUSG00000021929.9	6	14	0	8	2	0	0	2	0	0	8	6	8	0	4	8	8	2	6	0	36	20	30	2	2	2	18	10	10	12	10	2	8	34	4	0	2	6	2	6	2	2	2	2	6	2	0	4	6
ENSMUSG00000021930.14	0	0	0	0	0	0	0	0	0	0	0	6	0	2	2	0	2	0	0	0	6	2	0	6	2	2	2	0	0	0	0	0	2	0	0	0	0	0	0	0	2	0	2	0	0	0	0	0	0
ENSMUSG00000021936.14	0	0	2	4	0	0	0	2	0	4	2	2	0	0	0	0	0	0	2	0	4	2	6	0	0	0	2	2	2	10	0	2	0	0	0	0	0	0	0	0	2	0	0	4	2	2	2	0	0
ENSMUSG00000021939.8	6	6	2	2	0	0	0	2	0	0	4	32	2	2	6	0	0	0	0	0	2	10	4	0	0	0	8	0	0	2	2	0	0	0	0	26	2	2	0	0	0	2	0	0	0	2	0	0	0
[truncated: 3,934 more rows]
[truncated: 14 more columns]

## Sheet: M3WT-KO-m6Am-matrix
	AAGCTA.indexindex13	AAGCTA.indexindex14	AAGCTA.indexindex18	ACATCG.indexindex13	ACATCG.indexindex14	ACATCG.indexindex18	CACTGT.indexindex13	CACTGT.indexindex14	CACTGT.indexindex18	CGTGAT.indexindex13	CGTGAT.indexindex14	CGTGAT.indexindex18	CTCTAC.indexindex13	CTCTAC.indexindex14	CTCTAC.indexindex18	CTGATC.indexindex13	CTGATC.indexindex14	CTGATC.indexindex18	GATCTG.indexindex13	GATCTG.indexindex14	GATCTG.indexindex18	GCCTAA.indexindex13	GCCTAA.indexindex14	GCCTAA.indexindex18	GCGGAC.indexindex13	GCGGAC.indexindex14	GCGGAC.indexindex18	GGAACT.indexindex13	GGAACT.indexindex14	GGAACT.indexindex18	GGACGG.indexindex13	GGACGG.indexindex14	GGACGG.indexindex18	GGCCAC.indexindex13	GGCCAC.indexindex14	GGCCAC.indexindex18	GTAGCC.indexindex13	GTAGCC.indexindex14	GTAGCC.indexindex18	TACAAG.indexindex13	TACAAG.indexindex14	TACAAG.indexindex18	TCAAGT.indexindex13	TCAAGT.indexindex14	TCAAGT.indexindex18	TGACAT.indexindex13	TGACAT.indexindex14	TGACAT.indexindex18	TGGTCA.indexindex13
[truncated: 1,213 more rows]
[truncated: 8 more columns]

[truncated: 1 more sheets: M3WT-KO-metaData]
