# Supplementary material for: RNA multi-omics in single cells reveal rhythmical RNA reshaping during human and mouse oocyte maturation
Source: BMC Biol. 2025 May 28;23:147. doi: 10.1186/s12915-025-02250-7 (PMC12121112; doi:10.1186/s12915-025-02250-7)
Supplement: Supplementary file 5 — Additional file 5: Source data related to Fig. 5. Sheet “cap” gene reads count of individual human oocytes calculated using cap reads. Sheet “GeneBody” gene reads count of individual human oocytes calculated using non-cap reads. Sheet “polyA” gene reads count of individual human oocytes calculated using polyreads. Sheet “m6 Am” gene reads count of individual human oocytes calculated using m6Am reads. Sheet “m6 A” gene reads count of individual human oocytes calculated using m6A reads. Sheet “TailLength” polylength of each APA sites of individual human oocytes calculated using m6A reads. [file 12915_2025_2250_MOESM5_ESM.xlsx]

## Sheet: Cap
	AAGCTA	ACATCG	ATTGGC	CACTGT	CGTGAT	CTGATC	GATCTG	GCCTAA	GTAGCC	TACAAG	TCAAGT	TGGTCA	TTGACT
ENSG00000001084.8	0	0	0	0	0	0	0	0	0	0	0	0	0
ENSG00000001167.12	0	0	2	0	0	2	0	0	0	0	6	0	0
ENSG00000001460.15	0	0	0	0	0	0	2	0	0	0	0	0	0
ENSG00000001461.14	0	4	0	0	0	2	2	4	8	0	4	4	0
ENSG00000001497.14	0	0	0	0	0	0	0	0	0	0	0	0	0
ENSG00000001626.12	0	2	4	0	0	0	6	0	0	0	0	0	0
ENSG00000002330.11	0	0	0	0	0	0	0	0	0	0	0	0	0
ENSG00000002549.10	0	0	2	0	0	0	0	0	0	0	2	0	0
ENSG00000002586.15	0	0	0	0	0	0	0	0	8	0	4	2	0
ENSG00000002822.13	0	0	0	2	0	0	0	0	0	0	0	0	0
ENSG00000002919.12	0	2	0	2	0	0	0	2	4	0	4	0	0
ENSG00000003056.5	0	0	0	0	0	0	0	0	0	0	0	0	0
ENSG00000003147.15	0	0	0	0	0	0	0	0	0	0	0	0	0
ENSG00000003393.12	0	0	0	0	0	0	0	0	0	0	0	0	0
ENSG00000003509.13	0	2	0	0	0	0	6	0	0	0	0	0	0
ENSG00000003756.14	0	0	0	0	0	0	0	0	0	0	2	0	0
ENSG00000003987.11	0	0	0	0	0	0	0	0	0	0	0	0	0
ENSG00000004059.8	0	10	8	0	0	0	20	2	12	0	16	4	0
ENSG00000004142.9	0	0	0	0	0	0	0	0	0	0	0	0	0
ENSG00000004455.14	0	0	0	0	0	0	0	0	0	0	0	0	0
ENSG00000004478.6	0	32	10	0	0	4	2	6	70	0	34	22	0
ENSG00000004487.13	0	18	2	6	0	8	4	0	12	2	12	4	2
ENSG00000004534.12	0	0	2	0	0	0	0	0	4	0	0	0	0
ENSG00000004700.13	0	0	0	0	0	0	0	0	0	0	0	0	0
ENSG00000004777.16	0	2	2	0	0	0	6	0	2	0	4	6	0
ENSG00000004779.7	0	0	0	0	0	0	0	0	0	0	0	0	0
ENSG00000004864.11	0	0	0	0	0	0	0	0	0	0	0	0	0
ENSG00000004866.16	0	0	0	0	0	0	0	0	0	0	0	0	0
ENSG00000004961.12	0	6	2	0	0	0	0	0	10	0	4	4	0
ENSG00000004975.9	0	0	0	0	0	0	0	0	0	0	0	0	0
ENSG00000005007.10	0	18	2	0	0	10	10	0	22	0	26	6	0
ENSG00000005020.10	0	0	0	0	0	0	0	0	0	0	0	0	0
ENSG00000005022.5	0	2	0	0	0	0	2	0	4	0	6	4	0
ENSG00000005059.13	0	4	4	0	0	0	0	0	0	0	0	0	0
ENSG00000005075.13	0	0	0	0	0	0	0	0	0	0	0	0	0
ENSG00000005100.10	0	0	0	0	0	0	0	0	0	0	0	0	0
ENSG00000005156.9	0	0	0	0	0	0	4	0	0	0	8	0	0
ENSG00000005194.12	0	0	0	0	0	0	0	0	0	0	0	0	0
ENSG00000005206.14	0	2	0	0	0	0	0	0	0	0	0	0	0
ENSG00000005302.15	0	0	0	0	0	0	4	0	0	0	0	0	0
ENSG00000005339.10	0	0	0	0	0	0	0	0	0	0	0	0	0
ENSG00000005471.13	0	0	0	0	0	0	0	0	0	0	0	0	0
ENSG00000005483.17	0	0	2	0	0	0	2	2	0	0	4	0	2
ENSG00000005486.14	0	4	2	0	0	0	2	0	0	0	2	0	0
ENSG00000005810.15	0	0	0	0	0	0	0	0	0	0	0	0	0
ENSG00000005812.8	0	0	0	0	0	0	0	0	0	0	0	0	0
ENSG00000005882.9	0	0	2	0	0	0	4	0	2	0	4	2	0
ENSG00000005893.13	0	0	0	0	0	0	0	0	0	0	0	0	0
ENSG00000006015.15	0	2	0	0	0	0	2	0	4	0	4	0	0
ENSG00000006047.10	0	0	0	0	0	0	0	0	0	0	0	0	0
ENSG00000006125.14	0	4	2	2	0	2	10	2	12	0	12	2	2
ENSG00000006327.11	0	2	0	0	0	2	2	0	2	0	0	0	2
ENSG00000006451.5	0	10	10	0	0	12	22	2	18	2	28	10	0
ENSG00000006453.11	0	0	0	0	0	0	0	0	0	0	0	0	0
ENSG00000006459.8	0	0	0	0	0	0	0	0	0	0	0	0	0
ENSG00000006530.13	0	8	12	2	0	4	8	2	2	0	4	2	0
ENSG00000006576.14	0	10	6	0	0	0	12	2	8	0	0	12	0
ENSG00000006607.11	0	4	4	0	0	0	0	0	8	0	2	2	0
ENSG00000006625.15	0	0	0	0	0	0	0	0	0	0	0	0	0
ENSG00000006634.5	0	4	4	0	0	4	14	0	4	0	6	2	0
ENSG00000006695.8	0	0	0	0	0	2	0	2	6	0	2	2	0
ENSG00000006712.12	0	0	0	0	0	0	0	0	0	0	0	0	0
ENSG00000006740.14	0	8	0	0	0	0	10	0	12	0	12	6	0
ENSG00000006744.16	0	0	0	0	0	0	0	0	0	0	0	0	0
ENSG00000006831.9	0	6	2	0	0	2	2	2	8	0	2	2	0
ENSG00000007047.12	0	2	0	2	0	2	0	2	8	0	4	2	0
ENSG00000007080.8	0	0	2	2	0	2	2	4	8	0	2	2	0
ENSG00000007168.10	0	12	0	6	0	0	0	2	16	0	2	2	0
ENSG00000007202.12	0	0	0	0	0	0	0	0	0	0	0	0	0
ENSG00000007237.16	0	0	0	0	0	0	0	0	0	0	0	0	0
ENSG00000007255.8	0	0	0	0	0	0	0	0	0	0	0	0	0
ENSG00000007264.11	0	0	0	0	0	0	0	0	0	0	0	0	0
ENSG00000007376.5	0	0	0	0	0	0	0	0	0	0	0	0	0
ENSG00000007384.13	0	0	0	0	0	0	0	0	0	0	0	0	0
ENSG00000007402.9	0	0	0	0	0	0	0	0	0	0	0	0	0
ENSG00000007516.11	0	2	0	0	0	2	0	0	2	0	0	0	0
ENSG00000007520.3	0	0	0	0	0	0	0	0	0	0	0	0	0
ENSG00000007541.12	0	0	2	0	0	0	0	0	2	0	0	4	0
ENSG00000007545.13	0	6	12	0	0	0	4	0	14	0	12	0	0
ENSG00000007866.16	0	0	0	0	0	0	0	0	0	0	0	0	0
ENSG00000007923.13	0	0	0	0	0	0	0	0	0	0	0	0	0
ENSG00000007944.12	0	0	6	2	0	2	0	0	16	0	16	6	0
ENSG00000007968.6	0	0	0	0	0	0	0	0	0	0	0	0	0
ENSG00000008018.8	0	0	0	0	0	0	0	0	0	0	0	0	0
ENSG00000008083.11	0	8	32	4	0	6	10	2	14	0	12	10	0
ENSG00000008128.20	0	0	0	0	0	0	0	0	0	0	0	0	0
ENSG00000008130.13	0	0	0	0	0	0	0	0	0	0	0	0	0
ENSG00000008196.10	0	0	0	0	0	0	0	0	0	0	0	0	0
ENSG00000008256.13	0	0	0	0	0	0	0	0	0	0	0	0	0
ENSG00000008282.5	0	0	0	0	0	0	0	0	0	0	0	0	0
ENSG00000008283.13	0	0	0	0	0	0	0	0	0	0	0	0	0
ENSG00000008324.8	0	0	2	0	0	0	2	2	4	0	2	0	0
ENSG00000008382.13	0	0	0	0	0	0	2	0	0	0	0	0	0
ENSG00000008394.10	0	0	0	0	0	0	0	0	2	0	0	4	0
ENSG00000008405.9	0	0	0	0	0	0	0	0	0	0	0	0	0
ENSG00000008513.12	0	0	0	0	0	0	0	0	0	0	0	0	0
ENSG00000008710.15	0	0	0	0	0	0	0	0	0	0	0	0	0
ENSG00000008735.12	0	0	0	0	0	0	0	2	2	0	0	10	0
ENSG00000008838.15	0	0	0	0	0	0	0	0	0	0	0	0	0
ENSG00000008853.14	0	0	4	0	0	0	0	0	2	0	0	0	0
ENSG00000008988.7	0	0	0	0	0	0	0	0	0	0	0	0	0
ENSG00000009307.13	0	0	0	0	0	0	0	0	0	0	0	0	0
ENSG00000009780.13	0	0	12	0	0	2	10	8	8	0	20	0	0
ENSG00000009830.9	0	0	0	0	0	0	0	0	0	0	0	0	0
ENSG00000009950.13	0	0	0	0	0	0	0	0	0	0	0	0	0
ENSG00000009954.8	0	0	0	0	0	0	0	0	0	0	0	0	0
ENSG00000010017.11	0	0	0	0	0	0	0	0	2	0	0	0	0
ENSG00000010072.13	0	2	0	0	0	0	2	0	2	0	4	0	0
ENSG00000010165.17	0	0	0	0	0	0	4	0	0	0	0	2	0
ENSG00000010219.11	0	0	0	0	0	0	0	0	0	0	0	0	0
ENSG00000010244.14	0	0	2	0	0	0	0	0	0	0	0	0	0
ENSG00000010256.8	0	0	0	0	0	0	0	0	0	0	0	0	0
ENSG00000010270.11	0	6	8	4	0	6	6	2	10	0	4	4	0
ENSG00000010278.9	0	2	16	2	0	0	6	2	8	0	6	2	0
ENSG00000010292.10	0	2	0	0	0	2	2	0	4	0	0	0	2
ENSG00000010295.17	0	0	0	0	0	0	0	0	0	0	0	0	0
ENSG00000010322.13	0	2	12	4	0	2	16	2	16	0	8	8	0
ENSG00000010404.15	0	0	0	0	0	0	0	0	0	0	0	0	0
ENSG00000010539.9	0	0	0	0	0	0	0	0	0	0	0	0	0
ENSG00000010810.15	0	0	0	0	0	0	0	0	0	0	0	0	0
ENSG00000011007.10	0	6	0	2	0	0	2	0	0	0	8	2	0
ENSG00000011009.8	0	2	0	0	0	0	0	0	0	0	0	0	0
ENSG00000011105.9	0	0	0	0	0	0	2	0	2	0	4	0	0
ENSG00000011132.9	0	0	0	0	0	0	0	0	0	0	0	0	0
ENSG00000011143.14	0	0	0	0	0	0	0	0	0	0	0	0	0
ENSG00000011243.15	0	0	0	0	0	0	0	0	0	0	0	0	0
ENSG00000011260.11	0	4	0	0	0	2	0	0	4	0	2	0	0
ENSG00000011275.16	0	0	0	0	0	0	0	0	0	0	0	0	0
ENSG00000011304.14	0	18	20	0	0	4	6	2	14	0	16	2	0
ENSG00000011332.17	0	0	0	0	0	0	0	0	0	0	0	0	0
ENSG00000011376.7	0	0	8	0	0	2	20	2	4	0	10	2	0
ENSG00000011405.11	0	0	0	0	0	0	0	0	0	0	0	0	0
ENSG00000011426.8	0	2	6	2	0	0	2	0	0	0	8	0	0
ENSG00000011451.15	0	0	0	0	0	0	0	0	0	0	0	0	0
ENSG00000011454.14	0	8	4	0	0	4	2	4	2	0	14	2	0
ENSG00000011523.11	0	2	10	0	0	2	2	2	8	0	6	2	0
ENSG00000011566.12	0	0	0	0	0	0	0	0	0	0	0	0	0
ENSG00000012048.17	0	0	0	0	0	0	0	0	0	0	0	0	0
ENSG00000012232.6	0	22	6	4	0	12	20	8	32	0	30	8	0
ENSG00000012660.11	0	0	0	0	0	0	0	0	0	0	0	0	0
ENSG00000012822.13	0	0	0	0	0	0	0	0	0	0	0	0	0
ENSG00000012963.11	0	0	0	0	0	0	0	0	0	0	0	0	0
ENSG00000012983.9	0	0	0	0	0	0	0	0	0	0	0	0	0
ENSG00000013275.5	0	0	4	0	0	2	6	0	4	0	4	0	0
ENSG00000013306.13	0	0	0	0	0	0	0	0	0	0	0	0	0
ENSG00000013364.16	0	4	2	0	0	0	6	4	10	0	6	8	0
ENSG00000013374.13	0	0	2	0	2	0	2	0	2	0	0	0	2
ENSG00000013375.13	0	0	0	0	0	0	0	0	0	0	0	0	0
ENSG00000013441.13	0	0	0	0	0	0	0	0	0	0	0	0	0
ENSG00000013503.7	0	2	0	0	0	0	4	0	4	0	2	2	0
ENSG00000013561.15	0	4	14	2	0	2	10	4	6	0	24	4	0
ENSG00000013573.14	0	6	10	0	0	0	8	2	8	0	6	6	0
ENSG00000013810.16	0	60	94	2	0	30	84	18	108	2	106	38	0
ENSG00000014123.9	0	4	4	2	0	0	2	2	4	0	0	0	0
ENSG00000014138.6	0	0	2	0	0	0	0	2	2	0	4	2	0
ENSG00000014164.6	0	0	0	0	0	0	0	0	0	0	0	0	0
ENSG00000014216.13	0	2	0	0	0	0	0	2	0	0	0	0	0
ENSG00000014641.15	0	0	4	0	0	0	2	2	2	0	6	2	0
ENSG00000015133.16	0	0	2	0	0	0	4	0	0	0	2	2	0
ENSG00000015413.7	0	0	0	0	0	0	0	0	0	0	0	0	0
ENSG00000015532.7	0	8	2	0	0	0	4	2	2	0	4	0	0
ENSG00000015676.15	0	0	0	0	0	0	0	0	0	0	0	0	0
ENSG00000016082.12	0	0	8	0	0	0	2	0	12	0	4	0	0
ENSG00000016864.14	0	0	0	0	0	0	0	0	0	0	0	0	0
ENSG00000017260.17	0	8	2	0	0	4	14	4	12	0	8	0	2
ENSG00000017797.9	0	12	4	0	0	2	2	0	24	0	14	8	0
ENSG00000018189.10	0	0	0	0	0	0	2	0	0	0	0	0	0
ENSG00000018610.11	0	0	0	0	0	0	0	0	0	0	0	0	0
ENSG00000018869.14	0	0	0	0	0	0	0	0	0	0	0	0	0
ENSG00000019144.14	0	2	0	0	0	0	4	0	4	0	4	0	0
ENSG00000019995.6	0	0	0	0	0	0	0	0	2	0	0	0	0
ENSG00000020129.13	0	0	0	0	0	0	0	0	4	0	0	2	0
ENSG00000020256.17	0	0	0	0	0	0	0	0	0	0	0	0	0
ENSG00000020577.11	0	4	10	0	0	0	10	4	22	0	2	0	0
ENSG00000021300.11	0	2	0	0	0	0	0	0	6	0	2	0	0
ENSG00000021488.10	0	0	0	0	0	0	0	0	0	0	0	0	0
ENSG00000021574.9	0	2	0	0	0	0	0	0	2	0	10	2	0
ENSG00000021645.15	0	2	2	0	0	2	4	0	2	0	2	0	0
ENSG00000021762.17	0	0	0	0	0	0	0	0	0	0	0	0	0
ENSG00000021776.8	0	0	0	0	0	0	0	0	0	0	0	0	0
ENSG00000021826.12	0	0	0	0	0	0	0	0	0	0	0	0	0
ENSG00000022277.10	0	0	6	0	0	0	2	4	4	0	4	2	0
ENSG00000022556.13	0	0	0	0	0	0	0	0	0	0	0	0	0
ENSG00000022567.7	0	0	0	0	0	0	0	0	0	0	0	0	0
ENSG00000022840.13	0	66	92	12	0	40	134	18	124	12	150	52	0
ENSG00000022976.13	0	4	0	0	0	0	0	2	0	0	0	0	0
ENSG00000023191.14	0	0	0	0	0	0	0	0	0	0	0	0	0
ENSG00000023287.10	0	0	0	0	0	0	0	0	0	0	0	0	0
ENSG00000023318.7	0	0	0	0	0	0	0	0	0	0	0	0	0
ENSG00000023330.12	0	16	24	0	0	10	22	2	20	0	2	4	0
ENSG00000023516.8	0	8	2	0	0	6	2	0	2	0	2	6	0
ENSG00000023572.6	0	0	0	0	0	0	0	0	0	0	0	0	0
ENSG00000023697.10	0	2	8	0	0	2	0	0	0	0	2	0	0
ENSG00000023734.8	0	10	12	2	0	4	26	8	16	0	8	0	2
ENSG00000023902.11	0	4	2	0	0	0	2	0	14	0	10	2	2
ENSG00000023909.7	0	0	0	0	0	0	0	0	0	0	0	0	0
ENSG00000024048.8	0	6	0	0	0	2	10	0	2	0	6	2	2
ENSG00000025434.16	0	0	0	0	0	0	0	0	2	0	2	0	0
ENSG00000025770.16	0	0	4	0	0	0	2	4	0	0	0	4	0
ENSG00000025772.7	0	0	0	0	0	0	0	0	0	0	0	0	0
ENSG00000025800.11	0	0	0	0	0	0	0	0	4	0	4	2	0
ENSG00000026025.11	0	0	0	0	0	0	0	0	0	0	0	0	0
ENSG00000026297.13	0	0	0	0	0	0	0	0	0	0	0	0	0
ENSG00000026652.11	0	0	0	0	0	0	0	0	0	0	0	0	0
ENSG00000027075.11	0	2	0	0	0	0	0	0	0	0	2	0	0
ENSG00000027847.11	0	0	0	0	0	0	2	0	4	0	0	0	0
ENSG00000028137.14	0	4	2	0	0	0	6	0	0	0	2	0	0
ENSG00000028528.12	0	4	2	0	0	0	2	2	8	0	6	4	0
ENSG00000028839.7	0	0	2	2	0	2	4	0	0	0	4	2	0
ENSG00000029725.14	0	2	6	0	0	4	2	0	18	0	16	4	4
ENSG00000029993.12	0	6	4	0	0	6	26	6	10	2	12	6	0
ENSG00000030582.14	0	0	0	0	0	0	0	0	6	0	0	0	0
ENSG00000031003.8	0	0	0	0	0	0	0	0	0	0	0	0	0
ENSG00000031698.10	0	8	4	0	0	2	0	0	10	0	4	6	0
ENSG00000031823.12	0	0	0	0	0	0	0	0	0	0	0	0	0
ENSG00000032219.16	0	2	0	0	0	0	0	0	0	0	0	0	0
ENSG00000032389.10	0	0	0	0	0	0	0	0	0	0	0	0	0
ENSG00000033011.9	0	0	2	0	0	0	2	0	0	0	2	2	2
ENSG00000033030.11	0	0	0	0	0	0	0	0	0	0	0	0	0
ENSG00000033050.5	0	0	0	0	0	0	0	0	0	0	0	0	0
ENSG00000033100.12	0	0	0	0	0	0	0	0	6	2	0	4	0
ENSG00000033170.14	0	0	6	0	0	0	6	0	8	0	6	2	0
ENSG00000033178.10	0	0	2	0	0	0	0	0	0	0	0	0	0
ENSG00000033327.10	0	0	0	0	0	0	0	0	0	0	0	0	0
ENSG00000033800.11	0	0	0	0	0	4	10	0	2	0	2	0	0
ENSG00000033867.14	0	0	0	0	0	0	0	0	0	0	0	0	0
ENSG00000034053.12	0	0	8	0	0	0	0	0	10	0	2	0	0
ENSG00000034152.16	0	18	16	2	0	20	16	4	54	0	16	20	4
ENSG00000034510.5	0	0	0	0	2	0	0	0	0	2	0	0	2
ENSG00000034677.9	0	0	0	0	0	0	0	0	0	0	0	0	0
ENSG00000034713.5	0	22	14	6	0	10	34	2	80	0	22	8	0
ENSG00000035141.5	0	0	0	0	0	0	0	0	0	0	0	0	0
ENSG00000035499.10	0	0	0	0	0	0	0	0	0	0	0	0	0
ENSG00000035862.10	0	0	0	0	0	0	0	0	0	0	0	0	0
ENSG00000035928.12	0	0	0	0	0	0	0	0	0	0	0	0	0
ENSG00000036054.10	0	2	6	2	0	2	8	4	8	0	6	2	0
ENSG00000036672.13	0	2	0	0	0	0	2	0	0	0	0	2	0
ENSG00000037042.8	0	8	4	2	0	0	0	0	14	2	0	0	0
ENSG00000037241.5	0	2	6	0	0	0	2	0	0	0	8	2	0
ENSG00000037474.12	0	0	0	0	0	0	0	0	0	0	0	0	0
ENSG00000038210.11	0	8	12	2	0	4	0	0	6	2	14	4	0
ENSG00000038274.14	0	8	2	0	0	2	8	0	8	0	2	0	0
ENSG00000038358.12	0	4	2	0	0	0	0	2	12	0	2	4	0
ENSG00000038382.15	0	4	10	0	0	0	2	2	8	0	16	2	0
ENSG00000038532.12	0	6	4	2	0	0	2	0	6	0	2	0	0
ENSG00000038945.12	0	0	0	0	0	0	0	0	0	0	0	0	0
ENSG00000039068.16	0	8	10	2	0	4	22	2	36	0	20	14	0
ENSG00000039560.11	0	0	0	2	0	0	0	0	0	0	0	0	2
ENSG00000039600.8	0	0	2	0	0	0	0	0	0	0	0	0	0
ENSG00000040275.14	0	18	36	0	0	2	22	6	28	0	26	16	0
ENSG00000040341.15	0	0	0	0	0	0	0	0	0	0	0	0	0
ENSG00000040487.10	0	6	4	0	0	2	8	2	18	0	6	2	0
ENSG00000040531.12	0	0	4	4	0	0	4	2	6	0	10	2	0
ENSG00000040608.11	0	0	0	0	0	0	0	0	0	0	0	0	0
ENSG00000040633.10	0	0	0	0	0	0	0	0	0	0	0	0	0
ENSG00000042062.9	0	0	0	0	0	0	0	0	0	0	0	0	0
ENSG00000042088.11	0	4	10	0	0	2	4	6	18	2	2	2	0
ENSG00000042317.14	0	2	8	0	0	0	10	2	2	0	2	0	0
ENSG00000042753.9	0	0	0	0	0	0	0	0	0	0	0	0	0
ENSG00000043039.6	0	12	8	0	0	0	20	8	16	0	10	0	0
ENSG00000043355.8	0	0	0	0	0	0	0	0	0	0	0	0	0
ENSG00000043514.13	0	0	0	0	0	0	0	0	0	0	0	0	0
ENSG00000044115.18	0	4	0	2	0	0	2	0	6	0	2	8	0
ENSG00000044574.7	0	0	0	0	0	0	0	0	0	0	0	0	0
ENSG00000046647.11	0	0	0	0	0	0	0	0	0	0	0	0	0
ENSG00000046651.12	0	8	8	2	0	0	0	4	6	2	8	2	0
ENSG00000047056.12	0	6	8	0	0	0	10	2	18	2	8	4	2
ENSG00000047249.14	0	0	0	0	0	0	0	0	0	0	0	0	0
ENSG00000047346.10	0	0	0	0	0	0	0	0	0	0	0	0	0
ENSG00000047410.11	0	0	0	0	0	0	0	0	0	0	0	0	0
ENSG00000047579.17	0	0	0	0	0	0	0	0	0	0	0	0	0
ENSG00000047634.12	0	2	4	0	0	0	4	0	0	0	4	0	0
ENSG00000047644.15	0	6	6	2	0	0	10	0	4	0	6	0	0
ENSG00000047662.4	0	0	0	0	0	0	0	0	0	0	0	0	0
ENSG00000047849.19	0	0	0	0	0	0	0	0	0	0	0	0	0
ENSG00000047932.11	0	0	0	0	0	0	0	0	0	0	0	0	0
ENSG00000047936.8	0	0	0	0	0	0	0	0	0	0	0	0	0
ENSG00000048052.19	0	0	8	0	0	0	6	0	2	0	6	0	0
ENSG00000048162.17	0	0	0	0	0	0	0	0	0	0	0	0	0
ENSG00000048392.9	0	0	0	0	0	0	0	0	4	0	0	0	0
ENSG00000048471.11	0	0	0	0	0	0	2	0	6	2	2	6	0
ENSG00000048740.15	0	8	0	2	0	0	4	0	8	0	2	0	0
ENSG00000048828.14	0	0	4	0	0	0	10	0	0	0	0	0	0
ENSG00000048991.14	0	2	0	2	0	0	10	2	4	0	2	2	0
ENSG00000049245.10	0	4	8	2	0	8	14	0	24	0	20	12	0
ENSG00000049246.12	0	2	0	0	0	0	0	2	4	2	16	0	0
ENSG00000049323.13	0	2	0	0	0	0	0	0	2	0	0	0	2
ENSG00000049541.8	0	0	0	0	0	0	0	0	0	0	0	0	0
ENSG00000049618.19	0	2	10	2	0	0	2	0	6	0	8	0	0
ENSG00000049656.11	0	0	0	0	0	0	0	0	0	0	0	0	0
ENSG00000049759.14	0	10	0	2	0	2	2	2	16	0	4	4	0
ENSG00000049769.10	0	2	2	0	0	0	0	0	8	0	4	4	0
ENSG00000049860.11	0	8	6	0	0	6	10	0	12	0	2	4	0
ENSG00000050405.11	0	0	0	0	0	0	0	0	0	0	0	0	0
ENSG00000050426.13	0	0	0	0	0	2	2	2	2	0	2	2	0
ENSG00000050820.14	0	0	0	0	0	0	0	0	0	0	0	0	0
ENSG00000051009.8	0	0	0	0	0	0	0	0	0	0	0	0	0
ENSG00000051108.12	0	18	4	0	0	6	14	0	16	0	12	8	2
ENSG00000051128.16	0	0	0	0	0	0	0	0	0	0	0	0	0
ENSG00000051180.14	0	2	0	2	0	4	0	0	4	0	2	0	0
ENSG00000051382.6	0	0	0	0	0	0	0	0	0	0	0	0	0
ENSG00000051523.8	0	0	0	0	0	0	0	0	0	0	0	0	0
ENSG00000051596.7	0	0	0	0	0	0	0	0	0	0	0	0	0
ENSG00000052126.12	0	4	0	0	0	0	4	0	6	2	4	0	0
ENSG00000052723.9	0	0	0	0	0	0	0	0	0	0	0	0	0
ENSG00000052749.11	0	0	0	0	0	0	0	0	0	0	0	0	0
ENSG00000052795.10	0	6	4	2	0	0	8	2	4	0	8	4	0
ENSG00000052841.12	0	12	0	2	0	4	8	2	14	0	14	6	0
ENSG00000053108.14	0	0	0	0	0	0	0	0	0	0	0	0	0
ENSG00000053371.10	0	0	0	0	0	0	0	0	0	0	0	0	0
ENSG00000053372.4	0	6	2	2	0	4	6	0	4	0	0	0	0
ENSG00000053770.9	0	0	0	0	0	0	0	2	0	0	0	0	0
ENSG00000053900.8	0	2	0	0	0	0	2	0	4	0	4	0	0
ENSG00000054116.9	0	0	0	0	0	0	0	0	0	0	0	0	0
ENSG00000054148.15	0	0	0	0	0	0	2	2	6	0	2	0	0
ENSG00000054282.13	0	0	0	0	0	2	8	0	0	0	0	0	0
ENSG00000054392.10	0	0	2	0	0	0	0	0	0	0	6	0	0
ENSG00000054523.14	0	0	2	0	0	2	0	0	0	0	4	2	0
ENSG00000054654.13	0	0	20	2	0	10	16	8	18	2	14	10	0
ENSG00000054793.11	0	0	0	0	0	0	0	0	0	0	0	0	0
ENSG00000054803.3	0	0	0	0	0	0	0	0	0	0	0	0	0
ENSG00000054965.8	0	0	0	0	0	0	0	0	0	0	0	0	0
ENSG00000054967.10	0	12	4	0	0	2	8	0	12	0	4	4	0
ENSG00000054983.14	0	0	0	0	0	0	0	0	0	0	0	0	0
ENSG00000055044.8	0	2	0	0	0	2	4	0	2	0	0	0	0
ENSG00000055070.14	0	0	4	0	0	0	2	0	2	2	0	6	0
ENSG00000055130.13	0	4	0	0	0	0	6	0	6	0	12	0	0
ENSG00000055147.15	0	0	0	0	0	0	0	0	0	0	0	0	0
ENSG00000055163.16	0	2	0	0	0	4	0	0	4	0	2	0	0
ENSG00000055211.10	0	0	0	0	0	0	6	0	4	0	0	0	0
ENSG00000055483.17	0	0	0	0	0	0	0	0	0	0	0	0	0
ENSG00000055609.15	0	0	0	0	0	0	0	0	0	0	0	0	0
ENSG00000055917.13	0	0	0	0	0	0	0	0	0	0	0	0	0
ENSG00000055950.14	0	0	0	0	0	0	0	0	0	0	0	0	0
ENSG00000056050.6	0	0	0	0	0	0	0	0	0	0	0	0	0
ENSG00000056097.13	0	0	0	0	0	0	0	0	0	0	0	0	0
ENSG00000056277.13	0	0	0	0	0	0	0	0	0	0	0	0	0
ENSG00000056972.16	0	0	0	0	0	0	0	0	0	0	0	0	0
ENSG00000057608.14	0	0	0	0	0	0	0	0	0	0	0	0	0
ENSG00000057663.10	0	0	0	0	0	0	0	0	0	0	0	0	0
ENSG00000057757.7	0	24	14	6	0	12	10	2	40	0	50	12	0
ENSG00000057935.11	0	16	6	0	0	2	0	0	18	0	8	4	0
ENSG00000058063.13	0	14	6	0	0	4	2	0	22	0	14	16	2
ENSG00000058262.7	0	10	6	0	0	2	12	0	10	0	6	2	0
ENSG00000058272.13	0	0	0	0	0	0	0	0	0	0	0	0	0
ENSG00000058600.13	0	0	0	2	0	0	8	0	4	0	4	4	0
ENSG00000058668.12	0	0	0	2	0	0	10	2	8	0	6	6	0
ENSG00000058673.13	0	0	2	0	0	0	8	2	4	0	8	2	2
ENSG00000058799.11	0	0	0	0	0	0	0	0	0	0	0	0	0
ENSG00000059122.14	0	0	0	0	0	2	0	0	2	0	0	0	0
ENSG00000059145.16	0	0	0	0	0	0	0	0	0	0	0	0	0
ENSG00000059378.10	0	0	0	0	0	0	4	0	0	0	2	0	0
ENSG00000059573.6	0	0	0	0	0	0	0	0	0	0	0	0	0
ENSG00000059728.8	0	76	80	18	0	20	140	20	138	10	128	50	0
ENSG00000059758.5	0	0	0	0	0	0	0	0	0	0	0	0	0
ENSG00000060069.14	0	0	4	0	0	0	0	0	0	0	0	0	0
ENSG00000060138.10	0	0	0	0	0	0	0	0	0	0	0	0	0
ENSG00000060140.6	0	0	0	0	0	0	0	0	0	0	0	0	0
ENSG00000060237.14	0	8	4	0	0	4	4	2	14	0	14	12	0
ENSG00000060339.11	0	0	0	0	0	0	0	0	0	0	4	0	0
ENSG00000060491.14	0	10	6	0	0	4	0	0	16	0	12	4	2
ENSG00000060642.8	0	2	4	0	0	2	4	0	4	0	2	2	0
ENSG00000060656.17	0	0	0	0	0	0	0	0	0	0	2	0	0
ENSG00000060688.10	0	0	0	0	0	0	0	0	0	0	0	0	0
ENSG00000060762.16	0	0	0	0	0	0	0	0	0	0	0	0	0
ENSG00000060971.15	0	0	0	0	0	0	0	0	0	0	0	0	0
ENSG00000061794.10	0	2	6	2	0	2	8	2	4	0	6	0	0
ENSG00000061936.7	0	4	0	2	0	0	0	0	2	0	6	0	0
ENSG00000061938.14	0	0	0	0	0	0	0	0	0	0	0	0	0
ENSG00000062038.11	0	10	10	2	0	0	2	0	6	0	10	0	0
ENSG00000062194.13	0	2	8	0	0	2	4	2	14	0	14	0	0
ENSG00000062282.12	0	2	2	0	0	0	14	6	12	0	6	4	2
ENSG00000062485.16	0	0	0	0	0	0	0	0	0	0	0	0	0
ENSG00000062582.11	0	0	0	0	0	0	0	0	0	0	0	0	0
ENSG00000062598.15	0	0	0	0	0	0	0	0	0	0	0	0	0
ENSG00000062650.15	0	0	0	0	0	0	0	0	0	0	0	0	0
ENSG00000062822.10	0	8	0	2	0	0	2	2	8	0	12	4	0
ENSG00000063046.15	0	0	8	0	0	0	10	4	16	0	2	0	0
ENSG00000063169.8	0	10	2	2	0	0	6	0	14	4	22	14	0
ENSG00000063176.13	0	0	0	0	0	0	0	0	4	0	0	0	0
ENSG00000063177.10	0	0	0	0	0	0	0	0	0	0	0	0	0
ENSG00000063241.5	0	0	0	0	0	0	0	0	0	0	0	0	0
ENSG00000063244.10	0	14	22	0	0	4	12	0	10	0	22	0	0
ENSG00000063245.12	0	20	10	6	0	6	20	0	22	0	6	2	0
ENSG00000063438.14	0	2	2	0	0	0	6	0	2	0	0	0	0
ENSG00000063601.14	0	8	0	0	0	0	0	0	2	0	24	0	0
ENSG00000063660.6	0	10	0	0	2	6	2	4	24	0	14	0	4
ENSG00000063854.10	0	0	0	0	0	0	0	0	0	0	0	0	0
ENSG00000063978.13	0	10	12	0	0	0	12	2	14	0	8	0	0
ENSG00000064115.8	0	0	0	0	0	0	0	0	0	0	0	0	0
ENSG00000064270.10	0	6	14	2	0	6	8	4	10	0	2	0	0
ENSG00000064309.12	0	0	0	0	0	0	0	0	0	0	0	0	0
ENSG00000064313.9	0	0	0	0	0	0	0	0	0	0	0	0	0
ENSG00000064393.13	0	0	0	0	0	0	0	0	0	0	0	0	0
ENSG00000064419.11	0	0	0	0	0	0	0	0	0	0	4	0	0
ENSG00000064490.11	0	0	0	0	0	0	0	0	4	0	2	0	0
ENSG00000064545.12	0	0	0	0	0	0	0	0	0	0	0	0	0
ENSG00000064601.14	0	0	0	0	0	0	0	0	2	0	2	0	0
ENSG00000064607.14	0	0	0	0	0	0	0	0	0	0	0	0	0
ENSG00000064651.11	0	20	4	0	0	4	2	0	16	0	14	8	0
ENSG00000064652.8	0	0	4	0	0	2	6	0	0	0	0	0	0
ENSG00000064655.16	0	6	0	2	0	0	2	4	2	0	2	0	0
ENSG00000064763.8	0	0	0	0	0	0	0	0	0	0	0	0	0
ENSG00000064932.13	0	0	0	2	0	0	0	0	0	0	0	0	0
ENSG00000064961.16	0	0	0	0	0	0	0	0	0	0	2	0	0
ENSG00000064999.13	0	2	2	0	0	2	0	2	14	0	8	6	0
ENSG00000065000.13	0	0	0	0	0	0	0	0	0	0	0	0	0
ENSG00000065029.12	0	0	2	0	0	2	0	0	8	0	0	2	0
ENSG00000065054.11	0	0	0	0	0	0	0	0	0	0	0	0	0
ENSG00000065057.5	0	0	0	0	0	0	0	0	0	0	0	0	0
ENSG00000065060.14	0	0	2	0	0	0	4	0	8	0	0	0	0
ENSG00000065150.16	0	0	2	2	0	0	0	0	2	0	0	4	0
ENSG00000065154.9	0	0	0	0	0	0	0	0	0	0	0	0	0
ENSG00000065268.8	0	4	0	0	0	0	0	0	4	0	8	2	0
ENSG00000065308.4	0	0	0	0	0	0	0	0	0	0	0	0	0
ENSG00000065320.6	0	0	0	0	0	0	0	0	2	0	6	2	0
ENSG00000065328.14	0	0	6	0	0	0	10	0	2	0	6	6	0
ENSG00000065413.14	0	0	0	0	0	0	0	0	0	0	0	0	0
ENSG00000065427.12	0	0	0	0	0	0	0	0	0	0	0	0	0
ENSG00000065457.8	0	0	0	0	0	0	0	0	0	0	0	0	0
ENSG00000065491.8	0	0	0	0	0	0	0	0	0	0	0	0	0
ENSG00000065534.16	0	0	0	0	0	0	0	0	0	0	0	0	0
ENSG00000065548.15	0	2	0	2	0	0	2	2	10	0	4	2	0
ENSG00000065600.10	0	0	0	0	0	0	0	0	0	0	0	0	0
ENSG00000065609.12	0	0	0	0	0	0	0	0	0	0	0	0	0
ENSG00000065675.12	0	0	4	0	0	0	0	0	0	0	0	0	0
ENSG00000065717.12	0	0	0	0	0	0	0	0	0	0	0	0	0
ENSG00000065802.9	0	0	0	0	0	0	0	0	4	0	2	0	0
ENSG00000065809.11	0	0	0	0	0	0	0	0	0	0	0	0	0
ENSG00000065882.13	0	4	10	0	0	2	0	2	4	0	6	4	0
ENSG00000065883.12	0	4	2	2	0	0	4	0	8	0	6	4	0
ENSG00000065978.15	0	8	0	0	0	0	0	0	14	0	4	10	0
ENSG00000066032.16	0	2	4	0	0	2	0	0	8	0	2	0	0
ENSG00000066044.11	0	0	0	0	0	0	0	0	0	0	0	0	0
ENSG00000066084.10	0	14	10	0	0	4	4	0	4	0	12	4	0
ENSG00000066117.12	0	14	12	0	0	2	4	2	30	0	28	14	0
ENSG00000066135.10	0	14	8	4	0	0	4	0	6	0	10	8	0
ENSG00000066136.17	0	0	2	0	0	2	6	2	2	0	0	0	0
ENSG00000066230.8	0	0	0	0	0	0	0	0	0	0	0	0	0
ENSG00000066248.12	0	0	0	0	0	0	0	0	0	0	0	0	0
ENSG00000066279.14	0	0	0	0	0	0	0	0	0	0	0	0	0
ENSG00000066322.10	0	0	0	0	0	0	0	0	0	0	0	0	0
ENSG00000066379.12	0	0	0	0	0	0	0	0	0	0	0	0	0
ENSG00000066405.10	0	0	2	0	0	0	0	0	2	0	0	0	0
ENSG00000066422.4	0	0	0	0	0	0	0	0	0	0	0	0	0
ENSG00000066455.10	0	4	4	0	0	6	10	0	16	0	8	4	0
ENSG00000066583.9	0	16	8	2	2	10	14	0	26	6	22	10	0
ENSG00000066651.15	0	2	8	0	0	0	0	0	4	0	0	0	0
ENSG00000066654.10	0	0	0	0	0	0	0	0	0	0	0	0	0
ENSG00000066697.12	0	0	4	0	0	2	0	0	8	0	8	2	0
ENSG00000066739.9	0	0	0	0	0	0	0	0	0	0	0	0	0
ENSG00000066777.6	0	0	0	0	0	0	0	0	0	0	0	0	0
ENSG00000066827.13	0	0	0	0	0	0	0	0	0	0	0	0	0
ENSG00000066855.13	0	4	4	0	0	0	6	2	0	0	4	4	0
ENSG00000066923.15	0	8	6	0	0	0	12	2	4	0	2	0	0
ENSG00000066933.13	0	0	0	0	0	0	0	0	0	0	0	0	0
ENSG00000067057.14	0	6	16	0	0	0	8	4	14	0	28	10	0
ENSG00000067141.14	0	26	12	0	0	2	2	0	16	0	12	16	0
ENSG00000067167.5	0	0	0	0	0	0	0	0	0	0	0	0	0
ENSG00000067208.12	0	0	0	0	0	0	0	0	0	0	0	0	0
ENSG00000067225.15	0	0	0	0	0	0	0	0	0	0	0	0	0
ENSG00000067560.8	0	0	0	0	0	0	0	0	0	0	0	0	0
ENSG00000067596.8	0	0	2	4	0	0	0	0	0	0	4	0	0
ENSG00000067606.13	0	0	0	0	0	0	0	0	4	0	2	8	0
ENSG00000067704.9	0	6	0	0	0	0	12	2	4	0	6	2	0
ENSG00000067798.11	0	0	2	0	0	0	4	0	0	0	0	0	0
ENSG00000067829.16	0	0	0	0	0	0	0	0	0	0	0	0	0
ENSG00000067836.10	0	2	0	0	0	0	4	0	4	0	0	0	0
ENSG00000067955.11	0	2	0	0	0	0	2	0	6	0	2	0	0
ENSG00000068001.11	0	0	0	0	0	0	0	0	0	0	0	0	0
ENSG00000068120.12	0	8	16	0	0	2	6	0	12	0	2	4	0
ENSG00000068308.11	0	0	0	0	0	0	0	0	2	0	0	0	0
ENSG00000068323.14	0	0	0	0	0	0	0	0	0	0	0	0	0
ENSG00000068354.13	0	4	2	0	0	2	4	0	2	0	12	2	0
ENSG00000068394.10	0	0	0	0	0	0	0	0	0	0	0	0	0
ENSG00000068400.11	0	0	0	0	0	0	0	0	0	0	0	0	0
ENSG00000068438.12	0	0	2	0	0	0	2	0	6	0	0	0	2
ENSG00000068650.16	0	2	0	0	0	2	2	0	2	0	4	0	0
ENSG00000068697.6	0	0	0	0	0	0	0	0	0	0	0	0	0
ENSG00000068745.12	0	0	0	0	0	0	0	0	0	0	0	0	0
ENSG00000068912.11	0	2	0	0	0	4	2	0	2	0	4	4	0
ENSG00000068971.11	0	0	0	4	0	0	4	0	8	2	0	2	0
ENSG00000069011.13	0	0	0	0	0	0	0	0	2	0	0	0	0
ENSG00000069020.16	0	0	4	0	0	0	4	2	6	0	2	4	0
ENSG00000069188.14	0	0	0	0	0	0	0	0	0	0	0	0	0
ENSG00000069248.11	0	0	0	0	0	0	0	0	0	0	0	0	0
ENSG00000069345.9	0	0	0	0	0	0	0	0	0	0	0	2	0
ENSG00000069702.8	0	0	0	0	0	0	0	0	0	0	0	0	0
ENSG00000069849.8	0	8	0	4	0	4	12	2	22	0	6	2	0
ENSG00000069956.9	0	10	0	0	0	0	14	0	8	0	2	6	0
ENSG00000069966.16	0	0	0	0	0	0	0	0	0	0	0	0	0
ENSG00000069974.13	0	0	0	0	0	0	0	0	0	0	0	0	0
ENSG00000070010.16	0	0	0	0	0	0	0	0	0	0	0	0	0
ENSG00000070018.6	0	0	0	0	0	0	0	0	0	0	0	0	0
ENSG00000070047.9	0	0	0	0	0	0	0	0	0	0	0	0	0
ENSG00000070087.11	0	0	0	0	0	0	0	0	0	0	0	0	0
ENSG00000070159.11	0	0	0	0	0	0	0	0	0	0	0	0	0
ENSG00000070182.15	0	0	0	0	0	0	0	0	0	0	0	0	0
ENSG00000070366.11	0	0	0	0	0	0	0	0	0	0	0	0	0
ENSG00000070367.13	0	0	0	0	0	0	0	0	0	0	0	0	0
ENSG00000070404.7	0	0	4	0	0	0	2	0	2	0	0	0	0
ENSG00000070413.16	0	0	0	0	0	0	0	0	0	0	0	0	0
ENSG00000070423.15	0	0	0	0	0	0	0	0	0	0	0	0	0
ENSG00000070444.12	0	0	0	0	0	0	0	0	0	0	0	0	0
ENSG00000070476.12	0	0	0	0	0	0	0	0	0	0	0	0	0
ENSG00000070495.12	0	0	0	0	0	0	0	0	0	0	0	0	0
ENSG00000070501.9	0	8	4	2	0	4	8	4	16	0	10	6	0
ENSG00000070540.10	0	0	0	0	0	0	0	0	0	0	0	0	0
ENSG00000070614.12	0	4	0	0	0	2	4	0	0	0	2	0	0
ENSG00000070718.9	0	0	0	0	0	0	2	0	0	0	0	2	0
ENSG00000070756.11	0	0	0	0	0	0	0	0	0	0	0	0	0
ENSG00000070770.6	0	0	0	0	0	0	0	0	0	0	0	0	0
ENSG00000070778.10	0	2	0	0	0	0	0	0	0	0	2	2	0
ENSG00000070808.13	0	0	0	0	0	0	0	0	0	0	0	0	0
ENSG00000070814.15	0	20	18	0	0	0	22	4	38	0	14	12	0
ENSG00000070831.13	0	0	2	0	0	0	12	2	0	2	0	0	0
ENSG00000070882.10	0	0	0	0	0	0	0	0	0	0	0	0	0
ENSG00000070886.8	0	0	0	2	0	0	2	2	8	0	2	0	0
ENSG00000070961.12	0	0	0	0	0	0	0	0	0	0	0	0	0
ENSG00000071051.11	0	8	4	2	0	0	0	0	12	0	8	4	0
ENSG00000071054.13	0	0	0	0	0	0	0	0	4	0	0	8	0
ENSG00000071127.14	0	2	0	0	0	0	0	0	2	0	0	0	0
ENSG00000071205.9	0	2	0	0	0	0	4	0	2	2	6	4	0
ENSG00000071243.13	0	4	6	0	0	0	2	0	2	0	0	0	0
ENSG00000071462.9	0	8	6	0	0	4	2	0	6	2	6	4	0
ENSG00000071539.11	0	22	4	0	0	2	4	2	20	0	14	10	0
ENSG00000071553.14	0	4	0	0	0	0	0	0	2	0	2	2	0
ENSG00000071564.12	0	0	0	0	0	0	0	0	0	0	0	0	0
ENSG00000071626.14	0	6	6	0	0	0	0	2	4	0	2	2	0
ENSG00000071655.15	0	0	0	0	0	0	0	0	0	0	0	0	0
ENSG00000071859.12	0	0	0	0	0	0	0	0	2	0	0	10	0
ENSG00000071894.12	0	0	0	0	0	0	0	0	0	0	0	0	0
ENSG00000071994.8	0	0	0	0	0	0	0	0	0	0	0	0	0
ENSG00000072062.11	0	0	0	0	0	0	0	0	0	0	0	0	0
ENSG00000072071.14	0	0	0	0	0	0	0	0	0	0	0	0	0
ENSG00000072110.11	0	0	0	0	0	0	0	0	0	0	0	0	0
ENSG00000072134.13	0	8	12	2	0	0	4	0	2	0	12	2	0
ENSG00000072163.16	0	0	0	0	0	0	0	0	0	0	0	0	0
ENSG00000072201.11	0	0	0	0	0	0	0	0	0	0	0	0	0
ENSG00000072310.14	0	0	0	0	0	0	0	0	0	0	0	0	0
ENSG00000072364.10	0	0	0	0	0	0	0	0	0	0	0	0	0
ENSG00000072501.15	0	0	0	0	0	0	0	0	0	0	0	0	0
ENSG00000072506.10	0	0	0	0	0	0	0	0	0	0	0	0	0
ENSG00000072518.18	0	8	4	0	0	0	8	0	12	0	8	2	0
ENSG00000072609.15	0	0	0	0	0	0	0	0	0	0	0	0	0
ENSG00000072682.16	0	0	2	0	0	0	0	0	0	0	0	0	0
ENSG00000072736.16	0	10	0	2	0	0	0	0	8	0	4	2	0
ENSG00000072756.14	0	8	14	0	0	0	2	2	0	0	6	4	0
ENSG00000072778.17	0	0	0	0	2	0	2	0	0	0	0	0	0
ENSG00000072803.15	0	0	0	0	0	0	0	0	0	0	0	0	0
ENSG00000072832.12	0	0	0	0	0	0	0	0	0	0	0	0	0
ENSG00000072840.10	0	4	0	2	0	0	0	0	0	0	0	0	0
ENSG00000072864.10	0	0	0	0	0	0	0	0	0	0	0	0	0
ENSG00000072952.16	0	0	0	0	0	0	0	0	0	0	0	0	0
ENSG00000072958.6	0	10	0	4	0	2	4	0	12	2	8	8	0
ENSG00000073008.12	0	0	0	0	0	0	0	0	14	0	2	0	0
ENSG00000073050.9	0	0	0	0	0	0	0	0	0	0	0	0	0
ENSG00000073060.13	0	0	0	0	0	0	0	0	0	0	0	0	0
ENSG00000073111.11	0	2	6	4	0	2	2	4	14	0	8	2	0
ENSG00000073282.10	0	0	6	0	0	2	0	0	2	0	4	0	0
ENSG00000073350.11	0	30	2	8	0	0	4	2	20	0	14	18	0
ENSG00000073417.12	0	2	2	0	0	0	2	0	2	0	2	0	0
ENSG00000073578.14	0	6	2	2	0	6	12	4	20	0	10	2	0
ENSG00000073584.16	0	0	0	0	0	0	0	0	0	0	0	0	0
ENSG00000073712.11	0	0	0	0	0	0	2	0	0	0	0	0	0
ENSG00000073792.13	0	0	0	0	0	0	0	0	0	0	0	0	0
ENSG00000073921.15	0	0	0	0	0	0	0	0	0	0	0	0	0
ENSG00000074071.11	0	0	0	0	0	0	0	0	0	0	0	0	0
ENSG00000074211.11	0	0	0	0	0	0	0	0	0	0	0	0	0
ENSG00000074317.8	0	0	0	0	0	0	0	0	0	0	0	0	0
ENSG00000074319.10	0	0	0	0	0	0	0	0	0	0	0	0	0
ENSG00000074356.14	0	0	0	0	0	0	0	0	0	0	0	0	0
ENSG00000074370.15	0	0	0	0	0	0	0	0	0	0	0	0	0
ENSG00000074582.10	0	0	0	0	0	0	0	0	2	0	2	0	0
ENSG00000074657.11	0	2	0	0	0	0	6	2	2	2	2	2	0
ENSG00000074695.5	0	0	0	0	0	0	0	0	0	0	0	0	0
ENSG00000074800.11	0	0	0	0	0	0	0	0	0	0	0	0	0
ENSG00000074842.5	0	0	0	0	0	0	0	0	0	0	0	0	0
ENSG00000074855.8	0	0	0	0	0	0	0	0	0	0	0	0	0
ENSG00000074935.11	0	0	0	0	0	0	0	0	0	0	0	0	0
ENSG00000075142.11	0	0	0	0	0	0	0	0	0	0	0	0	0
ENSG00000075151.17	0	0	0	0	0	0	0	0	0	0	0	0	0
ENSG00000075188.6	0	0	0	0	0	0	0	0	0	0	0	0	0
ENSG00000075218.16	0	6	6	0	0	2	6	0	0	0	8	2	0
ENSG00000075234.14	0	2	10	0	0	0	0	0	2	0	2	0	0
ENSG00000075239.11	0	0	4	0	0	0	0	2	2	0	0	0	0
ENSG00000075240.14	0	4	2	0	0	0	0	0	4	0	2	2	2
ENSG00000075275.14	0	0	0	0	0	0	2	0	0	0	2	0	0
ENSG00000075290.7	0	2	0	4	0	0	2	0	2	0	2	0	0
ENSG00000075292.16	0	2	6	0	0	2	10	0	2	0	2	2	0
ENSG00000075340.20	0	4	6	2	0	0	6	4	4	0	4	0	2
ENSG00000075413.15	0	10	2	4	0	6	6	0	14	0	2	2	0
ENSG00000075415.10	0	10	10	0	0	0	12	2	6	0	4	4	0
ENSG00000075420.10	0	10	10	0	0	4	0	0	12	0	6	6	0
ENSG00000075426.9	0	16	6	0	2	16	2	2	24	0	24	8	4
ENSG00000075568.14	0	0	0	0	0	0	0	0	0	0	0	0	0
ENSG00000075618.15	0	0	0	0	0	0	0	0	0	0	2	0	2
ENSG00000075624.11	0	0	0	0	0	0	0	0	0	0	0	0	0
ENSG00000075702.14	0	6	2	0	0	2	4	2	14	0	4	0	0
ENSG00000075711.18	0	0	0	0	0	0	2	0	0	0	0	0	0
ENSG00000075785.10	0	2	12	0	0	4	10	0	14	0	12	6	0
ENSG00000075856.9	0	0	0	0	0	0	0	0	0	0	0	0	0
ENSG00000075884.10	0	2	2	0	0	4	16	6	6	2	4	2	0
ENSG00000075886.10	0	0	0	0	0	0	4	0	2	0	6	0	0
ENSG00000075914.10	0	8	2	0	0	0	4	2	4	0	2	0	0
ENSG00000075945.10	0	0	0	0	0	0	0	0	0	0	0	0	0
ENSG00000075975.13	0	6	6	0	0	0	6	2	2	0	6	2	0
ENSG00000076003.4	0	0	0	0	0	0	0	0	0	0	0	0	0
ENSG00000076043.7	0	32	18	2	0	4	4	0	48	0	26	22	0
ENSG00000076108.9	0	0	0	0	0	4	0	0	0	0	0	0	0
ENSG00000076201.12	0	0	8	0	0	0	0	2	6	0	0	2	2
ENSG00000076242.12	0	0	2	0	0	0	0	0	0	0	2	0	0
ENSG00000076248.8	0	30	22	4	0	6	30	4	36	0	22	8	0
ENSG00000076321.8	0	0	4	0	0	4	0	0	6	0	2	0	0
ENSG00000076382.14	0	0	0	0	0	0	0	0	0	0	0	0	0
ENSG00000076513.14	0	18	12	2	0	8	12	4	30	2	36	10	0
ENSG00000076554.13	0	0	0	0	0	0	0	0	0	0	0	0	0
ENSG00000076604.12	0	0	4	0	0	0	0	0	0	0	0	2	0
ENSG00000076641.4	0	0	0	0	0	0	0	0	0	0	0	0	0
ENSG00000076650.4	0	2	0	2	0	0	0	0	0	0	0	0	0
ENSG00000076706.12	0	0	0	0	0	0	0	0	0	0	0	0	0
ENSG00000076826.7	0	2	0	0	0	0	0	0	2	0	0	0	0
ENSG00000076924.9	0	0	0	0	0	0	0	0	0	0	0	0	0
ENSG00000076944.12	0	0	0	0	0	0	0	0	0	0	0	0	0
ENSG00000076984.15	0	12	4	4	0	6	16	0	18	0	22	16	0
ENSG00000077009.11	0	0	0	2	0	0	8	0	4	2	2	0	0
ENSG00000077044.7	0	2	4	0	0	2	2	4	4	0	6	0	2
ENSG00000077063.8	0	0	0	0	0	0	0	0	0	0	0	0	0
ENSG00000077092.16	0	0	2	0	0	0	0	0	0	0	0	0	0
ENSG00000077147.12	0	0	0	0	0	0	0	0	0	0	0	0	0
ENSG00000077150.15	0	0	0	0	0	0	0	0	6	0	4	0	0
ENSG00000077152.7	0	0	0	0	0	0	0	0	0	0	0	0	0
ENSG00000077157.18	0	0	0	0	0	2	0	0	2	0	2	0	0
ENSG00000077235.15	0	0	0	0	0	0	0	0	0	0	0	0	0
ENSG00000077238.11	0	0	0	0	0	0	0	0	0	0	2	0	0
ENSG00000077312.6	0	4	10	0	0	2	10	0	6	0	6	0	0
ENSG00000077348.6	0	0	0	0	0	0	0	0	0	0	0	0	0
ENSG00000077380.13	0	2	2	4	0	2	6	0	10	0	2	0	0
ENSG00000077454.13	0	0	0	0	0	0	0	0	0	0	0	0	0
ENSG00000077458.10	0	0	0	0	0	0	2	0	2	0	0	0	0
ENSG00000077463.12	0	0	0	0	0	0	0	0	0	0	0	0	0
ENSG00000077514.6	0	4	0	2	0	0	0	2	4	0	8	0	0
ENSG00000077549.15	0	0	0	0	0	0	0	0	0	0	0	0	0
ENSG00000077585.11	0	18	24	0	0	16	16	2	34	2	10	10	0
ENSG00000077721.13	0	0	14	0	0	4	8	0	4	0	10	8	0
ENSG00000077782.17	0	0	0	0	0	0	0	0	0	0	0	0	0
ENSG00000077800.9	0	2	0	0	0	0	0	0	0	0	0	0	0
ENSG00000077942.15	0	0	0	0	0	0	0	0	0	0	0	0	0
ENSG00000078043.13	0	0	0	0	0	0	0	0	0	0	0	0	0
ENSG00000078053.14	0	0	0	0	0	0	0	0	0	0	0	0	0
ENSG00000078061.10	0	4	0	0	0	0	2	0	2	0	0	2	0
ENSG00000078114.16	0	0	0	0	0	0	0	0	0	0	0	0	0
ENSG00000078140.11	0	6	0	2	0	2	0	0	6	0	2	2	2
ENSG00000078246.13	0	6	12	6	0	2	6	0	10	0	10	2	0
ENSG00000078269.11	0	10	2	0	0	4	8	0	6	2	12	2	2
ENSG00000078304.17	0	8	10	0	0	0	10	6	2	0	4	4	0
ENSG00000078328.17	0	2	2	0	0	0	6	0	0	0	2	0	0
ENSG00000078369.15	0	0	0	0	0	0	0	0	0	0	0	0	0
ENSG00000078403.14	0	2	0	0	0	0	0	0	0	0	2	0	0
ENSG00000078487.15	0	4	2	4	0	0	0	0	2	0	6	0	0
ENSG00000078668.11	0	2	6	0	0	0	2	2	0	0	4	2	0
ENSG00000078674.15	0	4	0	0	0	0	6	2	8	0	12	0	0
ENSG00000078687.14	0	0	6	0	0	0	0	0	0	0	0	0	0
ENSG00000078699.19	0	0	0	0	0	0	2	2	6	0	0	0	0
ENSG00000078725.10	0	0	0	0	0	0	0	0	0	0	0	0	0
ENSG00000078804.10	0	12	2	2	0	2	4	4	12	0	2	4	0
ENSG00000078808.14	0	0	0	0	0	0	0	0	0	0	0	0	0
ENSG00000078902.13	0	0	0	0	0	0	0	0	0	0	0	0	0
ENSG00000078967.10	0	6	2	0	0	0	0	0	8	0	0	4	0
ENSG00000079102.14	0	0	0	0	0	0	0	0	0	0	0	0	0
ENSG00000079112.7	0	0	0	0	0	0	0	0	0	0	0	0	0
ENSG00000079277.17	0	0	0	0	0	0	0	0	0	0	0	0	0
ENSG00000079313.9	0	0	0	0	0	0	0	0	0	0	0	0	0
ENSG00000079332.12	0	0	0	0	0	0	0	0	0	0	0	0	0
ENSG00000079387.11	0	0	0	0	0	0	0	0	0	0	0	0	0
ENSG00000079435.7	0	0	0	0	0	0	0	0	0	0	0	0	0
ENSG00000079459.10	0	4	2	0	0	0	2	0	4	0	0	6	0
ENSG00000079616.10	0	8	2	0	0	4	4	2	12	0	14	12	0
ENSG00000079691.16	0	14	8	0	0	2	20	0	12	4	10	6	0
ENSG00000079785.12	0	0	6	0	0	0	4	0	0	0	4	6	0
ENSG00000079805.14	0	6	2	2	0	0	0	0	2	0	4	4	0
ENSG00000079819.14	0	0	0	0	0	0	0	0	0	0	0	0	0
ENSG00000079974.15	0	0	0	0	0	0	0	0	0	0	0	0	0
ENSG00000080007.7	0	0	0	0	0	0	0	2	0	0	0	0	0
ENSG00000080031.7	0	0	0	0	0	0	0	0	0	0	0	0	0
ENSG00000080166.13	0	0	0	0	0	0	0	0	0	0	0	0	0
ENSG00000080189.12	0	0	0	0	0	0	0	0	0	0	0	0	0
ENSG00000080345.15	0	2	0	6	0	2	8	4	12	4	4	2	0
ENSG00000080503.17	0	8	8	0	4	0	6	4	8	0	12	4	0
ENSG00000080546.11	0	0	0	0	0	0	0	0	0	0	0	0	0
ENSG00000080603.14	0	6	14	2	0	2	6	0	18	0	4	0	0
ENSG00000080644.13	0	0	0	0	0	0	0	0	0	0	0	0	0
ENSG00000080709.12	0	4	6	2	0	2	6	2	28	0	22	2	0
ENSG00000080802.16	0	0	0	0	0	0	0	0	0	0	0	0	0
ENSG00000080815.16	0	2	2	2	0	0	8	6	4	0	2	0	0
ENSG00000080822.14	0	0	0	0	0	0	0	0	0	0	0	0	0
ENSG00000080823.19	0	0	0	0	0	0	0	0	0	0	0	0	0
ENSG00000080824.16	0	0	0	0	0	0	0	0	0	0	0	0	0
ENSG00000080845.15	0	2	2	0	0	0	6	0	4	0	0	0	0
ENSG00000081059.17	0	0	2	0	0	0	8	0	8	6	8	2	0
ENSG00000081087.12	0	0	0	0	0	0	0	0	0	0	0	0	0
ENSG00000081177.16	0	0	2	0	0	0	0	0	0	0	4	0	0
ENSG00000081181.5	0	6	12	0	0	4	26	8	16	0	10	6	0
ENSG00000081307.10	0	4	2	0	0	0	0	2	0	0	2	0	0
ENSG00000081721.9	0	0	4	0	0	0	0	0	6	0	4	0	0
ENSG00000081760.14	0	16	12	2	0	2	0	2	26	0	34	14	0
ENSG00000081791.6	0	0	2	0	0	0	4	0	0	0	2	4	0
ENSG00000081870.9	0	0	0	0	0	0	0	0	0	0	0	0	0
ENSG00000081913.11	0	8	0	0	0	0	4	0	6	0	2	4	0
ENSG00000082068.6	0	2	12	0	0	0	2	0	6	0	20	2	0
ENSG00000082146.10	0	4	4	0	0	2	14	6	4	2	6	6	0
ENSG00000082153.15	0	0	2	0	0	0	4	0	8	0	2	4	2
ENSG00000082213.15	0	2	0	0	0	0	0	0	2	0	2	0	0
ENSG00000082258.10	0	2	2	0	0	4	6	0	4	0	2	0	0
ENSG00000082397.13	0	0	0	0	0	0	0	0	0	0	0	0	0
ENSG00000082438.13	0	0	0	0	0	0	0	0	0	0	0	0	0
ENSG00000082458.9	0	0	2	0	0	0	2	2	4	0	0	0	0
ENSG00000082512.12	0	0	4	0	0	0	4	0	4	0	2	2	0
ENSG00000082515.14	0	6	8	0	0	2	20	2	12	0	2	0	0
ENSG00000082516.8	0	2	4	0	0	0	0	2	0	0	0	0	0
ENSG00000082641.13	0	2	10	2	0	2	2	0	6	0	4	4	2
ENSG00000082701.12	0	0	0	0	0	0	0	0	0	0	2	0	0
ENSG00000082781.9	0	0	0	0	0	0	0	0	0	0	0	0	0
ENSG00000082805.17	0	2	0	0	0	2	0	0	2	0	2	2	0
ENSG00000082898.14	0	0	0	0	0	0	0	0	0	0	0	0	0
ENSG00000083093.7	0	0	0	0	0	0	0	0	0	0	0	0	0
ENSG00000083097.12	0	10	8	4	0	2	16	2	14	2	8	14	0
ENSG00000083168.7	0	0	0	0	0	0	0	0	0	0	0	0	0
ENSG00000083290.17	0	0	0	0	0	0	0	0	0	0	0	0	0
ENSG00000083307.8	0	8	10	0	0	2	4	4	0	0	4	0	0
ENSG00000083312.15	0	8	18	0	0	0	14	2	4	0	6	0	0
ENSG00000083457.9	0	0	0	0	0	0	0	0	0	0	0	0	0
ENSG00000083635.7	0	0	0	0	0	0	0	0	0	0	0	0	0
ENSG00000083799.15	0	0	0	0	0	0	0	0	0	0	0	0	0
ENSG00000083812.9	0	10	2	0	0	4	6	6	8	0	6	10	0
ENSG00000083817.8	0	0	0	0	0	0	0	0	0	0	0	0	0
ENSG00000083845.6	0	2	0	0	0	2	2	2	4	0	6	2	0
ENSG00000083857.11	0	0	0	0	0	0	0	0	0	0	0	0	0
ENSG00000083937.6	0	4	16	0	0	2	6	0	2	0	8	8	0
ENSG00000084072.14	0	2	2	0	0	4	0	0	0	0	2	0	0
ENSG00000084090.11	0	0	0	0	0	0	0	0	0	0	0	0	0
ENSG00000084092.6	0	0	0	0	0	0	0	0	0	0	0	0	0
ENSG00000084093.13	0	0	2	0	0	0	2	0	0	0	2	0	0
ENSG00000084110.8	0	0	0	0	0	0	0	0	0	0	0	0	0
ENSG00000084234.14	0	10	2	0	0	0	10	4	12	0	2	4	0
ENSG00000084463.5	0	0	0	0	0	0	0	0	0	0	0	0	0
ENSG00000084623.9	0	0	2	0	0	0	6	4	4	0	0	0	0
ENSG00000084676.13	0	0	0	0	0	0	0	0	4	0	4	4	0
ENSG00000084693.13	0	0	0	0	0	0	0	0	2	0	4	6	0
ENSG00000084710.11	0	10	8	0	0	2	8	2	8	0	6	14	0
ENSG00000084731.11	0	0	0	0	0	0	0	0	0	0	0	0	0
ENSG00000084733.8	0	16	10	0	0	6	12	2	8	0	10	4	0
ENSG00000084764.8	0	6	12	2	0	2	6	4	8	4	8	6	0
ENSG00000084774.11	0	4	6	0	0	2	12	2	18	0	14	4	0
ENSG00000085063.12	0	0	0	0	0	0	0	0	0	0	0	0	0
ENSG00000085117.9	0	6	6	0	0	2	12	4	20	4	4	0	0
ENSG00000085185.13	0	8	0	2	0	0	4	2	6	0	0	6	0
ENSG00000085377.11	0	0	0	0	0	0	0	0	0	0	0	0	0
ENSG00000085415.13	0	22	2	0	0	10	6	2	16	0	28	12	0
ENSG00000085433.13	0	0	0	0	0	0	0	0	0	0	0	0	0
ENSG00000085449.12	0	0	0	0	0	0	0	0	0	0	0	0	0
ENSG00000085511.17	0	0	0	0	0	0	0	0	0	0	0	2	0
ENSG00000085552.14	0	0	0	0	0	0	0	0	0	0	0	0	0
ENSG00000085662.11	0	0	0	0	0	0	0	0	0	0	0	0	0
ENSG00000085721.10	0	0	0	0	0	0	0	0	0	0	0	0	0
ENSG00000085733.13	0	2	2	6	0	2	4	0	6	0	14	8	0
ENSG00000085840.10	0	0	0	0	0	0	0	0	0	0	0	0	0
ENSG00000085871.6	0	0	2	0	0	0	8	0	4	0	2	0	0
ENSG00000085872.12	0	0	0	0	0	0	0	0	0	0	0	0	0
ENSG00000085998.11	0	0	0	0	0	0	0	0	0	0	0	0	0
ENSG00000085999.9	0	0	2	0	0	2	0	0	0	0	0	0	0
ENSG00000086015.18	0	8	0	0	0	0	2	0	14	0	4	2	0
ENSG00000086061.13	0	12	16	2	2	10	34	12	22	4	22	2	0
ENSG00000086062.10	0	0	0	0	0	0	0	0	0	0	0	0	0
ENSG00000086232.10	0	0	0	0	0	0	0	0	0	0	0	0	0
ENSG00000086475.12	0	0	0	0	0	0	0	0	0	0	0	0	0
ENSG00000086504.13	0	0	0	0	0	0	0	0	0	0	0	0	0
ENSG00000086570.10	0	0	0	0	0	0	0	0	0	0	0	0	0
ENSG00000086589.9	0	0	0	0	0	0	0	0	0	0	0	0	0
ENSG00000086598.8	0	0	0	0	0	0	0	2	2	0	0	0	0
ENSG00000086619.11	0	0	0	0	0	0	0	0	0	0	0	0	0
ENSG00000086666.16	0	8	6	0	0	2	18	0	4	0	10	4	0
ENSG00000086712.10	0	4	0	0	0	0	6	0	2	0	6	2	0
ENSG00000086717.16	0	0	0	0	0	0	6	0	0	0	0	0	0
ENSG00000086758.13	0	0	0	0	0	0	0	0	0	0	0	0	0
ENSG00000087008.13	0	0	0	0	0	0	0	0	0	0	0	0	0
ENSG00000087053.16	0	0	0	0	0	0	0	0	0	0	0	0	0
ENSG00000087074.7	0	2	2	0	0	2	6	0	14	0	0	0	0
ENSG00000087086.11	0	30	36	6	0	24	132	16	100	2	78	60	2
ENSG00000087087.16	0	8	0	0	0	0	6	2	2	0	4	0	0
ENSG00000087088.17	0	10	0	0	0	2	0	0	10	0	10	2	0
ENSG00000087095.10	0	0	0	0	0	0	0	0	0	2	0	0	0
ENSG00000087111.18	0	0	0	0	0	0	0	0	0	0	0	0	0
ENSG00000087116.11	0	0	0	0	0	0	0	0	0	0	0	0	0
ENSG00000087157.16	0	6	8	2	0	0	8	2	2	0	8	0	0
ENSG00000087191.10	0	0	2	0	0	0	0	0	4	0	4	0	0
ENSG00000087206.14	0	0	0	0	0	0	0	0	0	0	0	0	0
ENSG00000087258.11	0	2	0	4	0	2	2	0	10	0	6	0	0
ENSG00000087263.14	0	22	4	2	0	4	6	0	18	0	22	6	0
ENSG00000087274.14	0	8	0	0	0	6	2	4	16	0	26	10	0
ENSG00000087302.6	0	0	12	0	0	12	38	2	28	4	14	6	0
ENSG00000087303.14	0	0	0	0	0	0	0	0	0	0	0	0	0
ENSG00000087338.4	0	28	8	2	0	4	2	2	38	0	32	6	0
ENSG00000087365.12	0	12	2	0	0	0	10	4	20	0	6	4	0
ENSG00000087448.7	0	0	2	2	2	2	4	0	4	0	0	0	0
ENSG00000087460.21	0	2	8	0	0	0	6	0	2	0	4	2	0
ENSG00000087470.15	0	0	2	0	0	0	4	0	2	0	6	2	0
ENSG00000087495.14	0	6	6	0	0	8	12	0	16	0	8	8	0
ENSG00000087586.15	0	0	0	0	0	0	0	0	4	0	0	0	0
ENSG00000088038.15	0	0	0	0	0	0	0	0	0	0	2	2	0
ENSG00000088205.10	0	4	10	0	0	0	2	0	0	0	0	0	0
ENSG00000088247.13	0	0	0	0	0	0	0	0	0	0	0	0	0
ENSG00000088256.6	0	16	8	4	0	6	6	2	18	0	12	10	0
ENSG00000088298.10	0	0	0	0	0	0	0	0	0	0	0	0	0
ENSG00000088305.16	0	26	8	4	0	2	18	2	28	4	28	14	0
ENSG00000088325.13	0	4	4	0	0	0	0	0	6	0	2	0	0
ENSG00000088356.5	0	0	0	0	0	0	0	0	0	0	0	0	0
ENSG00000088387.15	0	0	0	0	0	0	0	0	0	0	0	0	0
ENSG00000088448.12	0	0	0	0	0	0	0	0	10	0	0	0	0
ENSG00000088682.11	0	0	2	0	0	0	0	0	0	0	6	2	0
ENSG00000088727.10	0	0	0	0	0	0	0	0	0	0	0	0	0
ENSG00000088766.9	0	26	38	0	0	2	24	2	36	0	14	14	0
ENSG00000088808.14	0	0	0	0	0	0	0	0	0	0	0	0	0
ENSG00000088826.15	0	2	0	0	0	0	0	0	0	0	2	0	0
ENSG00000088832.12	0	0	0	0	0	0	0	0	0	0	0	0	0
ENSG00000088833.15	0	0	0	0	0	0	2	0	0	0	0	0	0
ENSG00000088836.10	0	0	0	0	0	0	0	0	0	0	0	0	0
ENSG00000088854.12	0	0	0	0	0	0	0	0	0	0	0	0	0
ENSG00000088876.9	0	0	0	0	0	0	0	0	0	0	0	0	0
ENSG00000088930.7	0	0	0	0	0	0	0	0	0	0	0	0	0
ENSG00000088986.8	0	4	6	4	0	0	14	0	20	0	14	2	0
ENSG00000088992.15	0	0	0	0	0	0	0	0	0	0	0	0	0
ENSG00000089006.14	0	0	0	0	0	0	0	0	0	0	0	0	0
ENSG00000089009.13	0	0	0	0	0	0	0	0	0	0	0	0	0
ENSG00000089022.11	0	0	0	0	0	0	0	0	0	0	0	0	0
ENSG00000089053.10	0	0	0	0	0	0	0	0	0	0	0	0	0
ENSG00000089063.12	0	0	0	0	0	0	0	0	0	0	0	0	0
ENSG00000089094.14	0	0	0	0	0	0	0	0	0	0	0	0	0
ENSG00000089154.8	0	0	0	0	0	0	0	0	0	0	0	0	0
ENSG00000089157.13	0	0	0	0	0	0	0	0	0	0	0	0	0
ENSG00000089159.13	0	0	0	0	0	0	0	0	0	0	0	0	0
ENSG00000089169.12	0	2	0	2	0	2	2	0	6	0	6	4	0
ENSG00000089220.4	0	4	10	0	0	0	12	2	14	0	6	2	0
ENSG00000089225.17	0	0	0	0	0	0	0	0	0	0	0	0	0
ENSG00000089234.13	0	0	0	0	0	0	0	0	0	0	0	0	0
ENSG00000089248.6	0	0	0	0	0	10	6	0	10	0	4	2	0
ENSG00000089280.16	0	2	2	0	0	0	2	0	0	0	0	0	0
ENSG00000089289.13	0	0	0	0	0	0	4	2	0	0	0	2	0
ENSG00000089351.12	0	10	0	0	0	2	4	0	14	0	6	6	0
ENSG00000089486.14	0	0	0	0	0	0	0	0	0	0	0	0	0
ENSG00000089597.14	0	0	0	0	0	0	0	0	0	0	0	0	0
ENSG00000089685.12	0	4	4	0	0	0	18	0	6	0	2	2	0
ENSG00000089693.8	0	0	0	0	0	0	0	0	0	0	0	0	0
ENSG00000089737.13	0	0	0	0	0	0	0	0	0	0	0	0	0
ENSG00000089818.14	0	4	0	0	0	2	10	0	4	0	0	0	0
ENSG00000089876.9	0	0	0	0	0	0	0	0	0	0	0	0	0
ENSG00000089902.9	0	38	20	6	0	6	18	4	38	0	24	12	0
ENSG00000089916.15	0	8	4	0	0	0	2	0	4	0	6	4	0
ENSG00000090006.15	0	2	2	0	0	0	2	0	6	0	0	0	0
ENSG00000090020.8	0	0	0	0	0	0	0	0	0	0	0	0	0
ENSG00000090054.11	0	0	0	0	0	0	0	0	0	0	0	0	0
ENSG00000090060.15	0	10	4	0	0	0	4	2	4	0	4	6	0
ENSG00000090061.15	0	0	0	0	0	4	6	2	0	0	2	2	0
ENSG00000090238.9	0	0	0	0	0	0	0	0	0	0	0	0	0
ENSG00000090263.13	0	0	0	0	0	0	0	0	0	0	0	0	0
ENSG00000090266.10	0	0	0	0	0	4	0	0	4	0	0	0	0
ENSG00000090273.11	0	12	6	0	0	0	6	2	24	0	16	6	0
ENSG00000090316.13	0	20	10	0	0	0	14	2	16	0	16	0	0
ENSG00000090339.6	0	12	6	0	0	2	14	0	8	0	6	2	0
ENSG00000090372.12	0	0	0	0	0	0	0	0	0	0	0	0	0
ENSG00000090432.6	0	0	0	0	0	0	0	0	0	0	0	0	0
ENSG00000090447.9	0	0	0	0	0	0	0	0	0	0	0	0	0
ENSG00000090470.12	0	0	0	0	0	0	0	0	0	0	0	0	0
ENSG00000090487.8	0	0	0	0	0	0	0	0	0	0	0	0	0
ENSG00000090520.8	0	14	2	0	0	4	24	0	14	4	12	2	0
ENSG00000090565.13	0	0	0	0	0	0	0	0	0	0	0	0	0
ENSG00000090581.7	0	0	0	0	0	0	2	0	0	0	0	0	0
ENSG00000090612.18	0	0	0	0	0	0	0	0	2	0	0	0	0
ENSG00000090615.10	0	0	0	0	0	0	0	0	0	0	0	0	0
ENSG00000090621.11	0	0	0	0	0	0	0	0	0	0	0	0	0
ENSG00000090661.9	0	0	0	0	0	0	0	0	4	0	2	0	0
ENSG00000090674.13	0	0	2	0	0	4	4	0	8	0	6	6	0
ENSG00000090686.13	0	0	0	0	0	0	0	0	0	0	0	0	0
ENSG00000090776.5	0	8	2	0	0	2	0	0	0	0	2	2	0
ENSG00000090857.11	0	12	8	0	0	2	4	0	4	0	2	0	0
ENSG00000090861.13	0	0	0	0	0	0	0	0	0	0	0	0	0
ENSG00000090863.9	0	0	0	0	0	0	0	0	0	0	0	0	0
ENSG00000090889.11	0	2	2	0	2	4	0	6	0	0	0	0	0
ENSG00000090905.15	0	48	16	0	0	4	6	0	42	2	34	16	0
ENSG00000090932.8	0	0	10	0	0	4	16	0	6	0	6	0	0
ENSG00000090971.4	0	0	4	0	0	0	6	0	0	0	0	2	0
ENSG00000091009.7	0	2	2	0	0	0	0	0	0	0	0	0	0
ENSG00000091039.14	0	0	0	0	0	0	0	0	0	0	0	0	0
ENSG00000091073.17	0	2	4	0	0	0	2	0	6	0	2	0	0
ENSG00000091127.11	0	0	0	0	0	0	0	0	0	0	0	0	0
ENSG00000091136.11	0	0	0	0	0	0	0	0	0	0	0	0	0
ENSG00000091140.10	0	2	0	0	0	0	0	0	4	0	0	0	0
ENSG00000091157.11	0	0	6	0	0	2	2	0	2	2	8	0	0
ENSG00000091164.10	0	0	0	0	0	0	0	0	0	0	0	0	0
ENSG00000091262.12	0	0	0	0	0	0	0	0	0	0	0	0	0
ENSG00000091317.7	0	0	0	0	0	0	0	0	0	0	0	0	0
ENSG00000091483.6	0	0	0	0	0	0	0	0	0	0	0	0	0
ENSG00000091527.13	0	8	2	2	0	0	4	0	6	0	2	4	0
ENSG00000091542.8	0	34	12	0	0	0	32	2	48	0	22	16	0
ENSG00000091640.5	0	0	0	0	2	0	0	0	0	0	0	0	0
ENSG00000091651.6	0	2	8	0	0	0	6	0	8	0	8	2	0
ENSG00000091732.13	0	0	0	0	0	0	0	0	0	0	0	0	0
ENSG00000091947.7	0	0	0	0	0	0	0	0	0	0	0	0	0
ENSG00000092020.8	0	0	0	0	0	0	0	0	0	0	0	0	0
ENSG00000092036.14	0	0	0	0	0	0	0	0	0	0	0	0	0
ENSG00000092068.16	0	0	0	0	0	0	0	0	0	0	0	0	0
ENSG00000092098.14	0	0	0	0	0	0	2	0	2	0	4	0	0
ENSG00000092108.18	0	2	0	0	0	2	4	0	4	0	2	0	0
ENSG00000092199.15	0	0	0	0	0	0	0	0	0	0	0	0	0
ENSG00000092203.11	0	2	0	0	0	0	2	0	6	0	2	0	10
ENSG00000092208.14	0	0	4	0	0	0	0	2	0	0	0	0	0
ENSG00000092330.13	0	0	0	0	0	0	0	0	0	0	0	0	0
ENSG00000092345.11	0	0	0	0	0	0	0	0	0	0	0	0	0
ENSG00000092470.9	0	4	0	0	0	2	20	4	8	6	8	4	0
ENSG00000092531.7	0	4	0	0	0	2	6	0	4	0	4	2	0
ENSG00000092758.13	0	2	2	0	0	0	0	0	0	0	2	2	0
ENSG00000092820.15	0	0	0	0	0	0	0	0	0	0	0	0	0
ENSG00000092841.16	0	0	0	0	0	0	0	0	0	0	0	0	0
ENSG00000092847.8	0	0	0	0	0	0	0	0	0	0	0	0	0
ENSG00000092853.11	0	0	0	0	0	0	0	0	0	0	0	0	0
ENSG00000092871.14	0	0	0	0	0	0	0	0	0	0	0	0	0
ENSG00000092929.9	0	0	0	0	0	0	0	0	0	0	0	0	0
ENSG00000092931.9	0	0	0	0	0	0	0	0	2	0	0	2	0
ENSG00000092964.14	0	2	2	0	0	2	6	2	2	0	2	2	0
ENSG00000092978.8	0	0	0	0	0	0	0	0	0	0	0	0	0
ENSG00000093000.16	0	8	20	0	0	0	12	2	10	0	10	2	0
ENSG00000093009.7	0	6	14	0	0	4	12	0	6	0	10	0	0
ENSG00000093167.15	0	0	0	0	0	0	0	0	0	0	0	0	0
ENSG00000093183.11	0	0	0	0	0	0	0	0	0	0	0	0	0
ENSG00000094804.7	0	12	0	0	0	0	2	0	10	0	6	4	0
ENSG00000094914.10	0	0	2	0	0	0	0	0	0	0	0	0	0
ENSG00000094916.11	0	0	0	0	0	0	0	0	0	0	0	0	0
ENSG00000094975.11	0	14	2	0	2	2	0	0	12	0	6	14	0
ENSG00000095002.10	0	4	2	2	0	6	4	0	10	0	8	2	0
ENSG00000095066.9	0	0	0	0	0	0	0	0	0	0	0	0	0
ENSG00000095139.11	0	12	12	0	0	4	28	2	16	0	26	4	0
ENSG00000095319.12	0	0	0	2	0	0	2	2	2	0	4	2	0
ENSG00000095370.17	0	0	0	0	0	0	0	0	0	0	0	0	0
ENSG00000095383.17	0	0	0	0	0	0	0	0	0	0	0	0	0
ENSG00000095397.11	0	0	0	0	0	0	0	0	0	0	0	0	0
ENSG00000095464.9	0	0	0	0	0	0	0	0	0	0	2	0	0
ENSG00000095627.7	0	6	0	0	0	0	8	0	14	0	4	2	0
ENSG00000095637.18	0	0	0	0	0	0	0	0	0	0	0	0	0
ENSG00000095787.19	0	16	2	0	0	10	4	2	18	0	14	8	0
ENSG00000095906.14	0	0	4	0	0	0	0	0	2	0	0	8	0
ENSG00000095951.14	0	6	0	0	0	0	0	0	10	0	8	0	0
ENSG00000095981.8	0	0	0	0	0	0	0	0	0	0	0	0	0
ENSG00000096063.12	0	0	0	0	0	0	0	0	0	0	0	0	0
ENSG00000096070.17	0	0	2	0	0	0	0	0	2	0	0	4	0
ENSG00000096080.9	0	0	0	0	0	0	0	0	0	0	0	0	0
ENSG00000096092.5	0	0	10	0	0	0	8	2	10	2	0	0	0
ENSG00000096384.17	0	8	20	0	0	8	20	10	8	0	16	2	0
ENSG00000096401.7	0	2	2	0	0	2	4	0	8	0	4	0	0
ENSG00000096433.8	0	6	2	0	0	0	0	0	6	0	0	0	0
ENSG00000096746.15	0	0	0	0	0	0	6	4	2	0	6	0	0
ENSG00000096968.10	0	0	2	0	0	0	0	0	2	0	4	2	0
ENSG00000097007.15	0	4	6	0	0	0	6	2	6	0	4	2	0
ENSG00000097021.17	0	0	0	0	0	0	0	0	0	0	0	0	0
ENSG00000097033.12	0	6	12	0	0	6	48	6	48	0	14	8	0
ENSG00000097046.10	0	4	16	0	0	2	2	2	4	2	4	2	0
ENSG00000099203.4	0	0	0	0	0	0	0	0	0	0	0	0	0
ENSG00000099219.11	0	0	0	0	0	0	0	0	0	0	0	0	0
ENSG00000099246.14	0	6	4	0	0	0	6	0	4	0	4	0	0
ENSG00000099282.7	0	0	0	2	0	0	0	0	2	0	2	2	0
ENSG00000099284.11	0	0	0	0	0	0	0	0	0	0	0	0	0
ENSG00000099290.13	0	0	2	0	0	0	2	0	6	0	4	6	0
ENSG00000099330.6	0	0	2	0	0	0	0	0	0	0	0	0	0
ENSG00000099331.11	0	2	2	2	0	0	4	4	4	0	2	4	0
ENSG00000099341.9	0	4	4	0	0	0	4	0	6	0	0	0	0
ENSG00000099364.14	0	0	8	0	0	2	2	0	2	0	0	0	0
ENSG00000099381.14	0	2	0	0	0	2	0	0	6	0	4	6	0
ENSG00000099385.9	0	0	0	0	0	0	0	0	0	0	0	0	0
ENSG00000099622.11	0	0	0	0	0	4	2	0	2	0	4	0	0
ENSG00000099624.5	0	4	6	0	4	4	6	0	6	0	14	0	0
ENSG00000099783.9	0	0	0	0	0	2	0	0	2	0	2	0	0
ENSG00000099785.8	0	0	0	0	0	0	0	0	0	0	0	0	0
ENSG00000099795.4	0	0	0	0	0	0	0	0	0	0	0	0	0
ENSG00000099797.9	0	10	0	0	0	0	0	0	0	0	4	0	0
ENSG00000099800.5	0	0	0	0	0	0	0	0	0	0	0	0	0
ENSG00000099804.6	0	8	4	8	0	8	0	0	18	0	10	20	0
ENSG00000099810.16	0	0	0	0	0	0	0	0	0	0	0	0	0
ENSG00000099814.13	0	12	0	0	0	6	4	2	14	0	8	6	0
ENSG00000099817.9	0	0	0	0	0	0	0	0	0	0	0	0	0
ENSG00000099821.11	0	0	0	0	0	0	0	0	0	0	0	0	0
ENSG00000099822.2	0	6	0	2	0	2	6	0	4	0	0	2	0
ENSG00000099875.12	0	0	0	0	0	0	0	0	0	0	0	0	0
ENSG00000099901.14	0	8	2	0	0	4	4	0	16	0	16	2	0
ENSG00000099904.13	0	0	0	0	0	0	0	0	4	0	0	2	0
ENSG00000099917.15	0	20	14	0	0	6	8	6	38	0	24	14	0
ENSG00000099940.9	0	4	0	0	0	0	0	0	0	0	0	0	0
ENSG00000099942.10	0	4	12	6	0	0	8	2	26	0	26	12	0
ENSG00000099953.7	0	0	0	0	0	0	0	0	2	0	0	0	0
ENSG00000099954.16	0	2	0	0	0	0	2	0	2	0	2	0	0
ENSG00000099956.15	0	2	10	0	0	2	0	2	6	2	2	0	0
ENSG00000099958.12	0	0	0	0	0	0	0	0	0	0	0	0	0
ENSG00000099968.15	0	6	4	0	0	0	2	0	4	0	0	0	0
ENSG00000099991.14	0	0	0	0	0	0	0	0	2	0	0	0	0
ENSG00000099992.13	0	0	0	0	0	0	0	0	0	0	0	0	0
ENSG00000099995.16	0	0	0	0	0	0	0	0	0	0	0	0	0
ENSG00000100014.17	0	0	0	0	0	0	0	0	0	0	2	0	0
ENSG00000100023.15	0	0	0	0	0	2	6	0	2	0	6	0	0
ENSG00000100024.12	0	2	6	0	0	0	2	0	4	0	2	0	0
ENSG00000100027.12	0	0	0	0	0	0	0	0	0	0	0	0	0
ENSG00000100028.9	0	2	4	0	0	0	10	0	16	4	4	2	0
ENSG00000100029.15	0	0	0	0	0	0	0	0	0	0	0	0	0
ENSG00000100031.16	0	2	0	0	0	0	0	2	0	0	0	0	0
ENSG00000100034.11	0	0	0	0	0	0	0	0	0	0	0	0	0
ENSG00000100038.17	0	0	0	0	0	0	0	0	0	0	0	0	0
ENSG00000100056.9	0	0	0	0	0	0	0	0	0	0	0	0	0
ENSG00000100065.12	0	0	0	0	0	0	0	0	0	0	0	0	0
ENSG00000100075.7	0	0	0	0	0	0	0	0	0	0	0	0	0
ENSG00000100083.16	0	2	2	0	0	0	4	2	6	0	0	0	0
ENSG00000100084.12	0	0	0	0	0	0	0	0	0	0	0	0	0
ENSG00000100092.18	0	4	2	0	0	2	8	0	8	2	10	4	0
ENSG00000100097.9	0	0	8	0	0	2	12	0	6	0	2	0	0
ENSG00000100099.18	0	0	0	0	0	0	0	0	0	0	2	0	0
ENSG00000100106.17	0	0	0	0	0	0	0	0	0	0	0	0	0
ENSG00000100109.14	0	0	0	0	0	0	0	0	0	0	0	0	0
ENSG00000100116.14	0	16	12	2	0	4	24	0	32	0	22	6	0
ENSG00000100129.15	0	0	0	0	0	0	0	0	4	0	2	0	0
ENSG00000100138.11	0	0	0	0	0	0	0	0	0	0	0	0	0
ENSG00000100139.11	0	0	2	0	0	0	0	0	2	0	2	0	0
ENSG00000100142.12	0	0	0	0	0	0	0	0	0	0	0	0	0
ENSG00000100151.13	0	0	0	0	0	0	2	0	6	0	0	2	0
ENSG00000100154.12	0	0	0	0	0	0	0	0	0	0	0	0	0
ENSG00000100162.12	0	0	0	0	0	0	0	0	0	0	0	0	0
ENSG00000100181.19	0	0	0	0	0	0	4	0	0	0	0	0	0
ENSG00000100201.16	0	0	0	0	0	0	0	0	0	0	0	0	0
ENSG00000100207.16	0	0	0	0	0	2	0	0	0	0	2	0	0
ENSG00000100211.8	0	0	0	0	0	0	2	0	2	0	0	0	0
ENSG00000100216.5	0	2	2	0	0	0	0	0	6	0	2	0	0
ENSG00000100219.14	0	0	0	0	0	0	0	0	0	0	0	0	0
ENSG00000100220.9	0	0	0	0	0	0	0	0	0	0	0	0	0
ENSG00000100221.8	0	0	0	0	0	0	0	0	0	0	0	0	0
ENSG00000100225.15	0	14	6	0	0	10	8	2	14	0	8	8	0
ENSG00000100226.13	0	6	0	4	0	2	4	0	4	0	2	2	0
ENSG00000100227.15	0	0	0	0	0	0	0	0	0	0	0	0	0
ENSG00000100228.10	0	2	6	0	0	2	6	4	12	2	2	0	0
ENSG00000100239.13	0	12	8	0	0	8	4	0	4	0	0	0	0
ENSG00000100241.18	0	0	0	0	0	0	0	0	0	0	0	0	0
ENSG00000100243.18	0	0	0	0	0	0	0	0	0	0	0	0	0
ENSG00000100246.10	0	0	0	0	0	0	0	0	0	0	0	0	0
ENSG00000100258.15	0	2	0	0	0	0	4	2	0	0	0	0	0
ENSG00000100263.11	0	0	0	0	0	2	0	0	0	0	0	0	0
ENSG00000100266.15	0	0	0	0	0	0	0	0	0	0	0	0	0
ENSG00000100276.9	0	0	0	0	0	0	4	0	0	0	0	0	0
ENSG00000100280.14	0	0	0	0	0	0	0	0	0	0	0	0	0
ENSG00000100281.11	0	0	0	0	0	0	2	0	2	0	2	0	0
ENSG00000100284.18	0	0	2	0	0	0	0	0	0	0	6	0	0
ENSG00000100285.9	0	16	10	8	0	4	22	6	28	10	28	28	0
ENSG00000100290.2	0	0	0	0	0	0	0	0	0	0	0	0	0
ENSG00000100294.10	0	0	0	0	0	0	0	0	0	0	0	0	0
ENSG00000100297.13	0	10	6	0	0	2	12	4	16	0	16	2	0
ENSG00000100300.15	0	0	0	0	0	0	0	0	0	0	0	0	0
ENSG00000100304.12	0	0	0	0	0	0	0	0	0	0	0	0	0
ENSG00000100316.13	0	0	0	0	0	0	0	0	0	0	0	0	0
ENSG00000100319.12	0	0	0	0	0	0	0	0	0	0	0	0	0
ENSG00000100320.20	0	0	0	0	0	0	0	0	0	0	0	0	0
ENSG00000100324.11	0	4	2	0	0	4	6	0	6	0	0	0	0
ENSG00000100325.12	0	0	0	0	0	0	0	0	0	0	0	0	0
ENSG00000100330.13	0	0	8	0	0	2	2	2	2	0	2	0	0
ENSG00000100335.10	0	4	0	0	0	0	8	0	0	0	2	2	0
ENSG00000100345.18	0	0	0	0	0	0	0	0	0	0	0	0	0
ENSG00000100347.12	0	0	0	0	0	0	0	2	0	0	0	0	0
ENSG00000100348.7	0	0	0	0	0	0	0	0	0	0	0	0	0
ENSG00000100350.12	0	0	0	0	0	0	0	0	0	0	0	0	0
ENSG00000100353.15	0	0	0	0	0	0	0	0	0	0	0	0	0
ENSG00000100354.18	0	14	6	2	0	4	18	8	24	0	22	8	0
ENSG00000100359.18	0	0	0	0	0	0	0	0	0	0	0	0	0
ENSG00000100360.12	0	0	0	0	0	0	0	0	0	0	0	0	0
ENSG00000100364.16	0	6	0	0	0	0	0	0	0	0	0	0	0
ENSG00000100372.12	0	0	0	0	0	0	0	0	0	0	0	0	0
ENSG00000100376.9	0	10	14	12	0	8	4	10	16	0	14	4	0
ENSG00000100379.15	0	6	0	2	0	2	0	0	8	0	4	2	0
ENSG00000100380.10	0	0	0	0	0	0	0	0	0	0	0	0	0
ENSG00000100387.8	0	0	0	0	0	0	8	2	2	0	2	0	0
ENSG00000100393.9	0	12	8	2	0	2	6	0	18	0	22	4	0
ENSG00000100401.17	0	0	0	0	0	0	0	0	0	0	0	0	0
ENSG00000100410.5	0	0	0	0	0	0	0	0	0	0	0	0	0
ENSG00000100412.13	0	2	2	0	0	0	8	4	4	0	4	4	0
ENSG00000100413.14	0	0	0	0	0	0	0	0	0	0	0	0	0
ENSG00000100417.9	0	0	0	0	0	0	0	0	0	0	0	0	0
ENSG00000100418.7	0	0	0	0	0	0	0	0	0	0	0	0	0
ENSG00000100425.16	0	0	0	0	0	0	0	0	0	0	0	0	0
ENSG00000100426.6	0	8	4	0	0	14	8	2	12	0	6	6	0
ENSG00000100461.15	0	0	0	0	0	0	0	0	0	0	0	0	0
ENSG00000100462.13	0	0	0	0	0	0	0	0	0	0	0	0	0
ENSG00000100473.13	0	4	0	2	0	0	14	0	16	0	6	2	0
ENSG00000100523.12	0	0	0	0	0	0	0	0	0	0	0	0	0
ENSG00000100528.9	0	0	0	0	0	0	0	0	0	0	0	0	0
ENSG00000100554.9	0	0	0	0	0	0	0	0	0	0	0	0	0
ENSG00000100558.6	0	0	0	0	0	0	0	0	0	0	0	0	0
ENSG00000100564.6	0	0	0	0	0	0	0	0	0	0	0	0	0
ENSG00000100567.10	0	0	2	0	0	4	4	0	4	0	4	2	0
ENSG00000100575.11	0	0	0	0	0	0	0	0	0	0	0	0	0
ENSG00000100577.16	0	0	0	0	0	0	0	0	0	0	0	0	0
ENSG00000100580.7	0	0	0	0	0	0	0	0	0	0	0	0	0
ENSG00000100591.5	0	18	10	4	0	4	6	0	18	0	14	2	0
ENSG00000100592.13	0	4	4	2	0	4	8	2	8	0	12	2	0
ENSG00000100600.12	0	0	0	0	0	0	0	0	0	0	0	0	0
ENSG00000100601.7	0	0	0	0	0	0	0	0	0	0	0	0	0
ENSG00000100603.11	0	0	0	0	0	0	0	0	0	0	0	0	0
ENSG00000100604.10	0	2	0	0	0	0	0	0	0	0	0	0	0
ENSG00000100605.14	0	0	0	0	0	0	0	0	0	0	0	0	0
ENSG00000100614.15	0	8	4	2	0	2	0	0	10	0	16	2	0
ENSG00000100632.8	0	0	0	0	0	0	0	0	0	0	0	0	0
ENSG00000100644.14	2	4	14	0	0	8	20	2	2	0	2	2	6
ENSG00000100647.7	0	18	42	8	0	8	36	4	26	6	24	16	0
ENSG00000100650.13	0	4	6	0	0	2	10	2	14	0	10	4	0
ENSG00000100664.8	0	8	8	0	0	4	32	6	32	0	6	2	4
ENSG00000100697.12	0	0	0	0	0	0	0	0	0	0	0	0	0
ENSG00000100711.11	0	14	6	0	0	0	8	4	20	0	20	6	0
ENSG00000100721.8	0	0	0	0	0	0	0	0	0	0	0	0	0
ENSG00000100722.16	0	18	4	0	0	4	4	0	14	0	24	14	0
ENSG00000100744.12	0	6	6	0	0	0	4	0	6	0	4	2	0
ENSG00000100749.5	0	4	0	0	0	0	0	0	0	0	0	0	0
ENSG00000100796.15	0	0	0	0	0	0	0	0	0	0	0	0	0
ENSG00000100804.16	0	0	0	0	0	0	0	0	0	0	0	0	0
ENSG00000100811.8	0	4	0	0	0	2	0	0	2	0	2	2	0
ENSG00000100813.12	0	0	0	0	0	0	0	0	0	0	0	0	0
ENSG00000100814.15	0	0	0	0	0	0	0	0	0	0	0	0	0
ENSG00000100823.9	0	2	4	2	0	0	6	0	4	0	4	0	0
ENSG00000100836.8	0	12	2	12	0	2	2	0	14	0	14	6	0
ENSG00000100888.10	0	0	0	0	0	0	0	0	0	0	0	0	0
ENSG00000100902.8	0	0	2	2	0	0	6	2	0	0	2	6	0
ENSG00000100906.8	0	0	0	0	0	0	0	0	0	0	0	0	0
ENSG00000100941.6	0	2	0	0	0	2	6	0	0	0	2	0	0
ENSG00000100949.12	0	0	0	0	0	0	0	0	0	0	0	0	0
ENSG00000100982.9	0	0	2	2	0	4	10	2	0	0	2	2	0
ENSG00000100991.9	0	0	0	0	0	0	0	0	0	0	0	0	0
ENSG00000100994.9	0	4	2	0	0	0	2	2	4	0	0	8	0
ENSG00000100997.16	0	0	0	0	0	0	0	0	0	0	0	0	0
ENSG00000101003.9	0	8	14	0	0	0	0	4	0	0	0	2	0
ENSG00000101040.17	0	0	0	0	0	0	0	0	0	0	0	0	0
ENSG00000101052.10	0	0	0	0	0	0	8	0	0	0	0	0	0
ENSG00000101057.13	0	18	6	0	0	12	12	4	66	4	10	6	0
ENSG00000101079.18	0	0	0	0	0	0	2	0	0	0	0	0	0
ENSG00000101082.11	0	0	0	0	0	0	0	0	0	0	0	0	0
ENSG00000101084.14	0	4	4	2	0	2	2	0	8	2	6	4	0
ENSG00000101104.10	0	2	2	0	0	0	10	4	2	0	2	2	0
ENSG00000101109.9	0	0	6	4	0	6	0	0	2	0	8	4	0
ENSG00000101115.10	0	0	0	0	0	0	0	0	0	0	0	0	0
ENSG00000101134.9	0	0	0	0	0	0	10	0	4	0	0	0	0
ENSG00000101138.9	0	8	8	0	0	4	26	0	6	2	4	6	0
ENSG00000101146.10	0	0	10	0	0	2	18	2	8	0	0	0	0
ENSG00000101150.15	0	8	6	0	0	0	12	2	6	0	6	0	0
ENSG00000101152.8	0	4	4	0	0	2	6	0	6	0	8	0	0
ENSG00000101158.10	0	4	6	0	0	0	2	0	2	0	0	2	0
ENSG00000101161.7	0	10	10	0	0	2	14	6	10	0	12	0	0
ENSG00000101181.15	0	4	4	2	0	2	4	2	2	0	4	0	0
ENSG00000101182.12	0	0	0	0	0	0	0	0	0	0	0	0	0
ENSG00000101187.13	0	2	4	0	0	2	4	0	10	2	6	4	0
ENSG00000101189.6	0	4	0	0	0	2	0	0	6	0	12	6	0
ENSG00000101190.10	0	0	0	0	0	0	0	0	0	0	0	0	0
ENSG00000101191.14	0	0	0	0	0	0	0	0	0	0	0	0	0
ENSG00000101193.7	0	2	4	2	0	2	14	2	14	0	2	2	0
ENSG00000101199.10	0	0	2	0	2	0	10	0	0	0	4	2	0
ENSG00000101210.8	0	0	0	0	0	0	0	0	0	0	0	0	0
ENSG00000101216.8	0	0	0	0	0	0	0	0	0	0	0	0	0
ENSG00000101220.15	0	0	0	0	0	0	0	2	0	0	0	0	0
ENSG00000101224.15	0	8	20	2	0	10	28	10	46	4	20	16	0
ENSG00000101236.14	0	0	0	0	0	0	0	0	0	0	0	0	0
ENSG00000101266.14	0	0	0	0	0	0	0	0	0	0	0	0	0
ENSG00000101290.11	0	8	6	8	0	6	20	2	14	0	10	8	0
ENSG00000101294.14	0	2	8	4	0	2	12	4	14	0	4	2	0
ENSG00000101298.11	0	2	4	0	0	0	2	2	8	0	0	0	0
ENSG00000101310.12	0	4	14	0	0	2	12	2	6	0	6	2	0
ENSG00000101331.13	0	16	10	0	0	2	2	0	14	0	18	8	0
ENSG00000101337.13	0	0	10	0	0	0	2	0	6	0	6	6	0
ENSG00000101346.9	0	0	2	0	0	2	2	0	2	2	4	2	0
ENSG00000101347.8	0	0	0	0	0	0	0	0	0	0	0	0	0
ENSG00000101361.12	0	8	8	0	0	4	6	2	10	0	8	6	0
ENSG00000101367.8	0	6	8	0	0	2	6	0	12	0	6	4	0
ENSG00000101384.9	0	0	0	0	0	0	0	0	0	0	0	0	0
ENSG00000101391.18	0	0	0	0	0	0	0	0	0	0	0	0	0
ENSG00000101400.5	0	0	0	0	0	0	0	0	0	0	0	0	0
ENSG00000101405.3	0	4	0	0	0	2	8	4	8	0	2	4	0
ENSG00000101407.10	0	0	0	0	0	0	0	0	0	0	0	0	0
ENSG00000101412.11	0	0	0	0	0	0	0	0	0	0	0	0	0
ENSG00000101421.3	0	6	0	0	0	2	0	0	8	0	4	0	0
ENSG00000101439.6	0	0	0	0	0	0	0	0	0	0	0	0	0
ENSG00000101442.9	0	4	16	0	0	6	18	12	4	0	10	6	0
ENSG00000101443.15	0	2	0	0	0	8	34	0	12	0	10	0	0
ENSG00000101444.10	0	0	0	0	0	0	0	0	0	0	0	0	0
ENSG00000101457.10	0	12	4	0	0	0	6	0	10	0	8	2	0
ENSG00000101464.8	0	0	0	0	0	0	0	0	0	0	0	0	0
ENSG00000101474.9	0	0	0	0	0	0	0	0	0	0	0	0	0
ENSG00000101544.6	0	2	2	0	0	2	2	0	2	0	6	4	0
ENSG00000101546.10	0	0	0	0	0	0	0	0	0	0	0	0	0
ENSG00000101557.12	0	36	26	8	0	14	52	16	70	6	48	20	0
ENSG00000101577.7	0	0	0	0	0	0	0	0	0	0	0	0	0
ENSG00000101608.10	0	4	0	0	0	4	0	0	0	0	0	0	2
ENSG00000101670.9	0	6	8	0	0	2	14	0	6	0	8	12	0
ENSG00000101746.13	0	0	0	0	0	0	0	0	0	0	0	0	0
ENSG00000101773.14	0	0	2	0	0	0	0	0	0	0	2	0	0
ENSG00000101782.12	0	26	24	10	0	24	8	8	32	0	48	32	0
ENSG00000101811.11	0	4	2	0	0	0	2	2	4	0	2	0	0
ENSG00000101843.16	0	0	0	0	0	0	0	0	0	0	0	0	0
ENSG00000101849.13	0	4	0	0	0	0	2	0	2	0	0	2	0
ENSG00000101850.10	0	0	0	0	0	0	0	0	0	0	0	0	0
ENSG00000101871.12	0	0	0	0	0	0	0	0	0	0	0	0	0
ENSG00000101882.7	0	0	0	0	0	0	0	0	0	0	0	0	0
ENSG00000101901.8	0	0	6	0	0	0	8	2	0	2	2	2	0
ENSG00000101911.10	0	6	6	2	0	2	24	0	12	0	6	18	0
ENSG00000101940.15	0	0	0	0	0	0	0	0	2	0	2	0	0
ENSG00000101966.10	0	2	4	0	0	0	0	0	2	0	2	0	0
ENSG00000101986.10	0	4	0	2	0	2	2	0	0	0	4	0	0
ENSG00000101997.10	0	0	0	2	0	0	2	0	0	0	2	0	0
ENSG00000102030.13	0	0	0	0	0	0	0	0	0	0	0	0	0
ENSG00000102054.15	0	0	0	0	0	0	0	0	0	0	0	0	0
ENSG00000102078.13	0	0	2	0	0	0	0	0	0	0	0	0	0
ENSG00000102096.9	0	0	0	0	0	0	0	0	0	0	0	0	0
ENSG00000102100.12	0	0	0	0	0	0	0	0	0	0	0	0	0
ENSG00000102103.13	0	0	4	0	0	0	0	0	4	0	0	0	0
ENSG00000102119.8	0	6	4	0	0	0	8	2	4	0	4	4	0
ENSG00000102125.13	0	0	0	4	0	0	0	0	8	0	0	0	2
ENSG00000102144.11	0	2	6	0	0	0	4	0	2	0	4	0	0
ENSG00000102172.13	0	2	10	0	0	0	20	6	20	0	6	2	0
ENSG00000102174.8	0	0	2	0	0	0	4	2	0	0	0	0	0
ENSG00000102225.13	0	4	2	0	0	0	8	0	22	0	6	4	0
ENSG00000102226.7	0	0	0	0	0	0	2	0	2	0	2	0	0
ENSG00000102241.9	0	4	0	2	0	2	4	0	10	0	2	2	0
ENSG00000102265.9	4	0	0	0	0	0	0	0	0	0	0	0	0
ENSG00000102290.19	0	0	6	0	0	0	0	0	2	0	8	0	0
ENSG00000102312.18	0	0	0	0	0	0	2	0	0	0	2	0	0
ENSG00000102316.14	0	0	0	0	0	0	0	0	0	0	0	0	0
ENSG00000102317.15	0	0	0	0	0	2	0	0	0	0	0	0	0
ENSG00000102362.13	0	0	0	0	0	0	0	0	0	0	0	0	0
ENSG00000102384.11	0	0	2	0	0	0	0	0	0	0	0	0	0
ENSG00000102393.7	0	0	0	0	0	0	0	0	0	0	0	0	0
ENSG00000102543.12	0	0	0	0	0	0	0	0	2	0	2	0	0
ENSG00000102554.11	0	22	4	0	0	4	14	0	14	0	8	2	0
ENSG00000102572.12	0	0	0	0	0	0	0	0	0	0	0	0	0
ENSG00000102580.12	0	14	22	0	0	6	26	6	24	0	22	2	0
ENSG00000102606.15	0	4	6	0	0	4	12	2	12	0	10	0	0
ENSG00000102710.17	0	0	0	0	0	0	0	0	0	0	0	0	0
ENSG00000102738.7	0	0	0	0	0	0	0	0	2	0	0	0	0
ENSG00000102753.7	0	0	0	0	0	0	0	0	0	0	0	0	0
ENSG00000102781.11	0	0	0	0	0	0	0	0	0	0	0	0	0
ENSG00000102796.8	0	0	0	0	0	0	0	0	0	0	0	0	0
ENSG00000102804.12	0	0	0	0	0	0	0	0	0	0	0	0	0
ENSG00000102858.10	0	12	12	2	0	12	16	0	34	0	12	4	0
ENSG00000102898.9	0	0	12	2	0	0	4	2	10	0	4	2	0
ENSG00000102900.10	0	0	12	0	0	6	12	6	10	0	8	4	0
ENSG00000102901.10	0	0	0	0	0	0	0	0	0	0	0	0	0
ENSG00000102921.5	0	0	0	0	0	0	0	0	0	0	0	0	0
ENSG00000102931.5	0	6	8	0	0	0	22	0	10	2	4	2	2
ENSG00000102974.12	0	6	8	2	0	2	4	0	10	0	8	4	0
ENSG00000102977.11	0	0	0	0	0	0	0	0	0	0	0	0	0
ENSG00000102978.10	0	2	6	0	0	0	10	0	6	0	0	2	0
ENSG00000102984.12	0	0	0	0	0	0	0	0	0	0	0	0	0
ENSG00000102996.4	0	0	4	0	0	0	0	0	0	0	4	2	0
ENSG00000103005.9	0	6	4	0	0	2	0	2	6	0	12	4	0
ENSG00000103034.12	0	8	4	0	0	0	6	0	8	2	4	0	0
ENSG00000103035.8	0	10	6	0	0	2	6	0	6	0	6	0	0
ENSG00000103037.9	0	8	20	8	0	6	8	2	16	0	10	4	0
ENSG00000103042.6	0	0	0	0	0	0	0	0	0	0	0	0	0
ENSG00000103043.12	0	0	0	0	0	0	0	0	0	0	0	0	0
ENSG00000103044.8	0	14	12	0	0	4	8	10	4	0	10	2	0
ENSG00000103051.16	0	0	0	0	0	0	0	0	0	0	0	0	0
ENSG00000103056.9	0	0	0	0	0	0	0	0	6	0	0	2	0
ENSG00000103061.9	0	0	0	0	0	0	0	0	0	0	0	0	0
ENSG00000103089.6	0	0	0	0	0	0	0	0	0	0	0	0	0
ENSG00000103091.12	0	0	0	0	0	0	4	2	0	0	0	0	0
ENSG00000103111.12	0	0	8	0	0	0	2	0	0	0	0	4	0
ENSG00000103121.6	0	0	0	0	0	0	0	0	0	0	0	0	0
ENSG00000103126.12	0	0	0	0	0	0	0	0	0	0	0	0	0
ENSG00000103145.8	0	0	0	0	0	0	0	0	0	0	0	0	0
ENSG00000103148.13	0	0	0	0	0	0	0	0	0	0	0	0	0
ENSG00000103152.9	0	2	14	0	0	0	8	0	2	0	2	4	0
ENSG00000103160.9	0	0	0	0	0	0	0	0	0	0	0	0	0
ENSG00000103168.14	0	0	0	0	0	0	0	0	0	0	0	0	0
ENSG00000103174.9	0	0	0	0	0	0	0	0	0	0	0	0	0
ENSG00000103187.7	0	0	0	0	0	0	0	0	0	0	0	0	0
ENSG00000103194.13	0	10	6	0	0	6	4	6	12	0	6	8	0
ENSG00000103196.9	0	4	6	0	0	2	12	2	20	2	8	4	0
ENSG00000103197.14	0	2	0	0	0	0	0	2	0	0	2	0	0
ENSG00000103199.11	0	0	0	0	0	0	0	0	0	0	0	0	0
ENSG00000103202.10	0	0	0	0	0	0	10	0	0	2	2	0	0
ENSG00000103222.16	0	0	2	0	0	0	4	0	2	0	0	0	0
ENSG00000103227.16	0	0	0	0	0	0	0	0	0	0	0	0	0
ENSG00000103249.15	0	0	0	0	0	0	0	0	0	0	0	0	0
ENSG00000103254.7	0	0	0	0	0	0	0	2	0	0	0	0	0
ENSG00000103257.6	0	0	0	0	0	0	0	0	0	0	0	0	0
ENSG00000103260.6	0	0	0	2	0	0	0	0	2	0	4	0	0
ENSG00000103264.13	0	0	0	0	0	0	0	0	0	0	0	0	0
ENSG00000103266.8	0	8	0	0	0	0	2	0	12	0	4	0	0
ENSG00000103274.8	0	2	0	0	0	4	0	0	0	0	0	0	0
ENSG00000103275.16	0	24	36	2	0	8	12	4	32	0	32	16	0
ENSG00000103310.8	0	0	0	0	0	0	2	0	0	0	2	0	0
ENSG00000103316.8	0	0	0	0	0	0	0	0	0	0	0	0	0
ENSG00000103319.9	0	12	28	2	0	4	16	0	28	0	40	16	0
ENSG00000103326.8	0	2	2	0	0	0	0	0	2	0	0	2	0
ENSG00000103335.17	0	0	0	0	0	0	0	0	0	0	0	0	0
ENSG00000103342.10	0	0	0	0	0	0	0	0	0	0	4	0	0
ENSG00000103343.10	0	2	0	0	0	0	0	0	6	0	2	0	0
ENSG00000103353.13	0	6	2	0	0	0	4	0	12	0	20	4	0
ENSG00000103356.13	0	0	0	0	0	0	0	0	0	0	0	0	0
ENSG00000103363.12	0	0	0	0	0	0	0	0	0	0	0	0	0
ENSG00000103365.13	0	0	0	0	0	0	0	0	0	0	0	0	0
ENSG00000103404.12	0	2	0	0	0	0	0	0	0	0	0	0	0
ENSG00000103415.9	0	0	0	0	0	0	0	0	0	0	0	0	0
ENSG00000103429.8	0	0	0	0	0	0	0	0	0	0	0	0	0
ENSG00000103479.12	0	0	0	0	0	10	2	0	6	4	8	4	0
ENSG00000103489.9	0	0	0	0	0	0	0	0	0	0	0	0	0
ENSG00000103495.11	0	0	0	2	0	0	2	0	10	0	4	0	0
ENSG00000103496.12	0	0	0	0	0	0	2	0	0	0	2	0	0
ENSG00000103502.11	0	0	0	0	0	0	0	0	0	0	0	0	0
ENSG00000103510.17	0	2	2	0	0	0	0	0	8	0	8	4	0
ENSG00000103528.14	0	2	0	0	0	0	4	0	4	0	2	2	0
ENSG00000103544.12	0	0	4	0	0	0	2	0	0	0	2	0	0
ENSG00000103549.19	0	4	0	0	0	0	0	0	6	0	2	2	0
ENSG00000103550.11	0	0	0	0	0	0	0	0	0	0	0	0	0
ENSG00000103591.10	0	0	0	0	0	0	0	0	0	0	0	0	0
ENSG00000103653.14	0	20	8	0	0	6	4	0	22	0	14	16	0
ENSG00000103707.7	0	0	0	0	0	0	0	0	0	0	0	0	0
ENSG00000103769.7	0	10	10	0	0	18	32	2	14	6	26	8	0
ENSG00000103932.9	0	0	0	0	0	0	0	0	0	0	0	0	0
ENSG00000103942.10	0	0	0	0	0	0	0	0	0	0	0	0	0
ENSG00000103978.13	0	0	0	0	0	0	0	0	0	0	0	0	0
ENSG00000103994.14	0	0	0	0	0	0	0	0	0	0	0	0	0
ENSG00000104044.13	0	0	0	0	0	0	0	0	0	0	0	0	0
ENSG00000104064.14	0	0	0	0	0	0	0	0	0	0	0	0	0
ENSG00000104067.14	0	0	0	0	0	0	0	0	0	0	0	0	0
ENSG00000104131.10	0	10	2	0	0	0	2	0	12	0	2	2	0
ENSG00000104142.8	0	4	2	4	0	0	0	2	0	0	2	4	0
ENSG00000104147.6	0	0	0	0	0	0	0	0	0	0	0	0	0
ENSG00000104213.10	0	6	0	2	0	0	6	0	8	2	0	0	0
ENSG00000104221.10	0	0	0	0	0	0	0	0	0	0	0	0	0
ENSG00000104228.10	0	0	0	0	0	0	0	0	0	0	0	0	0
ENSG00000104290.8	0	6	14	0	0	2	6	4	2	0	4	0	0
ENSG00000104299.12	0	0	0	0	0	0	0	0	0	0	0	0	0
ENSG00000104313.15	0	0	0	0	0	0	0	0	0	0	0	0	0
ENSG00000104320.11	0	0	0	0	0	0	0	0	0	0	0	0	0
ENSG00000104321.8	0	0	0	0	0	0	0	0	0	0	0	0	0
ENSG00000104341.14	0	22	8	2	0	2	24	0	32	4	32	10	0
ENSG00000104365.11	0	4	2	2	0	2	10	2	2	0	0	0	0
ENSG00000104381.10	0	14	12	0	0	0	10	2	24	0	20	6	0
ENSG00000104388.12	0	20	20	0	0	10	12	0	24	0	28	6	0
ENSG00000104408.7	0	0	0	0	0	0	0	0	0	0	0	2	0
ENSG00000104413.13	0	4	12	0	0	6	26	0	10	0	10	2	0
ENSG00000104419.12	0	0	0	0	0	0	0	0	0	0	0	0	0
ENSG00000104442.7	2	0	0	0	0	0	0	0	0	0	0	0	0
ENSG00000104450.10	0	0	0	0	0	0	8	0	2	0	0	0	0
ENSG00000104490.15	0	0	0	0	0	0	0	0	0	0	0	0	0
ENSG00000104517.10	0	0	0	0	0	0	0	0	0	0	0	0	0
ENSG00000104529.15	0	0	0	0	0	0	0	0	0	0	0	0	0
ENSG00000104549.9	0	2	8	0	0	12	2	0	8	0	4	2	0
ENSG00000104611.9	0	16	32	0	0	2	38	14	34	0	20	6	0
ENSG00000104613.9	0	4	2	6	0	4	4	0	16	0	10	4	0
ENSG00000104626.12	0	16	8	0	0	2	28	2	2	0	4	10	0
ENSG00000104635.11	0	2	6	0	4	2	4	2	4	0	6	0	0
ENSG00000104660.15	0	0	22	0	0	4	2	0	20	0	0	0	2
ENSG00000104679.8	0	2	4	0	0	0	2	0	6	0	0	0	0
ENSG00000104687.10	0	0	0	0	0	0	0	0	0	0	0	0	0
ENSG00000104714.11	0	0	0	0	0	0	0	0	0	0	0	0	0
ENSG00000104722.11	0	0	0	0	0	0	0	0	2	0	0	0	0
ENSG00000104723.18	0	0	2	0	0	2	10	2	8	0	0	0	0
ENSG00000104731.11	0	2	0	0	0	0	0	0	0	0	0	0	0
ENSG00000104738.14	0	0	4	2	0	6	4	4	4	0	10	2	0
ENSG00000104763.15	0	0	2	0	0	0	0	0	0	0	0	0	0
ENSG00000104765.12	0	2	10	0	0	2	12	0	16	0	16	4	4
ENSG00000104805.13	0	0	0	0	0	0	4	0	10	0	2	2	0
ENSG00000104812.12	0	0	0	0	0	0	0	0	0	0	0	0	0
ENSG00000104823.6	0	0	0	0	0	0	0	0	0	0	0	0	0
ENSG00000104824.14	0	0	0	0	0	0	2	0	0	0	0	0	0
ENSG00000104835.12	0	0	0	0	0	0	0	0	0	0	0	0	0
ENSG00000104852.12	0	2	6	2	0	6	8	6	12	0	14	6	0
ENSG00000104853.13	0	6	0	0	0	2	0	2	12	0	2	4	0
ENSG00000104859.12	0	4	0	0	0	2	0	2	0	0	4	2	0
ENSG00000104863.9	0	0	0	0	0	0	2	0	0	0	0	0	0
ENSG00000104866.8	0	2	0	0	0	2	0	0	6	0	0	0	0
ENSG00000104870.10	0	0	4	0	0	0	0	0	4	0	0	0	0
ENSG00000104872.8	0	0	0	0	0	0	0	0	0	0	0	0	0
ENSG00000104884.12	0	0	0	0	0	0	0	0	0	0	0	0	0
ENSG00000104885.15	0	14	6	2	0	4	10	0	22	0	10	4	0
ENSG00000104886.7	0	0	0	0	0	0	0	0	0	0	0	0	0
ENSG00000104888.7	0	0	0	0	0	0	0	0	0	0	0	0	0
ENSG00000104889.4	0	0	0	0	0	0	0	0	4	0	8	0	0
ENSG00000104892.14	0	0	2	0	0	0	0	0	4	0	0	0	0
ENSG00000104897.7	0	6	2	0	0	4	0	2	2	0	4	2	0
ENSG00000104904.10	0	4	4	0	0	0	0	0	0	0	0	0	0
ENSG00000104907.10	0	0	0	0	0	0	0	0	2	0	0	0	0
ENSG00000104915.12	0	0	0	0	0	0	0	0	0	0	0	0	0
ENSG00000104936.15	0	0	0	0	0	0	0	0	0	0	0	0	0
ENSG00000104946.8	0	0	0	0	0	0	0	0	6	0	4	0	0
ENSG00000104953.16	0	12	14	2	2	4	40	10	34	10	20	6	0
ENSG00000104957.11	0	0	2	0	0	0	2	0	4	0	4	2	0
ENSG00000104960.13	0	4	0	0	0	4	4	2	12	0	4	4	0
ENSG00000104969.7	0	0	0	0	0	0	0	0	0	0	0	0	0
ENSG00000104973.12	0	10	12	4	0	6	20	2	22	0	22	10	0
ENSG00000104976.9	0	6	4	0	0	2	16	2	18	0	6	8	0
ENSG00000104979.6	0	0	2	0	0	0	0	2	6	0	4	0	0
ENSG00000104980.5	0	0	0	0	0	0	0	0	0	0	0	0	0
ENSG00000105011.6	0	0	0	0	0	0	0	0	0	0	0	0	0
ENSG00000105048.14	0	0	0	0	0	0	0	0	0	0	0	0	0
ENSG00000105053.8	0	0	0	0	0	0	0	0	0	0	0	0	0
ENSG00000105058.9	0	0	4	0	0	0	4	0	6	0	0	4	0
ENSG00000105063.16	0	0	0	0	0	0	0	0	0	0	0	0	0
ENSG00000105085.8	0	0	0	0	0	0	0	0	0	0	0	0	0
ENSG00000105088.6	0	0	0	0	0	0	0	0	0	0	0	0	0
ENSG00000105122.10	0	0	0	0	0	0	0	0	0	0	0	0	0
ENSG00000105136.17	0	2	0	0	0	0	0	0	0	0	0	0	0
ENSG00000105146.10	0	8	2	0	0	2	2	0	6	0	4	0	0
ENSG00000105171.7	0	0	2	0	0	0	10	2	2	0	4	0	0
ENSG00000105173.11	0	4	0	0	0	2	0	0	4	0	8	4	0
ENSG00000105176.15	0	2	4	0	0	4	2	2	4	0	4	0	0
ENSG00000105185.9	0	64	98	8	0	48	170	26	246	12	120	74	0
ENSG00000105186.12	0	0	0	0	0	0	0	0	0	0	0	0	0
ENSG00000105193.6	0	0	0	0	0	0	0	0	0	0	0	0	0
ENSG00000105197.8	0	2	2	0	0	0	4	0	0	0	2	0	0
ENSG00000105202.5	0	0	0	0	0	0	0	0	0	0	0	0	0
ENSG00000105219.6	0	0	0	0	0	0	0	0	0	0	0	0	0
ENSG00000105220.12	0	0	2	0	0	0	0	0	2	0	0	0	0
ENSG00000105221.14	0	0	0	0	0	0	0	0	0	0	0	0	0
ENSG00000105223.16	2	0	0	0	0	0	0	0	0	0	0	0	0
ENSG00000105229.4	0	14	4	0	0	10	12	0	22	0	20	8	0
ENSG00000105248.13	0	0	0	0	0	0	4	0	0	0	2	0	0
ENSG00000105251.8	0	16	58	2	0	6	118	10	74	14	12	6	0
ENSG00000105254.9	0	0	2	0	0	0	0	2	4	0	2	0	0
ENSG00000105255.8	0	4	2	0	0	2	0	2	4	0	2	2	0
ENSG00000105258.6	0	0	0	0	0	0	0	0	0	0	0	0	0
ENSG00000105278.8	0	0	0	0	0	0	0	0	0	0	0	0	0
ENSG00000105281.10	0	0	0	0	0	0	0	0	0	0	0	0	0
ENSG00000105287.10	0	0	0	0	0	0	0	0	0	0	0	0	0
ENSG00000105289.12	0	6	8	0	0	0	2	0	10	0	2	4	0
ENSG00000105298.11	0	0	0	0	0	0	0	0	0	0	0	0	0
ENSG00000105321.10	0	2	6	2	0	4	2	0	12	0	10	0	0
ENSG00000105323.14	0	8	0	2	0	4	4	2	12	0	4	2	0
ENSG00000105325.11	0	8	8	0	0	0	4	0	4	0	2	4	0
ENSG00000105341.16	0	0	0	0	0	0	0	0	0	0	0	0	0
ENSG00000105355.6	0	0	0	0	0	0	0	0	0	0	0	0	0
ENSG00000105364.11	0	2	2	0	0	0	0	0	2	0	4	0	0
ENSG00000105372.4	0	6	2	6	0	2	6	0	10	0	6	8	0
ENSG00000105373.16	0	6	8	2	0	0	4	0	6	2	8	2	0
ENSG00000105393.13	0	0	0	0	0	0	0	0	0	0	0	0	0
ENSG00000105401.4	0	0	0	0	0	0	0	0	0	0	0	0	0
ENSG00000105402.5	0	0	0	0	0	0	0	0	0	0	0	0	0
ENSG00000105404.8	0	0	0	0	0	0	0	0	0	0	0	0	0
ENSG00000105419.15	0	0	0	0	0	0	0	0	0	0	0	0	0
ENSG00000105438.6	0	0	0	0	0	0	0	0	0	0	0	0	0
ENSG00000105443.11	0	0	0	0	0	0	0	0	0	0	0	0	0
ENSG00000105447.10	0	4	2	4	0	2	2	0	8	0	6	2	0
ENSG00000105486.11	0	0	0	0	0	0	0	0	0	0	0	0	0
ENSG00000105499.11	0	0	0	0	0	0	0	0	0	0	0	0	0
ENSG00000105514.5	0	0	0	0	0	0	0	0	0	0	0	0	0
ENSG00000105518.11	0	0	0	0	0	0	0	0	0	0	0	0	0
ENSG00000105520.8	0	2	0	2	0	0	2	0	0	2	4	6	0
ENSG00000105523.3	0	0	0	0	0	0	0	0	0	0	0	0	0
ENSG00000105552.12	0	0	0	0	0	0	0	0	0	0	0	0	0
ENSG00000105556.8	0	0	0	0	0	0	0	0	0	0	0	0	0
ENSG00000105559.9	0	0	0	0	0	0	0	0	0	0	0	0	0
ENSG00000105568.15	0	2	2	0	0	0	10	2	6	0	0	0	0
ENSG00000105576.13	0	0	0	0	0	0	0	0	0	0	0	0	0
ENSG00000105605.5	0	0	0	0	0	0	0	0	0	0	0	0	0
ENSG00000105607.10	0	2	2	0	0	0	0	2	0	0	0	0	0
ENSG00000105640.10	0	0	0	0	0	0	2	0	0	0	0	0	0
ENSG00000105647.12	0	0	0	0	0	0	0	0	0	0	0	0	0
ENSG00000105649.7	0	0	0	0	0	0	0	0	0	0	0	0	0
ENSG00000105655.16	0	0	0	0	0	0	0	0	0	0	0	0	0
ENSG00000105656.10	0	0	0	0	0	0	0	0	0	0	0	0	0
ENSG00000105662.13	0	4	0	4	0	2	2	0	4	0	4	0	0
ENSG00000105669.10	0	0	0	0	0	0	0	0	0	0	0	0	0
ENSG00000105671.9	0	0	0	0	0	0	0	0	0	0	0	0	0
ENSG00000105676.11	0	2	0	0	0	2	6	0	4	0	0	0	0
ENSG00000105677.9	0	2	6	0	0	2	16	4	6	0	2	2	0
ENSG00000105698.13	0	4	0	0	0	0	6	0	0	0	4	4	0
ENSG00000105699.14	0	4	2	0	0	2	0	2	14	0	8	4	0
ENSG00000105700.8	0	0	2	2	0	0	2	0	2	0	0	6	0
ENSG00000105701.13	0	0	0	0	0	0	0	0	0	0	0	0	0
ENSG00000105705.13	0	0	0	0	0	0	0	0	0	0	0	0	0
ENSG00000105722.7	0	0	0	0	0	0	0	0	0	0	0	0	0
ENSG00000105723.9	0	0	0	0	0	0	0	0	0	0	0	0	0
ENSG00000105726.14	0	0	0	0	0	0	0	0	0	0	0	0	0
ENSG00000105732.10	0	4	6	4	0	0	2	0	22	0	16	12	0
ENSG00000105738.8	0	2	0	0	0	0	0	0	0	0	2	0	0
ENSG00000105755.5	0	0	0	0	0	0	0	0	0	0	0	0	0
ENSG00000105793.13	0	6	12	0	0	0	16	2	8	0	10	6	0
ENSG00000105808.15	0	0	0	0	0	0	0	0	0	0	0	0	0
ENSG00000105835.9	0	0	0	0	0	0	2	0	0	0	0	0	0
ENSG00000105849.5	0	0	0	0	0	0	0	0	0	0	0	0	0
ENSG00000105854.10	0	0	0	0	0	0	0	0	0	0	0	0	0
ENSG00000105856.11	0	4	2	0	0	0	4	2	4	0	12	6	0
ENSG00000105865.8	0	0	2	0	0	0	0	0	0	0	0	0	0
ENSG00000105875.11	0	0	0	0	0	0	0	0	0	0	0	0	0
ENSG00000105877.15	0	36	10	4	0	10	14	0	52	2	36	20	0
ENSG00000105879.9	0	0	2	0	0	0	0	0	2	0	0	0	0
ENSG00000105887.10	0	0	0	0	0	0	0	0	0	0	0	0	0
ENSG00000105894.9	0	0	0	0	0	0	0	0	0	0	0	0	0
ENSG00000105928.11	0	0	0	0	0	0	0	0	0	0	4	0	0
ENSG00000105953.12	0	2	4	0	0	0	0	0	6	0	2	6	0
ENSG00000105963.11	0	0	0	0	0	0	0	0	0	0	0	0	0
ENSG00000105968.16	0	0	0	0	0	0	0	0	0	0	0	0	0
ENSG00000105983.17	0	0	0	0	0	0	0	0	0	0	0	0	0
ENSG00000105993.12	0	2	6	2	0	4	2	0	6	0	2	0	0
ENSG00000106012.15	0	6	2	0	0	2	10	0	12	0	0	2	0
ENSG00000106013.10	0	2	0	0	0	0	0	0	2	2	2	4	0
ENSG00000106028.8	0	0	2	0	0	0	0	0	2	0	2	0	0
ENSG00000106049.6	0	0	0	0	0	0	0	0	0	0	0	0	0
ENSG00000106052.11	0	2	2	0	0	0	4	0	12	0	4	2	0
ENSG00000106069.18	0	6	12	0	0	0	4	2	0	0	6	0	0
ENSG00000106070.15	0	0	0	0	0	0	0	0	0	0	0	0	0
ENSG00000106100.8	0	0	0	0	0	0	0	0	0	0	0	0	0
ENSG00000106105.11	0	20	12	4	0	6	12	4	26	2	12	18	0
ENSG00000106128.16	0	2	0	0	0	0	0	0	0	0	4	0	0
ENSG00000106133.15	0	0	0	0	0	0	0	0	0	0	0	0	0
ENSG00000106153.12	0	0	0	0	0	0	0	0	0	0	0	0	0
ENSG00000106211.8	0	2	64	0	0	8	34	0	20	0	14	12	0
ENSG00000106236.3	0	0	0	0	0	0	0	2	0	0	0	0	0
ENSG00000106244.10	0	0	0	0	0	0	0	0	0	0	0	2	0
ENSG00000106245.7	0	0	0	0	0	2	4	2	0	0	0	0	0
ENSG00000106246.15	0	0	0	0	0	0	0	0	0	0	0	0	0
ENSG00000106263.15	0	2	2	0	0	0	2	0	0	0	0	0	0
ENSG00000106268.13	0	0	0	0	0	0	0	0	2	0	0	0	0
ENSG00000106290.12	0	0	0	0	0	0	0	0	0	0	0	0	0
ENSG00000106299.7	0	0	0	0	0	0	0	0	0	0	0	0	0
ENSG00000106305.7	0	6	32	0	0	2	8	2	10	2	8	2	0
ENSG00000106327.10	0	0	0	0	0	0	0	0	0	0	0	0	0
ENSG00000106330.9	0	0	0	0	0	0	0	0	2	0	0	0	0
ENSG00000106351.10	0	26	10	2	0	14	10	4	26	2	32	6	0
ENSG00000106355.7	0	0	0	0	0	0	0	0	0	0	0	0	0
ENSG00000106367.11	0	6	0	0	0	2	6	0	4	0	0	2	0
ENSG00000106392.8	0	8	4	0	0	6	12	0	2	0	6	2	0
ENSG00000106397.9	0	0	0	0	0	0	0	0	0	0	0	0	0
ENSG00000106399.9	0	0	0	0	0	0	0	0	0	0	0	0	0
ENSG00000106400.9	0	0	6	0	0	0	4	0	2	0	0	0	0
ENSG00000106410.12	0	0	0	0	0	0	0	0	0	0	0	0	0
ENSG00000106415.10	0	8	6	0	0	4	12	4	12	0	20	2	0
ENSG00000106443.12	0	0	2	0	0	0	0	0	2	0	2	2	0
ENSG00000106459.12	0	2	0	0	0	0	0	0	2	0	0	0	0
ENSG00000106484.12	0	12	10	0	0	0	10	8	4	0	4	6	0
ENSG00000106538.7	0	0	0	0	0	0	0	0	0	0	2	0	0
ENSG00000106554.9	0	0	0	0	0	0	0	0	0	0	0	0	0
ENSG00000106588.8	0	0	0	0	0	0	0	0	0	0	0	0	0
ENSG00000106591.3	0	2	8	0	0	0	12	4	2	0	8	4	0
ENSG00000106603.15	0	0	0	0	0	0	0	0	0	0	0	0	0
ENSG00000106608.14	0	0	0	0	0	0	0	0	0	0	0	0	0
ENSG00000106609.14	0	16	34	2	0	6	24	2	34	10	42	20	4
ENSG00000106615.7	0	0	0	0	0	0	0	0	0	0	0	0	0
ENSG00000106628.8	0	0	0	0	0	0	0	0	0	0	0	0	0
ENSG00000106635.5	0	0	0	0	0	0	0	0	0	0	0	0	0
ENSG00000106636.5	0	4	0	0	0	2	0	0	2	0	2	2	2
ENSG00000106665.13	0	0	0	0	0	0	4	0	4	0	0	0	0
ENSG00000106682.12	0	16	10	2	0	4	2	4	12	2	8	4	0
ENSG00000106683.12	0	2	2	0	0	0	2	0	8	0	10	2	0
ENSG00000106689.8	0	4	2	0	0	8	14	0	4	0	6	0	0
ENSG00000106723.14	0	6	2	2	0	0	2	2	12	0	10	2	0
ENSG00000106771.10	0	0	0	0	0	0	0	0	0	0	0	0	0
ENSG00000106772.15	0	0	0	0	0	0	0	0	0	0	0	0	0
ENSG00000106799.10	0	16	0	0	0	4	6	0	12	0	14	8	0
ENSG00000106803.7	0	2	6	0	0	0	10	2	0	4	10	0	0
ENSG00000106829.16	0	2	4	2	0	0	2	0	4	0	4	6	0
ENSG00000106991.11	0	0	0	0	0	0	0	0	0	0	0	0	0
ENSG00000106992.15	0	0	0	0	0	0	0	0	0	0	0	0	0
ENSG00000106993.9	0	12	4	0	0	0	8	2	4	2	2	0	0
ENSG00000107018.7	0	0	0	0	0	0	0	0	0	0	0	0	0
ENSG00000107020.7	0	0	0	0	0	0	0	0	0	0	0	0	0
ENSG00000107104.16	0	6	4	0	0	6	18	0	12	0	20	0	0
ENSG00000107105.12	0	0	0	0	0	0	0	0	0	0	0	0	0
ENSG00000107140.13	0	0	6	2	0	0	0	0	4	0	6	0	0
ENSG00000107164.15	0	4	0	2	0	2	0	0	10	0	6	2	0
ENSG00000107175.8	0	0	2	0	0	0	0	0	2	0	0	0	0
ENSG00000107185.9	0	0	0	0	0	0	6	0	0	0	12	4	0
ENSG00000107223.10	0	0	0	0	0	0	0	0	0	0	0	0	0
ENSG00000107242.15	0	2	4	0	0	0	0	0	6	0	2	2	0
ENSG00000107262.14	0	0	0	0	0	0	0	0	0	0	0	0	0
ENSG00000107263.16	0	0	0	0	0	0	0	0	0	0	0	0	0
ENSG00000107281.7	0	0	0	0	0	0	0	0	0	0	0	0	0
ENSG00000107282.5	0	0	0	0	0	0	0	0	0	0	0	0	0
ENSG00000107290.11	0	0	0	0	0	0	0	0	0	0	0	0	0
ENSG00000107295.9	0	0	0	0	0	4	6	8	2	2	2	4	0
ENSG00000107331.14	0	2	0	0	0	0	0	0	0	0	0	0	0
ENSG00000107338.9	0	0	0	0	0	0	0	0	0	0	0	0	0
ENSG00000107341.4	0	0	2	0	0	2	2	0	2	0	6	0	0
ENSG00000107362.11	0	0	0	0	0	0	0	0	0	0	0	0	0
ENSG00000107371.10	0	0	0	0	0	0	0	0	0	0	0	0	0
ENSG00000107372.10	0	0	0	0	0	0	0	0	0	0	0	0	0
ENSG00000107404.15	0	0	0	0	0	0	0	0	0	0	0	2	0
ENSG00000107438.6	0	0	0	0	0	0	0	0	0	0	0	0	0
ENSG00000107443.13	0	42	42	0	0	14	44	2	58	6	44	14	0
ENSG00000107554.13	0	2	0	0	0	0	0	2	2	0	0	0	0
ENSG00000107566.11	0	0	0	0	0	0	0	0	0	0	0	0	0
ENSG00000107581.10	0	0	0	0	0	0	0	0	0	0	0	0	0
ENSG00000107625.10	0	6	8	0	0	2	2	2	14	0	16	4	0
ENSG00000107643.13	0	4	6	0	0	2	6	2	12	0	10	2	0
ENSG00000107672.12	0	0	0	0	0	0	0	0	0	0	0	0	0
ENSG00000107745.14	0	0	0	0	0	0	0	0	0	0	0	0	0
ENSG00000107758.13	0	0	0	0	0	0	0	0	0	0	0	0	0
ENSG00000107771.13	0	12	8	4	0	4	2	4	8	2	4	0	0
ENSG00000107816.15	0	0	2	2	0	0	2	0	4	0	2	4	0
ENSG00000107829.11	0	0	0	0	0	0	0	0	0	0	0	0	0
ENSG00000107831.10	0	0	0	0	0	0	0	0	0	0	0	0	0
ENSG00000107833.8	0	0	0	0	0	0	0	0	0	0	0	0	0
ENSG00000107854.5	0	34	6	4	0	10	14	2	30	0	16	0	0
ENSG00000107862.4	0	2	10	0	0	2	4	4	22	0	6	4	0
ENSG00000107863.14	0	0	0	0	0	0	0	0	0	0	0	0	0
ENSG00000107872.10	0	6	0	0	0	2	0	0	4	0	2	0	0
ENSG00000107882.9	0	2	4	0	0	0	14	0	6	0	2	8	0
ENSG00000107902.11	0	0	0	0	0	0	0	0	0	0	2	0	0
ENSG00000107929.12	0	0	0	0	0	0	0	0	0	0	0	0	0
ENSG00000107938.15	0	0	0	0	0	4	0	0	0	0	2	0	0
ENSG00000107949.14	0	10	4	0	0	6	2	0	2	0	2	0	0
ENSG00000107954.8	0	0	6	0	0	8	12	0	10	0	2	4	0
ENSG00000107959.13	0	0	0	0	0	0	0	0	0	0	0	0	0
ENSG00000107960.8	0	0	0	0	0	0	0	0	0	0	0	0	0
ENSG00000108021.17	0	14	14	2	0	6	16	0	34	0	12	14	0
ENSG00000108055.9	0	4	2	0	0	2	0	0	2	0	4	6	0
ENSG00000108091.10	0	0	0	0	0	0	0	0	0	0	0	0	0
ENSG00000108106.11	0	0	0	0	0	0	0	0	0	0	0	0	0
ENSG00000108107.10	0	0	2	0	0	2	6	0	0	0	0	0	0
ENSG00000108179.11	0	4	2	2	0	0	8	0	2	0	2	4	0
ENSG00000108219.12	0	2	8	0	0	4	0	0	12	0	10	2	0
ENSG00000108256.6	0	0	0	0	0	0	0	0	0	0	0	0	0
ENSG00000108262.13	0	0	0	0	0	0	0	0	0	0	0	0	0
ENSG00000108298.7	0	2	4	0	0	0	2	4	0	0	2	0	0
ENSG00000108306.9	0	0	0	0	0	0	0	0	0	0	0	0	0
ENSG00000108312.12	0	0	0	0	0	0	0	0	0	0	0	0	0
ENSG00000108344.12	0	20	4	0	0	4	12	6	30	0	18	4	2
ENSG00000108349.12	0	26	22	4	0	16	10	0	36	0	26	14	0
ENSG00000108389.7	0	0	0	0	0	0	0	0	0	0	0	0	0
ENSG00000108395.11	0	0	0	0	0	0	0	0	0	0	0	0	0
ENSG00000108424.7	0	0	0	2	0	0	4	0	2	0	6	4	0
ENSG00000108433.13	0	0	0	0	0	0	0	0	0	0	0	0	0
ENSG00000108465.12	0	0	4	0	0	0	0	0	0	0	0	0	0
ENSG00000108468.12	0	0	0	0	0	0	0	0	0	0	0	0	0
ENSG00000108469.12	0	0	0	0	0	0	0	0	0	0	0	0	0
ENSG00000108509.18	0	0	0	0	0	0	0	0	0	0	0	0	0
ENSG00000108510.7	0	0	2	0	0	0	0	0	0	0	0	0	0
ENSG00000108518.7	0	0	0	0	0	0	0	0	0	0	0	0	0
ENSG00000108523.13	0	0	0	0	0	4	4	2	0	0	0	0	0
ENSG00000108528.11	0	0	0	0	0	0	0	0	0	0	0	0	0
ENSG00000108556.7	0	0	0	0	0	0	0	0	0	0	0	0	0
ENSG00000108559.9	0	0	0	0	0	0	0	0	0	0	0	0	0
ENSG00000108561.6	0	0	0	0	0	0	0	0	0	0	0	0	0
ENSG00000108578.12	0	0	0	0	0	0	0	0	0	0	0	0	0
ENSG00000108591.7	0	0	0	0	0	0	0	0	2	0	0	0	0
ENSG00000108592.14	0	0	0	0	0	0	0	0	0	0	0	0	0
ENSG00000108604.13	0	0	0	0	0	0	0	0	0	0	0	0	0
ENSG00000108641.12	0	0	0	0	0	0	0	0	0	0	0	0	0
ENSG00000108651.7	0	0	0	0	0	0	0	0	0	0	0	0	0
ENSG00000108654.9	0	0	2	0	0	0	0	0	0	0	0	0	0
ENSG00000108669.14	0	0	0	0	0	0	0	0	0	0	0	0	0
ENSG00000108671.7	0	0	4	0	0	0	0	0	4	0	2	4	0
ENSG00000108733.7	0	0	0	0	0	0	0	0	0	0	0	0	0
ENSG00000108771.10	0	0	0	0	0	0	0	0	0	0	0	0	0
ENSG00000108773.8	0	0	0	0	0	0	0	0	0	0	0	0	0
ENSG00000108774.12	0	0	0	0	0	0	0	0	0	0	0	0	0
ENSG00000108788.9	0	16	10	0	0	4	10	0	12	2	12	8	0
ENSG00000108819.10	0	0	0	0	0	0	0	0	0	0	0	0	0
ENSG00000108826.13	0	0	0	0	0	0	0	0	0	0	0	0	0
ENSG00000108828.13	0	0	0	0	0	0	0	0	0	0	0	0	0
ENSG00000108829.9	0	0	0	0	0	0	0	0	0	0	0	0	0
ENSG00000108848.13	0	0	0	0	0	0	0	0	0	0	0	4	0
ENSG00000108852.12	0	0	0	0	0	2	0	0	0	0	0	0	0
ENSG00000108854.13	0	0	0	0	0	0	0	0	0	0	0	0	0
ENSG00000108883.10	0	0	0	0	0	0	0	0	0	0	0	0	0
ENSG00000108946.12	0	0	2	0	0	0	2	0	8	0	4	4	0
ENSG00000108953.14	0	0	0	0	0	0	0	0	0	0	0	0	0
ENSG00000108960.5	0	0	0	0	0	0	0	0	0	0	0	0	0
ENSG00000109016.15	0	0	2	0	0	0	2	0	0	0	0	0	0
ENSG00000109046.12	0	2	6	0	0	0	2	0	6	0	8	0	0
ENSG00000109062.7	0	2	4	0	0	0	0	0	4	0	4	0	0
ENSG00000109066.11	0	4	0	0	0	2	2	0	0	0	0	8	0
ENSG00000109079.7	0	4	0	0	0	0	0	2	6	0	6	6	0
ENSG00000109083.11	0	0	0	0	0	0	0	0	0	0	0	0	0
ENSG00000109084.11	0	4	0	0	0	4	26	0	0	0	4	6	0
ENSG00000109111.12	0	4	0	0	0	2	0	0	4	0	4	4	0
ENSG00000109118.11	0	0	0	0	0	0	0	0	0	0	0	0	0
ENSG00000109133.10	0	0	0	0	0	0	0	0	0	0	4	0	0
ENSG00000109171.12	0	12	0	4	0	4	0	0	12	0	14	6	0
ENSG00000109180.12	0	0	6	0	0	0	12	0	2	0	0	0	0
ENSG00000109220.8	0	0	0	0	0	0	0	0	0	0	0	0	0
ENSG00000109265.10	0	2	0	0	0	0	0	0	0	0	0	4	0
ENSG00000109332.17	0	0	0	0	0	0	2	0	0	0	0	0	0
ENSG00000109390.9	0	0	0	0	0	0	0	0	0	0	0	0	0
ENSG00000109436.7	0	0	0	0	0	0	0	0	0	0	0	0	0
ENSG00000109445.8	0	0	4	0	0	2	2	0	8	0	8	0	0
ENSG00000109452.10	0	0	4	0	0	0	2	2	0	0	0	0	0
ENSG00000109458.6	0	12	2	0	0	2	16	8	4	0	12	4	0
ENSG00000109475.14	0	0	0	0	0	0	2	0	4	0	0	2	0
ENSG00000109501.11	0	24	22	0	0	8	48	4	38	0	28	14	0
ENSG00000109519.10	0	0	0	0	0	0	0	0	0	0	0	0	0
ENSG00000109536.9	0	0	0	0	0	0	0	0	0	0	0	0	0
ENSG00000109670.11	0	0	0	0	0	0	0	0	0	0	0	0	0
ENSG00000109685.15	0	20	16	2	0	8	32	14	22	0	22	26	0
ENSG00000109689.12	0	4	0	0	0	0	6	0	4	0	4	4	0
ENSG00000109736.12	0	0	0	0	0	0	0	0	0	0	0	0	0
ENSG00000109756.6	0	0	2	0	0	0	0	0	2	0	0	0	0
ENSG00000109762.13	0	4	2	0	0	0	0	0	6	0	0	0	0
ENSG00000109794.11	0	0	2	0	0	4	4	0	16	0	2	0	0
ENSG00000109814.9	0	0	0	0	0	0	0	0	0	0	0	0	0
ENSG00000109861.13	0	0	0	0	0	0	0	0	0	0	0	0	0
ENSG00000109906.11	0	6	2	0	0	0	2	0	0	0	4	0	0
ENSG00000109917.8	0	0	0	0	0	0	0	0	0	0	0	0	0
ENSG00000109919.7	0	0	0	0	0	0	0	0	0	0	0	0	0
ENSG00000109927.7	0	8	10	0	0	0	4	2	8	0	18	0	0
ENSG00000109971.11	0	0	0	0	0	0	0	0	0	0	0	0	0
ENSG00000110002.13	0	8	8	6	0	6	14	2	4	0	0	2	0
ENSG00000110011.11	0	0	0	0	0	0	0	0	0	0	0	0	0
ENSG00000110025.10	0	0	0	0	0	0	0	0	0	0	0	0	0
ENSG00000110047.15	0	0	0	0	0	0	0	0	0	0	0	0	0
ENSG00000110048.9	0	0	0	0	0	0	0	0	0	0	0	0	0
ENSG00000110063.6	0	8	6	2	0	0	0	0	6	0	8	0	0
ENSG00000110075.12	0	2	0	0	0	0	0	2	0	0	0	0	0
ENSG00000110080.16	0	8	2	0	2	0	6	2	10	0	22	6	2
ENSG00000110104.9	0	2	0	0	0	0	8	0	10	0	0	0	0
ENSG00000110107.6	0	0	0	0	0	0	0	0	0	0	0	0	0
ENSG00000110108.7	0	4	8	0	0	0	14	4	4	0	6	6	0
ENSG00000110171.16	0	0	0	0	0	0	0	0	0	0	0	0	0
ENSG00000110200.6	0	0	0	0	0	0	0	0	0	0	0	0	0
ENSG00000110218.6	0	18	4	2	0	2	6	4	22	0	22	12	2
ENSG00000110274.12	0	4	2	0	0	2	6	2	0	0	6	2	0
ENSG00000110321.13	0	0	0	0	0	0	0	0	0	0	0	0	0
ENSG00000110330.6	0	4	2	0	0	4	10	0	0	0	4	0	0
ENSG00000110400.8	0	0	0	0	0	0	0	0	0	0	0	0	0
ENSG00000110427.12	0	0	0	0	0	0	2	2	2	0	2	6	0
ENSG00000110435.9	0	2	0	0	0	4	0	2	14	0	4	0	0
ENSG00000110442.9	0	0	0	0	0	0	0	0	0	0	0	0	0
ENSG00000110492.13	0	0	0	0	0	0	0	0	0	0	2	0	2
ENSG00000110497.12	0	0	0	0	0	0	0	0	0	0	0	0	0
ENSG00000110514.16	0	10	8	6	0	6	16	6	6	0	4	2	0
ENSG00000110536.11	0	0	0	0	0	0	0	0	0	0	0	0	0
ENSG00000110583.10	0	4	2	2	0	2	0	0	0	0	6	2	0
ENSG00000110619.14	0	0	0	0	0	0	0	0	0	0	0	0	0
ENSG00000110651.9	0	2	4	0	0	2	0	0	0	0	2	0	0
ENSG00000110696.7	0	6	0	0	0	2	2	4	16	0	10	0	0
ENSG00000110697.10	0	0	0	0	0	0	0	0	0	0	0	0	0
ENSG00000110700.4	0	0	0	0	0	0	0	0	0	0	0	0	0
ENSG00000110711.7	0	0	0	0	0	2	2	0	2	0	0	2	0
ENSG00000110713.13	0	0	0	0	0	0	0	0	0	0	0	0	0
ENSG00000110717.8	0	4	0	0	0	0	12	2	4	0	6	2	0
ENSG00000110768.9	0	2	14	0	0	4	4	0	2	0	2	4	0
ENSG00000110786.15	0	0	0	0	0	0	0	0	0	0	0	0	0
ENSG00000110801.11	0	4	0	0	0	0	2	2	0	0	0	0	0
ENSG00000110841.11	0	0	0	0	0	0	0	0	2	0	0	0	0
ENSG00000110844.11	0	0	0	0	0	0	8	0	0	0	2	0	0
ENSG00000110851.9	0	0	0	0	0	0	0	0	0	0	0	0	0
ENSG00000110880.8	0	0	0	0	0	0	0	0	0	0	0	0	0
ENSG00000110881.9	0	0	2	2	0	0	0	0	0	0	0	0	0
ENSG00000110888.15	0	0	0	0	0	0	0	0	0	0	0	0	0
ENSG00000110906.10	0	0	0	0	0	0	0	0	0	0	0	0	0
ENSG00000110911.12	0	0	0	0	0	0	0	0	0	0	0	0	0
ENSG00000110917.5	0	8	4	2	0	4	0	0	22	0	4	4	0
ENSG00000110921.9	0	2	0	0	0	0	2	0	4	0	4	0	0
ENSG00000110925.4	0	0	0	0	0	0	0	0	0	0	0	0	0
ENSG00000110955.6	0	0	0	0	0	0	0	0	0	0	0	0	0
ENSG00000110958.13	0	0	0	0	0	0	0	0	0	0	0	0	0
ENSG00000110987.6	0	4	0	0	0	2	0	0	4	0	2	0	0
ENSG00000111011.15	0	0	0	0	0	0	0	0	0	0	0	0	0
ENSG00000111057.8	0	0	0	0	0	0	0	0	0	0	0	0	0
ENSG00000111142.11	0	8	8	2	0	2	4	0	6	0	16	8	0
ENSG00000111145.5	0	0	4	4	0	2	0	0	0	0	8	0	0
ENSG00000111199.8	0	0	0	0	0	0	0	0	0	0	0	0	0
ENSG00000111206.10	0	0	0	0	0	0	0	0	0	0	0	0	0
ENSG00000111229.13	0	0	0	0	0	0	0	0	0	0	0	0	0
ENSG00000111231.6	0	0	0	0	0	0	0	0	0	0	0	0	0
ENSG00000111237.16	0	0	0	0	0	0	0	0	0	0	0	0	0
ENSG00000111247.12	0	4	0	0	0	0	8	0	2	0	0	0	0
ENSG00000111249.11	0	0	4	2	0	0	0	0	2	0	0	0	0
ENSG00000111252.8	0	8	4	0	0	4	12	2	24	0	6	8	0
ENSG00000111266.6	0	0	0	0	0	0	0	0	0	0	0	0	0
ENSG00000111269.2	0	6	0	0	0	2	6	0	10	0	2	6	0
ENSG00000111328.4	0	0	0	0	0	0	0	0	0	0	0	0	0
ENSG00000111361.10	0	0	0	0	0	0	0	0	0	0	0	0	0
ENSG00000111364.13	0	6	2	0	0	0	8	0	2	0	0	0	0
ENSG00000111412.5	0	0	0	0	0	0	0	0	0	0	0	0	0
ENSG00000111445.11	0	2	0	0	0	0	2	0	2	0	0	0	0
ENSG00000111450.11	0	0	0	0	0	0	0	0	0	0	0	0	0
ENSG00000111452.10	0	2	8	0	0	0	4	2	2	0	2	2	0
ENSG00000111540.13	0	14	4	0	0	0	4	4	18	0	8	6	0
ENSG00000111554.12	0	0	0	0	0	0	0	0	0	0	0	0	0
ENSG00000111581.7	0	2	2	0	0	0	0	0	0	0	2	0	0
ENSG00000111596.9	0	2	0	0	0	0	0	0	2	0	0	0	0
ENSG00000111602.9	0	0	0	0	0	0	0	0	0	0	0	0	0
ENSG00000111605.14	0	6	2	0	0	0	0	0	8	0	0	2	0
ENSG00000111640.12	0	4	2	0	0	2	6	2	4	0	0	0	0
ENSG00000111641.8	0	0	0	0	0	0	0	0	0	0	0	0	0
ENSG00000111642.12	0	0	0	0	0	0	0	0	0	0	0	0	0
ENSG00000111647.10	0	0	0	0	0	0	0	0	0	0	0	0	0
ENSG00000111652.7	0	0	0	0	0	0	4	0	0	0	2	0	0
ENSG00000111665.9	0	0	0	0	0	0	0	0	0	0	0	0	0
ENSG00000111666.8	0	0	10	0	0	4	8	0	4	0	0	2	0
ENSG00000111667.11	0	4	2	0	0	0	2	0	6	0	2	2	0
ENSG00000111669.12	0	0	12	0	0	0	10	0	6	0	6	0	0
ENSG00000111670.12	0	0	0	0	0	0	2	0	0	0	0	0	0
ENSG00000111676.12	0	0	0	0	0	0	0	0	0	0	2	0	0
ENSG00000111678.8	0	0	0	0	0	0	0	0	0	0	0	0	0
ENSG00000111696.9	0	0	0	0	0	0	0	0	0	0	0	0	0
ENSG00000111707.9	0	78	14	8	0	16	46	2	102	2	68	40	0
ENSG00000111711.7	0	4	2	0	0	0	2	0	2	0	4	8	0
ENSG00000111728.8	0	0	0	0	0	0	0	0	0	0	0	0	0
ENSG00000111731.10	0	0	0	0	0	0	0	0	0	0	0	0	0
ENSG00000111737.9	0	0	0	0	0	0	0	0	0	0	0	0	0
ENSG00000111752.8	0	2	2	0	0	2	2	0	6	0	0	2	0
ENSG00000111775.2	0	0	0	0	0	0	0	0	0	0	4	0	0
ENSG00000111786.6	0	0	0	0	0	0	0	0	0	0	0	0	0
ENSG00000111788.10	0	0	2	0	0	0	0	0	2	0	0	0	0
ENSG00000111790.11	0	0	2	0	0	2	4	2	2	0	0	0	0
ENSG00000111843.11	0	0	6	0	0	2	2	0	4	0	0	8	4
ENSG00000111845.4	0	2	6	0	0	0	6	0	2	0	6	0	0
ENSG00000111863.10	0	0	0	0	0	0	0	0	0	0	0	0	0
ENSG00000111875.7	0	8	6	0	0	0	22	0	20	0	20	0	0
ENSG00000111877.15	0	4	4	0	0	2	2	2	0	0	6	0	0
ENSG00000111906.15	0	0	0	0	0	0	0	0	0	0	0	0	0
ENSG00000112029.7	0	0	0	0	0	0	0	0	0	0	0	0	0
ENSG00000112033.11	0	10	2	0	0	0	0	0	6	0	2	0	0
ENSG00000112039.3	0	0	0	0	0	2	2	0	2	0	0	2	0
ENSG00000112079.8	0	0	0	0	0	0	0	0	0	0	0	0	0
ENSG00000112110.7	0	12	8	0	0	0	10	2	20	0	8	0	0
ENSG00000112118.15	0	0	0	0	0	0	0	0	0	0	0	0	0
ENSG00000112130.14	0	2	2	0	0	2	0	0	0	0	0	0	0
ENSG00000112137.14	0	0	0	2	0	0	2	0	0	0	0	0	0
ENSG00000112146.14	0	2	6	0	0	2	0	2	8	0	0	2	0
ENSG00000112149.7	0	0	0	0	0	0	0	0	0	0	0	2	0
ENSG00000112167.7	0	0	0	0	0	0	0	0	0	0	0	0	0
ENSG00000112182.12	0	0	0	0	0	0	0	0	0	0	0	0	0
ENSG00000112245.7	0	44	30	28	0	22	34	0	126	6	72	54	4
ENSG00000112273.6	0	0	14	0	0	2	4	0	2	0	6	0	0
ENSG00000112282.15	0	0	0	0	0	0	0	0	0	0	0	0	0
ENSG00000112290.10	0	0	0	0	0	0	0	0	0	0	0	0	0
ENSG00000112293.12	0	0	0	0	0	0	0	0	0	0	0	0	0
ENSG00000112294.10	0	4	0	0	0	0	2	2	2	0	4	0	0
ENSG00000112297.12	0	8	12	4	0	2	6	2	26	0	6	4	0
ENSG00000112306.7	0	0	6	0	0	0	4	0	4	0	8	2	0
ENSG00000112308.10	0	0	0	0	0	0	0	0	0	0	0	0	0
ENSG00000112312.7	0	6	22	0	0	6	20	2	8	2	4	4	0
ENSG00000112333.9	0	4	10	0	0	0	6	0	8	0	10	0	0
ENSG00000112335.12	0	0	0	0	0	0	0	0	0	0	0	0	0
ENSG00000112365.4	0	0	0	0	0	0	0	0	0	0	0	0	0
ENSG00000112394.14	0	2	0	0	0	0	6	0	4	0	4	0	0
ENSG00000112414.12	0	0	2	4	0	0	2	0	4	0	2	0	0
ENSG00000112494.7	0	6	6	4	0	2	12	4	4	0	4	0	0
ENSG00000112511.15	0	4	2	0	0	0	0	0	2	8	0	4	0
ENSG00000112514.13	0	0	0	0	0	0	0	0	0	0	0	0	0
ENSG00000112531.14	0	18	6	2	0	14	20	0	30	2	22	18	0
ENSG00000112576.10	0	0	0	0	0	0	0	0	6	0	0	0	0
ENSG00000112578.7	0	6	12	0	0	0	0	0	8	0	4	2	0
ENSG00000112592.10	0	0	18	2	0	0	2	0	0	0	12	10	0
ENSG00000112640.12	0	10	2	2	0	0	6	2	12	0	10	4	0
ENSG00000112651.9	0	0	0	0	0	0	0	0	0	0	0	0	0
ENSG00000112658.7	0	6	6	2	0	2	2	0	14	0	10	12	0
ENSG00000112659.11	0	2	0	0	0	0	0	0	0	0	0	0	0
ENSG00000112679.12	0	22	8	6	0	6	20	4	30	2	36	4	0
ENSG00000112685.11	0	0	0	0	0	0	0	0	0	0	0	0	0
ENSG00000112695.9	0	0	0	0	0	0	0	0	0	0	0	0	0
ENSG00000112699.8	0	0	0	0	0	0	0	0	0	0	0	0	0
ENSG00000112701.15	0	4	4	0	0	0	2	2	0	0	0	2	0
ENSG00000112742.7	0	2	0	0	0	0	0	0	0	0	2	0	0
ENSG00000112759.14	0	10	24	2	0	10	18	2	20	2	20	4	0
ENSG00000112787.10	0	14	4	2	0	6	6	8	22	0	14	6	0
ENSG00000112941.10	0	8	4	2	0	6	6	6	6	0	16	6	0
ENSG00000112972.12	0	0	0	0	0	0	0	0	0	0	0	0	0
ENSG00000112977.13	0	0	0	0	0	0	0	0	0	0	0	0	0
ENSG00000112983.15	0	0	0	0	0	0	0	0	0	0	0	0	0
ENSG00000112984.9	0	0	0	0	0	0	0	0	4	0	0	0	0
ENSG00000112996.7	0	6	2	0	0	0	2	4	0	0	0	4	0
ENSG00000113013.10	0	0	0	0	0	0	0	0	0	0	0	0	0
ENSG00000113068.7	0	0	0	0	0	0	0	0	0	0	0	0	0
ENSG00000113141.13	0	6	2	0	0	0	0	2	4	0	0	0	0
ENSG00000113161.13	0	0	0	0	0	0	4	0	2	0	0	0	0
ENSG00000113231.11	0	2	8	0	0	0	10	2	14	0	4	4	0
ENSG00000113269.11	0	0	0	0	0	0	0	0	0	0	0	0	0
ENSG00000113282.11	0	0	0	0	0	0	0	0	0	0	0	0	0
ENSG00000113296.12	0	2	4	0	0	2	4	0	4	0	4	4	0
ENSG00000113300.9	0	24	10	2	0	4	0	2	20	0	32	16	0
ENSG00000113312.8	0	6	0	0	0	0	8	2	4	0	4	2	0
ENSG00000113318.9	0	2	6	0	0	6	8	0	4	2	0	4	0
ENSG00000113328.16	0	0	2	0	0	0	8	0	4	0	10	2	0
ENSG00000113360.14	0	0	0	0	0	0	0	0	0	0	0	0	0
ENSG00000113368.9	0	0	8	4	0	0	2	0	12	0	12	0	0
ENSG00000113384.11	0	0	0	0	0	0	0	0	0	0	4	0	0
ENSG00000113387.9	0	0	4	0	0	0	0	4	8	0	0	0	0
ENSG00000113396.10	0	2	10	6	0	0	8	0	4	0	6	0	0
ENSG00000113407.11	0	2	8	2	0	0	6	2	12	2	12	4	0
ENSG00000113430.7	0	0	0	0	0	0	0	0	0	0	0	0	0
ENSG00000113456.16	0	0	0	0	0	0	0	0	0	0	0	0	0
ENSG00000113460.10	0	2	0	0	0	0	0	0	0	0	0	0	0
ENSG00000113504.17	0	0	0	0	0	0	0	0	0	0	0	0	0
ENSG00000113520.8	0	0	0	0	0	2	0	0	0	0	0	0	0
ENSG00000113522.11	0	4	4	2	0	2	12	0	10	0	6	0	0
ENSG00000113552.13	0	0	0	0	0	0	0	0	0	0	0	0	0
ENSG00000113558.16	0	0	0	0	0	0	0	0	0	0	0	0	0
ENSG00000113575.7	0	0	0	0	0	0	0	0	0	0	2	0	0
ENSG00000113593.9	0	2	2	0	0	0	0	0	4	0	2	2	0
ENSG00000113615.10	0	2	0	0	0	0	0	0	0	0	0	0	0
ENSG00000113621.12	0	0	2	0	0	0	2	0	8	0	4	0	2
ENSG00000113643.6	0	2	0	0	0	0	0	0	8	0	0	2	0
ENSG00000113645.11	0	2	0	0	0	6	0	2	6	0	2	0	0
ENSG00000113648.14	0	0	0	0	0	0	0	0	0	0	0	0	0
ENSG00000113649.9	0	2	4	0	0	0	6	0	6	0	0	2	0
ENSG00000113658.14	0	10	6	0	0	2	14	0	8	0	8	4	0
ENSG00000113712.14	0	0	0	0	0	0	0	0	0	0	0	0	0
ENSG00000113716.10	0	6	0	0	0	2	2	2	2	0	6	2	0
ENSG00000113732.6	0	0	2	0	0	0	6	2	2	0	2	0	0
ENSG00000113734.15	0	0	4	0	0	2	6	0	2	0	4	2	0
ENSG00000113742.10	0	48	26	0	0	6	6	6	52	2	48	30	0
ENSG00000113749.6	0	4	4	0	0	4	4	2	0	0	4	0	0
ENSG00000113758.11	0	0	0	0	0	0	0	0	0	0	0	0	0
ENSG00000113761.9	0	8	2	0	0	0	0	2	4	0	2	2	0
ENSG00000113810.13	0	0	6	0	0	0	0	0	6	0	4	2	0
ENSG00000113811.8	0	0	0	0	0	0	0	0	0	0	0	0	0
ENSG00000113838.10	0	0	0	0	0	0	0	0	0	0	0	0	0
ENSG00000113845.7	0	0	0	0	0	2	4	0	0	0	2	0	0
ENSG00000113905.4	0	0	0	0	0	0	0	2	0	0	0	0	0
ENSG00000113971.16	0	0	0	0	0	0	0	0	0	0	0	0	0
ENSG00000114021.9	0	0	4	0	0	2	0	0	10	0	0	4	0
ENSG00000114026.19	0	0	2	0	0	0	4	0	0	0	12	4	0
ENSG00000114054.11	0	18	8	0	0	2	18	2	32	2	6	4	0
ENSG00000114098.15	0	4	16	0	0	0	8	0	14	0	0	0	0
ENSG00000114115.7	0	0	0	0	0	0	0	0	0	0	0	0	0
ENSG00000114126.15	0	0	0	0	0	0	0	0	0	0	0	0	0
ENSG00000114268.9	0	0	0	0	0	0	0	0	0	0	0	0	0
ENSG00000114302.13	0	0	0	0	0	0	0	0	0	0	0	0	0
ENSG00000114346.11	0	2	6	0	2	0	2	0	6	0	0	0	0
ENSG00000114353.14	0	18	4	0	0	2	0	0	14	0	16	10	2
ENSG00000114354.10	0	6	2	0	0	2	16	4	10	0	16	6	0
ENSG00000114383.7	0	0	0	0	0	0	0	0	0	0	0	0	0
ENSG00000114391.10	0	0	0	0	0	0	0	0	0	0	0	0	0
ENSG00000114395.8	0	0	0	0	0	0	0	0	0	0	0	0	0
ENSG00000114405.8	0	0	0	0	0	0	2	0	0	0	0	4	0
ENSG00000114416.15	0	0	8	0	0	4	4	0	0	0	2	0	0
ENSG00000114446.4	0	0	0	0	0	0	2	0	0	0	0	0	0
ENSG00000114450.7	0	0	0	0	0	0	0	0	0	0	0	0	0
ENSG00000114455.11	0	4	0	0	0	0	0	4	0	0	4	0	0
ENSG00000114480.10	0	0	0	0	0	0	0	0	0	0	0	0	0
ENSG00000114491.11	0	0	2	0	0	0	2	0	2	0	0	0	0
ENSG00000114503.8	0	0	0	0	0	0	0	0	0	0	0	0	0
ENSG00000114520.8	0	0	0	0	0	0	0	0	0	0	0	0	0
ENSG00000114541.12	0	0	0	0	0	0	0	0	0	0	0	0	0
ENSG00000114544.13	0	0	0	0	0	0	0	0	0	0	0	0	0
ENSG00000114554.9	0	0	2	0	0	2	2	0	0	0	2	0	0
ENSG00000114631.10	0	0	0	0	0	0	6	2	4	0	0	0	0
ENSG00000114648.9	0	6	0	2	0	0	6	6	14	0	8	2	0
ENSG00000114650.16	0	0	0	0	0	0	0	0	0	0	0	0	0
ENSG00000114656.8	0	0	0	0	0	0	0	0	0	0	0	0	0
ENSG00000114686.6	0	0	0	0	0	0	0	0	0	0	0	0	0
ENSG00000114737.13	0	0	0	0	0	0	0	0	0	0	0	0	0
ENSG00000114739.11	0	6	6	0	0	0	0	2	6	0	2	4	0
ENSG00000114742.11	0	0	0	0	0	0	0	0	0	0	0	4	0
ENSG00000114744.6	0	0	0	0	0	0	0	0	0	0	0	0	0
ENSG00000114745.11	0	0	0	0	0	0	0	0	0	0	0	0	0
ENSG00000114767.6	0	0	0	0	0	0	0	0	0	0	0	0	0
ENSG00000114770.14	0	0	0	0	0	0	0	0	0	0	2	0	0
ENSG00000114784.3	0	6	30	2	0	0	76	0	24	6	10	2	0
ENSG00000114790.10	0	0	0	0	0	0	2	0	0	0	0	2	0
ENSG00000114796.13	0	2	0	0	0	0	8	0	4	0	2	4	0
ENSG00000114867.17	0	8	4	0	0	4	4	4	12	0	8	10	0
ENSG00000114902.11	0	0	20	2	0	0	16	4	16	0	4	0	2
ENSG00000114904.10	0	0	0	0	0	0	0	0	0	0	0	0	0
ENSG00000114933.13	0	0	0	0	0	0	0	0	0	0	0	0	0
ENSG00000114942.11	0	2	0	0	0	2	12	4	2	0	2	2	0
ENSG00000114956.17	0	0	2	0	0	0	0	0	0	0	2	0	0
ENSG00000114978.15	0	0	0	0	0	0	0	0	0	0	0	0	0
ENSG00000114982.15	0	0	0	0	0	0	0	0	0	0	0	0	0
ENSG00000115020.14	0	8	2	2	0	2	0	2	2	0	10	6	0
ENSG00000115053.13	0	0	0	0	0	0	0	0	0	0	0	0	0
ENSG00000115073.7	0	0	0	0	0	0	0	0	0	0	0	0	0
ENSG00000115109.11	0	12	6	2	0	0	2	0	6	0	0	2	0
ENSG00000115159.13	0	14	2	2	0	4	2	2	14	0	4	6	0
ENSG00000115163.12	0	10	6	0	0	4	8	8	16	0	6	2	0
ENSG00000115170.11	0	0	0	0	0	0	0	0	0	0	0	0	0
ENSG00000115183.11	0	0	0	0	0	0	2	0	10	0	0	0	0
ENSG00000115194.8	0	0	0	0	0	0	0	0	0	0	0	0	0
ENSG00000115204.12	0	0	0	0	0	0	0	0	0	0	0	0	0
ENSG00000115207.11	0	0	0	0	0	0	0	0	0	0	0	0	0
ENSG00000115216.11	0	2	4	0	0	0	10	4	14	0	8	0	0
ENSG00000115226.7	0	0	0	0	0	0	0	0	0	0	0	0	0
ENSG00000115232.11	0	2	0	0	0	2	4	4	12	0	4	2	0
ENSG00000115233.9	0	4	0	2	0	0	2	0	8	0	2	2	0
ENSG00000115234.8	0	0	2	0	0	0	0	0	4	0	2	0	0
ENSG00000115241.10	0	0	0	0	0	0	0	0	0	0	0	0	0
ENSG00000115257.13	0	0	0	0	0	0	0	0	0	0	0	0	0
ENSG00000115268.7	0	0	0	0	0	0	2	0	2	0	0	0	0
ENSG00000115274.12	0	0	0	0	0	0	0	0	0	0	0	0	0
ENSG00000115282.17	0	2	2	0	0	0	6	0	0	0	0	0	0
ENSG00000115286.17	0	4	2	2	0	6	2	6	0	0	4	2	0
ENSG00000115289.10	0	0	0	0	0	0	0	0	0	0	0	0	0
ENSG00000115295.17	0	6	2	0	0	6	12	4	26	2	30	4	2
ENSG00000115306.13	0	24	2	2	0	8	12	6	4	2	12	8	2
ENSG00000115307.14	0	0	0	0	0	0	0	0	0	0	0	0	0
ENSG00000115310.15	0	0	0	0	0	0	0	0	0	0	0	0	0
ENSG00000115317.9	0	0	0	0	0	2	0	0	4	0	2	0	0
ENSG00000115325.11	0	10	0	0	0	2	0	0	2	0	4	0	0
ENSG00000115339.11	0	0	0	0	0	0	0	0	0	0	0	0	0
ENSG00000115350.9	0	10	12	0	0	16	12	4	20	0	28	2	0
ENSG00000115364.11	0	4	2	0	0	0	2	0	12	0	0	0	0
ENSG00000115368.7	0	2	2	6	0	4	16	2	6	0	2	6	0
ENSG00000115392.9	0	0	0	0	0	0	0	0	0	0	0	0	0
ENSG00000115414.16	0	0	0	0	0	0	0	0	0	0	0	0	0
ENSG00000115425.11	0	0	0	0	0	0	0	0	0	0	0	0	0
ENSG00000115446.9	0	0	2	0	0	4	2	0	0	0	0	4	0
ENSG00000115457.7	0	0	0	0	0	0	2	0	0	0	0	0	0
ENSG00000115461.4	0	0	0	0	0	0	0	0	0	0	0	0	0
ENSG00000115464.12	0	0	0	0	0	0	0	0	0	0	0	0	0
[truncated: 5,860 more rows]

## Sheet: GeneBody
	AAGCTA	ACATCG	ATTGGC	CACTGT	CGTGAT	CTGATC	GATCTG	GCCTAA	GTAGCC	TACAAG	TCAAGT	TGGTCA	TTGACT
ENSG00000001084.8	0	14	8	4	0	16	10	4	38	0	12	18	2
ENSG00000001167.12	0	4	28	0	0	6	0	18	8	0	8	6	0
ENSG00000001460.15	0	10	8	0	0	2	22	4	10	0	6	4	0
ENSG00000001461.14	0	12	36	0	0	0	10	10	38	0	22	8	0
ENSG00000001497.14	0	2	6	0	0	0	0	4	4	0	0	8	6
ENSG00000001626.12	0	0	10	0	0	0	2	2	4	0	4	2	0
ENSG00000002330.11	0	0	2	0	0	0	4	0	4	0	2	0	0
ENSG00000002549.10	0	2	4	0	0	0	2	2	2	0	2	2	0
ENSG00000002586.15	0	0	8	6	0	0	2	0	10	0	8	12	0
ENSG00000002822.13	0	68	48	8	0	6	12	8	78	6	54	36	0
ENSG00000002919.12	0	8	2	0	0	0	6	0	10	2	2	6	0
ENSG00000003056.5	0	4	12	0	0	2	14	6	14	0	6	10	0
ENSG00000003147.15	0	0	14	0	0	0	14	4	0	0	2	2	0
ENSG00000003393.12	0	26	32	10	0	6	20	10	56	0	14	16	0
ENSG00000003509.13	0	0	2	0	0	0	2	0	2	0	2	0	0
ENSG00000003756.14	0	4	10	0	0	0	12	6	10	0	2	0	0
ENSG00000003987.11	0	4	2	0	0	4	4	2	0	0	4	0	0
ENSG00000004059.8	0	14	8	4	0	2	16	10	22	0	12	12	2
ENSG00000004142.9	0	28	38	2	0	6	26	20	48	0	26	6	0
ENSG00000004455.14	0	14	6	0	0	0	26	8	2	0	16	6	2
ENSG00000004478.6	0	40	38	4	0	8	30	20	58	0	30	30	0
ENSG00000004487.13	0	48	34	2	0	8	30	36	48	2	32	18	0
ENSG00000004534.12	0	12	40	0	0	4	12	14	6	0	10	10	0
ENSG00000004700.13	0	2	6	0	0	2	0	0	4	0	4	6	0
ENSG00000004777.16	0	44	26	0	0	8	36	2	32	0	38	20	0
ENSG00000004779.7	0	0	12	2	0	10	26	0	6	0	4	0	0
ENSG00000004864.11	0	20	10	0	0	0	6	4	22	0	20	8	0
ENSG00000004866.16	0	10	4	0	0	0	4	0	4	0	2	0	0
ENSG00000004961.12	0	0	12	0	0	2	16	0	12	0	0	2	0
ENSG00000004975.9	0	16	26	4	0	4	14	10	20	2	34	20	0
ENSG00000005007.10	0	112	90	14	0	12	38	40	148	4	88	32	0
ENSG00000005020.10	0	6	6	2	0	0	16	14	36	0	6	8	0
ENSG00000005022.5	0	24	50	6	0	8	42	18	36	2	16	8	0
ENSG00000005059.13	0	2	10	0	0	4	0	0	6	0	0	4	0
ENSG00000005075.13	0	10	10	2	0	2	20	12	18	6	20	4	0
ENSG00000005100.10	0	52	58	4	0	8	18	18	44	0	32	20	0
ENSG00000005156.9	0	22	18	4	0	0	6	8	26	0	10	8	0
ENSG00000005194.12	0	24	64	6	0	4	22	12	28	0	8	24	0
ENSG00000005206.14	0	2	2	4	4	0	2	4	12	2	6	4	0
ENSG00000005302.15	0	4	24	2	0	12	14	10	18	0	16	22	0
ENSG00000005339.10	2	166	104	24	4	36	86	42	262	10	184	136	2
ENSG00000005471.13	0	42	152	4	0	20	64	28	44	2	60	14	0
ENSG00000005483.17	0	4	32	0	0	0	4	8	6	0	10	4	0
ENSG00000005486.14	0	2	0	0	0	0	2	0	10	0	0	8	0
ENSG00000005810.15	6	22	8	10	2	4	4	18	22	0	16	14	4
ENSG00000005812.8	0	6	4	0	0	2	0	0	14	0	18	8	0
ENSG00000005882.9	0	6	14	0	0	0	16	2	16	0	2	6	0
ENSG00000005893.13	0	4	0	2	0	8	2	0	18	0	6	4	2
ENSG00000006015.15	0	0	2	0	0	0	4	0	10	0	8	4	0
ENSG00000006047.10	0	92	70	16	0	12	84	30	184	2	122	90	0
ENSG00000006125.14	0	54	32	8	2	18	44	30	72	2	36	18	0
ENSG00000006327.11	0	0	0	0	0	0	0	0	4	0	0	2	2
ENSG00000006451.5	0	10	42	0	0	0	40	8	36	2	30	2	0
ENSG00000006453.11	0	108	120	10	0	24	94	54	130	0	98	54	0
ENSG00000006459.8	0	20	32	2	0	2	16	14	30	0	10	14	0
ENSG00000006530.13	2	14	44	0	0	8	28	30	42	0	14	14	0
ENSG00000006576.14	0	10	22	0	0	4	24	16	16	0	12	4	0
ENSG00000006607.11	0	24	14	0	2	0	24	22	16	4	10	8	0
ENSG00000006625.15	0	8	14	0	0	0	10	2	2	0	8	2	0
ENSG00000006634.5	0	10	14	0	0	0	10	2	6	0	6	2	0
ENSG00000006695.8	0	10	10	0	0	6	16	6	40	0	16	8	0
ENSG00000006712.12	0	20	28	10	0	0	10	6	22	0	34	6	0
ENSG00000006740.14	0	34	32	2	0	4	14	20	36	2	10	20	0
ENSG00000006744.16	0	34	82	2	0	6	34	38	62	0	58	36	0
ENSG00000006831.9	0	26	34	10	0	10	58	34	62	0	40	22	0
ENSG00000007047.12	0	68	48	6	0	22	38	24	80	2	68	40	0
ENSG00000007080.8	0	6	6	2	0	4	10	0	26	4	12	6	2
ENSG00000007168.10	0	20	30	6	0	2	22	16	30	0	26	30	0
ENSG00000007202.12	0	16	40	0	0	8	38	38	70	0	44	4	2
ENSG00000007237.16	0	76	86	6	0	18	62	48	148	4	70	52	0
ENSG00000007255.8	0	0	0	0	0	0	0	0	2	0	0	0	0
ENSG00000007264.11	0	10	6	4	0	0	8	2	20	0	8	2	0
ENSG00000007376.5	0	6	4	4	0	4	6	6	12	2	16	8	6
ENSG00000007384.13	0	18	14	0	0	0	4	4	6	4	2	4	0
ENSG00000007402.9	0	10	14	8	0	2	18	2	40	2	16	16	0
ENSG00000007516.11	0	14	18	2	0	0	10	6	8	0	2	6	0
ENSG00000007520.3	0	10	4	0	0	0	6	2	12	0	6	2	0
ENSG00000007541.12	0	10	2	2	0	0	10	0	4	0	6	0	0
ENSG00000007545.13	0	44	30	18	0	6	12	18	34	2	30	8	0
ENSG00000007866.16	0	50	46	12	0	26	42	12	38	0	40	20	2
ENSG00000007923.13	0	24	22	0	2	0	0	18	20	0	22	8	0
ENSG00000007944.12	0	58	132	4	0	22	82	62	54	0	74	44	0
ENSG00000007968.6	0	0	0	0	0	0	0	0	0	0	0	0	0
ENSG00000008018.8	0	6	16	0	0	0	4	4	4	0	6	2	0
ENSG00000008083.11	0	290	658	58	2	66	258	144	370	8	422	154	2
ENSG00000008128.20	0	6	0	2	0	0	2	0	0	0	0	0	0
ENSG00000008130.13	0	8	10	4	0	4	2	4	20	0	6	6	0
ENSG00000008196.10	0	18	10	0	0	0	14	0	8	0	10	2	0
ENSG00000008256.13	0	16	26	0	0	4	18	10	20	0	8	14	0
ENSG00000008282.5	0	4	0	6	0	4	16	2	6	0	10	8	0
ENSG00000008283.13	0	8	2	0	0	0	2	0	2	0	2	0	0
ENSG00000008324.8	0	0	0	0	0	0	0	0	0	0	0	0	0
ENSG00000008382.13	0	4	6	2	0	0	8	0	12	2	4	2	0
ENSG00000008394.10	0	0	4	0	0	0	2	0	0	0	6	0	0
ENSG00000008405.9	0	24	60	2	0	10	44	28	36	0	46	30	0
ENSG00000008513.12	0	4	14	6	0	0	14	14	8	0	8	14	0
ENSG00000008710.15	0	16	20	2	8	18	22	6	28	4	12	20	0
ENSG00000008735.12	0	22	4	10	0	10	4	6	18	0	34	8	0
ENSG00000008838.15	0	12	10	0	0	0	2	2	32	2	20	10	0
ENSG00000008853.14	0	12	30	8	0	4	4	12	28	0	30	12	0
ENSG00000008988.7	0	6	2	0	0	2	16	4	14	4	4	2	0
ENSG00000009307.13	0	82	204	4	0	24	80	102	122	0	144	54	2
ENSG00000009780.13	0	8	24	0	0	0	8	8	10	0	12	4	0
ENSG00000009830.9	0	12	8	0	0	6	4	0	2	0	6	4	2
ENSG00000009950.13	0	22	22	0	0	2	38	4	34	0	22	10	0
ENSG00000009954.8	0	80	100	10	0	10	52	66	108	0	88	42	2
ENSG00000010017.11	0	54	32	18	0	10	22	26	54	2	36	44	0
ENSG00000010072.13	0	0	4	0	0	0	8	0	14	0	12	4	0
ENSG00000010165.17	0	20	28	0	0	2	6	6	2	0	6	2	0
ENSG00000010219.11	0	0	2	0	0	2	4	0	0	0	2	0	0
ENSG00000010244.14	0	16	28	0	0	4	12	10	20	0	12	10	4
ENSG00000010256.8	0	18	36	0	0	10	8	12	28	0	14	10	0
ENSG00000010270.11	0	2	10	0	0	2	0	8	0	2	10	4	0
ENSG00000010278.9	0	14	26	0	0	0	36	4	22	0	12	2	0
ENSG00000010292.10	0	8	24	6	0	6	6	14	24	0	18	12	0
ENSG00000010295.17	0	24	18	14	0	10	20	8	42	8	24	22	0
ENSG00000010322.13	2	88	70	20	0	20	62	58	118	10	112	46	4
ENSG00000010404.15	0	0	22	0	0	4	12	12	6	0	6	8	0
ENSG00000010539.9	0	22	40	0	0	4	22	18	34	0	24	8	0
ENSG00000010810.15	0	72	42	14	0	12	24	14	98	4	66	42	0
ENSG00000011007.10	0	32	48	6	0	10	16	12	34	0	26	6	0
ENSG00000011009.8	0	0	0	0	0	6	22	0	0	0	10	2	0
ENSG00000011105.9	0	2	8	4	0	14	22	0	14	2	8	24	0
ENSG00000011132.9	0	2	2	0	0	0	0	0	6	0	8	0	0
ENSG00000011143.14	0	6	30	0	0	2	10	10	20	0	12	8	0
ENSG00000011243.15	0	6	2	0	0	2	8	4	14	0	12	4	0
ENSG00000011260.11	0	2	2	0	0	0	8	0	20	0	6	0	2
ENSG00000011275.16	2	50	68	2	0	8	32	22	100	0	36	20	0
ENSG00000011304.14	2	92	186	14	4	62	92	50	226	14	224	90	10
ENSG00000011332.17	0	12	8	2	0	2	8	6	22	0	10	2	0
ENSG00000011376.7	0	24	34	0	0	2	16	6	26	8	20	14	0
ENSG00000011405.11	0	42	46	14	0	12	50	26	48	2	46	30	0
ENSG00000011426.8	0	22	62	10	2	2	34	22	24	2	30	24	0
ENSG00000011451.15	0	102	110	16	0	20	60	16	146	4	86	56	0
ENSG00000011454.14	0	32	68	8	0	4	20	46	26	2	34	20	0
ENSG00000011523.11	0	18	52	0	0	4	10	6	34	2	8	18	0
ENSG00000011566.12	0	14	2	0	0	4	8	2	18	0	6	10	0
ENSG00000012048.17	0	16	20	6	0	6	6	22	20	0	6	10	0
ENSG00000012232.6	0	178	104	28	0	36	168	100	222	18	172	104	0
ENSG00000012660.11	0	16	46	0	0	2	30	18	40	0	12	16	0
ENSG00000012822.13	0	14	12	0	0	0	8	10	6	2	8	6	0
ENSG00000012963.11	0	0	6	0	0	0	2	2	0	0	0	0	0
ENSG00000012983.9	0	4	6	0	0	0	0	0	2	0	4	2	2
ENSG00000013275.5	0	2	18	4	4	2	16	2	18	4	10	6	0
ENSG00000013306.13	0	16	10	0	0	6	24	6	46	0	34	10	0
ENSG00000013364.16	0	344	192	52	0	80	192	178	750	32	346	244	0
ENSG00000013374.13	0	8	8	0	0	0	14	6	12	0	10	6	0
ENSG00000013375.13	0	0	4	0	0	0	0	6	0	0	0	0	0
ENSG00000013441.13	0	0	22	0	0	2	14	10	12	0	24	12	0
ENSG00000013503.7	0	16	24	0	0	4	8	10	20	0	4	4	0
ENSG00000013561.15	0	46	82	4	0	10	38	32	36	0	36	28	0
ENSG00000013573.14	0	76	100	10	0	26	50	58	192	2	74	46	0
ENSG00000013810.16	0	480	876	64	0	104	362	346	714	24	590	192	0
ENSG00000014123.9	0	16	20	0	0	0	10	8	4	0	14	4	0
ENSG00000014138.6	0	14	34	4	0	8	14	16	22	0	18	2	0
ENSG00000014164.6	0	66	34	0	0	8	44	12	84	6	40	48	0
ENSG00000014216.13	0	16	4	0	0	2	6	2	18	0	22	4	0
ENSG00000014641.15	0	2	10	0	0	0	10	14	6	0	6	2	0
ENSG00000015133.16	0	190	172	30	0	46	102	90	286	12	186	112	0
ENSG00000015413.7	0	6	0	0	0	2	2	0	4	0	12	10	0
ENSG00000015532.7	0	22	34	8	0	4	8	4	28	4	16	6	0
ENSG00000015676.15	0	26	12	2	0	22	38	10	30	2	12	18	0
ENSG00000016082.12	0	8	12	0	0	4	6	2	14	0	6	2	0
ENSG00000016864.14	0	0	6	0	0	8	0	2	8	2	2	4	0
ENSG00000017260.17	0	34	32	0	0	6	18	18	54	0	26	18	0
ENSG00000017797.9	0	42	38	8	0	4	26	12	56	0	38	28	0
ENSG00000018189.10	2	8	6	0	0	0	2	2	8	0	14	2	0
ENSG00000018610.11	0	20	20	2	0	2	24	12	10	0	16	6	0
ENSG00000018869.14	0	2	0	0	0	0	2	0	4	0	6	0	0
ENSG00000019144.14	0	12	12	0	0	2	0	8	18	0	18	6	0
ENSG00000019995.6	0	6	10	0	0	0	6	6	14	0	6	6	0
ENSG00000020129.13	0	4	6	0	0	0	16	4	20	0	6	4	0
ENSG00000020256.17	0	6	10	2	0	0	4	0	20	0	18	6	0
ENSG00000020577.11	0	74	100	14	0	18	74	24	138	8	52	38	0
ENSG00000021300.11	0	42	20	2	0	2	40	2	38	0	24	10	0
ENSG00000021488.10	0	6	2	4	0	2	26	2	14	0	8	4	0
ENSG00000021574.9	0	10	20	0	0	8	14	4	24	2	14	6	0
ENSG00000021645.15	0	0	10	0	0	0	2	0	0	0	4	2	0
ENSG00000021762.17	0	44	42	2	0	2	20	4	20	2	42	12	0
ENSG00000021776.8	0	14	30	0	0	0	14	4	24	0	16	6	0
ENSG00000021826.12	0	6	48	0	0	4	6	14	4	0	12	10	0
ENSG00000022277.10	0	0	6	0	0	2	4	6	12	0	2	4	0
ENSG00000022556.13	0	2	0	0	0	0	4	2	6	0	4	0	0
ENSG00000022567.7	0	14	12	0	0	2	10	6	16	0	52	2	0
ENSG00000022840.13	0	218	282	72	0	54	224	130	326	8	240	176	0
ENSG00000022976.13	0	8	12	2	0	0	6	0	10	0	18	6	0
ENSG00000023191.14	0	0	2	0	0	0	2	0	0	2	4	0	0
ENSG00000023287.10	0	28	14	0	0	2	12	12	22	0	12	6	0
ENSG00000023318.7	0	0	12	0	0	2	12	6	6	4	4	2	0
ENSG00000023330.12	0	36	168	6	0	8	90	36	84	0	78	18	0
ENSG00000023516.8	0	54	76	4	0	6	20	34	54	2	24	26	0
ENSG00000023572.6	0	2	2	0	0	0	0	0	0	0	2	0	0
ENSG00000023697.10	0	2	8	0	0	0	4	0	2	0	4	0	0
ENSG00000023734.8	0	16	10	0	0	2	22	12	20	0	12	22	0
ENSG00000023902.11	0	18	36	0	0	4	6	6	20	2	38	6	2
ENSG00000023909.7	0	22	8	10	0	2	10	4	30	2	28	8	0
ENSG00000024048.8	0	28	34	4	0	10	36	32	50	2	24	28	0
ENSG00000025434.16	0	2	4	0	0	0	6	0	8	0	16	4	0
ENSG00000025770.16	0	4	6	0	0	4	8	4	8	0	4	0	2
ENSG00000025772.7	0	28	42	4	0	10	56	36	56	2	36	30	0
ENSG00000025800.11	0	22	26	8	0	4	42	24	54	0	18	18	0
ENSG00000026025.11	0	0	0	0	2	0	0	0	0	0	2	0	16
ENSG00000026297.13	0	10	2	0	0	0	2	6	10	0	6	16	0
ENSG00000026652.11	0	8	18	0	0	2	12	8	22	0	14	10	0
ENSG00000027075.11	0	12	8	0	0	4	0	2	10	0	4	2	0
ENSG00000027847.11	0	6	12	0	0	0	4	4	8	0	2	2	0
ENSG00000028137.14	0	4	20	2	0	0	10	2	8	4	18	0	0
ENSG00000028528.12	0	18	42	2	0	0	14	20	30	0	16	10	0
ENSG00000028839.7	0	8	10	2	0	6	16	2	12	0	10	2	0
ENSG00000029725.14	0	10	42	2	0	0	38	8	16	4	6	6	0
ENSG00000029993.12	0	42	102	12	0	8	54	74	74	0	68	60	0
ENSG00000030582.14	0	10	8	2	0	10	34	12	46	0	28	24	0
ENSG00000031003.8	0	8	6	2	0	0	2	0	8	0	6	0	0
ENSG00000031698.10	0	8	28	4	0	0	12	16	10	0	12	2	0
ENSG00000031823.12	4	6	18	2	0	8	8	12	32	2	16	14	2
ENSG00000032219.16	0	16	24	2	0	2	4	14	14	0	28	10	0
ENSG00000032389.10	0	16	94	0	0	10	22	20	38	0	38	12	0
ENSG00000033011.9	0	2	4	0	0	0	6	0	4	0	0	0	0
ENSG00000033030.11	0	0	20	0	0	0	10	2	6	0	10	2	0
ENSG00000033050.5	0	12	66	0	0	10	26	20	32	4	34	6	2
ENSG00000033100.12	0	6	12	0	0	0	6	0	10	0	16	6	2
ENSG00000033170.14	0	12	26	0	0	0	16	14	12	2	6	10	0
ENSG00000033178.10	0	10	14	0	0	0	6	4	8	0	6	2	0
ENSG00000033327.10	0	310	180	44	2	76	152	118	370	0	242	218	0
ENSG00000033800.11	0	18	36	8	0	10	26	10	28	0	20	14	0
ENSG00000033867.14	0	66	112	10	0	6	38	36	54	6	88	46	0
ENSG00000034053.12	0	4	4	0	0	2	2	0	4	0	0	4	0
ENSG00000034152.16	0	56	48	6	0	10	34	14	44	2	42	26	2
ENSG00000034510.5	6	0	0	0	0	0	0	0	0	0	0	0	8
ENSG00000034677.9	0	18	8	0	0	2	12	2	10	0	12	6	0
ENSG00000034713.5	0	10	8	2	0	0	10	8	56	0	20	2	0
ENSG00000035141.5	0	2	6	0	0	0	18	4	4	0	0	0	0
ENSG00000035499.10	0	0	6	0	0	6	4	0	4	0	2	8	0
ENSG00000035862.10	0	20	14	8	0	8	30	12	54	0	50	20	6
ENSG00000035928.12	2	4	20	0	0	2	14	8	14	0	10	4	0
ENSG00000036054.10	0	12	28	2	0	0	16	20	32	0	24	8	0
ENSG00000036672.13	0	176	262	24	0	50	152	78	280	16	164	112	0
ENSG00000037042.8	0	18	16	6	0	6	14	6	50	0	18	12	0
ENSG00000037241.5	0	2	12	0	0	0	10	8	2	2	4	0	0
ENSG00000037474.12	0	10	8	2	0	2	4	2	8	0	12	12	0
ENSG00000038210.11	0	6	10	2	0	6	2	2	30	0	20	14	0
ENSG00000038274.14	0	6	24	0	0	6	12	10	8	0	10	6	0
ENSG00000038358.12	0	24	20	14	2	0	30	14	42	0	24	22	2
ENSG00000038382.15	0	148	376	50	0	40	130	162	262	14	216	138	2
ENSG00000038532.12	0	24	44	8	2	12	18	10	36	0	24	14	0
ENSG00000038945.12	0	0	18	0	0	0	6	4	0	0	2	4	0
ENSG00000039068.16	0	78	94	34	0	18	102	60	116	2	74	40	0
ENSG00000039560.11	0	8	26	0	0	2	30	22	18	0	2	8	0
ENSG00000039600.8	0	34	40	6	0	14	22	14	84	0	30	26	0
ENSG00000040275.14	0	20	74	2	0	8	34	6	52	0	52	24	0
ENSG00000040341.15	0	2	0	0	0	2	2	4	2	0	2	0	2
ENSG00000040487.10	0	16	18	0	0	10	8	6	30	0	20	14	0
ENSG00000040531.12	0	22	20	8	0	14	38	28	44	0	34	10	0
ENSG00000040608.11	0	32	30	2	0	14	16	4	10	2	20	14	0
ENSG00000040633.10	0	12	6	2	0	2	6	4	16	0	28	16	0
ENSG00000042062.9	0	52	56	2	0	4	34	28	60	0	28	16	2
ENSG00000042088.11	0	20	66	6	0	10	50	32	60	4	46	14	0
ENSG00000042317.14	0	4	4	2	0	4	16	4	6	0	14	6	0
ENSG00000042753.9	0	6	4	2	0	14	4	8	14	0	6	8	0
ENSG00000043039.6	0	18	46	2	0	6	34	6	28	4	24	14	0
ENSG00000043355.8	0	0	0	4	0	0	8	4	0	0	4	4	0
ENSG00000043514.13	0	0	14	0	0	0	4	10	4	0	12	0	0
ENSG00000044115.18	0	46	98	6	4	6	38	54	96	2	52	30	0
ENSG00000044574.7	2	48	26	6	0	6	30	30	84	2	42	12	0
ENSG00000046647.11	0	8	18	0	0	0	12	4	12	0	6	0	0
ENSG00000046651.12	0	54	58	4	0	8	60	42	90	0	44	42	0
ENSG00000047056.12	0	30	64	2	0	12	24	36	48	0	32	10	4
ENSG00000047249.14	0	0	12	8	0	0	14	2	24	2	0	2	0
ENSG00000047346.10	0	24	58	6	0	12	32	12	58	0	48	20	0
ENSG00000047410.11	0	32	42	4	0	10	6	30	56	0	20	4	0
ENSG00000047579.17	0	10	16	6	0	0	2	6	12	0	0	2	0
ENSG00000047634.12	0	14	16	0	0	4	16	12	20	0	8	4	0
ENSG00000047644.15	0	66	118	2	0	16	38	10	76	0	58	10	0
ENSG00000047662.4	0	22	22	4	0	0	10	4	34	2	24	8	0
ENSG00000047849.19	0	48	68	12	2	22	86	64	90	2	80	56	0
ENSG00000047932.11	0	6	14	4	0	2	6	4	12	0	18	8	0
ENSG00000047936.8	0	18	84	0	0	0	52	28	26	0	60	18	0
ENSG00000048052.19	0	8	52	0	0	4	34	12	48	0	24	16	0
ENSG00000048162.17	0	0	4	0	0	0	0	0	0	0	4	0	0
ENSG00000048392.9	0	6	18	0	0	0	16	4	22	4	2	6	0
ENSG00000048471.11	0	14	28	2	0	0	18	12	16	4	12	4	0
ENSG00000048740.15	0	22	50	6	0	12	40	22	56	0	38	22	0
ENSG00000048828.14	0	28	2	0	0	6	14	8	30	4	16	2	0
ENSG00000048991.14	0	2	6	0	0	6	6	2	16	0	4	0	0
ENSG00000049245.10	0	10	22	0	0	2	20	8	4	4	16	14	0
ENSG00000049246.12	0	12	40	0	0	2	12	4	14	0	4	8	0
ENSG00000049323.13	0	18	26	4	0	4	16	14	24	0	8	10	0
ENSG00000049541.8	0	6	4	0	0	18	0	2	4	0	4	2	2
ENSG00000049618.19	2	34	32	12	0	0	30	20	48	0	86	24	0
ENSG00000049656.11	0	12	12	0	0	0	14	8	12	0	12	4	0
ENSG00000049759.14	2	12	12	6	0	12	14	10	34	0	18	24	0
ENSG00000049769.10	0	6	2	2	0	4	6	6	18	0	10	8	0
ENSG00000049860.11	0	12	58	8	0	6	30	20	50	6	34	12	0
ENSG00000050405.11	0	90	184	28	0	14	92	90	102	2	100	70	0
ENSG00000050426.13	0	0	6	0	0	0	6	4	2	0	0	2	0
ENSG00000050820.14	0	26	44	4	0	10	18	6	56	2	46	12	0
ENSG00000051009.8	0	28	98	8	0	10	78	30	38	0	68	30	0
ENSG00000051108.12	0	4	18	0	0	6	12	4	16	0	6	0	0
ENSG00000051128.16	0	2	0	0	0	4	0	0	4	0	0	0	0
ENSG00000051180.14	0	4	18	0	0	4	4	2	16	0	12	8	0
ENSG00000051382.6	0	6	2	0	0	4	2	4	6	0	4	0	0
ENSG00000051523.8	0	0	0	0	0	0	0	0	0	4	0	0	0
ENSG00000051596.7	0	20	42	2	0	2	34	4	24	2	28	16	0
ENSG00000052126.12	0	4	32	0	0	6	10	6	8	0	20	2	0
ENSG00000052723.9	0	4	6	0	0	0	8	6	4	0	16	2	0
ENSG00000052749.11	0	24	52	10	0	14	20	36	22	2	40	22	2
ENSG00000052795.10	0	52	78	16	0	4	28	26	54	2	60	52	4
ENSG00000052841.12	0	20	18	0	0	8	32	16	46	2	14	16	2
ENSG00000053108.14	0	18	16	0	0	2	12	14	24	6	18	6	0
ENSG00000053371.10	0	12	22	0	0	2	12	8	22	0	14	4	0
ENSG00000053372.4	0	18	8	2	0	4	16	4	10	0	22	14	0
ENSG00000053770.9	0	2	4	0	0	0	4	2	0	0	4	0	0
ENSG00000053900.8	0	0	2	2	0	0	8	8	6	0	4	0	0
ENSG00000054116.9	0	2	6	0	0	2	2	2	8	0	6	2	0
ENSG00000054148.15	0	18	2	0	0	0	6	0	18	0	6	6	0
ENSG00000054282.13	0	4	2	0	0	0	6	0	2	0	0	0	0
ENSG00000054392.10	0	16	42	2	0	4	26	12	42	0	18	18	0
ENSG00000054523.14	0	30	36	0	0	18	16	18	54	2	42	18	2
ENSG00000054654.13	0	110	474	40	0	36	178	158	260	18	242	116	4
ENSG00000054793.11	0	32	44	6	0	10	38	32	42	0	36	24	4
ENSG00000054803.3	0	24	10	2	0	4	26	8	26	0	36	22	0
ENSG00000054965.8	0	12	46	2	0	10	20	10	22	0	20	14	2
ENSG00000054967.10	0	38	12	0	0	2	14	8	36	2	18	12	0
ENSG00000054983.14	0	4	14	4	0	0	18	8	4	0	4	2	0
ENSG00000055044.8	0	4	8	0	0	2	12	8	6	0	10	2	0
ENSG00000055070.14	0	26	48	8	0	8	32	8	48	0	46	16	0
ENSG00000055130.13	0	20	62	4	0	6	38	34	52	0	42	22	0
ENSG00000055147.15	0	6	24	0	0	2	8	2	14	0	18	8	0
ENSG00000055163.16	0	2	6	0	0	0	4	0	10	0	6	2	0
ENSG00000055211.10	0	0	0	14	0	0	4	0	6	0	4	0	0
ENSG00000055483.17	0	70	58	4	2	24	50	40	88	2	90	38	2
ENSG00000055609.15	0	298	584	60	4	70	386	322	560	10	420	318	10
ENSG00000055917.13	0	16	62	8	0	2	30	20	50	0	42	8	0
ENSG00000055950.14	0	0	2	4	0	0	12	0	8	2	6	4	0
ENSG00000056050.6	0	18	50	2	0	4	38	6	68	2	36	18	0
ENSG00000056097.13	0	14	48	4	0	12	48	12	38	16	30	34	4
ENSG00000056277.13	0	8	56	0	0	2	34	2	38	2	24	12	0
ENSG00000056972.16	0	42	122	8	0	8	76	30	40	2	64	34	0
ENSG00000057608.14	0	32	38	2	0	10	42	38	60	0	56	22	0
ENSG00000057663.10	0	2	38	0	0	6	10	10	12	0	2	6	0
ENSG00000057757.7	0	56	78	4	0	8	26	20	108	0	70	32	0
ENSG00000057935.11	0	26	26	2	0	8	18	18	36	2	26	8	2
ENSG00000058063.13	0	22	6	12	0	2	0	8	40	0	18	22	0
ENSG00000058262.7	0	32	32	12	0	2	24	10	42	10	18	32	0
ENSG00000058272.13	0	20	32	4	0	6	6	24	24	0	22	18	0
ENSG00000058600.13	0	34	22	2	2	6	10	18	44	2	30	20	0
ENSG00000058668.12	0	46	82	10	6	6	64	70	74	6	56	56	8
ENSG00000058673.13	0	10	40	2	0	6	8	8	10	0	4	12	6
ENSG00000058799.11	0	4	8	0	0	0	6	4	6	0	4	4	0
ENSG00000059122.14	0	14	12	2	0	0	16	6	12	0	16	4	4
ENSG00000059145.16	2	298	446	50	0	74	226	64	502	16	450	218	4
ENSG00000059378.10	0	88	136	8	0	22	38	64	158	6	84	68	0
ENSG00000059573.6	0	32	36	0	0	0	14	8	8	0	16	6	2
ENSG00000059728.8	0	94	226	14	0	10	148	68	170	8	108	66	0
ENSG00000059758.5	0	12	20	6	0	4	4	10	18	0	34	8	0
ENSG00000060069.14	0	28	26	10	0	8	10	14	44	0	16	16	0
ENSG00000060138.10	0	18	4	2	4	6	6	6	46	0	10	28	2
ENSG00000060140.6	0	0	4	0	0	2	0	4	0	0	2	0	0
ENSG00000060237.14	0	84	52	4	2	22	72	20	132	4	48	50	4
ENSG00000060339.11	0	10	20	0	0	0	12	4	22	0	4	4	0
ENSG00000060491.14	0	18	12	4	0	4	14	4	30	0	42	10	4
ENSG00000060642.8	0	8	20	0	0	0	18	6	10	0	10	2	2
ENSG00000060656.17	0	0	2	0	0	0	8	8	8	0	0	6	0
ENSG00000060688.10	0	4	8	0	0	0	4	6	10	0	16	6	0
ENSG00000060762.16	0	0	4	0	0	0	0	2	6	0	2	0	0
ENSG00000060971.15	0	16	6	0	0	0	6	16	16	0	12	8	0
ENSG00000061794.10	0	0	12	0	0	0	2	0	2	0	8	0	0
ENSG00000061936.7	0	10	10	2	4	0	4	0	18	0	22	4	0
ENSG00000061938.14	0	46	56	12	2	30	32	14	84	2	54	36	0
ENSG00000062038.11	0	144	260	24	0	26	120	160	226	6	148	96	0
ENSG00000062194.13	0	8	24	2	0	10	12	16	34	0	28	4	0
ENSG00000062282.12	0	14	6	0	0	0	8	4	20	0	2	2	0
ENSG00000062485.16	0	30	164	16	0	46	62	58	70	2	86	28	0
ENSG00000062582.11	0	0	0	0	0	0	0	0	0	0	0	0	0
ENSG00000062598.15	0	66	120	16	0	26	72	58	84	2	56	36	0
ENSG00000062650.15	0	48	52	2	0	6	30	40	62	2	40	26	0
ENSG00000062822.10	0	38	6	0	0	12	16	10	50	4	20	14	0
ENSG00000063046.15	0	28	68	4	0	2	22	32	34	0	38	24	0
ENSG00000063169.8	0	170	72	44	0	42	100	50	278	12	172	156	0
ENSG00000063176.13	0	4	10	0	0	0	2	2	24	0	8	8	0
ENSG00000063177.10	0	6	28	2	0	4	18	6	26	0	16	2	0
ENSG00000063241.5	0	8	8	0	0	2	8	2	6	0	10	0	0
ENSG00000063244.10	0	82	52	8	0	18	58	30	64	0	72	32	0
ENSG00000063245.12	0	42	2	10	0	12	26	4	68	4	50	38	0
ENSG00000063438.14	0	6	18	0	0	4	6	2	20	0	16	8	0
ENSG00000063601.14	0	40	72	2	0	2	48	24	18	2	30	8	0
ENSG00000063660.6	0	40	18	6	0	12	10	12	52	4	44	10	6
ENSG00000063854.10	0	40	124	6	0	12	78	20	60	0	48	18	0
ENSG00000063978.13	0	32	102	4	0	10	40	22	78	2	52	18	0
ENSG00000064115.8	0	14	12	2	0	4	18	4	16	0	10	6	0
ENSG00000064270.10	0	40	30	8	0	8	10	18	22	0	16	10	0
ENSG00000064309.12	0	20	38	0	0	0	28	10	38	0	28	22	0
ENSG00000064313.9	0	6	18	0	0	6	2	0	4	0	4	0	0
ENSG00000064393.13	0	62	122	10	2	30	68	32	94	0	80	74	2
ENSG00000064419.11	0	46	104	6	0	24	56	54	82	0	56	38	0
ENSG00000064490.11	0	4	2	4	0	4	0	0	6	0	2	6	0
ENSG00000064545.12	0	28	12	0	2	6	6	12	0	0	24	0	0
ENSG00000064601.14	0	12	2	0	0	4	2	2	2	0	2	4	0
ENSG00000064607.14	0	22	12	2	0	10	12	18	16	2	28	14	0
ENSG00000064651.11	0	50	32	6	0	16	26	12	76	0	56	24	2
ENSG00000064652.8	0	2	10	0	0	4	2	2	0	0	2	0	0
ENSG00000064655.16	0	22	12	0	0	4	24	0	54	4	18	12	0
ENSG00000064763.8	0	2	4	2	0	0	0	0	4	0	8	2	0
ENSG00000064932.13	0	8	14	0	0	4	10	4	20	0	12	2	0
ENSG00000064961.16	0	12	20	2	0	0	8	4	14	0	12	8	0
ENSG00000064999.13	0	110	244	18	0	28	88	74	192	8	120	94	0
ENSG00000065000.13	0	28	26	10	0	6	24	14	66	0	26	24	0
ENSG00000065029.12	0	20	22	0	0	4	8	14	24	10	24	6	0
ENSG00000065054.11	0	10	2	0	0	6	2	2	20	0	0	2	0
ENSG00000065057.5	0	2	2	0	0	2	0	6	4	0	6	4	0
ENSG00000065060.14	0	20	42	2	0	2	40	28	42	4	38	18	0
ENSG00000065150.16	0	0	22	0	0	2	2	12	4	0	8	2	0
ENSG00000065154.9	0	18	12	2	0	0	30	28	26	0	12	24	0
ENSG00000065268.8	0	14	8	2	0	2	8	2	22	4	10	6	0
ENSG00000065308.4	0	98	166	10	0	20	132	140	212	4	128	116	0
ENSG00000065320.6	0	32	26	2	0	0	16	8	80	4	28	32	0
ENSG00000065328.14	0	10	26	2	0	6	18	8	24	0	6	6	0
ENSG00000065413.14	0	4	16	0	0	0	0	6	0	0	0	0	0
ENSG00000065427.12	0	20	42	2	0	16	10	20	32	4	18	16	0
ENSG00000065457.8	0	34	42	2	0	2	12	20	44	0	30	10	0
ENSG00000065491.8	0	4	6	0	0	0	20	8	14	0	6	2	0
ENSG00000065534.16	0	22	6	4	0	2	6	18	38	0	10	16	0
ENSG00000065548.15	0	4	0	2	0	0	0	4	10	0	4	6	0
ENSG00000065600.10	0	16	10	0	0	2	6	10	2	0	4	2	0
ENSG00000065609.12	0	10	12	2	0	0	6	6	14	0	4	8	0
ENSG00000065675.12	0	8	10	2	0	0	8	6	4	0	12	0	0
ENSG00000065717.12	0	66	42	22	0	38	28	24	94	2	50	56	0
ENSG00000065802.9	0	4	4	0	0	0	8	0	4	0	0	4	2
ENSG00000065809.11	0	8	18	0	0	0	10	14	6	0	14	10	2
ENSG00000065882.13	0	42	132	16	0	12	66	62	98	4	62	56	0
ENSG00000065883.12	0	64	36	8	0	18	30	10	82	0	54	46	6
ENSG00000065978.15	0	52	48	2	0	14	22	18	74	4	68	32	2
ENSG00000066032.16	0	10	42	0	0	4	4	6	12	0	16	6	0
ENSG00000066044.11	0	52	58	2	0	6	56	26	56	0	50	34	0
ENSG00000066084.10	0	14	46	6	0	10	46	34	32	0	28	18	4
ENSG00000066117.12	0	20	52	4	0	12	30	28	36	0	36	18	2
ENSG00000066135.10	0	66	50	4	0	8	36	34	50	0	60	24	0
ENSG00000066136.17	0	28	84	2	0	10	56	16	62	0	42	30	0
ENSG00000066230.8	0	18	24	4	0	0	8	8	20	0	18	12	0
ENSG00000066248.12	0	12	4	4	0	2	2	6	30	0	0	10	0
ENSG00000066279.14	0	34	48	0	0	12	30	24	52	2	26	34	0
ENSG00000066322.10	0	0	6	0	0	0	8	4	0	0	4	8	0
ENSG00000066379.12	0	0	4	0	0	4	0	2	0	0	4	0	0
ENSG00000066405.10	0	0	10	0	0	6	6	0	2	0	10	0	0
ENSG00000066422.4	0	8	26	0	0	2	6	12	16	0	14	2	0
ENSG00000066455.10	0	18	32	0	0	0	16	14	18	0	24	10	0
ENSG00000066583.9	0	20	28	4	0	2	10	4	50	0	30	24	0
ENSG00000066651.15	0	0	4	0	0	0	6	0	8	0	4	0	0
ENSG00000066654.10	0	20	46	0	0	0	14	4	36	0	38	4	0
ENSG00000066697.12	0	4	4	0	0	0	2	4	0	0	2	2	0
ENSG00000066739.9	0	24	72	4	0	16	38	36	64	0	40	22	0
ENSG00000066777.6	0	14	14	4	0	2	16	6	24	0	12	12	0
ENSG00000066827.13	0	36	24	8	2	2	26	16	34	4	6	14	0
ENSG00000066855.13	0	12	26	2	0	2	22	12	28	2	10	14	0
ENSG00000066923.15	0	26	86	8	0	10	68	32	38	0	50	36	0
ENSG00000066933.13	0	56	38	12	0	6	38	40	76	0	36	38	0
ENSG00000067057.14	0	48	84	8	6	32	46	48	146	0	108	38	8
ENSG00000067141.14	0	100	174	20	0	38	130	100	214	2	134	116	0
ENSG00000067167.5	0	0	12	0	2	2	20	0	2	0	8	2	0
ENSG00000067208.12	0	4	2	0	0	0	2	0	6	0	0	0	0
ENSG00000067225.15	0	28	16	12	0	10	26	20	44	2	18	26	2
ENSG00000067560.8	0	36	70	12	0	14	46	40	88	6	70	32	0
ENSG00000067596.8	0	20	36	0	0	12	18	22	26	0	14	6	0
ENSG00000067606.13	0	10	20	2	0	4	0	2	20	0	8	6	0
ENSG00000067704.9	0	6	4	0	0	2	12	6	18	2	4	4	0
ENSG00000067798.11	0	26	82	4	0	8	18	8	24	0	32	8	0
ENSG00000067829.16	0	4	8	0	0	0	8	0	2	0	0	2	0
ENSG00000067836.10	0	6	6	4	0	4	4	0	30	0	8	14	0
ENSG00000067955.11	0	8	16	4	0	8	18	4	10	0	10	10	0
ENSG00000068001.11	0	4	0	0	0	0	6	4	2	0	14	0	0
ENSG00000068120.12	0	26	50	2	0	8	58	28	62	0	36	20	0
ENSG00000068308.11	2	54	56	14	0	22	20	10	80	0	44	28	4
ENSG00000068323.14	0	76	102	4	0	14	36	28	100	0	94	46	0
ENSG00000068354.13	0	14	26	4	0	4	14	10	38	0	20	10	4
ENSG00000068394.10	0	16	12	2	0	6	12	6	30	4	12	14	0
ENSG00000068400.11	0	22	8	6	0	10	4	6	32	0	28	10	0
ENSG00000068438.12	0	4	10	2	0	2	0	2	4	0	10	0	0
ENSG00000068650.16	0	38	36	6	2	2	34	12	58	0	38	38	0
ENSG00000068697.6	0	2	20	0	0	0	14	10	14	0	12	2	0
ENSG00000068745.12	0	8	10	0	0	2	12	18	4	0	8	2	0
ENSG00000068912.11	0	8	8	2	0	0	8	4	12	0	6	8	0
ENSG00000068971.11	0	6	8	2	0	0	4	2	16	0	8	2	0
ENSG00000069011.13	0	52	50	4	0	22	26	8	86	2	66	18	0
ENSG00000069020.16	0	92	82	18	0	14	108	56	162	2	138	60	0
ENSG00000069188.14	0	38	20	2	0	4	44	10	52	0	32	32	0
ENSG00000069248.11	0	38	74	2	0	26	72	46	92	0	76	16	0
ENSG00000069345.9	2	40	66	4	0	6	16	34	68	0	34	14	0
ENSG00000069702.8	0	2	16	0	0	0	6	0	2	0	16	6	0
ENSG00000069849.8	0	14	8	4	0	0	4	2	16	0	12	4	0
ENSG00000069956.9	0	10	22	2	0	4	26	8	32	0	10	6	2
ENSG00000069966.16	0	6	16	0	0	6	6	0	4	0	4	6	0
ENSG00000069974.13	0	14	4	0	0	2	8	6	12	0	6	4	0
ENSG00000070010.16	0	6	2	0	0	4	2	0	4	0	6	0	0
ENSG00000070018.6	0	86	74	6	0	10	36	40	100	0	50	34	0
ENSG00000070047.9	0	0	4	0	0	0	0	0	4	0	0	2	0
ENSG00000070087.11	0	2	10	2	0	4	10	6	30	0	20	8	0
ENSG00000070159.11	0	56	84	8	0	6	50	40	54	0	60	38	0
ENSG00000070182.15	0	24	84	18	0	4	36	30	68	6	54	24	0
ENSG00000070366.11	0	10	32	0	0	6	12	16	18	0	26	6	0
ENSG00000070367.13	0	8	20	0	0	4	22	18	30	0	18	2	0
ENSG00000070404.7	0	0	2	2	0	0	0	0	6	0	4	0	2
ENSG00000070413.16	0	32	68	4	0	16	20	14	44	0	66	18	0
ENSG00000070423.15	0	28	32	0	4	8	34	16	66	4	18	16	0
ENSG00000070444.12	0	56	20	8	2	6	36	10	62	2	48	22	0
ENSG00000070476.12	0	30	36	2	0	2	16	6	48	0	22	12	0
ENSG00000070495.12	0	0	12	0	0	0	4	8	6	4	2	4	0
ENSG00000070501.9	0	10	12	2	0	0	8	4	6	0	16	2	0
ENSG00000070540.10	0	4	2	0	0	0	4	2	4	0	4	0	0
ENSG00000070614.12	0	30	36	6	0	10	24	10	20	2	38	16	2
ENSG00000070718.9	0	2	24	0	0	2	4	0	8	0	0	0	0
ENSG00000070756.11	0	56	50	10	2	10	76	26	60	2	58	44	2
ENSG00000070770.6	0	6	28	2	0	2	32	10	12	0	24	12	0
ENSG00000070778.10	0	40	178	10	0	24	66	8	44	0	96	30	0
ENSG00000070808.13	0	20	38	6	0	6	28	14	20	0	28	12	0
ENSG00000070814.15	0	116	96	16	0	22	106	66	200	14	104	74	0
ENSG00000070831.13	0	2	20	4	0	0	16	14	14	0	16	12	0
ENSG00000070882.10	0	20	38	0	0	0	22	4	30	0	10	16	0
ENSG00000070886.8	0	14	6	0	0	0	8	8	42	2	10	10	0
ENSG00000070961.12	0	48	20	4	0	8	40	26	54	0	18	28	2
ENSG00000071051.11	0	78	84	14	0	20	60	14	148	2	64	58	0
ENSG00000071054.13	0	36	6	4	0	0	18	18	60	0	22	6	0
ENSG00000071127.14	0	78	116	10	0	20	62	44	96	2	72	62	4
ENSG00000071205.9	0	32	38	6	0	10	36	26	48	0	30	26	0
ENSG00000071243.13	0	0	18	6	0	2	12	2	26	2	12	14	0
ENSG00000071462.9	0	6	14	0	0	2	4	6	18	0	8	12	0
ENSG00000071539.11	0	26	26	2	0	2	18	6	46	0	18	14	0
ENSG00000071553.14	0	10	12	0	0	0	16	4	14	4	8	6	0
ENSG00000071564.12	0	146	146	10	0	30	54	36	168	6	132	118	0
ENSG00000071626.14	0	22	40	6	0	8	14	14	52	0	46	20	2
ENSG00000071655.15	0	4	4	2	0	6	2	4	12	0	4	0	0
ENSG00000071859.12	0	8	10	0	0	0	6	4	16	0	10	6	0
ENSG00000071894.12	0	42	34	0	8	14	42	16	92	2	34	38	0
ENSG00000071994.8	0	2	14	0	0	2	20	2	10	0	18	2	0
ENSG00000072062.11	0	16	6	2	0	4	4	8	18	0	26	10	0
ENSG00000072071.14	0	62	18	4	0	8	24	14	102	0	62	28	4
ENSG00000072110.11	0	98	130	6	0	8	46	30	130	2	94	74	8
ENSG00000072134.13	0	24	38	2	0	8	22	10	58	0	48	32	0
ENSG00000072163.16	0	10	4	6	0	2	6	0	10	0	4	0	0
ENSG00000072201.11	0	6	6	0	0	0	4	12	24	0	2	0	0
ENSG00000072310.14	0	0	0	0	0	0	8	0	2	0	4	2	0
ENSG00000072364.10	0	62	62	26	0	12	70	30	96	0	70	96	0
ENSG00000072501.15	0	30	22	2	0	2	8	18	46	0	22	12	0
ENSG00000072506.10	0	0	6	0	0	0	0	0	2	0	0	0	0
ENSG00000072518.18	0	40	10	0	0	8	22	18	82	8	46	22	0
ENSG00000072609.15	0	20	22	4	0	14	8	20	46	0	34	20	0
ENSG00000072682.16	0	4	8	0	0	0	2	0	10	0	2	2	0
ENSG00000072736.16	0	40	20	6	0	4	28	10	38	0	28	30	0
ENSG00000072756.14	0	10	12	0	0	0	10	4	2	0	4	0	2
ENSG00000072778.17	0	6	8	0	0	2	4	8	6	0	12	6	12
ENSG00000072803.15	0	12	52	6	0	10	32	8	26	0	34	6	2
ENSG00000072832.12	0	42	88	12	0	10	64	44	90	4	46	52	0
ENSG00000072840.10	0	14	6	0	0	0	6	4	4	2	2	2	2
ENSG00000072864.10	0	2	0	0	0	0	0	0	0	0	0	0	0
ENSG00000072952.16	0	10	26	0	0	6	14	18	14	0	24	10	0
ENSG00000072958.6	0	38	52	10	0	2	40	16	54	10	54	34	0
ENSG00000073008.12	0	10	18	2	0	4	20	6	16	0	16	10	0
ENSG00000073050.9	0	10	4	0	0	6	8	2	18	0	18	0	0
ENSG00000073060.13	0	8	10	0	4	0	2	2	0	0	12	8	8
ENSG00000073111.11	0	48	136	14	0	12	56	52	86	2	82	52	0
ENSG00000073282.10	0	22	68	0	0	18	40	36	58	0	42	20	0
ENSG00000073350.11	0	36	56	4	0	22	20	28	66	2	50	30	0
ENSG00000073417.12	0	14	8	0	0	6	16	6	20	0	6	2	0
ENSG00000073578.14	0	64	94	16	0	16	22	22	58	2	78	28	0
ENSG00000073584.16	0	4	14	0	0	4	6	0	6	0	0	4	0
ENSG00000073712.11	0	18	34	6	0	0	12	18	30	2	34	14	0
ENSG00000073792.13	0	10	16	0	0	2	10	8	14	0	12	2	0
ENSG00000073921.15	0	10	6	2	4	8	8	6	24	2	10	14	0
ENSG00000074071.11	0	4	4	0	0	6	10	2	18	0	6	0	2
ENSG00000074211.11	0	12	24	10	0	0	12	10	14	0	10	12	0
ENSG00000074317.8	0	14	10	0	0	4	12	0	32	2	16	12	0
ENSG00000074319.10	0	12	40	8	0	4	52	22	60	0	38	10	0
ENSG00000074356.14	0	20	46	4	0	6	2	18	38	0	46	26	2
ENSG00000074370.15	0	6	30	0	0	6	12	18	32	0	18	2	4
ENSG00000074582.10	0	4	2	0	0	2	4	0	8	0	2	2	0
ENSG00000074657.11	0	10	42	2	0	4	16	18	40	2	34	24	0
ENSG00000074695.5	0	8	24	2	0	4	16	0	6	0	12	8	2
ENSG00000074800.11	0	14	12	0	0	2	6	8	26	0	16	4	4
ENSG00000074842.5	0	4	2	0	0	2	6	18	12	0	2	4	0
ENSG00000074855.8	0	14	6	6	0	4	6	6	20	4	6	4	0
ENSG00000074935.11	0	0	2	0	2	0	0	2	10	0	2	0	0
ENSG00000075142.11	0	2	0	0	0	2	4	0	0	0	0	0	0
ENSG00000075151.17	4	22	26	4	0	4	32	18	64	0	36	12	0
ENSG00000075188.6	0	2	8	4	0	0	8	4	0	0	4	0	0
ENSG00000075218.16	0	30	80	2	0	16	46	26	32	0	36	28	0
ENSG00000075234.14	0	0	4	0	0	0	0	0	0	2	6	0	0
ENSG00000075239.11	0	2	22	0	0	0	0	6	8	0	8	0	0
ENSG00000075240.14	0	28	30	0	0	4	14	10	26	4	20	0	0
ENSG00000075275.14	0	122	136	22	0	22	68	48	206	4	106	90	0
ENSG00000075290.7	0	2	4	0	0	0	0	2	14	0	4	2	0
ENSG00000075292.16	0	4	18	2	2	2	36	12	12	0	16	4	0
ENSG00000075340.20	0	14	32	0	0	4	44	6	38	0	18	2	0
ENSG00000075413.15	0	26	54	4	0	10	36	28	76	0	42	14	2
ENSG00000075415.10	0	12	18	0	0	2	26	4	20	0	12	2	2
ENSG00000075420.10	0	32	78	4	0	8	42	48	52	0	58	32	4
ENSG00000075426.9	0	34	62	6	0	18	26	12	62	4	44	16	0
ENSG00000075568.14	0	14	38	4	0	18	14	12	50	0	28	18	2
ENSG00000075618.15	0	0	4	0	4	0	0	0	0	0	8	0	16
ENSG00000075624.11	4	60	76	2	4	8	88	42	56	0	84	32	42
ENSG00000075702.14	0	20	44	2	0	14	26	20	42	0	30	12	0
ENSG00000075711.18	0	22	26	0	0	2	28	2	28	0	22	6	0
ENSG00000075785.10	0	22	38	8	0	0	26	10	54	0	32	14	0
ENSG00000075856.9	0	32	46	6	0	4	14	22	30	0	44	18	0
ENSG00000075884.10	0	2	8	0	0	0	6	2	2	0	0	0	0
ENSG00000075886.10	0	12	18	0	0	4	24	14	36	0	10	8	0
ENSG00000075914.10	0	10	4	2	0	2	8	4	10	0	4	0	0
ENSG00000075945.10	0	0	4	0	0	0	6	0	16	0	4	0	0
ENSG00000075975.13	0	26	40	0	0	2	22	12	26	0	26	18	0
ENSG00000076003.4	0	6	36	0	0	4	12	6	10	0	16	0	0
ENSG00000076043.7	0	8	4	4	0	2	2	0	32	0	28	16	0
ENSG00000076108.9	2	202	202	58	0	68	110	98	246	2	194	140	0
ENSG00000076201.12	0	46	30	10	0	14	34	18	94	6	42	38	0
ENSG00000076242.12	0	0	2	0	0	0	0	0	6	0	4	0	0
ENSG00000076248.8	0	104	156	20	0	12	62	52	76	2	90	20	0
ENSG00000076321.8	0	12	34	4	0	2	14	12	16	0	8	4	0
ENSG00000076382.14	0	10	6	0	0	2	18	10	18	0	10	4	0
ENSG00000076513.14	0	28	56	6	0	2	32	38	36	6	38	24	0
ENSG00000076554.13	0	0	20	2	0	0	12	8	6	0	12	12	0
ENSG00000076604.12	0	2	8	0	0	0	0	0	2	0	4	0	0
ENSG00000076641.4	0	32	92	0	0	12	40	36	62	0	58	22	0
ENSG00000076650.4	0	6	24	10	0	2	4	8	22	0	2	0	0
ENSG00000076706.12	2	24	26	2	0	4	24	8	74	0	28	8	0
ENSG00000076826.7	0	38	20	4	0	12	28	12	52	6	44	32	0
ENSG00000076924.9	0	8	18	4	0	4	8	18	24	2	26	22	0
ENSG00000076944.12	0	2	2	0	0	2	0	0	6	0	4	4	0
ENSG00000076984.15	0	38	42	10	0	30	58	44	78	12	76	38	0
ENSG00000077009.11	0	6	6	2	0	0	20	0	16	0	16	4	0
ENSG00000077044.7	0	22	18	2	0	2	30	18	28	2	16	26	4
ENSG00000077063.8	0	24	30	0	0	8	4	22	22	0	16	10	0
ENSG00000077092.16	0	0	12	2	0	0	2	0	14	0	8	4	0
ENSG00000077147.12	0	18	10	4	0	2	8	10	28	0	16	12	0
ENSG00000077150.15	0	14	30	0	0	0	10	0	24	0	12	6	0
ENSG00000077152.7	0	4	20	0	0	2	12	4	0	0	4	0	0
ENSG00000077157.18	0	8	18	2	0	2	10	2	16	0	2	6	2
ENSG00000077235.15	0	86	64	8	2	32	68	40	136	10	86	50	0
ENSG00000077238.11	0	8	6	0	0	0	14	2	12	0	2	0	0
ENSG00000077312.6	0	4	10	6	2	4	16	6	26	0	14	10	0
ENSG00000077348.6	0	0	2	0	0	0	6	2	4	0	6	0	4
ENSG00000077380.13	0	18	46	0	0	8	16	6	14	2	10	2	0
ENSG00000077454.13	0	20	22	10	0	4	18	8	60	4	60	32	0
ENSG00000077458.10	0	10	0	2	0	0	4	2	6	0	6	2	0
ENSG00000077463.12	0	6	16	10	0	10	4	0	14	0	10	16	0
ENSG00000077514.6	0	28	40	2	0	0	16	22	52	0	14	10	0
ENSG00000077549.15	0	16	32	0	0	0	6	14	34	0	12	8	0
ENSG00000077585.11	0	14	42	6	0	8	46	14	16	0	16	6	0
ENSG00000077721.13	0	4	12	6	0	6	10	2	8	0	6	2	2
ENSG00000077782.17	0	44	34	0	0	6	38	14	52	0	30	20	2
ENSG00000077800.9	0	6	16	0	0	0	0	4	10	0	6	4	0
ENSG00000077942.15	0	8	6	0	0	0	2	0	8	0	2	0	0
ENSG00000078043.13	0	10	28	0	0	4	40	4	16	0	8	0	0
ENSG00000078053.14	0	2	10	0	0	0	4	0	2	0	16	0	0
ENSG00000078061.10	0	6	4	2	0	0	10	2	12	0	10	2	0
ENSG00000078114.16	0	24	10	0	0	6	16	6	10	2	6	0	0
ENSG00000078140.11	0	10	14	2	0	2	18	10	22	0	12	8	0
ENSG00000078246.13	0	50	56	6	0	20	54	22	56	0	48	16	0
ENSG00000078269.11	0	72	72	12	0	16	40	38	108	2	96	44	6
ENSG00000078304.17	0	14	28	2	0	0	22	10	34	0	22	8	0
ENSG00000078328.17	0	6	10	2	0	4	0	0	20	4	12	10	0
ENSG00000078369.15	2	78	98	8	0	32	72	68	116	2	78	52	2
ENSG00000078403.14	0	6	8	2	0	6	10	6	26	0	14	6	0
ENSG00000078487.15	0	26	14	0	0	0	0	0	16	0	16	4	0
ENSG00000078668.11	0	8	14	2	0	0	2	6	0	0	4	4	0
ENSG00000078674.15	0	30	52	0	0	2	18	28	38	0	22	10	0
ENSG00000078687.14	0	26	20	14	0	6	2	12	36	0	26	18	2
ENSG00000078699.19	0	6	10	0	0	4	0	4	18	0	6	4	0
ENSG00000078725.10	0	26	30	4	0	6	30	8	44	0	34	10	0
ENSG00000078804.10	0	50	32	12	0	10	76	10	78	2	56	28	0
ENSG00000078808.14	0	14	8	0	0	2	2	2	28	2	18	10	0
ENSG00000078902.13	0	28	16	2	0	0	16	2	22	0	28	26	0
ENSG00000078967.10	0	0	0	0	0	0	6	0	2	0	6	2	0
ENSG00000079102.14	0	76	76	6	0	10	36	30	84	2	92	64	0
ENSG00000079112.7	0	4	4	0	0	6	10	12	22	0	18	4	0
ENSG00000079277.17	0	6	36	2	0	14	20	20	36	2	30	16	0
ENSG00000079313.9	0	272	212	38	0	82	104	66	360	12	286	168	0
ENSG00000079332.12	0	6	14	2	0	6	4	2	18	0	8	0	0
ENSG00000079387.11	0	0	4	0	0	0	4	0	0	0	10	0	0
ENSG00000079435.7	0	10	8	0	0	0	6	6	14	0	24	0	0
ENSG00000079459.10	0	106	206	8	0	20	166	72	214	4	88	44	0
ENSG00000079616.10	0	24	28	0	0	2	44	18	56	2	38	20	0
ENSG00000079691.16	0	112	198	12	0	20	92	82	170	8	124	64	0
ENSG00000079785.12	0	2	30	4	0	4	14	16	34	0	8	4	0
ENSG00000079805.14	0	22	14	6	0	2	20	4	44	6	30	16	0
ENSG00000079819.14	0	74	82	2	0	14	34	18	88	0	64	14	4
ENSG00000079974.15	0	10	6	0	0	0	4	0	2	0	6	0	0
ENSG00000080007.7	0	6	10	0	0	2	2	8	18	0	12	2	0
ENSG00000080031.7	0	48	26	12	0	10	18	40	58	6	54	20	0
ENSG00000080166.13	0	12	18	0	0	4	4	8	28	0	20	4	0
ENSG00000080189.12	0	20	32	0	0	8	26	28	36	0	36	22	0
ENSG00000080345.15	0	36	40	2	2	4	48	16	34	0	50	26	0
ENSG00000080503.17	2	38	48	0	0	6	34	24	60	0	26	14	0
ENSG00000080546.11	0	12	14	0	0	2	12	8	4	0	8	6	0
ENSG00000080603.14	0	158	104	38	0	58	154	64	250	12	136	148	0
ENSG00000080644.13	0	36	4	0	0	0	10	4	32	0	6	10	0
ENSG00000080709.12	0	50	42	0	0	10	18	8	102	4	78	38	0
ENSG00000080802.16	0	30	60	4	0	14	32	12	50	0	22	18	0
ENSG00000080815.16	0	16	14	6	0	8	16	20	38	2	22	18	0
ENSG00000080822.14	0	4	4	0	0	0	8	2	4	0	0	0	0
ENSG00000080823.19	0	8	22	0	0	16	16	4	34	0	38	8	0
ENSG00000080824.16	0	122	106	10	2	32	102	108	198	0	90	64	0
ENSG00000080845.15	0	6	16	6	0	2	12	12	24	6	8	4	0
ENSG00000081059.17	0	20	52	12	0	8	26	10	56	0	44	18	0
ENSG00000081087.12	0	4	2	0	0	0	4	0	6	0	0	4	0
ENSG00000081177.16	0	10	22	0	0	0	12	8	4	0	8	6	0
ENSG00000081181.5	0	26	78	4	0	10	84	34	48	0	40	20	0
ENSG00000081307.10	0	0	10	0	0	0	6	2	14	0	8	2	0
ENSG00000081721.9	0	0	2	2	0	2	2	0	2	0	6	0	0
ENSG00000081760.14	0	36	58	2	2	12	22	14	44	0	50	12	0
ENSG00000081791.6	0	2	6	4	0	0	30	2	0	0	12	2	0
ENSG00000081870.9	0	0	2	0	0	2	8	0	4	0	2	2	0
ENSG00000081913.11	0	52	30	2	0	10	20	14	50	4	40	60	0
ENSG00000082068.6	0	12	32	4	0	4	10	16	18	0	28	6	0
ENSG00000082146.10	0	0	6	0	0	2	14	2	0	0	10	0	0
ENSG00000082153.15	0	0	6	0	0	0	8	8	4	0	4	4	0
ENSG00000082213.15	0	4	2	6	0	0	12	6	0	0	6	0	0
ENSG00000082258.10	0	2	10	0	0	0	4	4	16	0	4	8	0
ENSG00000082397.13	0	10	22	2	0	4	8	14	30	0	12	2	0
ENSG00000082438.13	0	36	16	6	0	8	46	8	14	0	40	22	0
ENSG00000082458.9	0	26	62	0	4	12	30	18	28	0	26	16	0
ENSG00000082512.12	0	8	6	0	0	4	26	4	10	0	8	4	0
ENSG00000082515.14	0	4	14	2	0	0	8	0	8	0	8	0	0
ENSG00000082516.8	0	410	1474	38	0	114	544	506	466	10	542	188	0
ENSG00000082641.13	2	48	22	0	2	12	26	22	74	4	44	22	0
ENSG00000082701.12	0	10	22	2	0	0	18	4	26	0	10	10	2
ENSG00000082781.9	0	26	28	10	0	2	8	2	12	0	24	12	2
ENSG00000082805.17	0	30	32	6	2	4	46	26	52	2	24	10	0
ENSG00000082898.14	0	16	14	4	0	6	8	2	24	0	14	8	0
ENSG00000083093.7	0	10	22	2	0	4	22	4	12	2	8	14	0
ENSG00000083097.12	0	68	152	12	0	16	118	70	102	0	94	56	0
ENSG00000083168.7	0	42	36	6	0	2	16	20	44	0	58	30	2
ENSG00000083290.17	0	44	60	10	2	4	36	10	114	0	38	20	0
ENSG00000083307.8	0	34	50	10	0	8	26	22	22	0	22	16	0
ENSG00000083312.15	0	34	46	4	0	4	42	24	22	0	38	18	4
ENSG00000083457.9	0	2	4	0	0	4	0	4	4	0	2	2	0
ENSG00000083635.7	0	6	10	0	0	4	0	4	16	0	4	4	0
ENSG00000083799.15	0	8	32	2	0	2	18	14	10	0	18	0	2
ENSG00000083812.9	0	46	34	0	0	8	24	8	72	0	42	38	0
ENSG00000083817.8	0	8	10	0	0	4	24	32	12	2	8	4	0
ENSG00000083845.6	0	10	16	6	0	2	38	8	14	2	22	10	0
ENSG00000083857.11	0	44	94	10	0	4	60	78	62	4	48	22	2
ENSG00000083937.6	0	0	14	0	0	0	8	2	12	0	6	6	0
ENSG00000084072.14	0	4	6	2	0	2	4	2	8	0	4	0	0
ENSG00000084090.11	0	40	90	14	0	10	52	38	96	2	38	46	0
ENSG00000084092.6	0	8	12	2	0	0	2	2	8	0	14	0	0
ENSG00000084093.13	0	8	22	0	0	0	2	0	20	0	10	4	0
ENSG00000084110.8	0	0	10	0	0	0	2	2	14	0	10	0	0
ENSG00000084234.14	0	64	44	6	0	8	42	46	80	2	16	46	6
ENSG00000084463.5	0	50	40	6	0	6	44	16	54	0	36	32	0
ENSG00000084623.9	0	2	18	0	0	2	2	2	8	0	12	2	0
ENSG00000084676.13	0	18	22	4	0	4	26	8	36	0	20	10	2
ENSG00000084693.13	0	2	4	0	0	0	16	4	6	0	2	0	4
ENSG00000084710.11	0	20	18	2	0	10	16	18	48	0	34	24	0
ENSG00000084731.11	0	28	64	4	0	18	38	18	52	0	50	16	0
ENSG00000084733.8	0	16	18	4	0	4	2	8	28	0	10	12	0
ENSG00000084764.8	0	8	14	0	0	6	12	4	36	8	10	12	0
ENSG00000084774.11	0	84	136	22	0	28	114	60	132	6	80	62	2
ENSG00000085063.12	0	26	26	0	0	8	30	12	32	2	28	2	0
ENSG00000085117.9	0	16	8	4	0	2	8	18	72	8	16	18	0
ENSG00000085185.13	0	34	38	10	0	8	36	16	46	52	50	36	0
ENSG00000085377.11	0	30	40	10	0	10	20	28	34	0	36	12	0
ENSG00000085415.13	0	16	28	8	0	4	16	16	10	0	16	8	0
ENSG00000085433.13	0	20	12	0	0	2	20	6	12	0	8	0	0
ENSG00000085449.12	0	102	96	10	0	24	76	68	168	4	70	74	0
ENSG00000085511.17	0	14	30	0	0	4	6	12	20	0	24	6	0
ENSG00000085552.14	0	14	28	0	0	0	14	2	24	4	14	10	0
ENSG00000085662.11	0	18	46	2	0	4	36	28	58	2	36	10	2
ENSG00000085721.10	0	0	8	6	0	0	4	8	12	0	2	4	0
ENSG00000085733.13	0	26	114	8	2	20	42	20	80	4	68	26	0
ENSG00000085840.10	0	28	22	0	0	2	18	14	26	0	16	10	0
ENSG00000085871.6	0	0	16	0	0	0	6	0	16	0	0	0	0
ENSG00000085872.12	0	94	72	10	0	10	54	24	126	4	84	76	0
ENSG00000085998.11	0	20	28	0	0	4	12	22	38	0	30	8	0
ENSG00000085999.9	0	4	8	0	0	2	10	2	12	0	4	14	0
ENSG00000086015.18	0	36	12	8	0	2	12	20	36	2	8	20	0
ENSG00000086061.13	0	42	30	4	0	12	30	42	38	6	32	22	0
ENSG00000086062.10	0	50	88	4	0	20	68	20	76	4	56	28	4
ENSG00000086232.10	0	16	20	4	0	6	8	24	22	0	20	2	0
ENSG00000086475.12	0	6	20	0	0	0	8	14	8	0	14	6	0
ENSG00000086504.13	0	4	2	0	0	0	0	0	20	0	2	0	0
ENSG00000086570.10	0	42	88	2	0	12	78	42	62	0	54	40	0
ENSG00000086589.9	0	14	50	2	0	6	18	18	16	4	6	4	0
ENSG00000086598.8	0	4	14	0	0	2	6	10	10	0	8	6	0
ENSG00000086619.11	0	38	80	6	0	10	54	22	88	2	60	20	0
ENSG00000086666.16	0	2	24	0	0	4	18	6	14	0	6	6	0
ENSG00000086712.10	0	12	16	0	0	0	14	6	24	0	14	4	0
ENSG00000086717.16	0	0	8	0	0	2	4	2	0	0	4	0	0
ENSG00000086758.13	2	72	56	4	0	8	36	40	104	4	58	36	4
ENSG00000087008.13	0	0	8	0	0	2	4	8	4	2	14	0	0
ENSG00000087053.16	0	6	16	0	0	4	14	12	28	0	14	6	2
ENSG00000087074.7	0	24	2	0	0	0	8	6	38	4	14	8	4
ENSG00000087086.11	0	262	178	48	0	106	570	166	526	42	340	214	2
ENSG00000087087.16	0	18	22	0	0	10	8	8	22	0	12	20	0
ENSG00000087088.17	0	4	8	0	0	0	0	2	6	0	10	2	0
ENSG00000087095.10	0	14	14	0	0	0	14	0	10	2	18	6	0
ENSG00000087111.18	0	8	12	0	0	0	6	2	10	2	10	0	0
ENSG00000087116.11	0	2	6	0	0	0	6	6	12	0	10	2	0
ENSG00000087157.16	0	30	10	0	0	8	20	0	20	2	16	2	0
ENSG00000087191.10	0	12	24	4	0	4	24	20	32	0	20	12	0
ENSG00000087206.14	0	26	74	2	0	2	12	28	16	0	18	8	0
ENSG00000087258.11	0	0	6	2	0	0	8	2	10	0	8	4	0
ENSG00000087263.14	0	26	42	4	0	10	20	16	40	0	30	16	0
ENSG00000087274.14	0	48	56	6	0	12	46	30	70	8	48	28	0
ENSG00000087302.6	0	10	14	6	0	6	20	6	20	0	22	14	0
ENSG00000087303.14	0	30	50	2	0	8	26	6	30	0	38	6	0
ENSG00000087338.4	0	12	18	6	0	4	14	20	12	2	20	6	0
ENSG00000087365.12	0	40	60	12	0	20	30	16	52	6	60	16	2
ENSG00000087448.7	0	8	18	0	0	0	6	2	4	0	12	0	0
ENSG00000087460.21	0	10	4	4	4	8	24	12	40	2	22	24	6
ENSG00000087470.15	0	10	16	2	0	0	14	2	20	0	8	8	0
ENSG00000087495.14	0	30	34	14	0	12	24	26	72	4	52	30	0
ENSG00000087586.15	2	154	462	16	0	56	204	180	282	2	228	90	2
ENSG00000088038.15	0	34	8	0	0	0	10	8	18	0	4	6	0
ENSG00000088205.10	0	6	30	0	0	2	12	12	16	0	8	6	0
ENSG00000088247.13	0	246	236	40	6	62	166	78	372	6	308	158	2
ENSG00000088256.6	0	122	108	20	0	32	50	22	138	2	200	78	0
ENSG00000088298.10	0	0	6	0	0	2	6	8	10	0	4	10	0
ENSG00000088305.16	0	120	122	30	0	34	104	66	142	2	110	160	0
ENSG00000088325.13	0	50	44	8	0	6	20	26	52	0	32	18	0
ENSG00000088356.5	0	8	24	4	0	6	12	10	26	2	18	0	0
ENSG00000088387.15	0	12	22	4	0	2	16	16	48	0	10	4	0
ENSG00000088448.12	0	12	18	0	0	4	30	26	14	0	14	8	0
ENSG00000088682.11	2	8	10	2	0	0	12	2	12	0	4	4	0
ENSG00000088727.10	0	22	8	0	0	0	8	0	6	0	6	2	0
ENSG00000088766.9	0	18	38	4	0	4	36	20	22	4	34	12	0
ENSG00000088808.14	0	90	102	24	0	30	62	70	176	10	126	76	0
ENSG00000088826.15	0	8	14	0	0	0	4	2	14	2	14	4	0
ENSG00000088832.12	0	10	32	2	0	2	14	2	18	0	20	6	0
ENSG00000088833.15	0	30	20	2	0	0	14	10	38	0	42	14	0
ENSG00000088836.10	0	20	20	4	0	2	12	4	20	0	18	16	0
ENSG00000088854.12	0	24	64	0	0	14	44	32	28	0	50	32	2
ENSG00000088876.9	0	6	20	2	0	2	0	6	6	0	8	2	0
ENSG00000088930.7	0	10	40	0	0	0	14	12	16	0	14	14	0
ENSG00000088986.8	0	12	22	0	0	2	30	8	10	0	4	2	0
ENSG00000088992.15	0	18	32	12	0	2	26	16	58	2	30	24	0
ENSG00000089006.14	0	18	12	0	0	4	6	8	12	0	8	10	0
ENSG00000089009.13	0	2	2	2	0	2	2	4	6	0	0	0	0
ENSG00000089022.11	0	0	2	0	0	0	2	2	2	0	0	4	0
ENSG00000089053.10	0	6	8	0	0	0	4	4	8	2	10	2	2
ENSG00000089063.12	0	2	6	0	0	0	0	2	2	0	10	0	0
ENSG00000089094.14	0	16	22	8	0	8	6	6	38	2	26	18	0
ENSG00000089154.8	0	78	126	14	0	26	52	50	136	4	82	72	2
ENSG00000089157.13	0	14	52	0	0	14	20	30	50	2	28	50	6
ENSG00000089159.13	0	12	18	2	0	4	14	0	14	0	16	14	0
ENSG00000089169.12	0	46	66	6	0	10	44	24	64	0	58	40	0
ENSG00000089220.4	0	14	20	2	0	2	2	10	26	0	14	8	0
ENSG00000089225.17	0	14	24	0	0	2	30	0	10	0	4	10	0
ENSG00000089234.13	0	6	52	4	0	4	28	30	30	2	18	6	0
ENSG00000089248.6	0	26	14	2	0	2	8	4	22	0	22	0	0
ENSG00000089280.16	0	30	24	4	0	14	22	20	66	0	32	6	4
ENSG00000089289.13	0	2	18	0	0	0	4	8	12	0	6	2	0
ENSG00000089351.12	0	36	20	2	6	12	14	14	60	0	30	10	6
ENSG00000089486.14	0	2	2	0	0	2	8	0	4	0	4	2	0
ENSG00000089597.14	0	2	0	0	0	4	8	10	14	0	4	6	4
ENSG00000089685.12	0	2	18	0	0	0	12	18	22	0	14	2	0
ENSG00000089693.8	0	0	2	0	4	2	0	0	6	0	4	8	0
ENSG00000089737.13	0	0	2	0	0	0	4	0	2	0	0	0	0
ENSG00000089818.14	0	2	4	0	0	2	8	12	8	0	10	2	0
ENSG00000089876.9	0	12	0	0	0	0	0	2	4	0	4	0	0
ENSG00000089902.9	0	72	108	16	0	32	70	40	94	4	128	70	0
ENSG00000089916.15	0	14	32	4	0	4	6	12	18	0	20	8	0
ENSG00000090006.15	0	28	22	0	0	2	20	6	26	0	18	8	0
ENSG00000090020.8	0	48	40	2	0	26	48	30	74	0	86	38	0
ENSG00000090054.11	0	0	10	0	0	0	0	4	14	0	2	12	0
ENSG00000090060.15	0	12	18	0	0	0	18	8	22	0	6	4	0
ENSG00000090061.15	0	14	8	0	0	0	6	0	4	0	16	2	2
ENSG00000090238.9	0	2	6	0	0	0	22	0	2	2	6	10	0
ENSG00000090263.13	0	0	8	0	0	0	2	2	2	0	4	0	0
ENSG00000090266.10	0	2	0	0	0	2	0	2	0	0	0	0	0
ENSG00000090273.11	0	18	22	4	0	22	24	8	50	4	10	14	0
ENSG00000090316.13	0	46	82	4	0	22	40	24	100	6	56	12	0
ENSG00000090339.6	0	38	14	2	0	8	34	12	76	0	12	16	0
ENSG00000090372.12	0	16	14	0	0	6	20	0	50	4	30	28	2
ENSG00000090432.6	0	24	32	2	0	4	40	10	34	6	12	12	0
ENSG00000090447.9	0	24	26	12	0	2	28	24	20	0	14	28	0
ENSG00000090470.12	0	36	12	12	0	10	28	6	106	2	72	32	0
ENSG00000090487.8	0	4	14	2	0	2	26	4	6	6	6	2	0
ENSG00000090520.8	0	16	24	2	0	4	0	18	20	2	16	4	0
ENSG00000090565.13	0	2	8	0	0	2	0	0	2	0	0	6	2
ENSG00000090581.7	0	8	4	0	0	0	2	0	4	0	2	2	0
ENSG00000090612.18	0	0	2	0	0	0	4	2	8	0	4	0	2
ENSG00000090615.10	0	234	216	26	2	52	112	90	288	4	186	202	0
ENSG00000090621.11	0	88	104	6	0	10	46	56	94	0	108	62	4
ENSG00000090661.9	0	0	0	0	0	0	6	0	2	2	10	6	0
ENSG00000090674.13	0	6	12	2	0	0	14	8	24	0	12	8	2
ENSG00000090686.13	0	8	0	4	0	0	2	2	14	0	6	6	0
ENSG00000090776.5	0	4	6	2	0	0	4	0	0	0	6	4	2
ENSG00000090857.11	0	26	30	2	0	18	44	12	46	2	26	34	0
ENSG00000090861.13	2	40	42	4	0	10	24	20	46	4	26	14	0
ENSG00000090863.9	0	32	10	0	0	6	40	20	48	2	30	16	0
ENSG00000090889.11	0	34	82	2	0	16	28	78	40	4	20	26	0
ENSG00000090905.15	2	140	224	34	0	40	136	130	172	0	176	90	2
ENSG00000090932.8	0	0	8	0	0	20	16	10	10	2	4	0	0
ENSG00000090971.4	0	6	0	0	0	0	4	0	12	2	10	4	0
ENSG00000091009.7	0	4	0	2	0	0	6	0	2	0	0	2	0
ENSG00000091039.14	0	8	26	2	0	2	12	12	12	0	10	12	0
ENSG00000091073.17	0	18	58	8	0	2	42	6	54	2	54	34	0
ENSG00000091127.11	0	10	10	0	0	0	8	2	12	0	8	0	0
ENSG00000091136.11	0	116	128	12	0	30	106	164	168	0	166	62	0
ENSG00000091140.10	0	4	10	0	0	4	6	6	8	0	4	10	0
ENSG00000091157.11	0	30	42	0	0	6	46	16	38	0	34	24	0
ENSG00000091164.10	0	4	2	0	0	6	8	2	6	2	6	2	0
ENSG00000091262.12	0	12	2	0	0	0	6	2	28	0	4	8	0
ENSG00000091317.7	0	28	22	0	0	2	22	2	16	2	12	4	2
ENSG00000091483.6	0	10	18	0	0	6	12	6	20	0	20	0	0
ENSG00000091527.13	0	22	8	10	0	8	16	8	32	0	16	20	0
ENSG00000091542.8	0	270	258	40	0	84	328	84	420	14	336	178	2
ENSG00000091640.5	0	0	2	0	0	2	4	0	8	2	2	2	0
ENSG00000091651.6	0	4	8	0	0	2	10	4	10	0	4	6	0
ENSG00000091732.13	0	2	38	0	0	4	12	14	24	0	16	12	0
ENSG00000091947.7	0	4	8	0	0	4	4	0	6	0	4	4	0
ENSG00000092020.8	0	2	2	0	0	2	4	4	10	0	6	2	0
ENSG00000092036.14	0	8	20	0	0	2	4	12	10	0	12	4	0
ENSG00000092068.16	0	72	84	8	0	26	78	30	116	16	100	78	0
ENSG00000092098.14	0	8	14	4	0	0	16	0	20	0	22	16	0
ENSG00000092108.18	0	6	10	0	0	0	14	4	2	0	14	0	0
ENSG00000092199.15	0	42	72	2	0	16	48	8	72	0	40	18	0
ENSG00000092203.11	0	30	48	6	0	20	34	18	66	0	36	14	0
ENSG00000092208.14	0	2	2	0	0	0	4	0	6	0	4	0	0
ENSG00000092330.13	0	26	54	4	0	4	20	16	40	0	18	28	0
ENSG00000092345.11	0	16	44	0	0	6	32	6	26	4	14	14	0
ENSG00000092470.9	0	22	22	2	0	2	12	10	30	2	36	10	0
ENSG00000092531.7	0	6	4	0	0	2	0	0	2	0	6	0	0
ENSG00000092758.13	0	2	0	0	0	0	0	2	8	0	10	4	0
ENSG00000092820.15	0	396	276	76	0	74	164	188	364	6	364	236	6
ENSG00000092841.16	0	0	10	0	0	2	4	2	4	0	14	0	0
ENSG00000092847.8	0	18	20	8	0	10	14	16	36	0	10	12	0
ENSG00000092853.11	0	20	22	6	0	0	12	14	42	0	12	8	0
ENSG00000092871.14	0	18	22	8	0	16	10	8	34	0	14	4	0
ENSG00000092929.9	0	22	34	2	0	2	36	26	34	2	44	14	0
ENSG00000092931.9	0	2	4	0	0	2	20	2	4	0	4	6	0
ENSG00000092964.14	0	8	20	4	0	2	10	8	18	0	20	12	0
ENSG00000092978.8	0	6	14	0	0	0	6	8	4	0	4	0	0
ENSG00000093000.16	0	16	32	0	0	14	22	18	68	0	16	10	0
ENSG00000093009.7	0	10	16	0	0	6	16	10	26	0	44	20	0
ENSG00000093167.15	0	14	38	0	0	2	4	12	22	0	12	10	6
ENSG00000093183.11	0	8	22	4	0	2	10	6	10	0	12	2	0
ENSG00000094804.7	0	8	32	0	0	2	12	6	14	0	6	10	0
ENSG00000094914.10	0	0	34	6	0	4	20	14	38	0	16	18	0
ENSG00000094916.11	0	36	46	0	2	12	20	6	42	0	18	38	4
ENSG00000094975.11	0	32	18	2	0	8	8	14	36	0	28	22	0
ENSG00000095002.10	0	16	22	2	0	4	16	2	28	0	34	6	0
ENSG00000095066.9	0	20	18	4	0	0	10	4	14	0	20	2	0
ENSG00000095139.11	0	22	30	0	0	6	14	8	30	4	20	14	0
ENSG00000095319.12	0	26	34	12	0	8	22	18	56	2	34	12	0
ENSG00000095370.17	0	0	0	0	0	0	0	0	0	0	0	0	0
ENSG00000095383.17	0	26	22	2	0	10	16	24	32	4	28	14	0
ENSG00000095397.11	0	70	76	26	0	26	76	38	146	6	70	28	2
ENSG00000095464.9	0	6	26	0	0	0	4	6	14	0	6	4	0
ENSG00000095627.7	0	22	54	2	0	0	30	18	36	2	22	18	0
ENSG00000095637.18	0	6	24	4	0	2	14	14	26	0	12	14	0
ENSG00000095787.19	0	44	74	8	0	8	46	16	92	0	52	18	0
ENSG00000095906.14	0	14	2	0	0	6	2	8	6	0	2	6	6
ENSG00000095951.14	0	90	176	10	0	32	88	50	76	0	118	60	0
ENSG00000095981.8	0	4	14	0	0	2	4	2	14	0	10	0	0
ENSG00000096063.12	0	44	40	2	0	12	24	22	16	0	16	32	0
ENSG00000096070.17	0	22	42	4	0	8	36	22	28	0	32	12	0
ENSG00000096080.9	0	2	18	0	0	4	2	2	12	0	4	0	0
ENSG00000096092.5	0	0	6	0	0	0	2	2	2	0	12	2	0
ENSG00000096384.17	0	108	252	12	0	24	92	104	156	10	100	104	6
ENSG00000096401.7	0	20	24	2	0	4	10	12	26	0	24	6	0
ENSG00000096433.8	0	28	22	4	0	8	30	20	36	0	8	10	0
ENSG00000096746.15	0	0	2	4	0	0	0	8	24	0	12	12	0
ENSG00000096968.10	0	16	16	0	0	4	4	0	10	0	4	4	0
ENSG00000097007.15	0	102	126	22	0	18	82	52	140	6	110	86	6
ENSG00000097021.17	0	12	26	0	0	4	12	2	10	0	18	20	0
ENSG00000097033.12	0	16	54	0	0	2	20	12	82	0	32	18	2
ENSG00000097046.10	0	2	18	2	0	2	4	4	10	2	10	6	0
ENSG00000099203.4	0	2	0	0	0	0	0	6	0	0	0	0	0
ENSG00000099219.11	0	14	2	2	0	0	24	2	46	0	40	22	0
ENSG00000099246.14	0	4	12	0	0	4	16	2	8	0	4	2	0
ENSG00000099282.7	0	2	18	2	0	2	10	4	10	0	10	10	0
ENSG00000099284.11	0	6	16	2	0	0	2	8	6	0	12	2	0
ENSG00000099290.13	0	18	16	6	0	2	4	16	20	0	8	8	0
ENSG00000099330.6	0	2	6	0	0	2	2	2	4	0	14	2	0
ENSG00000099331.11	0	34	52	6	0	0	24	18	36	0	30	36	0
ENSG00000099341.9	0	18	6	2	0	6	8	4	12	2	6	2	0
ENSG00000099364.14	0	52	16	4	4	16	12	4	40	0	66	26	0
ENSG00000099381.14	0	38	36	12	2	8	18	8	66	0	62	34	0
ENSG00000099385.9	0	0	0	0	0	0	0	0	0	0	0	0	0
ENSG00000099622.11	0	18	18	2	4	6	12	6	30	4	10	8	0
ENSG00000099624.5	0	0	6	0	0	0	20	2	4	0	10	2	4
ENSG00000099783.9	0	18	22	0	0	2	4	6	12	0	6	0	0
ENSG00000099785.8	0	0	0	0	0	2	6	0	10	0	0	2	0
ENSG00000099795.4	0	2	4	0	0	6	6	4	4	0	4	0	0
ENSG00000099797.9	0	4	12	0	0	0	8	0	12	0	10	6	0
ENSG00000099800.5	0	8	2	0	0	2	4	2	0	0	0	2	0
ENSG00000099804.6	0	42	40	6	0	12	18	4	80	2	30	24	0
ENSG00000099810.16	0	2	0	0	0	2	0	0	0	0	0	0	0
ENSG00000099814.13	0	146	140	22	0	34	84	58	256	6	224	142	0
ENSG00000099817.9	0	22	40	10	0	2	50	22	72	2	34	14	0
ENSG00000099821.11	0	4	6	0	0	4	10	0	24	0	8	12	4
ENSG00000099822.2	0	42	40	4	0	20	16	16	66	0	44	18	0
ENSG00000099875.12	0	176	112	48	0	36	74	46	146	0	144	96	4
ENSG00000099901.14	0	8	24	0	0	4	14	10	42	0	34	20	0
ENSG00000099904.13	0	40	36	0	0	20	26	16	96	0	48	46	0
ENSG00000099917.15	0	182	176	40	4	28	118	76	294	12	278	122	4
ENSG00000099940.9	0	8	24	0	0	0	4	10	30	0	8	12	4
ENSG00000099942.10	0	110	226	20	0	48	138	80	166	6	166	74	0
ENSG00000099953.7	0	0	0	0	0	0	0	0	4	0	0	2	0
ENSG00000099954.16	0	18	28	6	0	8	24	12	56	2	20	18	0
ENSG00000099956.15	0	4	24	2	0	0	4	6	4	0	6	8	0
ENSG00000099958.12	0	4	0	0	0	0	0	0	2	0	0	0	0
ENSG00000099968.15	0	20	56	4	0	8	30	22	18	0	36	8	0
ENSG00000099991.14	0	4	20	0	2	8	28	18	38	0	34	6	0
ENSG00000099992.13	0	8	4	0	0	0	4	6	16	2	6	8	0
ENSG00000099995.16	0	62	108	8	0	26	60	66	164	6	104	60	0
ENSG00000100014.17	0	16	14	2	0	10	16	4	22	0	20	6	0
ENSG00000100023.15	0	20	30	6	0	2	20	12	48	0	30	16	0
ENSG00000100024.12	0	14	10	2	0	0	4	10	12	0	6	6	0
ENSG00000100027.12	0	32	28	4	0	4	36	24	46	0	42	26	0
ENSG00000100028.9	0	8	12	0	0	2	6	4	16	0	4	4	0
ENSG00000100029.15	0	22	26	8	0	2	14	20	14	2	18	28	2
ENSG00000100031.16	0	4	0	0	0	0	2	0	6	0	2	4	0
ENSG00000100034.11	0	8	22	0	0	0	18	2	40	2	16	0	0
ENSG00000100038.17	0	0	4	0	0	0	0	0	0	0	0	0	0
ENSG00000100056.9	0	28	10	6	0	6	14	6	46	0	48	20	0
ENSG00000100065.12	0	4	8	2	0	0	10	4	18	0	4	2	0
ENSG00000100075.7	0	14	10	12	0	10	2	2	16	0	6	18	0
ENSG00000100083.16	0	10	12	8	0	4	34	18	36	6	20	4	0
ENSG00000100084.12	0	2	10	0	0	0	4	0	8	0	6	2	0
ENSG00000100092.18	0	10	10	10	0	2	10	2	16	0	14	10	0
ENSG00000100097.9	0	4	6	0	0	0	12	2	28	0	18	0	0
ENSG00000100099.18	0	16	38	0	2	10	24	4	32	0	32	10	8
ENSG00000100106.17	0	0	0	0	0	0	14	0	4	0	2	2	0
ENSG00000100109.14	0	10	18	0	0	0	14	0	30	4	36	4	0
ENSG00000100116.14	0	54	38	8	0	8	64	20	66	10	50	40	0
ENSG00000100129.15	0	16	12	0	0	0	2	2	14	0	4	4	0
ENSG00000100138.11	0	6	20	0	0	0	8	6	10	2	16	4	0
ENSG00000100139.11	0	18	0	0	0	8	2	6	18	0	18	4	0
ENSG00000100142.12	0	0	0	0	0	0	0	0	0	0	0	0	0
ENSG00000100151.13	0	8	0	4	0	0	12	2	6	0	2	4	0
ENSG00000100154.12	2	40	62	2	0	10	38	32	62	4	48	30	2
ENSG00000100162.12	0	0	4	0	0	0	4	2	2	0	4	2	0
ENSG00000100181.19	0	0	0	0	0	0	0	0	6	0	0	0	0
ENSG00000100201.16	0	16	16	6	0	10	18	32	12	2	16	8	0
ENSG00000100207.16	0	10	10	4	0	4	4	2	6	0	14	4	0
ENSG00000100211.8	0	6	20	0	0	0	4	8	2	0	2	0	2
ENSG00000100216.5	0	8	6	0	0	0	6	0	8	0	8	0	0
ENSG00000100219.14	0	0	0	0	0	0	0	0	0	0	0	0	0
ENSG00000100220.9	0	10	20	2	0	2	8	22	22	0	18	6	0
ENSG00000100221.8	0	12	8	2	0	4	4	8	4	0	20	2	0
ENSG00000100225.15	0	24	40	4	0	6	26	10	38	0	20	6	0
ENSG00000100226.13	0	26	20	2	0	8	14	14	20	0	28	12	0
ENSG00000100227.15	0	44	42	8	2	4	42	38	46	0	58	16	0
ENSG00000100228.10	0	34	90	16	0	22	68	30	106	4	38	40	0
ENSG00000100239.13	0	6	20	0	0	0	8	14	10	0	10	6	0
ENSG00000100241.18	0	76	58	14	2	26	58	26	192	2	116	74	0
ENSG00000100243.18	0	20	16	4	0	2	18	12	20	0	26	6	0
ENSG00000100246.10	0	22	20	0	0	2	4	4	6	2	10	10	0
ENSG00000100258.15	0	30	28	2	0	18	22	14	32	2	32	16	0
ENSG00000100263.11	0	4	2	0	0	0	6	0	0	0	8	0	0
ENSG00000100266.15	0	82	116	4	0	8	30	38	92	2	88	48	0
ENSG00000100276.9	0	2	4	0	0	0	10	0	2	0	0	2	0
ENSG00000100280.14	0	12	4	0	2	2	10	2	26	2	12	2	0
ENSG00000100281.11	0	12	20	2	0	2	12	6	16	0	14	22	0
ENSG00000100284.18	0	4	20	0	0	2	6	6	4	0	8	4	0
ENSG00000100285.9	0	140	58	30	0	20	60	58	138	8	102	78	0
ENSG00000100290.2	0	4	10	0	0	0	0	0	2	0	0	0	0
ENSG00000100294.10	0	26	18	0	0	4	12	8	14	0	26	4	0
ENSG00000100297.13	0	104	150	18	0	42	70	56	148	8	120	58	0
ENSG00000100300.15	0	0	0	0	0	0	0	0	0	0	0	0	0
ENSG00000100304.12	0	88	96	16	0	30	56	24	198	4	68	52	0
ENSG00000100316.13	0	10	20	0	2	2	4	32	26	0	16	8	2
ENSG00000100319.12	0	0	2	4	0	0	2	2	0	0	2	4	0
ENSG00000100320.20	0	6	12	2	0	8	8	0	24	0	28	14	0
ENSG00000100324.11	0	34	46	0	2	12	14	12	80	2	46	20	0
ENSG00000100325.12	0	40	44	6	0	2	32	14	64	2	16	16	0
ENSG00000100330.13	0	24	80	10	0	6	36	58	54	0	52	14	0
ENSG00000100335.10	0	20	10	2	0	6	12	10	40	0	10	14	0
ENSG00000100345.18	4	60	16	12	8	4	20	34	68	0	68	38	32
ENSG00000100347.12	0	0	4	0	0	0	2	2	4	0	2	2	0
ENSG00000100348.7	0	16	28	6	0	8	42	6	78	2	22	14	0
ENSG00000100350.12	0	6	2	4	0	6	12	4	12	0	12	20	0
ENSG00000100353.15	0	6	8	2	0	0	4	10	4	0	4	0	0
ENSG00000100354.18	0	254	478	62	2	54	346	202	462	6	350	230	0
ENSG00000100359.18	0	6	14	4	0	2	18	12	16	2	6	4	0
ENSG00000100360.12	0	2	0	0	0	0	6	0	4	0	0	0	0
ENSG00000100364.16	0	34	28	2	0	4	38	14	54	2	38	20	0
ENSG00000100372.12	0	2	14	2	0	0	8	6	4	0	8	0	0
ENSG00000100376.9	0	14	52	6	0	6	16	22	52	0	32	30	0
ENSG00000100379.15	0	14	8	0	2	2	22	4	18	0	4	8	0
ENSG00000100380.10	0	8	28	0	0	2	2	4	16	0	20	6	0
ENSG00000100387.8	0	4	10	0	0	0	2	4	6	2	8	0	0
ENSG00000100393.9	0	216	304	42	2	54	190	132	438	14	230	212	2
ENSG00000100401.17	0	78	62	14	0	20	36	28	106	6	82	44	6
ENSG00000100410.5	0	16	30	0	0	12	10	14	24	0	18	2	0
ENSG00000100412.13	0	22	32	2	2	4	14	20	38	2	10	12	0
ENSG00000100413.14	0	14	10	0	0	0	20	10	10	0	10	6	0
ENSG00000100417.9	0	6	10	4	0	0	6	6	6	0	14	4	0
ENSG00000100418.7	0	6	12	2	0	6	18	8	20	2	18	8	0
ENSG00000100425.16	0	98	100	14	0	18	26	44	110	2	128	82	0
ENSG00000100426.6	0	28	46	6	0	14	44	10	24	2	58	18	0
ENSG00000100461.15	0	6	22	6	0	8	10	12	24	0	28	14	0
ENSG00000100462.13	0	8	16	0	0	0	4	8	4	0	0	10	0
ENSG00000100473.13	0	22	10	2	0	4	12	14	36	0	14	12	0
ENSG00000100523.12	0	10	4	0	0	6	0	0	30	0	10	0	0
ENSG00000100528.9	0	10	16	0	0	4	12	4	6	0	4	4	0
ENSG00000100554.9	0	22	42	0	0	8	26	8	20	0	4	6	0
ENSG00000100558.6	0	70	290	10	0	20	160	30	200	0	152	34	0
ENSG00000100564.6	0	2	2	0	0	0	4	4	4	0	4	2	0
ENSG00000100567.10	0	16	26	0	0	2	12	2	16	0	4	2	0
ENSG00000100575.11	0	0	4	0	0	0	0	0	2	0	2	2	0
ENSG00000100577.16	0	0	4	0	0	2	2	0	2	0	6	0	0
ENSG00000100580.7	0	20	48	2	0	10	64	12	48	0	44	46	0
ENSG00000100591.5	0	20	42	4	0	6	24	12	54	0	18	20	0
ENSG00000100592.13	0	52	98	2	0	10	86	58	138	0	76	46	0
ENSG00000100600.12	0	46	62	6	0	6	24	14	120	6	58	14	0
ENSG00000100601.7	0	22	34	0	0	2	20	4	18	2	24	16	0
ENSG00000100603.11	0	14	20	16	0	0	6	10	20	0	12	0	0
ENSG00000100604.10	0	0	0	0	0	0	0	0	0	0	0	0	0
ENSG00000100605.14	0	0	2	2	0	0	2	6	6	0	6	2	0
ENSG00000100614.15	0	30	14	8	0	20	2	4	38	0	18	14	0
ENSG00000100632.8	0	0	4	0	0	10	6	0	2	0	6	0	2
ENSG00000100644.14	0	12	22	0	2	2	6	6	10	0	18	6	0
ENSG00000100647.7	0	196	302	22	0	82	232	116	228	6	208	150	0
ENSG00000100650.13	0	4	12	2	2	4	10	12	8	2	10	12	0
ENSG00000100664.8	0	8	32	4	0	10	32	20	42	4	16	16	0
ENSG00000100697.12	0	22	50	4	0	4	32	24	20	0	10	16	0
ENSG00000100711.11	0	20	34	4	0	6	16	6	46	0	48	18	0
ENSG00000100721.8	2	372	558	78	2	168	822	270	864	60	710	166	4
ENSG00000100722.16	0	14	28	2	0	6	12	10	26	2	16	6	0
ENSG00000100744.12	0	18	18	0	0	6	10	8	12	0	12	0	0
ENSG00000100749.5	0	0	10	0	0	0	2	4	4	0	2	0	0
ENSG00000100796.15	0	10	6	2	0	0	6	0	10	0	18	4	0
ENSG00000100804.16	0	0	12	0	0	0	4	4	4	0	0	0	0
ENSG00000100811.8	0	16	8	2	0	2	0	2	26	0	20	12	0
ENSG00000100813.12	2	38	60	12	2	12	24	34	50	0	54	30	6
ENSG00000100814.15	0	2	10	0	0	4	16	2	2	0	2	2	0
ENSG00000100823.9	0	18	26	2	0	4	10	10	14	0	20	4	2
ENSG00000100836.8	0	28	6	2	0	6	22	6	46	0	32	10	0
ENSG00000100888.10	0	88	80	6	0	16	52	52	92	2	90	52	0
ENSG00000100902.8	0	0	2	0	0	0	0	0	4	0	0	6	0
ENSG00000100906.8	0	126	272	22	0	48	222	70	252	16	234	86	2
ENSG00000100941.6	0	32	42	2	0	0	4	16	22	0	26	14	0
ENSG00000100949.12	0	2	26	2	0	4	2	8	18	8	10	4	0
ENSG00000100982.9	0	18	40	0	0	12	30	12	50	2	18	10	0
ENSG00000100991.9	0	54	136	8	0	22	78	64	164	8	110	52	0
ENSG00000100994.9	0	16	16	0	0	8	6	8	22	0	10	20	0
ENSG00000100997.16	0	30	6	4	0	8	16	4	8	0	12	16	0
ENSG00000101003.9	0	2	18	0	0	8	4	8	20	0	16	2	0
ENSG00000101040.17	0	34	52	8	2	4	12	30	70	0	58	46	0
ENSG00000101052.10	0	0	10	0	0	2	6	4	4	0	0	2	0
ENSG00000101057.13	0	80	60	36	0	18	78	36	214	6	82	42	0
ENSG00000101079.18	0	8	8	2	2	0	4	4	16	2	10	6	0
ENSG00000101082.11	0	6	30	6	0	4	20	0	22	0	24	6	0
ENSG00000101084.14	0	2	6	0	0	8	8	0	10	0	2	4	0
ENSG00000101104.10	0	28	26	4	0	6	28	12	106	8	58	18	0
ENSG00000101109.9	0	24	32	6	0	4	18	22	40	0	36	6	4
ENSG00000101115.10	0	28	48	0	0	2	30	16	54	0	28	22	0
ENSG00000101134.9	0	4	0	0	0	0	2	0	2	0	4	0	0
ENSG00000101138.9	0	42	76	6	0	16	40	26	42	0	26	40	0
ENSG00000101146.10	0	30	82	6	0	18	66	20	62	0	60	18	0
ENSG00000101150.15	0	20	28	0	0	0	28	16	30	6	46	4	0
ENSG00000101152.8	0	12	0	0	0	0	4	4	16	0	6	6	2
ENSG00000101158.10	0	10	16	0	0	0	4	6	10	0	6	4	0
ENSG00000101161.7	0	50	62	4	0	8	22	14	42	2	58	22	0
ENSG00000101181.15	0	18	34	2	0	10	14	12	30	2	14	20	0
ENSG00000101182.12	0	28	90	6	0	2	44	24	50	2	38	16	0
ENSG00000101187.13	0	128	192	18	0	32	96	34	188	0	144	88	0
ENSG00000101189.6	0	6	12	0	0	0	0	4	36	6	20	8	2
ENSG00000101190.10	0	16	8	4	0	0	2	4	12	0	8	8	0
ENSG00000101191.14	0	48	72	0	0	10	22	20	44	0	58	24	0
ENSG00000101193.7	0	10	30	0	0	4	8	20	14	0	22	12	0
ENSG00000101199.10	4	12	12	2	4	4	0	2	16	0	14	6	0
ENSG00000101210.8	0	10	10	0	0	6	2	4	44	0	8	10	0
ENSG00000101216.8	0	56	28	2	6	10	14	14	24	2	22	26	0
ENSG00000101220.15	0	14	18	0	0	6	10	6	22	2	10	2	0
ENSG00000101224.15	0	176	116	24	0	48	154	44	278	8	162	110	0
ENSG00000101236.14	0	38	28	6	0	2	14	16	18	2	16	0	0
ENSG00000101266.14	0	28	30	12	0	8	22	6	22	0	24	18	0
ENSG00000101290.11	0	28	58	16	0	4	66	28	80	0	44	18	0
ENSG00000101294.14	0	10	32	0	2	12	18	4	16	0	26	16	0
ENSG00000101298.11	0	46	50	0	0	26	48	22	58	4	50	42	0
ENSG00000101310.12	0	14	92	0	0	6	52	18	40	4	22	8	0
ENSG00000101331.13	0	12	28	4	0	8	40	10	62	2	38	18	0
ENSG00000101337.13	0	24	54	0	0	2	38	4	30	2	34	24	0
ENSG00000101346.9	0	12	10	0	0	0	6	6	26	0	18	16	0
ENSG00000101347.8	0	34	68	4	0	12	54	14	62	2	44	18	0
ENSG00000101361.12	0	22	48	0	0	4	26	12	20	0	16	10	0
ENSG00000101367.8	0	40	44	4	0	10	30	32	48	0	30	14	0
ENSG00000101384.9	0	168	444	26	2	38	170	126	238	8	178	142	0
ENSG00000101391.18	0	8	24	0	0	2	8	4	12	0	16	6	0
ENSG00000101400.5	0	26	18	6	0	2	8	6	14	0	6	22	0
ENSG00000101405.3	0	4	2	2	0	0	10	6	14	0	2	28	0
ENSG00000101407.10	0	12	30	2	0	10	18	16	16	0	16	6	0
ENSG00000101412.11	0	56	80	12	0	14	18	10	84	6	70	30	2
ENSG00000101421.3	0	18	10	0	0	2	2	0	4	0	8	4	0
ENSG00000101439.6	0	0	0	0	2	0	0	0	0	0	0	0	8
ENSG00000101442.9	0	14	34	0	0	0	28	10	6	2	14	10	0
ENSG00000101443.15	0	14	22	10	0	6	38	4	18	0	36	14	0
ENSG00000101444.10	0	38	48	0	0	14	34	22	24	4	18	32	0
ENSG00000101457.10	0	8	14	2	0	0	4	0	12	0	10	0	0
ENSG00000101464.8	0	8	32	2	0	10	34	10	26	0	20	8	0
ENSG00000101474.9	0	12	2	0	0	2	8	6	20	0	10	0	0
ENSG00000101544.6	0	26	50	0	0	2	30	18	38	0	32	32	0
ENSG00000101546.10	0	0	2	0	0	0	2	0	0	0	4	0	0
ENSG00000101557.12	0	22	84	8	0	10	42	22	86	2	26	46	0
ENSG00000101577.7	0	104	120	8	0	34	90	86	188	2	92	72	0
ENSG00000101608.10	0	2	6	0	0	2	2	2	8	0	0	0	0
ENSG00000101670.9	0	76	76	4	0	16	40	70	82	0	42	36	0
ENSG00000101746.13	0	4	10	0	0	4	0	0	0	0	6	6	0
ENSG00000101773.14	0	10	4	0	0	0	8	10	26	0	14	2	0
ENSG00000101782.12	0	26	22	6	0	12	34	12	68	0	16	20	2
ENSG00000101811.11	0	12	26	0	0	2	2	4	42	0	14	10	0
ENSG00000101843.16	0	4	12	0	0	4	12	8	12	0	4	2	0
ENSG00000101849.13	0	18	26	0	0	10	24	16	38	0	20	8	0
ENSG00000101850.10	0	12	32	8	0	8	30	12	36	0	18	8	0
ENSG00000101871.12	0	6	22	0	0	8	8	10	6	2	14	12	0
ENSG00000101882.7	0	4	2	0	0	0	0	4	0	0	4	0	0
ENSG00000101901.8	0	10	8	0	0	2	12	18	28	0	8	8	0
ENSG00000101911.10	0	16	12	0	0	0	12	10	12	0	6	10	0
ENSG00000101940.15	0	2	6	0	0	0	4	2	12	0	2	2	2
ENSG00000101966.10	0	8	26	2	0	4	4	4	8	0	12	4	0
ENSG00000101986.10	0	22	8	2	0	4	2	6	34	2	8	4	0
ENSG00000101997.10	0	6	10	4	0	2	2	12	10	0	4	2	0
ENSG00000102030.13	0	0	0	0	0	0	4	2	0	0	2	0	0
ENSG00000102054.15	0	90	96	14	0	24	44	58	106	0	60	46	0
ENSG00000102078.13	0	0	4	0	0	0	2	4	12	0	0	4	0
ENSG00000102096.9	0	0	0	0	0	0	6	0	0	0	6	0	0
ENSG00000102100.12	0	4	8	4	2	12	28	14	12	0	12	6	0
ENSG00000102103.13	0	12	10	2	0	0	12	12	6	4	6	12	0
ENSG00000102119.8	0	10	10	0	0	0	2	14	28	0	2	4	4
ENSG00000102125.13	0	2	4	0	0	2	6	0	4	0	0	2	0
ENSG00000102144.11	0	10	20	0	0	2	10	12	12	0	26	4	0
ENSG00000102172.13	0	8	8	2	0	0	36	12	28	0	8	18	0
ENSG00000102174.8	0	16	26	0	0	0	20	14	20	0	8	12	0
ENSG00000102225.13	0	28	26	6	0	4	18	2	52	0	34	52	4
ENSG00000102226.7	0	26	16	0	0	6	16	18	24	0	24	6	0
ENSG00000102241.9	0	24	16	0	0	10	12	6	18	0	18	4	0
ENSG00000102265.9	0	0	0	0	2	0	0	0	0	0	0	0	0
ENSG00000102290.19	0	30	36	2	0	8	40	24	40	0	26	6	0
ENSG00000102312.18	0	4	2	2	0	0	0	0	4	0	4	4	4
ENSG00000102316.14	0	0	0	0	0	0	0	0	0	0	0	0	10
ENSG00000102317.15	0	2	6	0	0	2	2	4	10	0	0	4	2
ENSG00000102362.13	0	8	18	4	0	4	10	12	24	0	4	0	0
ENSG00000102384.11	0	2	6	0	0	0	6	4	6	0	4	6	0
ENSG00000102393.7	0	2	6	0	0	2	8	2	4	0	2	0	0
ENSG00000102543.12	0	2	8	0	0	0	8	0	2	0	0	6	0
ENSG00000102554.11	0	40	26	6	0	2	36	2	52	4	28	18	0
ENSG00000102572.12	0	54	74	4	0	24	36	46	40	0	52	40	2
ENSG00000102580.12	0	32	48	8	0	8	50	24	90	2	24	22	2
ENSG00000102606.15	0	32	98	4	0	6	68	6	56	2	52	28	0
ENSG00000102710.17	0	14	14	2	0	2	10	6	14	0	4	2	0
ENSG00000102738.7	0	0	20	0	0	0	10	4	8	0	8	0	0
ENSG00000102753.7	0	26	38	4	0	8	30	8	42	0	58	16	0
ENSG00000102781.11	0	46	80	6	0	20	70	24	92	0	68	36	0
ENSG00000102796.8	0	2	4	0	0	0	0	0	0	0	2	0	0
ENSG00000102804.12	0	36	22	10	0	2	48	14	56	0	54	10	0
ENSG00000102858.10	0	214	166	52	0	70	298	94	466	18	230	206	6
ENSG00000102898.9	0	2	14	0	0	2	4	4	16	0	2	0	0
ENSG00000102900.10	0	32	46	4	0	4	42	12	64	2	28	24	0
ENSG00000102901.10	0	4	4	2	0	0	6	10	8	2	4	0	0
ENSG00000102921.5	0	36	22	8	0	6	28	6	44	0	40	18	0
ENSG00000102931.5	0	2	8	2	0	0	6	0	4	0	2	0	0
ENSG00000102974.12	0	18	16	2	0	2	10	6	12	2	12	8	0
ENSG00000102977.11	0	20	60	0	0	8	28	14	76	2	32	8	0
ENSG00000102978.10	0	28	18	4	0	4	26	16	24	0	20	14	0
ENSG00000102984.12	0	4	12	0	0	0	8	0	8	0	12	6	2
ENSG00000102996.4	0	14	6	4	0	2	8	4	18	0	10	2	0
ENSG00000103005.9	0	8	32	2	0	12	16	8	10	0	22	0	0
ENSG00000103034.12	2	26	50	8	0	22	68	36	72	4	74	42	6
ENSG00000103035.8	0	4	10	0	0	0	0	0	6	0	4	0	0
ENSG00000103037.9	0	22	22	2	0	2	8	4	6	0	22	16	0
ENSG00000103042.6	0	6	8	0	0	2	0	6	14	2	10	10	2
ENSG00000103043.12	0	20	2	2	0	2	6	6	10	0	10	8	0
ENSG00000103044.8	0	142	208	16	0	34	120	70	192	2	166	92	0
ENSG00000103051.16	0	10	18	0	0	0	2	2	2	0	12	2	0
ENSG00000103056.9	0	160	142	26	0	26	136	84	354	24	182	130	0
ENSG00000103061.9	0	2	2	0	0	0	6	2	2	0	0	2	0
ENSG00000103089.6	0	8	0	6	0	0	2	0	8	0	10	2	0
ENSG00000103091.12	0	10	14	0	0	4	26	8	18	0	10	22	0
ENSG00000103111.12	0	24	42	2	0	6	6	10	20	0	50	38	0
ENSG00000103121.6	0	0	4	0	0	0	4	0	2	0	2	0	0
ENSG00000103126.12	0	26	30	2	0	4	24	4	44	0	20	12	0
ENSG00000103145.8	0	2	4	2	0	2	0	2	8	0	6	2	2
ENSG00000103148.13	0	10	24	0	0	4	24	8	22	10	22	12	0
ENSG00000103152.9	0	6	4	0	0	0	4	2	0	0	2	2	0
ENSG00000103160.9	0	18	18	6	0	2	18	8	36	0	16	6	0
ENSG00000103168.14	0	20	6	2	0	4	2	0	16	0	14	6	0
ENSG00000103174.9	0	18	8	0	0	0	10	4	22	0	14	10	0
ENSG00000103187.7	0	4	4	0	0	2	0	0	6	0	12	0	8
ENSG00000103194.13	0	40	80	10	4	12	36	36	56	0	28	18	0
ENSG00000103196.9	0	16	32	0	2	6	26	14	46	0	22	12	0
ENSG00000103197.14	0	10	10	0	0	2	2	0	20	0	8	10	4
ENSG00000103199.11	0	2	6	4	0	2	8	0	26	0	12	6	0
ENSG00000103202.10	0	0	0	0	0	0	2	2	2	0	0	2	0
ENSG00000103222.16	0	4	0	0	0	4	4	0	28	0	2	2	0
ENSG00000103227.16	0	0	6	0	0	2	2	0	0	0	0	8	0
ENSG00000103249.15	0	8	2	0	0	8	2	4	20	0	10	12	0
ENSG00000103254.7	0	0	2	0	0	0	2	0	6	0	4	0	0
ENSG00000103257.6	0	40	20	10	6	18	12	8	94	2	28	24	2
ENSG00000103260.6	0	2	4	0	0	4	2	0	10	0	6	2	0
ENSG00000103264.13	0	2	2	0	0	0	4	2	2	0	6	0	0
ENSG00000103266.8	0	0	2	0	0	0	0	0	6	2	4	2	0
ENSG00000103274.8	0	0	2	0	0	0	0	0	0	0	0	2	0
ENSG00000103275.16	0	28	60	6	0	12	48	16	60	0	38	26	4
ENSG00000103310.8	0	166	208	14	2	8	220	144	402	10	126	78	0
ENSG00000103316.8	0	0	6	0	0	6	0	0	10	0	0	0	0
ENSG00000103319.9	0	72	96	8	0	32	110	46	160	0	86	78	6
ENSG00000103326.8	0	18	36	0	0	6	12	2	16	2	10	18	0
ENSG00000103335.17	2	98	96	16	0	20	50	48	126	4	96	72	4
ENSG00000103342.10	0	28	40	2	0	12	32	18	72	6	30	24	2
ENSG00000103343.10	0	4	14	0	0	0	4	0	4	0	4	2	0
ENSG00000103353.13	0	42	76	4	2	2	48	42	106	0	56	32	0
ENSG00000103356.13	0	2	8	0	0	4	4	0	2	2	4	6	0
ENSG00000103363.12	0	4	4	0	0	4	10	2	4	0	6	0	0
ENSG00000103365.13	0	32	36	10	0	12	24	10	42	0	38	8	0
ENSG00000103404.12	0	40	84	8	0	14	28	18	66	2	24	30	0
ENSG00000103415.9	0	0	0	0	0	0	0	0	0	0	0	0	0
ENSG00000103429.8	0	0	0	0	0	0	2	0	2	0	0	2	0
ENSG00000103479.12	0	16	2	0	0	4	2	6	16	0	22	8	0
ENSG00000103489.9	0	40	64	0	0	4	62	28	50	0	34	4	0
ENSG00000103495.11	0	28	24	10	0	2	2	2	40	0	32	16	4
ENSG00000103496.12	0	0	16	0	0	0	2	8	10	0	32	4	0
ENSG00000103502.11	0	6	2	0	0	0	4	6	2	0	2	0	0
ENSG00000103510.17	0	4	2	0	0	2	4	0	8	0	6	8	0
ENSG00000103528.14	0	2	14	0	0	2	18	14	16	0	24	4	0
ENSG00000103544.12	0	14	10	2	0	8	16	8	22	0	26	6	0
ENSG00000103549.19	0	66	34	8	2	4	20	28	62	4	70	30	0
ENSG00000103550.11	0	12	4	0	0	2	8	0	14	0	0	6	0
ENSG00000103591.10	0	4	18	2	0	2	4	8	2	0	8	0	0
ENSG00000103653.14	0	28	44	4	0	6	12	12	60	0	66	24	0
ENSG00000103707.7	0	2	8	0	0	2	0	2	4	0	0	0	0
ENSG00000103769.7	0	18	16	0	0	2	8	2	28	0	10	6	0
ENSG00000103932.9	0	12	36	6	0	0	8	16	26	2	20	22	0
ENSG00000103942.10	0	48	76	2	0	8	62	46	82	0	54	24	0
ENSG00000103978.13	0	6	28	0	0	10	18	4	6	0	8	10	0
ENSG00000103994.14	0	20	40	4	0	2	24	8	12	0	16	18	0
ENSG00000104044.13	0	10	8	0	0	0	10	6	4	0	0	6	0
ENSG00000104064.14	0	4	10	0	2	0	8	2	4	0	2	0	0
ENSG00000104067.14	0	6	4	0	0	0	4	2	6	0	18	2	2
ENSG00000104131.10	0	12	4	6	0	2	4	0	26	0	12	6	0
ENSG00000104142.8	0	16	14	14	0	4	20	8	40	0	18	6	0
ENSG00000104147.6	0	4	18	0	0	4	12	6	12	0	8	4	0
ENSG00000104213.10	0	18	30	2	0	8	24	8	14	0	16	4	0
ENSG00000104221.10	0	4	16	0	0	0	4	4	6	0	10	2	0
ENSG00000104228.10	0	38	34	6	0	0	30	8	38	10	20	12	0
ENSG00000104290.8	0	16	26	4	0	4	48	22	28	2	30	14	0
ENSG00000104299.12	0	16	46	4	0	10	28	26	20	0	44	16	0
ENSG00000104313.15	0	2	8	2	0	0	24	10	20	0	26	6	0
ENSG00000104320.11	0	4	4	0	0	0	4	8	2	0	8	2	0
ENSG00000104321.8	0	4	20	0	0	4	4	12	8	0	8	4	0
ENSG00000104341.14	2	24	32	4	2	12	34	22	68	0	52	18	0
ENSG00000104365.11	0	14	20	4	0	6	14	10	22	2	32	4	0
ENSG00000104381.10	0	34	50	8	0	4	38	26	62	4	20	24	0
ENSG00000104388.12	0	8	8	4	0	16	12	8	20	0	22	2	0
ENSG00000104408.7	0	0	0	2	0	0	6	2	2	0	2	0	0
ENSG00000104413.13	0	114	204	12	0	24	84	94	268	8	156	80	0
ENSG00000104419.12	0	22	2	6	2	4	24	14	52	4	20	12	0
ENSG00000104442.7	0	24	72	4	0	6	50	18	42	4	36	24	0
ENSG00000104450.10	0	2	8	0	0	0	4	4	10	0	10	2	0
ENSG00000104490.15	0	6	22	2	0	4	8	10	22	2	8	12	2
ENSG00000104517.10	0	98	90	18	0	16	62	56	98	0	84	50	0
ENSG00000104529.15	0	0	0	0	0	0	0	0	0	0	0	0	0
ENSG00000104549.9	0	2	8	2	0	2	4	4	10	4	4	2	0
ENSG00000104611.9	0	112	194	22	0	20	182	80	234	6	128	66	0
ENSG00000104613.9	0	32	6	0	0	6	10	8	14	4	26	22	0
ENSG00000104626.12	0	12	30	0	0	6	20	10	12	0	12	6	0
ENSG00000104635.11	0	48	126	4	2	18	106	54	88	0	82	38	8
ENSG00000104660.15	0	0	2	2	0	6	6	2	6	2	4	2	0
ENSG00000104679.8	0	10	16	0	0	0	12	6	12	6	20	2	0
ENSG00000104687.10	0	12	12	0	0	8	8	4	10	0	6	2	2
ENSG00000104714.11	0	32	50	2	0	8	22	12	24	0	18	6	0
ENSG00000104722.11	0	12	10	2	0	2	8	8	34	0	26	12	0
ENSG00000104723.18	0	6	4	0	0	2	4	0	8	0	14	2	0
ENSG00000104731.11	0	10	12	0	0	0	8	16	14	0	16	4	2
ENSG00000104738.14	0	20	48	4	0	6	26	28	32	0	26	16	0
ENSG00000104763.15	0	6	16	0	0	0	6	8	6	0	0	2	0
ENSG00000104765.12	0	8	24	2	0	0	0	10	12	0	8	2	0
ENSG00000104805.13	0	4	2	0	0	2	6	0	12	0	6	10	2
ENSG00000104812.12	0	14	4	0	0	2	16	8	34	0	30	16	2
ENSG00000104823.6	0	6	0	0	0	2	0	0	0	0	2	0	0
ENSG00000104824.14	0	16	10	0	0	2	4	6	12	0	2	4	0
ENSG00000104835.12	0	0	0	0	0	0	0	0	0	0	0	0	0
ENSG00000104852.12	0	66	56	10	0	26	26	8	82	2	92	36	2
ENSG00000104853.13	0	40	18	8	0	20	26	16	66	0	36	28	0
ENSG00000104859.12	0	16	12	10	0	6	4	6	22	8	16	8	0
ENSG00000104863.9	0	2	0	0	0	0	18	2	4	0	2	0	0
ENSG00000104866.8	0	14	12	4	0	6	12	6	52	0	26	8	0
ENSG00000104870.10	0	2	0	4	0	4	2	4	12	0	8	0	4
ENSG00000104872.8	0	2	4	0	0	0	4	2	10	0	0	0	0
ENSG00000104884.12	0	72	24	16	2	12	38	14	78	4	52	22	0
ENSG00000104885.15	0	204	110	18	0	40	74	48	164	6	118	128	0
ENSG00000104886.7	0	24	12	2	0	6	4	0	22	2	2	0	0
ENSG00000104888.7	0	10	8	0	0	0	6	2	2	0	2	0	0
ENSG00000104889.4	0	8	12	0	0	4	2	4	18	2	0	2	0
ENSG00000104892.14	0	4	0	0	0	0	2	0	4	0	6	2	0
ENSG00000104897.7	0	8	6	0	0	4	22	2	34	0	18	8	0
ENSG00000104904.10	0	6	18	2	0	2	18	4	18	8	12	18	2
ENSG00000104907.10	0	4	6	0	0	0	2	0	8	0	4	2	0
ENSG00000104915.12	0	0	4	0	0	0	2	4	4	0	4	2	0
ENSG00000104936.15	0	4	2	0	0	4	0	0	14	0	12	2	0
ENSG00000104946.8	0	4	4	0	0	0	6	0	14	0	2	6	0
ENSG00000104953.16	0	66	120	10	0	10	128	96	198	10	84	36	0
ENSG00000104957.11	0	6	4	2	0	6	18	10	24	4	8	2	0
ENSG00000104960.13	0	12	20	2	0	2	18	8	38	8	26	10	6
ENSG00000104969.7	0	36	28	2	0	8	16	8	36	4	44	12	0
ENSG00000104973.12	0	130	84	18	0	62	76	42	220	2	134	88	0
ENSG00000104976.9	0	14	80	6	0	6	38	6	30	0	32	10	0
ENSG00000104979.6	0	4	4	0	0	8	4	0	8	0	6	0	0
ENSG00000104980.5	0	36	64	0	0	18	20	12	54	2	62	28	0
ENSG00000105011.6	0	20	22	4	0	2	38	4	46	6	34	24	0
ENSG00000105048.14	0	8	4	4	0	0	12	8	24	0	30	4	0
ENSG00000105053.8	0	10	12	0	0	2	4	4	4	0	0	8	0
ENSG00000105058.9	0	8	10	2	0	4	14	6	18	2	14	2	0
ENSG00000105063.16	0	78	30	20	0	20	30	24	108	10	70	48	0
ENSG00000105085.8	0	2	4	0	0	0	6	2	6	0	2	0	0
ENSG00000105088.6	0	6	4	2	0	0	6	2	6	2	14	8	0
ENSG00000105122.10	0	6	4	2	0	2	2	4	10	8	18	4	0
ENSG00000105136.17	0	2	4	0	0	0	10	12	12	0	4	2	0
ENSG00000105146.10	0	24	10	0	0	6	12	12	24	4	16	10	0
ENSG00000105171.7	0	26	18	0	0	2	14	36	4	2	8	8	0
ENSG00000105173.11	0	38	30	8	0	4	8	8	16	0	20	4	0
ENSG00000105176.15	0	2	10	0	0	2	2	0	14	0	8	0	0
ENSG00000105185.9	0	32	56	8	0	18	80	34	120	4	68	20	0
ENSG00000105186.12	0	32	30	2	0	0	14	28	42	2	18	14	0
ENSG00000105193.6	0	14	16	0	0	2	26	10	10	0	24	6	0
ENSG00000105197.8	0	2	8	0	0	0	8	6	4	0	8	2	0
ENSG00000105202.5	0	0	4	0	0	2	4	2	4	0	0	6	0
ENSG00000105219.6	0	114	172	14	0	22	188	40	142	2	132	56	0
ENSG00000105220.12	0	52	38	4	0	2	24	18	62	2	38	16	0
ENSG00000105221.14	0	64	50	6	0	16	66	46	130	4	82	40	8
ENSG00000105223.16	0	0	0	0	0	0	0	6	10	0	4	2	6
ENSG00000105229.4	0	60	62	12	0	20	48	18	130	2	110	66	0
ENSG00000105248.13	0	14	4	6	0	0	0	4	8	0	4	2	0
ENSG00000105251.8	0	30	132	0	0	16	236	26	126	16	36	18	0
ENSG00000105254.9	0	12	10	0	0	2	4	4	8	0	10	2	0
ENSG00000105255.8	0	4	6	0	0	0	4	0	2	0	10	6	0
ENSG00000105258.6	0	4	0	0	0	0	4	0	2	0	0	0	0
ENSG00000105278.8	0	2	4	0	0	0	4	8	6	0	12	2	0
ENSG00000105281.10	0	100	62	18	2	40	50	40	128	0	126	48	0
ENSG00000105287.10	0	32	38	14	0	8	48	22	90	2	38	28	2
ENSG00000105289.12	0	12	12	8	0	0	16	2	44	2	22	12	0
ENSG00000105298.11	0	68	64	8	0	16	12	8	90	12	40	26	0
ENSG00000105321.10	0	30	16	0	0	10	12	12	46	0	40	14	0
ENSG00000105323.14	0	74	72	10	2	14	38	20	134	2	58	48	4
ENSG00000105325.11	0	32	30	10	0	8	24	10	40	2	36	18	0
ENSG00000105341.16	0	14	26	0	2	4	12	4	16	0	4	4	0
ENSG00000105355.6	0	26	22	12	0	4	18	14	34	0	26	8	0
ENSG00000105364.11	0	16	16	2	0	6	26	0	24	0	26	6	0
ENSG00000105372.4	4	16	28	4	2	2	38	8	10	8	18	16	6
ENSG00000105373.16	0	44	38	6	2	18	42	12	82	0	34	28	0
ENSG00000105393.13	0	2	6	0	0	0	0	2	0	0	2	0	0
ENSG00000105401.4	0	26	12	2	0	10	8	4	16	0	22	8	2
ENSG00000105402.5	0	12	4	0	0	0	12	8	8	0	4	6	0
ENSG00000105404.8	0	6	6	0	4	4	14	0	10	2	4	2	0
ENSG00000105419.15	0	8	2	8	0	2	10	8	16	2	2	8	0
ENSG00000105438.6	0	10	6	0	0	2	16	0	2	0	2	4	0
ENSG00000105443.11	0	2	2	0	0	0	0	0	0	0	0	0	0
ENSG00000105447.10	0	18	16	0	0	6	14	6	24	0	22	22	2
ENSG00000105486.11	0	30	38	2	0	6	12	20	38	0	26	20	0
ENSG00000105499.11	0	4	0	0	0	4	0	4	12	0	6	2	0
ENSG00000105514.5	0	6	8	2	0	6	20	0	28	2	18	6	0
ENSG00000105518.11	0	0	0	0	0	0	0	0	8	0	2	0	0
ENSG00000105520.8	0	24	8	4	2	6	22	14	12	2	10	34	2
ENSG00000105523.3	0	64	30	12	0	8	18	34	88	4	98	18	2
ENSG00000105552.12	0	14	20	4	0	8	14	14	48	2	14	2	0
ENSG00000105556.8	0	42	52	6	0	14	30	4	76	0	40	24	0
ENSG00000105559.9	0	10	16	10	0	4	12	4	18	0	16	2	0
ENSG00000105568.15	0	32	14	4	0	14	30	20	38	4	22	16	0
ENSG00000105576.13	0	16	16	0	0	4	30	12	52	0	20	18	0
ENSG00000105605.5	0	12	6	0	0	0	8	4	22	0	2	22	0
ENSG00000105607.10	0	2	22	0	0	0	10	2	4	0	6	2	0
ENSG00000105640.10	0	2	6	0	0	0	4	2	8	0	8	0	0
ENSG00000105647.12	0	0	0	0	0	0	0	0	0	0	0	0	0
ENSG00000105649.7	0	4	14	0	0	0	16	6	28	0	14	6	0
ENSG00000105655.16	0	6	2	2	2	0	0	2	8	0	6	8	6
ENSG00000105656.10	0	10	14	0	0	6	14	6	28	2	16	6	0
ENSG00000105662.13	0	24	6	0	4	0	10	4	38	0	10	12	2
ENSG00000105669.10	0	18	24	0	0	8	30	14	38	0	16	8	0
ENSG00000105671.9	0	0	0	0	0	6	16	2	14	0	8	4	2
ENSG00000105676.11	0	26	50	6	0	8	12	22	26	8	28	26	0
ENSG00000105677.9	0	2	30	2	0	4	18	8	14	2	28	12	0
ENSG00000105698.13	0	38	22	10	0	18	26	22	56	6	30	26	0
ENSG00000105699.14	0	26	16	8	2	4	20	6	46	0	12	22	0
ENSG00000105700.8	0	4	4	2	0	0	2	0	4	0	10	2	4
ENSG00000105701.13	0	0	0	2	0	0	0	0	10	0	6	6	2
ENSG00000105705.13	0	4	0	0	0	0	0	2	26	0	6	6	0
ENSG00000105722.7	0	18	2	4	0	22	12	12	20	0	34	10	2
ENSG00000105723.9	0	50	34	10	0	10	46	10	122	0	36	50	2
ENSG00000105726.14	2	18	8	0	0	10	8	18	32	2	14	20	0
ENSG00000105732.10	0	84	110	6	0	34	60	26	128	4	86	38	0
ENSG00000105738.8	0	6	4	2	0	0	4	0	28	0	8	30	8
ENSG00000105755.5	0	2	0	0	0	2	0	0	6	0	4	0	0
ENSG00000105793.13	0	6	40	4	0	4	26	14	8	0	18	2	0
ENSG00000105808.15	0	2	0	0	0	0	0	0	2	0	0	2	0
ENSG00000105835.9	0	6	4	0	0	6	4	2	2	0	8	0	0
ENSG00000105849.5	0	8	16	0	0	0	6	12	8	0	6	6	0
ENSG00000105854.10	0	0	0	0	0	4	0	0	10	0	2	2	0
ENSG00000105856.11	0	6	24	0	0	0	16	4	36	0	22	8	0
ENSG00000105865.8	0	0	4	0	0	0	2	2	4	0	2	0	0
ENSG00000105875.11	0	26	14	0	0	2	16	0	20	0	2	0	0
ENSG00000105877.15	0	86	54	6	0	24	40	28	74	0	82	44	0
ENSG00000105879.9	0	6	8	4	0	0	2	0	28	0	0	8	0
ENSG00000105887.10	0	24	24	6	0	8	16	8	18	0	12	6	0
ENSG00000105894.9	0	6	24	0	0	4	4	4	12	0	12	2	0
ENSG00000105928.11	0	54	72	14	0	22	48	42	90	0	58	36	0
ENSG00000105953.12	0	44	26	0	0	20	36	22	40	2	22	18	0
ENSG00000105963.11	0	34	12	4	0	24	18	12	16	0	36	18	0
ENSG00000105968.16	0	0	8	0	0	0	0	4	4	0	6	2	0
ENSG00000105983.17	0	14	6	2	0	4	22	8	34	0	16	8	0
ENSG00000105993.12	0	18	22	4	0	6	10	4	32	0	10	8	2
ENSG00000106012.15	0	14	8	4	0	6	12	16	46	2	14	18	0
ENSG00000106013.10	0	0	2	0	0	0	2	2	6	0	0	0	0
ENSG00000106028.8	0	0	0	0	0	0	0	4	0	0	0	0	0
ENSG00000106049.6	0	2	8	0	0	0	6	0	8	0	2	0	0
ENSG00000106052.11	0	32	48	0	0	8	30	36	42	0	36	36	0
ENSG00000106069.18	0	16	40	0	0	0	20	16	12	0	10	4	0
ENSG00000106070.15	0	16	12	0	0	4	18	14	30	2	10	12	0
ENSG00000106100.8	0	36	44	2	0	10	26	10	42	0	22	12	2
ENSG00000106105.11	0	10	48	2	0	10	28	10	40	6	26	10	0
ENSG00000106128.16	0	4	2	0	0	0	0	0	2	0	2	4	0
ENSG00000106133.15	0	0	0	0	0	0	0	0	0	0	0	0	0
ENSG00000106153.12	0	12	26	4	0	6	38	22	22	4	18	10	0
ENSG00000106211.8	0	16	106	6	0	22	52	16	66	2	32	34	14
ENSG00000106236.3	0	16	4	0	0	0	0	0	20	0	0	8	0
ENSG00000106244.10	0	30	12	2	0	12	14	8	38	0	16	20	0
ENSG00000106245.7	0	2	12	0	0	2	2	0	4	0	2	0	0
ENSG00000106246.15	0	0	4	0	0	0	0	0	2	0	2	0	0
ENSG00000106263.15	0	14	20	6	0	10	10	6	14	4	26	8	0
ENSG00000106268.13	0	0	0	0	0	0	4	0	4	0	2	2	0
ENSG00000106290.12	0	16	14	2	0	0	2	6	28	2	12	8	0
ENSG00000106299.7	0	4	26	2	0	4	18	8	16	0	14	10	0
ENSG00000106305.7	0	20	36	2	0	2	38	18	28	0	14	14	0
ENSG00000106327.10	0	6	14	6	0	2	2	6	34	2	20	14	0
ENSG00000106330.9	0	0	8	0	0	0	6	0	2	0	0	0	0
ENSG00000106351.10	0	174	152	24	0	68	142	54	258	12	204	124	0
ENSG00000106355.7	0	0	0	0	0	0	0	0	2	0	0	0	0
ENSG00000106367.11	0	6	4	0	0	4	2	6	0	0	6	0	0
ENSG00000106392.8	0	12	30	6	0	0	10	2	12	0	8	10	0
ENSG00000106397.9	0	6	0	0	0	0	0	2	8	2	0	14	2
ENSG00000106399.9	0	0	2	0	0	0	0	0	0	0	0	0	0
ENSG00000106400.9	0	6	14	0	0	4	8	4	10	2	6	2	0
ENSG00000106410.12	0	14	10	0	0	0	28	2	48	12	14	6	0
ENSG00000106415.10	0	12	34	6	0	2	26	10	44	2	24	22	0
ENSG00000106443.12	2	30	34	2	0	4	8	8	46	0	12	6	0
ENSG00000106459.12	0	4	4	0	0	0	6	0	2	0	10	2	0
ENSG00000106484.12	0	12	38	0	0	2	30	12	26	6	12	6	0
ENSG00000106538.7	0	14	20	2	0	4	6	16	26	2	24	14	0
ENSG00000106554.9	0	10	4	2	2	2	6	0	10	0	6	2	0
ENSG00000106588.8	0	0	0	0	0	0	0	0	0	0	0	0	0
ENSG00000106591.3	0	6	18	2	0	0	20	2	4	0	4	4	0
ENSG00000106603.15	0	6	22	0	0	4	18	4	2	0	14	0	0
ENSG00000106608.14	0	32	76	0	0	20	12	18	64	0	52	18	0
ENSG00000106609.14	0	26	68	8	0	10	66	22	104	6	70	24	0
ENSG00000106615.7	0	8	16	0	0	0	10	4	2	0	14	6	0
ENSG00000106628.8	0	2	0	0	0	2	12	0	6	0	2	2	2
ENSG00000106635.5	0	6	36	0	0	0	12	4	36	2	12	2	2
ENSG00000106636.5	0	24	20	0	0	8	20	14	16	0	14	12	2
ENSG00000106665.13	0	4	12	0	0	4	6	10	16	0	2	6	8
ENSG00000106682.12	0	56	76	0	0	28	30	30	120	0	60	30	0
ENSG00000106683.12	0	94	72	14	0	20	78	32	122	2	102	86	0
ENSG00000106689.8	0	18	14	2	0	0	14	10	28	2	20	6	0
ENSG00000106723.14	0	14	60	0	0	8	28	24	34	0	40	20	0
ENSG00000106771.10	0	76	62	4	2	16	62	34	122	0	60	30	0
ENSG00000106772.15	0	8	12	10	0	0	10	16	8	0	4	8	0
ENSG00000106799.10	0	14	20	2	0	0	12	2	24	0	18	8	0
ENSG00000106803.7	0	6	18	0	0	0	16	0	8	0	4	2	0
ENSG00000106829.16	0	40	38	12	0	30	36	8	62	0	48	26	0
ENSG00000106991.11	0	76	52	20	0	16	98	46	276	8	104	82	0
ENSG00000106992.15	0	0	6	0	0	2	2	4	4	0	4	2	0
ENSG00000106993.9	0	6	14	0	0	2	20	4	16	0	14	4	0
ENSG00000107018.7	0	0	6	2	0	0	4	2	2	0	0	2	0
ENSG00000107020.7	0	8	2	0	0	0	2	2	0	0	2	0	0
ENSG00000107104.16	0	26	32	4	0	6	28	12	22	0	16	14	0
ENSG00000107105.12	0	4	28	4	0	2	18	10	32	0	20	18	0
ENSG00000107140.13	0	38	28	10	0	16	42	12	76	10	30	30	0
ENSG00000107164.15	0	32	26	12	0	10	8	20	60	2	18	8	0
ENSG00000107175.8	0	8	6	0	0	0	8	0	2	0	0	4	0
ENSG00000107185.9	0	20	20	4	0	22	18	22	32	0	34	18	2
ENSG00000107223.10	0	4	0	0	0	0	0	4	4	0	8	2	0
ENSG00000107242.15	0	24	8	0	0	4	2	0	20	0	8	8	0
ENSG00000107262.14	0	6	4	0	0	0	8	2	4	0	0	0	0
ENSG00000107263.16	0	24	42	4	0	2	18	24	34	0	30	18	0
ENSG00000107281.7	0	2	4	0	0	0	0	2	8	0	10	2	0
ENSG00000107282.5	0	18	4	6	0	0	10	2	32	0	18	14	0
ENSG00000107290.11	0	22	38	6	0	14	24	28	46	0	60	14	4
ENSG00000107295.9	0	6	12	2	0	0	10	4	14	0	2	10	0
ENSG00000107331.14	0	44	20	6	0	20	16	20	40	2	22	16	0
ENSG00000107338.9	0	22	12	6	0	6	6	0	10	0	8	16	0
ENSG00000107341.4	0	22	38	2	0	10	32	16	62	6	16	24	4
ENSG00000107362.11	0	28	10	6	0	4	16	8	56	4	30	12	0
ENSG00000107371.10	0	16	20	2	0	2	10	6	20	0	8	4	0
ENSG00000107372.10	0	74	84	14	0	10	64	24	108	4	72	62	6
ENSG00000107404.15	0	52	70	10	0	12	16	16	60	6	62	48	0
ENSG00000107438.6	0	6	32	4	0	8	26	16	38	0	20	16	0
ENSG00000107443.13	0	78	150	6	0	16	128	42	98	4	108	56	0
ENSG00000107554.13	0	34	28	2	0	2	22	10	44	0	30	16	0
ENSG00000107566.11	0	20	24	0	0	6	20	10	10	2	6	4	0
ENSG00000107581.10	0	34	26	4	2	4	4	10	68	0	44	16	0
ENSG00000107625.10	0	18	18	0	0	0	8	12	20	0	6	20	0
ENSG00000107643.13	0	4	14	4	0	0	4	10	2	0	8	0	0
ENSG00000107672.12	0	8	28	0	2	2	30	22	26	0	10	0	0
ENSG00000107745.14	0	6	6	0	0	0	4	0	0	2	0	2	0
ENSG00000107758.13	0	6	16	4	0	4	4	4	12	0	0	8	0
ENSG00000107771.13	0	12	16	0	0	4	12	8	14	0	8	6	2
ENSG00000107816.15	0	20	14	2	0	4	8	6	20	0	18	16	0
ENSG00000107829.11	0	6	0	6	0	2	6	2	18	2	4	0	2
ENSG00000107831.10	0	0	2	0	0	0	0	0	2	0	0	0	0
ENSG00000107833.8	0	12	34	6	0	0	24	24	6	2	22	10	0
ENSG00000107854.5	0	38	18	2	0	4	42	16	38	0	28	22	0
ENSG00000107862.4	0	110	106	18	2	30	98	60	202	2	74	80	0
ENSG00000107863.14	0	16	26	2	0	2	22	26	36	0	12	20	0
ENSG00000107872.10	0	8	14	0	0	0	6	4	4	0	4	0	2
ENSG00000107882.9	0	32	22	4	0	8	20	8	32	2	12	18	0
ENSG00000107902.11	0	6	4	0	0	0	0	2	10	0	6	0	0
ENSG00000107929.12	0	26	20	4	0	12	14	20	58	0	36	30	2
ENSG00000107938.15	0	2	16	0	0	6	4	2	8	0	4	2	0
ENSG00000107949.14	0	12	2	2	0	2	8	0	12	0	8	4	0
ENSG00000107954.8	0	16	10	0	0	0	8	4	28	0	6	8	0
ENSG00000107959.13	0	66	88	8	2	2	68	66	98	2	60	22	4
ENSG00000107960.8	0	2	10	2	0	2	0	0	6	0	10	0	0
ENSG00000108021.17	0	78	216	8	0	10	114	62	156	2	116	90	4
ENSG00000108055.9	0	30	30	6	0	0	10	34	56	0	48	14	0
ENSG00000108091.10	0	124	196	24	0	32	184	72	294	14	194	132	0
ENSG00000108106.11	0	72	6	8	0	24	54	14	118	0	86	32	0
ENSG00000108107.10	0	10	12	4	2	12	30	20	30	8	36	6	2
ENSG00000108179.11	0	38	64	12	0	14	36	30	44	2	40	18	2
ENSG00000108219.12	0	48	40	6	0	18	30	32	60	0	38	20	0
ENSG00000108256.6	0	44	152	6	0	12	78	26	78	8	42	24	2
ENSG00000108262.13	0	48	32	12	0	6	26	18	78	0	52	58	0
ENSG00000108298.7	0	4	24	0	0	2	8	2	8	0	2	0	0
ENSG00000108306.9	0	14	32	0	0	2	28	8	32	0	10	20	0
ENSG00000108312.12	0	74	58	6	0	24	52	32	58	2	76	34	2
ENSG00000108344.12	0	30	74	12	0	18	50	32	70	0	52	30	0
ENSG00000108349.12	0	96	156	12	0	18	50	54	136	2	120	66	0
ENSG00000108389.7	0	20	48	2	0	10	32	14	36	0	54	14	0
ENSG00000108395.11	0	12	22	0	0	4	10	20	6	0	8	12	0
ENSG00000108424.7	0	30	16	0	0	6	12	18	22	2	18	6	0
ENSG00000108433.13	0	8	6	0	0	0	2	2	4	0	12	2	0
ENSG00000108465.12	0	8	4	0	0	0	4	6	4	0	6	0	0
ENSG00000108468.12	0	34	78	4	0	10	28	28	44	4	44	8	0
ENSG00000108469.12	0	48	60	6	0	14	44	28	64	2	80	46	0
ENSG00000108509.18	0	50	34	16	0	6	32	28	72	0	68	34	0
ENSG00000108510.7	0	66	178	8	0	16	82	46	86	6	82	54	2
ENSG00000108518.7	0	10	30	0	4	4	38	4	22	0	34	6	0
ENSG00000108523.13	0	8	0	0	0	2	12	2	32	0	16	8	0
ENSG00000108528.11	0	4	6	0	0	8	12	0	12	0	14	4	2
ENSG00000108556.7	0	2	8	2	0	2	0	4	18	0	10	10	0
ENSG00000108559.9	0	20	38	0	0	8	24	18	18	0	10	4	0
ENSG00000108561.6	0	18	16	2	0	2	26	6	10	2	14	4	0
ENSG00000108578.12	0	12	18	2	0	8	4	6	34	0	18	14	0
ENSG00000108591.7	0	0	2	0	0	0	2	0	14	0	2	0	0
ENSG00000108592.14	0	34	8	0	0	2	6	16	16	2	16	16	0
ENSG00000108604.13	0	20	22	0	0	4	16	8	20	2	10	18	0
ENSG00000108641.12	0	0	10	0	0	0	0	2	2	0	2	0	0
ENSG00000108651.7	0	8	14	0	0	2	10	14	20	0	20	6	2
ENSG00000108654.9	0	32	54	0	6	2	32	26	34	0	38	8	4
ENSG00000108669.14	0	32	48	0	0	6	20	20	48	0	32	16	0
ENSG00000108671.7	0	22	38	6	0	0	34	16	18	0	20	24	0
ENSG00000108733.7	0	6	4	2	0	0	6	6	10	0	14	2	0
ENSG00000108771.10	0	36	46	10	0	22	40	16	70	2	52	24	0
ENSG00000108773.8	0	14	44	6	0	4	18	14	22	0	14	2	0
ENSG00000108774.12	0	2	14	0	0	0	24	0	20	0	22	8	0
ENSG00000108788.9	0	24	22	0	0	2	14	10	36	2	20	2	0
ENSG00000108819.10	0	60	14	6	2	12	8	12	94	0	46	32	0
ENSG00000108826.13	0	2	2	0	0	0	0	0	6	0	0	0	0
ENSG00000108828.13	0	50	90	6	0	12	32	28	136	6	44	32	2
ENSG00000108829.9	0	28	64	6	0	12	30	28	62	0	72	28	0
ENSG00000108848.13	0	12	6	2	0	0	2	4	4	0	6	6	0
ENSG00000108852.12	0	100	118	0	0	18	86	68	152	8	96	80	0
ENSG00000108854.13	0	24	46	2	0	8	22	20	46	0	22	28	0
ENSG00000108883.10	0	20	42	4	0	0	20	18	46	0	24	12	0
ENSG00000108946.12	0	10	26	2	0	2	14	12	34	0	28	16	10
ENSG00000108953.14	0	8	22	2	0	0	14	4	10	0	4	0	0
ENSG00000108960.5	0	2	12	0	0	0	10	2	0	0	2	4	0
ENSG00000109016.15	0	6	6	0	0	0	2	16	8	0	0	2	0
ENSG00000109046.12	0	2	0	0	2	0	4	8	6	0	10	0	2
ENSG00000109062.7	2	44	44	8	0	14	24	8	92	6	32	28	0
ENSG00000109066.11	0	2	10	0	0	2	10	4	12	0	4	12	0
ENSG00000109079.7	0	12	20	6	0	6	8	8	28	0	6	6	0
ENSG00000109083.11	0	0	0	0	0	0	0	2	2	0	0	0	0
ENSG00000109084.11	0	16	8	2	0	8	34	22	18	6	16	2	0
ENSG00000109111.12	0	26	10	4	0	6	24	18	34	0	24	10	0
ENSG00000109118.11	0	66	90	22	0	28	32	32	72	12	54	34	0
ENSG00000109133.10	0	2	2	0	0	2	14	0	0	0	0	0	0
ENSG00000109171.12	0	48	46	8	0	6	24	6	62	0	62	26	0
ENSG00000109180.12	0	0	6	0	0	0	4	0	16	0	2	0	0
ENSG00000109220.8	0	2	4	2	0	4	4	2	8	2	8	2	0
ENSG00000109265.10	0	28	2	6	0	0	0	10	6	0	2	8	0
ENSG00000109332.17	0	86	116	10	0	26	104	24	100	4	80	58	0
ENSG00000109390.9	0	8	10	0	0	0	8	6	2	4	8	2	0
ENSG00000109436.7	0	10	26	4	0	0	4	4	34	0	20	12	2
ENSG00000109445.8	0	10	16	0	0	2	2	12	10	0	8	8	0
ENSG00000109452.10	0	2	22	0	0	4	10	14	6	0	4	8	0
ENSG00000109458.6	0	108	162	10	0	14	88	38	84	2	92	56	0
ENSG00000109475.14	0	0	2	0	2	0	0	0	2	0	0	0	0
ENSG00000109501.11	0	112	102	18	2	26	132	46	142	14	130	86	0
ENSG00000109519.10	6	24	88	2	0	8	44	24	40	6	26	14	0
ENSG00000109536.9	0	0	4	0	0	0	0	0	0	0	2	0	0
ENSG00000109670.11	0	38	2	2	2	0	2	6	38	0	12	14	0
ENSG00000109685.15	0	190	320	24	0	68	202	198	364	18	260	156	0
ENSG00000109689.12	0	34	8	2	0	8	10	6	34	2	18	8	0
ENSG00000109736.12	0	90	144	10	0	12	108	32	170	4	160	58	0
ENSG00000109756.6	0	16	16	4	2	2	6	8	18	0	4	6	0
ENSG00000109762.13	0	26	14	8	0	14	10	18	42	0	40	16	0
ENSG00000109794.11	0	52	72	22	0	22	52	16	106	10	70	60	0
ENSG00000109814.9	2	14	6	0	0	4	4	4	6	0	6	0	0
ENSG00000109861.13	0	4	42	0	0	0	44	12	20	0	14	8	0
ENSG00000109906.11	0	14	16	0	0	4	22	10	26	0	24	4	0
ENSG00000109917.8	0	14	6	4	0	0	2	6	8	0	8	4	0
ENSG00000109919.7	0	2	8	0	0	0	12	4	0	0	6	0	0
ENSG00000109927.7	0	54	160	10	0	14	48	52	78	6	72	32	0
ENSG00000109971.11	2	162	566	16	0	68	266	270	404	10	242	92	0
ENSG00000110002.13	0	18	58	2	0	10	50	12	32	2	32	12	0
ENSG00000110011.11	0	4	0	0	0	0	0	0	6	0	2	0	0
ENSG00000110025.10	0	0	0	0	0	0	0	0	0	0	0	0	0
ENSG00000110047.15	0	114	66	12	0	38	68	42	104	0	84	58	0
ENSG00000110048.9	0	88	92	18	0	12	78	66	122	2	96	50	0
ENSG00000110063.6	0	10	22	0	0	0	4	6	24	0	16	8	0
ENSG00000110075.12	0	10	26	0	2	4	12	8	28	0	14	12	0
ENSG00000110080.16	0	28	36	4	0	6	38	30	48	0	32	10	0
ENSG00000110104.9	0	10	14	2	0	6	2	2	22	0	6	8	0
ENSG00000110107.6	0	26	54	6	0	4	22	14	46	4	24	14	0
ENSG00000110108.7	0	52	146	6	0	38	86	46	98	2	86	48	0
ENSG00000110171.16	0	20	32	2	0	2	26	12	26	0	18	16	0
ENSG00000110200.6	0	2	2	0	0	0	0	2	4	0	2	0	0
ENSG00000110218.6	0	22	90	6	0	4	68	20	98	2	38	4	2
ENSG00000110274.12	0	30	30	0	0	18	28	14	52	0	50	26	4
ENSG00000110321.13	0	90	70	14	0	26	76	76	116	2	78	44	2
ENSG00000110330.6	0	6	10	0	0	6	8	6	30	0	12	2	0
ENSG00000110400.8	0	20	12	6	0	6	26	4	60	6	38	36	0
ENSG00000110427.12	0	52	106	0	0	12	62	34	96	10	52	46	0
ENSG00000110435.9	0	16	14	2	0	2	8	6	18	0	4	12	0
ENSG00000110442.9	0	4	2	2	0	0	2	0	4	0	6	0	0
ENSG00000110492.13	0	2	0	0	0	0	2	0	4	0	2	0	4
ENSG00000110497.12	0	184	318	54	0	54	154	130	342	8	258	172	0
ENSG00000110514.16	0	78	138	8	0	16	66	46	82	0	88	38	0
ENSG00000110536.11	0	0	0	0	0	0	0	0	0	0	0	0	0
ENSG00000110583.10	0	8	34	0	0	8	4	6	12	0	10	6	0
ENSG00000110619.14	0	2	16	0	0	6	2	8	2	0	8	4	2
ENSG00000110651.9	0	4	14	0	0	2	14	8	22	0	12	10	2
ENSG00000110696.7	0	10	2	0	0	0	14	12	18	0	10	8	0
ENSG00000110697.10	0	10	0	2	0	0	10	8	14	0	6	4	0
ENSG00000110700.4	0	2	8	0	0	6	6	10	4	0	8	2	0
ENSG00000110711.7	0	8	10	0	0	2	8	8	16	0	12	6	0
ENSG00000110713.13	0	58	98	18	0	12	124	80	134	2	84	66	2
ENSG00000110717.8	0	2	6	0	0	0	2	6	8	0	0	4	2
ENSG00000110768.9	0	4	22	0	0	0	8	8	4	0	6	0	0
ENSG00000110786.15	0	24	22	6	0	4	22	4	62	0	24	18	0
ENSG00000110801.11	0	2	0	0	0	2	8	2	4	0	0	4	0
ENSG00000110841.11	0	4	16	0	0	4	6	0	4	0	4	0	2
ENSG00000110844.11	0	0	0	0	0	2	0	0	10	0	10	0	0
ENSG00000110851.9	2	40	102	6	0	2	42	30	72	4	70	22	0
ENSG00000110880.8	0	40	70	6	2	12	36	12	24	0	48	8	2
ENSG00000110881.9	0	2	4	4	0	0	12	2	16	0	12	4	0
ENSG00000110888.15	0	34	30	8	0	12	24	28	74	2	28	18	0
ENSG00000110906.10	0	120	130	22	0	16	118	44	164	0	128	70	0
ENSG00000110911.12	0	2	26	0	0	0	12	4	4	0	8	4	0
ENSG00000110917.5	0	16	4	2	0	6	8	18	28	0	26	12	0
ENSG00000110921.9	0	18	6	2	0	0	4	22	20	0	8	12	0
ENSG00000110925.4	0	20	76	12	2	16	54	38	62	4	72	28	0
ENSG00000110955.6	0	22	58	8	0	8	44	40	44	6	44	16	0
ENSG00000110958.13	0	64	102	24	0	16	114	24	130	2	124	48	0
ENSG00000110987.6	0	18	6	2	0	2	6	6	24	2	16	8	0
ENSG00000111011.15	0	2	18	0	0	2	4	14	12	0	2	2	2
ENSG00000111057.8	0	4	4	0	0	0	2	2	0	0	0	0	0
ENSG00000111142.11	0	20	20	2	0	6	4	14	32	0	26	16	0
ENSG00000111145.5	0	42	16	2	0	2	28	2	24	0	20	4	0
ENSG00000111199.8	0	20	4	0	0	4	22	2	26	0	6	6	0
ENSG00000111206.10	0	38	22	0	0	6	42	12	26	0	20	14	0
ENSG00000111229.13	0	0	2	2	0	0	10	4	4	0	6	2	0
ENSG00000111231.6	0	2	10	0	0	0	0	2	14	0	10	0	0
ENSG00000111237.16	0	0	2	0	0	0	2	0	0	0	4	0	0
ENSG00000111247.12	0	6	8	0	0	0	8	0	4	0	2	0	0
ENSG00000111249.11	0	30	46	6	0	6	38	8	36	0	16	20	0
ENSG00000111252.8	0	38	88	14	0	22	68	24	88	4	74	66	0
ENSG00000111266.6	0	20	32	0	0	2	30	12	46	0	12	8	0
ENSG00000111269.2	0	2	6	0	0	0	4	2	18	0	4	8	0
ENSG00000111328.4	0	10	4	2	0	0	0	6	6	0	2	0	0
ENSG00000111361.10	0	12	20	4	0	0	4	12	16	0	4	0	0
ENSG00000111364.13	0	4	18	0	0	0	4	2	12	2	16	4	0
ENSG00000111412.5	0	30	34	6	0	10	34	16	46	4	36	16	0
ENSG00000111445.11	0	0	2	0	0	0	0	4	0	0	0	2	0
ENSG00000111450.11	0	36	56	18	0	8	50	18	40	0	68	32	0
ENSG00000111452.10	0	54	64	0	0	10	34	22	28	4	46	18	0
ENSG00000111540.13	0	72	126	10	0	12	94	48	80	8	66	24	0
ENSG00000111554.12	0	22	34	0	0	0	20	8	14	0	22	2	0
ENSG00000111581.7	0	10	14	0	0	2	0	6	14	0	10	10	0
ENSG00000111596.9	0	2	12	2	0	0	0	0	4	0	0	4	0
ENSG00000111602.9	0	24	26	12	0	4	8	8	40	0	26	18	0
ENSG00000111605.14	0	14	14	2	0	0	6	10	18	2	14	4	0
ENSG00000111640.12	2	0	10	0	4	6	8	2	32	0	24	12	8
ENSG00000111641.8	0	66	80	6	0	12	38	20	40	0	20	18	2
ENSG00000111642.12	0	62	94	8	2	4	14	52	62	0	66	46	12
ENSG00000111647.10	0	8	34	0	0	4	12	4	18	0	14	4	0
ENSG00000111652.7	0	2	0	0	0	0	6	0	2	0	0	0	0
ENSG00000111665.9	0	8	8	2	0	2	8	0	8	0	4	6	0
ENSG00000111666.8	0	0	0	0	0	0	8	0	2	0	2	0	0
ENSG00000111667.11	0	44	62	2	0	22	24	18	74	8	46	28	0
ENSG00000111669.12	0	16	14	4	0	10	8	4	28	0	24	4	0
ENSG00000111670.12	0	20	30	4	0	8	28	28	62	0	36	22	2
ENSG00000111676.12	0	8	6	0	0	0	0	2	24	0	8	2	8
ENSG00000111678.8	0	0	0	0	0	0	6	0	0	0	4	0	0
ENSG00000111696.9	0	16	34	6	0	4	14	18	40	0	30	20	0
ENSG00000111707.9	2	96	132	24	0	18	72	62	152	4	126	58	0
ENSG00000111711.7	0	4	4	0	0	4	0	2	2	0	2	0	0
ENSG00000111728.8	0	2	22	0	0	2	18	4	16	0	16	4	0
ENSG00000111731.10	0	22	28	0	0	0	8	6	14	0	16	2	0
ENSG00000111737.9	0	22	10	2	0	4	20	18	18	0	20	6	0
ENSG00000111752.8	0	20	10	2	0	0	4	20	24	0	32	12	0
ENSG00000111775.2	0	4	2	2	0	0	12	2	6	0	2	0	0
ENSG00000111786.6	0	20	20	0	0	4	2	4	28	0	24	10	0
ENSG00000111788.10	0	4	6	4	0	2	2	6	24	0	8	6	0
ENSG00000111790.11	0	4	6	2	0	4	2	4	4	0	2	0	0
ENSG00000111843.11	0	0	2	0	0	0	12	6	14	0	2	0	0
ENSG00000111845.4	0	4	16	2	0	0	10	14	10	0	6	4	2
ENSG00000111863.10	0	0	6	0	0	0	2	2	2	0	0	0	0
ENSG00000111875.7	0	34	42	0	0	4	52	12	68	2	44	8	0
ENSG00000111877.15	0	12	14	0	0	2	6	8	4	0	6	2	0
ENSG00000111906.15	0	4	6	0	0	0	6	2	4	0	0	0	0
ENSG00000112029.7	0	30	46	0	0	8	74	12	44	0	42	6	0
ENSG00000112033.11	0	28	54	6	0	22	14	10	32	2	28	12	0
ENSG00000112039.3	0	18	16	2	0	2	2	2	10	0	12	6	0
ENSG00000112079.8	0	14	30	2	0	6	26	10	28	0	40	8	0
ENSG00000112110.7	0	26	18	4	0	8	4	16	36	6	4	14	0
ENSG00000112118.15	4	146	412	18	0	38	120	124	166	6	252	82	2
ENSG00000112130.14	0	10	14	0	0	6	4	12	10	0	6	2	0
ENSG00000112137.14	0	6	10	2	0	10	22	8	46	0	22	14	0
ENSG00000112146.14	0	4	6	0	0	0	6	0	2	0	2	0	0
ENSG00000112149.7	0	18	34	0	0	8	10	14	34	0	20	14	0
ENSG00000112167.7	0	12	12	6	0	2	14	0	18	0	12	4	0
ENSG00000112182.12	0	38	24	4	0	8	36	12	48	0	30	8	0
ENSG00000112245.7	4	8	32	2	0	4	4	12	28	0	18	20	6
ENSG00000112273.6	0	28	52	4	2	20	8	4	54	0	46	14	0
ENSG00000112282.15	0	4	16	2	0	4	20	0	32	0	22	4	0
ENSG00000112290.10	0	4	38	0	0	0	10	2	12	0	24	12	4
ENSG00000112293.12	0	20	38	2	0	10	18	6	36	0	20	10	0
ENSG00000112294.10	0	16	28	2	0	8	10	10	44	0	16	14	0
ENSG00000112297.12	0	288	240	32	0	48	166	102	412	18	216	162	0
ENSG00000112306.7	0	10	12	2	0	6	14	10	12	0	8	0	0
ENSG00000112308.10	0	22	16	2	0	18	16	6	62	2	28	26	2
ENSG00000112312.7	0	4	8	0	0	4	10	4	6	4	12	0	0
ENSG00000112333.9	0	12	10	0	0	4	18	2	32	6	36	20	0
ENSG00000112335.12	0	6	4	0	0	0	12	0	14	0	4	14	0
ENSG00000112365.4	0	20	22	4	0	2	28	6	28	0	24	4	0
ENSG00000112394.14	0	6	2	0	0	2	0	0	4	2	6	2	0
ENSG00000112414.12	0	6	4	0	2	0	8	6	12	0	12	8	0
ENSG00000112494.7	0	6	16	6	0	8	16	8	6	0	2	4	0
ENSG00000112511.15	0	4	14	4	0	0	4	4	6	0	10	8	0
ENSG00000112514.13	0	0	0	0	0	0	0	0	0	0	0	0	0
ENSG00000112531.14	2	60	104	20	0	30	72	38	86	2	64	56	2
ENSG00000112576.10	0	6	28	2	0	0	18	0	24	4	8	18	0
ENSG00000112578.7	0	18	34	2	0	14	6	4	20	0	16	6	0
ENSG00000112592.10	0	14	26	0	0	0	10	20	12	4	8	10	0
ENSG00000112640.12	0	24	22	2	0	14	16	20	56	4	28	42	0
ENSG00000112651.9	0	16	12	0	0	0	4	0	12	2	6	6	0
ENSG00000112658.7	0	62	18	6	0	10	26	16	94	6	40	30	6
ENSG00000112659.11	0	8	6	0	0	0	20	6	6	0	12	2	0
ENSG00000112679.12	0	50	44	6	0	12	48	36	68	2	52	22	0
ENSG00000112685.11	0	16	14	0	0	2	6	12	14	0	10	4	0
ENSG00000112695.9	0	0	0	0	0	0	0	0	0	0	0	0	0
ENSG00000112699.8	0	10	10	2	2	2	10	2	8	4	22	12	0
ENSG00000112701.15	0	20	14	0	0	2	6	6	26	0	18	6	0
ENSG00000112742.7	0	14	22	0	0	8	6	14	28	0	12	8	0
ENSG00000112759.14	0	80	218	12	0	40	156	42	196	10	144	56	2
ENSG00000112787.10	0	44	36	18	2	14	30	2	140	4	70	72	0
ENSG00000112941.10	0	316	334	34	0	76	226	118	364	12	310	200	0
ENSG00000112972.12	0	2	2	0	4	0	0	2	0	0	0	0	0
ENSG00000112977.13	0	8	38	0	0	4	48	0	12	0	14	6	2
ENSG00000112983.15	0	20	58	0	0	8	26	22	42	2	34	22	0
ENSG00000112984.9	0	14	22	0	0	0	4	10	14	0	4	6	0
ENSG00000112996.7	0	4	18	0	0	6	14	0	20	0	6	0	2
ENSG00000113013.10	0	26	50	0	0	6	10	44	36	0	28	6	0
ENSG00000113068.7	0	6	10	0	2	0	8	4	12	0	8	2	0
ENSG00000113141.13	0	10	12	0	0	6	6	20	32	0	14	8	0
ENSG00000113161.13	0	4	6	4	0	6	10	12	12	0	2	6	0
ENSG00000113231.11	0	56	118	0	0	6	118	34	90	0	106	28	0
ENSG00000113269.11	0	8	32	0	0	6	34	8	32	0	30	16	0
ENSG00000113282.11	0	24	40	2	0	12	30	24	38	0	26	6	0
ENSG00000113296.12	0	46	116	2	0	12	30	32	64	2	40	28	0
ENSG00000113300.9	0	48	84	4	0	14	30	24	72	0	58	34	2
ENSG00000113312.8	0	6	22	0	0	8	22	14	20	0	14	6	0
ENSG00000113318.9	0	14	32	8	0	6	22	4	16	0	8	4	0
ENSG00000113328.16	0	2	2	0	0	0	4	4	16	0	2	2	0
ENSG00000113360.14	0	10	30	4	0	6	18	14	36	4	16	26	0
ENSG00000113368.9	0	12	20	2	0	0	10	10	20	0	18	2	0
ENSG00000113384.11	0	40	32	0	0	18	20	8	42	2	46	26	0
ENSG00000113387.9	0	0	10	0	0	0	4	8	6	0	4	0	0
ENSG00000113396.10	0	4	38	6	0	2	22	20	14	0	36	12	0
ENSG00000113407.11	0	10	28	0	0	2	6	22	32	0	12	4	0
ENSG00000113430.7	0	2	2	4	0	4	4	2	0	8	10	14	0
ENSG00000113456.16	0	14	14	0	0	0	10	2	0	0	2	0	0
ENSG00000113460.10	0	4	4	0	0	8	2	2	6	0	6	2	0
ENSG00000113504.17	0	8	4	0	0	2	0	6	10	0	2	2	0
ENSG00000113520.8	0	0	0	0	0	0	2	0	0	0	0	0	0
ENSG00000113522.11	0	26	24	6	0	4	24	14	40	0	22	2	0
ENSG00000113552.13	0	20	60	2	0	8	40	34	20	0	32	18	0
ENSG00000113558.16	0	14	18	0	0	0	8	18	28	2	18	8	0
ENSG00000113575.7	0	12	18	6	0	4	16	12	36	0	26	8	0
ENSG00000113593.9	0	0	8	0	0	0	0	4	6	0	4	0	0
ENSG00000113615.10	0	4	50	0	0	0	22	10	30	4	26	14	0
ENSG00000113621.12	0	2	2	0	0	0	0	4	12	0	0	4	0
ENSG00000113643.6	0	8	2	2	0	2	4	6	8	0	6	6	0
ENSG00000113645.11	0	14	10	2	0	2	12	6	18	0	14	12	0
ENSG00000113648.14	0	6	4	2	0	0	6	4	2	0	12	2	0
ENSG00000113649.9	0	14	52	2	0	4	34	22	44	2	18	18	0
ENSG00000113658.14	0	20	36	6	0	6	30	14	18	0	26	12	0
ENSG00000113712.14	0	4	20	0	0	2	12	4	20	2	12	8	0
ENSG00000113716.10	0	74	50	8	0	22	70	80	124	4	82	48	0
ENSG00000113732.6	0	6	6	0	0	0	14	0	4	0	0	0	0
ENSG00000113734.15	0	4	12	0	0	0	2	4	6	0	4	0	0
ENSG00000113742.10	0	92	138	18	2	38	118	58	172	6	98	64	2
ENSG00000113749.6	0	32	40	10	0	2	24	14	54	0	46	24	0
ENSG00000113758.11	0	18	0	0	0	0	10	16	4	0	6	12	4
ENSG00000113761.9	0	6	28	2	0	12	4	8	34	0	8	10	0
ENSG00000113810.13	0	34	22	4	0	4	16	20	34	0	32	10	0
ENSG00000113811.8	0	4	18	0	0	2	12	2	14	0	4	2	0
ENSG00000113838.10	0	4	6	0	0	4	12	10	8	0	4	0	0
ENSG00000113845.7	0	2	4	0	0	0	6	6	4	0	2	0	0
ENSG00000113905.4	0	4	2	0	0	2	0	0	18	0	0	0	0
ENSG00000113971.16	0	0	0	0	0	0	0	0	0	0	0	0	0
ENSG00000114021.9	0	0	2	0	0	0	6	0	2	0	0	0	0
ENSG00000114026.19	0	4	8	0	0	0	8	4	12	2	16	10	0
ENSG00000114054.11	2	46	108	8	0	14	54	48	86	0	44	30	0
ENSG00000114098.15	0	14	46	0	0	6	46	24	42	2	26	14	0
ENSG00000114115.7	0	0	2	0	0	0	0	0	0	0	0	0	2
ENSG00000114126.15	0	2	2	0	0	0	2	0	0	0	2	0	0
ENSG00000114268.9	0	10	14	2	0	6	8	2	8	0	18	2	0
ENSG00000114302.13	0	60	100	10	0	24	58	46	70	2	102	48	0
ENSG00000114346.11	0	18	24	0	0	0	22	20	34	0	36	12	0
ENSG00000114353.14	0	20	18	4	0	2	10	0	42	0	32	16	0
ENSG00000114354.10	0	42	38	4	0	4	64	16	40	0	34	30	0
ENSG00000114383.7	0	6	20	4	0	2	10	8	10	2	12	0	0
ENSG00000114391.10	0	0	12	0	0	2	8	4	0	0	2	0	4
ENSG00000114395.8	0	2	4	0	0	0	0	0	0	0	0	0	0
ENSG00000114405.8	0	0	4	0	0	4	0	0	2	0	0	2	0
ENSG00000114416.15	0	30	26	2	0	8	24	28	58	2	22	6	0
ENSG00000114446.4	0	4	2	0	0	0	0	0	4	0	2	2	0
ENSG00000114450.7	0	0	16	0	0	0	14	4	4	0	16	4	0
ENSG00000114455.11	0	10	14	0	0	2	16	14	6	0	14	4	0
ENSG00000114480.10	0	10	0	0	0	0	0	0	0	0	0	0	0
ENSG00000114491.11	0	2	8	0	0	0	10	2	6	2	12	0	2
ENSG00000114503.8	0	6	22	0	0	0	10	8	10	0	18	4	0
ENSG00000114520.8	0	14	56	4	0	0	18	10	32	0	6	4	2
ENSG00000114541.12	0	4	40	0	0	2	20	14	14	0	26	2	0
ENSG00000114544.13	0	4	4	2	0	2	2	4	12	0	4	2	0
ENSG00000114554.9	0	24	32	8	0	22	42	8	74	2	50	14	2
ENSG00000114631.10	0	8	6	0	0	0	0	2	8	0	6	12	0
ENSG00000114648.9	0	114	158	2	0	20	98	62	152	6	80	66	0
ENSG00000114650.16	0	270	206	58	0	62	132	110	252	10	232	188	0
ENSG00000114656.8	0	6	20	0	0	2	2	2	28	0	2	6	0
ENSG00000114686.6	0	10	10	0	0	2	2	0	0	0	2	0	0
ENSG00000114737.13	0	6	16	0	0	4	8	4	12	2	2	8	0
ENSG00000114739.11	0	44	102	4	0	16	44	42	82	0	60	30	0
ENSG00000114742.11	0	10	18	0	0	0	20	4	10	0	8	12	0
ENSG00000114744.6	0	4	24	0	0	0	12	0	4	0	4	2	0
ENSG00000114745.11	2	20	24	0	0	4	10	2	46	2	18	4	0
ENSG00000114767.6	0	18	12	0	0	2	2	8	14	0	16	8	2
ENSG00000114770.14	0	20	14	2	0	4	18	6	18	0	6	12	0
ENSG00000114784.3	0	4	26	2	0	4	18	8	20	12	28	4	0
ENSG00000114790.10	0	0	0	0	0	0	0	2	0	0	0	0	0
ENSG00000114796.13	0	12	6	2	0	0	6	12	6	0	6	2	2
ENSG00000114867.17	0	74	16	8	0	10	10	28	110	4	52	46	8
ENSG00000114902.11	0	0	18	0	0	4	22	4	4	2	6	2	0
ENSG00000114904.10	0	18	18	0	0	0	8	12	30	0	10	16	0
ENSG00000114933.13	0	20	52	0	2	8	24	2	26	0	52	8	0
ENSG00000114942.11	0	0	2	0	0	0	12	0	4	0	2	2	0
ENSG00000114956.17	0	2	4	0	0	0	2	4	4	0	4	0	0
ENSG00000114978.15	0	10	8	0	0	10	20	0	12	0	20	6	0
ENSG00000114982.15	0	20	26	0	0	10	18	6	22	0	32	20	0
ENSG00000115020.14	0	54	88	2	0	12	30	40	58	0	54	36	0
ENSG00000115053.13	0	44	46	4	0	8	30	14	58	0	50	34	4
ENSG00000115073.7	0	32	30	2	0	14	60	26	82	2	28	18	2
ENSG00000115109.11	0	26	34	4	0	4	8	8	28	0	14	18	0
ENSG00000115159.13	0	14	66	6	0	2	16	36	22	0	22	18	0
ENSG00000115163.12	0	10	12	2	0	4	14	8	24	0	14	8	0
ENSG00000115170.11	0	10	12	4	0	2	2	2	8	0	10	14	0
ENSG00000115183.11	0	30	46	14	0	2	16	10	46	0	44	16	0
ENSG00000115194.8	0	4	6	0	0	2	10	0	14	0	8	2	0
ENSG00000115204.12	0	6	4	0	0	0	8	0	2	0	0	6	0
ENSG00000115207.11	0	24	50	2	0	4	56	24	108	8	56	38	0
ENSG00000115216.11	0	22	24	4	0	6	56	12	50	2	24	14	0
ENSG00000115226.7	0	2	2	0	0	0	4	2	0	0	2	0	0
ENSG00000115232.11	0	28	68	12	0	18	38	14	62	6	68	18	0
ENSG00000115233.9	0	10	10	0	0	0	4	10	8	0	6	0	0
ENSG00000115234.8	0	6	12	0	0	0	4	2	6	0	2	2	0
ENSG00000115241.10	0	60	68	8	0	8	36	36	80	12	74	54	0
ENSG00000115257.13	0	0	0	0	0	0	2	2	2	0	4	2	0
ENSG00000115268.7	0	4	10	0	0	2	8	4	12	0	12	0	0
ENSG00000115274.12	0	0	0	0	0	0	0	0	0	0	0	0	0
ENSG00000115282.17	0	10	12	0	0	4	12	2	16	0	10	4	0
ENSG00000115286.17	0	8	0	0	0	0	10	2	8	0	0	0	0
ENSG00000115289.10	0	6	26	0	0	6	12	12	24	0	16	6	0
ENSG00000115295.17	0	14	48	16	0	4	16	26	36	0	30	10	0
ENSG00000115306.13	0	112	264	14	0	30	80	140	232	0	130	94	2
ENSG00000115307.14	0	4	2	0	0	0	4	4	14	0	6	10	0
ENSG00000115310.15	0	42	32	10	2	16	24	4	80	4	66	32	0
ENSG00000115317.9	0	4	4	0	0	4	4	4	18	2	2	2	6
ENSG00000115325.11	0	14	18	0	0	10	12	6	18	0	10	0	0
ENSG00000115339.11	0	12	6	0	0	2	0	6	8	0	12	2	0
ENSG00000115350.9	0	4	20	4	0	4	16	6	14	0	8	8	0
ENSG00000115364.11	0	0	8	0	0	0	8	0	6	0	8	0	0
ENSG00000115368.7	0	6	18	0	0	0	8	6	20	0	8	4	0
ENSG00000115392.9	0	0	2	0	0	0	2	0	2	0	4	0	0
ENSG00000115414.16	8	266	584	64	66	94	360	282	586	4	514	280	182
ENSG00000115425.11	0	2	8	6	0	0	10	2	24	0	4	0	0
ENSG00000115446.9	0	0	2	0	0	2	2	0	0	0	2	0	2
ENSG00000115457.7	0	20	14	14	2	0	4	18	42	0	8	4	0
ENSG00000115461.4	8	0	0	0	4	0	2	0	6	0	4	4	26
ENSG00000115464.12	0	56	166	6	0	8	88	86	116	0	92	42	0
[truncated: 5,860 more rows]

## Sheet: PolyA
	AAGCTA	ACATCG	ATTGGC	CACTGT	CGTGAT	CTGATC	GATCTG	GCCTAA	GTAGCC	TACAAG	TCAAGT	TGGTCA	TTGACT
ENSG00000001461.14	0	4	2	4	4	0	24	4	18	0	6	4	2
ENSG00000002586.15	0	0	2	0	2	0	0	0	0	0	2	6	2
ENSG00000002822.13	2	4	20	6	6	4	40	0	42	4	12	10	0
ENSG00000002834.15	0	0	0	2	0	2	8	2	8	2	16	4	0
ENSG00000002919.12	16	6	16	10	2	10	50	6	36	48	18	10	0
ENSG00000003509.13	4	6	8	4	0	4	8	6	68	6	6	2	0
ENSG00000004059.8	0	0	0	0	0	0	0	0	0	0	0	0	0
ENSG00000004142.9	8	14	42	4	8	6	44	4	54	4	24	16	4
ENSG00000004478.6	8	10	12	6	2	8	68	4	44	0	10	8	2
ENSG00000004534.12	6	10	8	2	2	2	70	6	16	2	10	6	2
ENSG00000004777.16	10	22	10	8	2	4	92	6	30	2	0	2	0
ENSG00000004779.7	14	16	18	0	0	4	42	2	32	4	46	4	0
ENSG00000004975.9	4	4	12	6	0	10	20	8	30	2	80	6	6
ENSG00000005007.10	8	8	86	6	8	4	24	66	80	6	28	4	4
ENSG00000005022.5	4	4	72	4	0	6	6	0	24	2	14	2	0
ENSG00000005059.13	0	2	34	4	2	0	4	0	30	0	0	0	2
ENSG00000005075.13	74	282	170	108	42	98	388	56	224	74	154	94	30
ENSG00000005100.10	12	14	36	8	2	8	116	2	104	4	20	6	6
ENSG00000005156.9	14	16	16	8	4	4	38	6	80	14	16	6	0
ENSG00000005194.12	16	24	132	10	8	16	74	20	72	10	22	82	8
ENSG00000005302.15	2	8	48	12	4	2	8	2	24	14	10	6	2
ENSG00000005471.13	14	78	130	16	10	20	202	18	142	12	38	32	6
ENSG00000006015.15	0	6	4	0	4	4	38	4	4	6	4	2	0
ENSG00000006047.10	8	28	30	38	22	18	118	6	140	8	38	16	6
ENSG00000006125.14	2	16	16	6	2	8	62	4	156	2	26	14	4
ENSG00000006327.11	4	6	10	12	2	2	58	0	38	2	10	12	32
ENSG00000006451.5	2	0	4	2	2	2	14	0	52	0	6	2	2
ENSG00000006453.11	18	50	164	14	12	14	108	24	106	12	36	44	4
ENSG00000006530.13	0	0	0	0	0	0	2	0	0	0	0	0	0
ENSG00000006625.15	4	2	6	0	4	2	78	0	4	6	4	0	0
ENSG00000006695.8	4	4	2	2	0	0	4	0	66	2	8	6	2
ENSG00000006712.12	6	36	84	4	2	2	52	0	46	2	6	0	0
ENSG00000006744.16	16	42	86	8	2	14	76	18	62	12	28	16	8
ENSG00000006831.9	4	12	80	10	6	8	32	8	120	6	12	4	6
ENSG00000007047.12	12	28	30	12	6	10	102	12	170	14	70	42	24
ENSG00000007080.8	4	2	16	4	14	6	40	2	10	2	8	0	0
ENSG00000007237.16	4	6	54	2	6	0	68	0	36	0	6	10	0
ENSG00000007255.8	12	26	72	16	6	8	64	8	84	12	38	22	12
ENSG00000007520.3	0	0	0	0	0	0	0	0	0	0	0	0	0
ENSG00000007866.16	2	8	16	2	4	2	12	0	42	4	12	4	0
ENSG00000007923.13	0	0	0	0	0	0	0	0	2	0	4	0	0
ENSG00000007944.12	6	18	60	10	4	8	20	6	42	4	52	12	2
ENSG00000008018.8	0	4	4	0	0	0	2	0	32	2	0	2	0
ENSG00000008083.11	16	114	318	26	10	32	86	16	248	26	358	68	10
ENSG00000008086.8	12	14	110	8	4	12	132	20	60	14	16	14	2
ENSG00000008196.10	2	2	44	0	0	2	10	40	52	2	24	0	0
ENSG00000008323.13	2	0	2	0	0	0	0	0	50	0	4	0	0
ENSG00000008405.9	6	50	8	4	2	2	12	2	6	0	42	6	2
ENSG00000008735.12	8	12	18	6	10	6	62	14	108	6	22	8	8
ENSG00000008988.7	18	36	20	12	4	80	76	24	108	10	86	28	6
ENSG00000009307.13	22	32	80	14	8	12	194	14	78	18	38	50	10
ENSG00000009335.15	0	12	6	2	4	4	8	2	76	0	6	2	4
ENSG00000009950.13	4	28	8	8	2	8	28	0	126	2	14	14	6
ENSG00000009954.8	26	54	44	36	6	14	158	20	28	20	50	40	4
ENSG00000010017.11	0	22	10	2	2	0	10	0	10	0	2	4	0
ENSG00000010165.17	0	2	28	2	2	2	4	2	16	0	2	2	2
ENSG00000010256.8	24	58	34	16	18	10	94	10	232	22	46	32	14
ENSG00000010295.17	0	0	60	4	0	0	6	0	0	2	2	0	0
ENSG00000010322.13	22	16	42	14	10	30	228	8	98	8	66	16	8
ENSG00000011007.10	6	14	14	8	4	6	14	6	64	4	12	4	4
ENSG00000011009.8	4	8	8	6	0	4	74	6	24	2	8	4	2
ENSG00000011052.19	0	0	0	0	0	0	0	0	0	0	0	0	0
ENSG00000011132.9	4	6	6	4	0	2	42	4	6	2	4	4	0
ENSG00000011243.15	0	0	0	0	0	0	0	0	0	0	0	0	0
ENSG00000011275.16	8	8	38	4	6	6	52	2	74	0	12	4	6
ENSG00000011304.14	6	12	72	6	2	14	192	8	92	4	22	4	6
ENSG00000011405.11	12	10	24	4	0	6	28	4	8	6	18	14	24
ENSG00000011426.8	2	10	8	0	0	4	14	0	42	2	10	2	2
ENSG00000011451.15	4	14	80	2	0	4	70	4	12	4	12	14	0
ENSG00000011454.14	4	14	20	10	8	8	40	8	60	10	100	8	2
ENSG00000012061.13	4	4	6	2	2	0	8	4	10	0	6	8	26
ENSG00000012232.6	22	46	54	30	18	34	152	18	198	78	52	32	10
ENSG00000013275.5	4	12	58	6	8	6	18	6	18	2	32	34	0
ENSG00000013306.13	16	30	58	14	16	8	38	6	136	4	38	16	30
ENSG00000013364.16	284	512	1028	262	204	296	1632	184	1818	234	1034	422	158
ENSG00000013561.15	16	22	28	14	6	10	44	6	158	10	26	56	4
ENSG00000013573.14	32	32	64	12	10	16	192	12	100	8	34	20	10
ENSG00000013810.16	76	294	744	88	42	148	334	44	872	86	498	114	24
ENSG00000014138.6	4	4	24	0	8	0	16	2	68	2	8	8	0
ENSG00000014164.6	18	116	30	16	22	20	56	8	80	20	68	34	16
ENSG00000014216.13	6	8	18	2	2	4	80	6	6	6	6	4	0
ENSG00000014824.11	2	2	8	4	2	0	76	2	6	2	4	2	0
ENSG00000015153.12	0	0	0	0	0	0	100	0	6	0	2	90	0
ENSG00000015676.15	48	10	8	8	4	4	76	4	8	12	8	10	2
ENSG00000017260.17	0	24	6	2	2	6	22	4	44	2	36	12	2
ENSG00000017797.9	6	4	30	6	8	4	12	6	96	6	12	4	6
ENSG00000018610.11	4	2	22	0	0	0	0	0	8	0	0	4	0
ENSG00000020577.11	10	18	28	14	10	12	88	14	102	34	30	22	10
ENSG00000021300.11	2	24	10	0	0	4	22	0	18	0	12	4	2
ENSG00000021488.10	0	2	6	2	0	2	4	2	0	2	14	2	0
ENSG00000021762.17	2	2	12	4	2	4	16	0	72	2	8	0	0
ENSG00000021826.12	6	10	16	10	2	30	16	6	14	10	40	6	0
ENSG00000022277.10	6	22	12	6	46	4	18	2	14	4	12	14	28
ENSG00000022556.13	0	0	0	0	0	0	0	0	4	0	0	0	0
ENSG00000022840.13	36	128	70	28	20	24	180	20	94	12	124	62	20
ENSG00000023191.14	0	0	2	0	0	0	0	0	2	0	0	2	0
ENSG00000023330.12	4	6	4	0	0	0	0	0	54	2	14	4	0
ENSG00000023909.7	4	10	6	20	2	2	50	6	10	2	14	6	2
ENSG00000025772.7	20	36	34	30	10	16	180	6	260	4	38	32	8
ENSG00000026025.11	2	10	6	6	4	4	14	2	16	2	6	6	32
ENSG00000026297.13	8	40	12	12	6	4	14	6	58	10	70	10	4
ENSG00000028839.7	2	6	10	4	4	2	44	4	8	2	4	4	2
ENSG00000029993.12	42	128	92	40	34	36	216	74	138	72	120	46	20
ENSG00000030582.14	62	274	124	52	26	86	246	40	262	56	162	136	26
ENSG00000031698.10	0	8	2	0	2	0	10	0	28	0	2	0	18
ENSG00000031823.12	0	14	24	2	0	0	8	0	52	0	2	0	2
ENSG00000032389.10	36	32	76	22	16	20	150	24	76	28	44	30	6
ENSG00000033050.5	52	132	380	58	54	58	324	44	470	102	154	100	48
ENSG00000033327.10	26	46	74	24	30	26	162	16	268	16	50	34	12
ENSG00000034510.5	4	6	10	4	2	2	34	2	14	2	8	10	54
ENSG00000034713.5	10	16	18	6	10	6	68	8	20	4	20	48	6
ENSG00000035141.5	2	4	28	0	0	2	0	0	32	0	4	0	0
ENSG00000035862.10	10	8	60	2	12	4	12	2	42	4	10	8	2
ENSG00000036672.13	20	30	66	24	12	26	72	12	98	12	34	34	6
ENSG00000037042.8	4	28	8	2	4	4	56	4	16	4	14	36	2
ENSG00000037897.14	0	2	40	2	0	0	4	0	0	0	2	0	0
ENSG00000038210.11	0	4	10	0	2	4	22	6	8	2	14	22	2
ENSG00000038274.14	6	18	30	8	4	10	34	16	18	4	56	10	0
ENSG00000039068.16	10	22	58	8	10	6	38	14	166	10	26	18	0
ENSG00000040275.14	8	46	18	6	0	10	100	8	20	6	14	8	2
ENSG00000040341.15	6	6	14	2	0	2	8	2	14	2	6	4	2
ENSG00000040531.12	6	14	22	6	4	10	86	4	10	10	14	10	2
ENSG00000040608.11	2	28	32	4	2	10	16	6	20	2	14	4	0
ENSG00000042088.11	4	22	52	6	2	4	18	4	50	2	26	36	2
ENSG00000042317.14	6	6	8	6	4	4	8	6	36	6	8	6	0
ENSG00000042445.11	10	86	10	8	10	8	20	4	64	6	34	12	54
ENSG00000042753.9	12	24	58	10	12	10	48	6	88	10	22	20	14
ENSG00000043039.6	0	6	10	0	2	6	92	4	0	2	4	6	0
ENSG00000044115.18	0	32	4	6	8	10	12	4	16	0	48	6	2
ENSG00000044574.7	22	46	28	18	6	16	164	10	128	8	36	28	16
ENSG00000046651.12	8	24	30	8	4	10	74	6	124	4	26	12	4
ENSG00000047579.17	4	18	50	2	16	14	24	2	102	8	36	16	8
ENSG00000047662.4	0	0	0	0	0	0	0	0	0	0	0	0	0
ENSG00000047849.19	2	4	4	6	0	2	12	28	62	0	12	28	0
ENSG00000048052.19	12	46	104	14	8	10	84	12	36	10	24	8	2
ENSG00000049245.10	18	40	20	12	14	16	72	14	56	8	24	70	8
ENSG00000049656.11	16	112	48	22	20	16	146	12	196	26	100	42	16
ENSG00000049860.11	2	8	32	4	4	6	12	4	20	2	8	4	0
ENSG00000050405.11	6	26	26	14	8	4	28	10	26	8	164	32	8
ENSG00000050820.14	8	26	82	2	0	32	26	2	38	4	12	10	2
ENSG00000051009.8	10	14	38	12	4	12	36	8	184	10	24	20	2
ENSG00000051108.12	6	20	8	6	2	6	24	4	6	2	36	4	0
ENSG00000051128.16	8	24	10	12	6	10	24	8	160	4	24	14	40
ENSG00000051596.7	6	14	24	8	6	6	62	8	26	14	32	46	4
ENSG00000052795.10	0	12	10	6	6	4	16	2	44	2	28	8	4
ENSG00000053371.10	0	6	8	4	2	4	14	2	46	0	4	6	2
ENSG00000054148.15	0	0	0	0	0	0	0	0	4	0	0	0	0
ENSG00000054267.18	0	2	4	0	0	2	0	0	8	0	4	0	0
ENSG00000054282.13	0	2	0	0	0	0	0	0	0	0	0	0	0
ENSG00000054967.10	2	6	4	2	4	4	28	2	30	4	10	8	4
ENSG00000055044.8	2	4	0	0	2	0	10	0	22	2	4	2	0
ENSG00000055070.14	2	30	40	4	4	38	36	6	66	10	20	10	2
ENSG00000055130.13	14	24	22	16	8	10	60	12	72	12	42	18	8
ENSG00000055483.17	6	6	80	12	4	2	20	4	68	2	20	20	0
ENSG00000055609.15	26	46	44	16	8	20	124	22	62	14	98	24	2
ENSG00000056050.6	12	110	26	8	8	34	44	10	92	12	102	28	6
ENSG00000056586.13	4	14	4	4	4	2	8	2	8	2	4	2	4
ENSG00000056972.16	14	18	86	14	2	12	74	8	20	6	18	14	2
ENSG00000057608.14	10	22	86	6	10	4	76	6	90	6	24	14	40
ENSG00000057757.7	6	26	144	12	6	20	46	8	148	8	112	16	12
ENSG00000057935.11	0	4	6	2	2	0	6	2	24	6	4	2	0
ENSG00000058262.7	4	24	42	4	4	6	18	2	48	2	60	6	10
ENSG00000058272.13	2	20	16	4	2	0	8	0	28	0	14	6	2
ENSG00000058804.11	14	16	16	12	10	4	50	10	26	4	64	12	4
ENSG00000059145.16	24	44	98	36	8	22	138	24	204	20	44	58	8
ENSG00000059378.10	8	118	38	12	6	28	36	6	62	4	142	24	4
ENSG00000059573.6	2	18	6	0	2	4	14	4	22	8	48	20	8
ENSG00000059728.8	6	20	10	10	8	58	56	4	74	2	14	18	8
ENSG00000060069.14	2	108	20	2	2	4	16	0	48	4	32	10	2
ENSG00000060491.14	2	8	22	6	4	4	74	6	124	6	22	14	2
ENSG00000060971.15	0	0	0	0	0	0	0	0	0	0	2	0	0
ENSG00000061936.7	0	12	46	0	0	0	20	0	8	2	4	0	0
ENSG00000061938.14	10	128	144	10	14	8	36	8	158	6	58	20	6
ENSG00000062038.11	18	26	116	14	8	38	52	16	66	30	22	36	2
ENSG00000062194.13	10	16	20	12	8	8	80	10	28	12	22	14	6
ENSG00000062282.12	0	12	14	8	4	6	22	2	72	10	12	8	8
ENSG00000062485.16	6	10	22	4	0	4	16	6	218	0	6	4	0
ENSG00000062524.13	0	8	6	2	6	4	12	0	50	0	8	6	4
ENSG00000063169.8	0	8	0	2	2	4	128	2	20	2	4	6	0
ENSG00000063177.10	82	286	300	100	98	82	490	84	528	66	412	134	114
ENSG00000063241.5	0	4	0	0	20	2	6	0	8	0	6	2	0
ENSG00000063244.10	0	32	2	2	4	2	16	0	36	0	20	4	2
ENSG00000063438.14	8	40	46	2	4	4	16	6	16	2	4	2	0
ENSG00000063660.6	14	28	26	14	4	10	106	8	86	8	34	20	60
ENSG00000063854.10	8	24	90	10	6	4	22	2	134	4	12	12	2
ENSG00000064115.8	12	22	40	8	6	10	66	10	56	18	26	10	2
ENSG00000064270.10	12	34	20	2	2	0	64	2	40	0	16	8	0
ENSG00000064419.11	0	34	14	20	4	14	54	6	192	6	20	16	2
ENSG00000064601.14	0	0	0	0	0	0	0	0	0	0	0	0	0
ENSG00000064607.14	2	0	2	8	0	0	2	0	2	0	2	0	0
ENSG00000064655.16	0	6	4	2	0	2	10	0	28	0	10	4	2
ENSG00000064932.13	0	0	2	0	0	0	0	0	0	0	0	0	0
ENSG00000064961.16	4	60	18	10	0	6	246	0	16	6	110	2	2
ENSG00000065000.13	2	14	8	10	12	4	18	4	108	2	12	10	8
ENSG00000065029.12	14	50	24	8	4	10	30	20	26	6	26	18	2
ENSG00000065054.11	0	2	2	0	0	0	14	0	30	0	0	0	0
ENSG00000065057.5	12	26	16	12	8	106	32	8	102	6	52	20	4
ENSG00000065154.9	6	14	62	8	8	8	36	32	34	10	18	6	8
ENSG00000065308.4	10	18	26	14	4	38	42	8	232	6	42	10	6
ENSG00000065427.12	2	2	6	4	4	0	12	0	96	2	8	2	0
ENSG00000065457.8	2	54	14	8	4	6	18	0	34	2	14	10	4
ENSG00000065717.12	18	36	104	16	14	12	130	8	126	8	24	18	12
ENSG00000065802.9	4	8	98	4	2	2	44	4	26	6	12	8	4
ENSG00000065809.11	0	16	8	10	10	2	22	2	22	0	14	10	4
ENSG00000065882.13	10	22	76	10	10	4	30	8	122	10	14	12	6
ENSG00000065989.13	2	4	2	0	2	0	68	2	32	0	4	0	0
ENSG00000066027.9	0	8	2	2	2	0	8	2	30	2	6	4	6
ENSG00000066044.11	4	6	56	4	4	2	36	8	16	2	8	6	4
ENSG00000066117.12	6	6	28	4	0	2	26	6	12	4	4	2	0
ENSG00000066136.17	0	4	2	0	0	2	34	0	2	0	2	0	2
ENSG00000066322.10	4	8	20	2	4	6	34	6	30	8	10	6	4
ENSG00000066379.12	0	4	0	4	0	0	4	0	6	0	16	2	2
ENSG00000066855.13	16	20	16	6	0	6	144	8	18	4	14	8	4
ENSG00000066923.15	60	180	264	74	82	94	488	42	316	64	232	108	54
ENSG00000067057.14	18	30	64	20	10	12	112	10	62	22	34	22	4
ENSG00000067225.15	14	26	18	16	6	12	98	14	60	8	26	12	0
ENSG00000067560.8	22	24	42	16	10	16	174	74	106	16	34	10	8
ENSG00000067606.13	0	0	0	0	0	0	0	0	0	0	0	0	0
ENSG00000067715.11	0	2	0	0	0	0	0	0	14	0	0	4	0
ENSG00000067829.16	8	58	32	10	6	6	34	6	86	0	12	10	0
ENSG00000067836.10	4	16	10	4	8	2	10	4	62	0	10	10	4
ENSG00000068120.12	26	38	236	22	14	10	146	12	144	16	20	28	14
ENSG00000068308.11	20	22	46	10	8	44	70	8	132	36	24	4	8
ENSG00000068323.14	18	30	76	12	10	10	64	16	110	16	38	26	36
ENSG00000068383.16	0	0	0	0	0	0	0	0	0	0	0	0	0
ENSG00000068400.11	8	6	44	4	2	2	16	2	62	0	8	4	4
ENSG00000068745.12	2	8	128	2	2	0	8	0	8	2	4	4	0
ENSG00000069011.13	6	24	132	12	4	36	164	8	208	8	74	14	4
ENSG00000069020.16	14	44	22	12	0	10	66	6	66	8	42	16	2
ENSG00000069248.11	16	34	66	68	16	22	122	28	46	20	80	56	14
ENSG00000069849.8	6	10	12	8	6	6	30	4	76	6	12	30	4
ENSG00000069956.9	6	24	22	12	10	24	20	2	100	8	20	10	4
ENSG00000069974.13	2	6	10	4	0	0	20	0	44	6	8	0	0
ENSG00000070010.16	2	0	2	2	0	0	2	0	0	0	2	2	0
ENSG00000070087.11	6	6	24	2	0	4	6	2	4	2	2	4	0
ENSG00000070159.11	6	16	88	10	4	16	34	10	16	16	48	38	0
ENSG00000070366.11	0	0	0	0	0	0	0	0	0	0	0	0	0
ENSG00000070423.15	2	14	14	22	8	4	48	2	26	0	32	0	2
ENSG00000070501.9	12	18	164	14	10	14	104	10	84	8	24	22	4
ENSG00000070614.12	14	12	30	8	6	4	84	8	18	6	6	10	4
ENSG00000070669.14	6	4	18	2	0	0	70	4	0	0	4	4	0
ENSG00000070718.9	12	18	104	8	6	6	26	12	46	12	16	18	2
ENSG00000070756.11	2	2	8	2	0	2	10	2	56	0	10	2	0
ENSG00000070770.6	14	18	36	14	6	10	86	6	42	4	78	28	8
ENSG00000070778.10	6	0	30	0	0	6	70	2	14	4	8	2	2
ENSG00000070808.13	4	6	36	2	6	4	8	2	28	0	6	8	0
ENSG00000070814.15	20	88	114	14	10	24	134	16	202	46	62	14	4
ENSG00000070831.13	2	36	8	4	4	2	34	2	40	0	6	4	8
ENSG00000071051.11	10	28	10	6	4	14	202	4	60	10	16	12	6
ENSG00000071127.14	4	10	10	6	2	6	10	0	48	0	42	12	0
ENSG00000071205.9	4	10	36	12	0	2	28	2	192	2	22	4	10
ENSG00000071462.9	36	50	104	24	20	40	106	16	124	28	120	62	10
ENSG00000071553.14	4	16	12	6	6	8	34	4	112	2	18	14	10
ENSG00000071564.12	2	10	12	6	2	0	38	2	40	2	16	12	10
ENSG00000071626.14	2	2	6	4	2	2	16	0	102	0	14	2	0
ENSG00000071655.15	4	28	10	8	12	8	34	4	164	4	36	20	34
ENSG00000071859.12	12	18	10	12	4	6	112	4	108	8	8	8	8
ENSG00000071889.14	0	6	0	2	80	2	6	0	8	0	8	6	4
ENSG00000072062.11	10	26	34	10	8	12	90	8	62	6	36	38	6
ENSG00000072071.14	8	16	16	8	42	6	98	2	142	8	24	16	6
ENSG00000072134.13	2	0	0	0	0	0	6	0	88	0	2	8	0
ENSG00000072163.16	4	2	46	2	0	4	16	8	36	4	16	6	2
ENSG00000072506.10	16	20	40	10	12	6	64	6	50	8	18	20	2
ENSG00000072518.18	18	90	52	32	14	46	86	12	86	22	84	22	2
ENSG00000072736.16	0	0	0	0	0	0	0	0	0	0	2	0	0
ENSG00000072803.15	0	38	4	2	0	2	2	0	2	0	14	2	0
ENSG00000072832.12	2	34	32	8	2	8	18	2	72	4	20	66	0
ENSG00000072864.10	0	0	0	0	0	0	0	0	0	0	0	0	0
ENSG00000072958.6	28	54	206	22	26	22	138	22	258	24	62	30	16
ENSG00000073008.12	2	14	12	4	0	4	38	2	26	4	4	2	0
ENSG00000073050.9	10	20	68	6	14	8	32	10	74	6	64	28	4
ENSG00000073111.11	10	94	56	22	18	10	56	8	134	10	116	58	8
ENSG00000073350.11	4	14	14	2	2	54	146	6	34	6	16	8	2
ENSG00000073578.14	8	12	46	6	0	10	88	8	66	8	20	4	32
ENSG00000073614.9	0	4	20	8	4	2	8	2	38	6	2	4	0
ENSG00000073712.11	2	10	2	4	0	2	12	2	46	2	14	16	4
ENSG00000073921.15	4	66	12	4	10	8	90	8	12	2	12	10	0
ENSG00000074071.11	10	10	90	4	4	6	74	6	28	8	14	4	0
ENSG00000074317.8	24	92	48	30	40	26	182	16	148	30	126	58	36
ENSG00000074319.10	14	38	36	16	8	20	132	14	138	22	36	18	4
ENSG00000074370.15	6	10	34	10	2	10	56	6	24	4	72	10	2
ENSG00000074800.11	0	6	0	0	2	0	2	0	28	0	6	6	4
ENSG00000074842.5	6	26	28	8	18	10	46	6	114	10	100	18	12
ENSG00000075131.7	0	0	4	2	0	0	4	2	26	0	0	0	0
ENSG00000075188.6	6	2	4	4	0	2	32	0	34	0	6	4	0
ENSG00000075218.16	8	64	52	6	2	4	20	6	88	0	58	18	2
ENSG00000075413.15	14	32	22	14	14	8	60	6	150	14	30	22	50
ENSG00000075415.10	18	30	72	14	12	10	90	8	158	8	28	28	12
ENSG00000075624.11	28	140	156	30	44	74	140	84	138	28	106	62	106
ENSG00000075702.14	12	14	26	6	6	6	50	2	42	4	46	44	20
ENSG00000075856.9	8	8	14	34	6	6	14	8	50	12	18	8	8
ENSG00000075886.10	12	14	12	2	2	4	44	6	58	6	24	8	2
ENSG00000075914.10	8	20	70	6	6	0	24	10	100	4	22	4	2
ENSG00000075975.13	4	10	4	6	2	2	58	8	42	4	4	16	0
ENSG00000076043.7	14	34	28	16	14	52	32	4	50	6	24	18	14
ENSG00000076108.9	0	14	160	0	0	4	20	0	62	0	16	18	0
ENSG00000076248.8	22	86	42	24	16	108	50	32	66	16	40	30	10
ENSG00000076513.14	18	40	22	10	4	12	114	14	16	20	58	16	4
ENSG00000076554.13	6	6	14	6	6	0	14	2	18	6	34	8	6
ENSG00000076706.12	50	4	12	4	2	2	84	10	6	2	8	6	4
ENSG00000076924.9	12	6	38	2	2	6	16	6	66	38	18	8	6
ENSG00000076944.12	0	12	6	2	6	2	16	0	46	2	10	6	4
ENSG00000076984.15	24	42	68	10	6	12	226	14	418	106	56	18	6
ENSG00000077009.11	0	2	8	0	0	2	26	2	32	0	4	0	0
ENSG00000077147.12	4	10	60	4	6	6	10	6	6	6	10	36	0
ENSG00000077150.15	4	28	90	10	10	8	100	6	126	14	90	20	6
ENSG00000077235.15	4	10	6	4	0	2	104	2	104	4	10	8	0
ENSG00000077238.11	0	6	0	2	0	0	0	0	60	0	10	4	0
ENSG00000077312.6	4	16	4	4	0	2	8	2	20	0	4	6	0
ENSG00000077380.13	8	4	32	2	0	2	14	4	48	0	8	2	0
ENSG00000077463.12	8	12	14	6	4	6	58	4	14	4	10	6	4
ENSG00000077514.6	0	8	8	2	0	18	6	0	26	0	18	0	2
ENSG00000077549.15	6	18	10	2	12	4	18	0	78	4	18	10	16
ENSG00000077616.8	2	6	60	4	0	4	4	6	8	2	6	4	0
ENSG00000078140.11	10	10	10	10	2	6	72	4	12	4	10	8	0
ENSG00000078246.13	0	38	6	2	4	6	28	2	36	0	38	16	10
ENSG00000078304.17	10	12	22	10	0	10	28	6	36	12	40	32	0
ENSG00000078369.15	34	98	46	48	18	36	52	24	86	18	126	44	14
ENSG00000078487.15	16	78	130	28	10	10	62	12	112	18	42	20	10
ENSG00000078668.11	6	8	52	10	0	6	54	0	42	8	10	8	4
ENSG00000078725.10	4	4	6	4	4	2	8	0	84	0	12	6	4
ENSG00000078808.14	10	24	22	10	10	16	112	8	108	12	24	20	18
ENSG00000078902.13	6	32	16	8	6	4	38	0	130	12	24	10	10
ENSG00000078967.10	0	4	4	0	2	2	12	0	30	0	6	2	0
ENSG00000079277.17	0	2	2	0	0	0	0	0	54	0	4	2	0
ENSG00000079313.9	0	4	0	0	0	2	4	2	6	0	8	0	0
ENSG00000079459.10	30	22	88	12	12	16	66	18	84	18	54	62	6
ENSG00000079462.5	18	42	56	16	16	16	92	4	156	48	24	14	10
ENSG00000079616.10	20	36	48	14	12	12	128	12	156	14	36	26	10
ENSG00000079785.12	2	4	6	6	0	4	6	2	18	0	6	4	2
ENSG00000079805.14	4	8	4	4	2	2	10	14	24	2	12	0	0
ENSG00000080007.7	4	34	6	2	2	4	12	4	34	2	8	0	2
ENSG00000080031.7	2	4	4	0	2	0	8	2	60	0	2	0	0
ENSG00000080189.12	12	26	62	6	10	10	40	6	124	2	26	10	4
ENSG00000080503.17	54	58	174	34	36	32	126	72	130	26	48	88	16
ENSG00000080802.16	0	4	4	2	0	26	2	0	2	0	2	2	0
ENSG00000080815.16	14	16	22	4	6	6	108	8	66	14	20	14	6
ENSG00000080823.19	8	14	86	4	4	10	36	12	144	14	22	12	6
ENSG00000080824.16	58	180	152	64	68	106	378	44	574	48	190	120	54
ENSG00000080986.10	2	6	8	2	4	0	14	4	30	2	10	4	0
ENSG00000081059.17	6	10	10	4	0	2	36	4	6	4	14	6	2
ENSG00000081181.5	8	78	32	8	8	8	24	10	56	4	10	8	4
ENSG00000081307.10	6	2	4	4	0	2	46	4	20	4	10	0	0
ENSG00000081692.10	0	0	0	0	0	0	0	0	0	0	0	0	0
ENSG00000081870.9	0	0	4	0	6	4	2	0	16	0	6	10	0
ENSG00000082515.14	10	28	18	10	12	8	64	12	82	2	26	16	6
ENSG00000082516.8	20	56	98	10	4	12	52	6	52	14	20	18	4
ENSG00000082641.13	2	6	6	2	0	6	84	0	52	0	14	4	0
ENSG00000083457.9	4	0	6	0	0	0	6	22	2	0	18	6	0
ENSG00000083807.7	16	22	36	16	10	12	22	4	104	6	22	12	2
ENSG00000083812.9	2	8	10	2	0	2	54	0	70	4	32	2	0
ENSG00000083817.8	2	32	8	4	2	2	28	2	52	2	4	6	2
ENSG00000083845.6	74	260	208	84	46	62	346	78	308	88	264	96	42
ENSG00000084072.14	8	24	16	8	4	4	58	6	82	6	12	6	2
ENSG00000084090.11	36	166	190	38	22	36	114	26	226	30	238	118	14
ENSG00000084110.8	6	12	40	4	2	2	18	4	56	4	14	10	4
ENSG00000084112.12	10	10	68	4	6	8	32	6	32	8	10	8	2
ENSG00000084207.13	6	22	24	10	28	8	28	8	92	12	22	14	8
ENSG00000084234.14	14	18	24	10	10	12	58	12	72	10	18	12	6
ENSG00000084733.8	2	6	6	2	2	2	78	0	4	2	2	0	2
ENSG00000084754.8	2	10	40	10	8	2	12	2	52	8	18	14	14
ENSG00000084764.8	2	28	22	10	12	14	44	4	86	8	72	46	6
ENSG00000085063.12	6	38	36	14	10	12	34	4	114	8	66	22	48
ENSG00000085117.9	8	26	52	20	14	20	76	20	250	14	50	20	18
ENSG00000085224.18	0	8	2	2	0	2	4	0	6	0	2	2	0
ENSG00000085377.11	8	14	8	4	4	4	44	8	16	0	10	6	2
ENSG00000085449.12	20	22	38	24	10	98	56	78	50	16	28	30	8
ENSG00000085552.14	4	12	198	6	2	4	72	6	32	8	16	10	2
ENSG00000085662.11	10	14	12	10	6	6	42	8	50	4	20	16	4
ENSG00000085733.13	26	70	68	14	4	14	128	92	90	20	68	16	6
ENSG00000085831.13	0	0	34	2	0	0	6	2	2	0	2	0	0
ENSG00000085872.12	4	8	8	0	0	4	14	14	8	6	6	4	0
ENSG00000085998.11	8	2	6	2	0	2	6	0	2	0	2	2	0
ENSG00000086061.13	16	68	118	8	16	10	62	130	70	12	62	28	10
ENSG00000086062.10	6	28	16	14	8	2	92	6	156	4	112	22	12
ENSG00000086232.10	0	6	0	2	0	0	42	0	2	0	4	0	0
ENSG00000086475.12	8	54	48	6	16	10	76	10	32	10	86	54	8
ENSG00000086504.13	52	22	38	16	10	8	102	14	88	12	30	20	6
ENSG00000086506.2	6	6	6	6	4	6	42	4	50	4	10	4	2
ENSG00000086570.10	10	32	18	8	10	62	94	2	28	10	36	14	4
ENSG00000086589.9	4	6	8	6	2	2	20	8	10	6	42	6	2
ENSG00000087074.7	2	2	0	0	2	0	0	0	4	0	0	0	20
ENSG00000087077.9	2	4	4	2	0	2	8	2	10	0	6	4	8
ENSG00000087086.11	658	2436	1868	928	648	894	3618	490	5072	500	3034	1560	582
ENSG00000087191.10	16	28	62	20	8	16	66	8	166	42	44	18	2
ENSG00000087302.6	12	16	58	2	6	6	52	2	104	8	26	48	10
ENSG00000087365.12	14	8	92	2	4	4	48	6	76	6	10	10	2
ENSG00000087460.21	8	12	8	12	6	6	144	2	52	4	12	6	6
ENSG00000087495.14	4	38	2	0	2	4	12	2	22	0	60	4	4
ENSG00000087586.15	102	228	496	82	64	134	506	134	590	86	356	254	42
ENSG00000088205.10	2	4	8	2	4	2	60	4	14	0	40	6	0
ENSG00000088247.13	8	34	14	4	2	2	12	0	22	4	6	0	4
ENSG00000088256.6	16	100	84	12	14	8	60	8	80	8	144	18	6
ENSG00000088298.10	2	8	8	0	6	4	8	0	30	4	6	4	0
ENSG00000088325.13	10	16	110	4	4	4	140	10	80	6	72	10	4
ENSG00000088356.5	2	8	6	4	4	0	6	0	78	4	2	4	4
ENSG00000088448.12	10	36	6	6	6	8	16	6	20	8	12	52	0
ENSG00000088682.11	0	2	8	2	0	0	2	2	18	4	6	0	2
ENSG00000088727.10	0	2	0	0	0	0	4	2	18	0	2	2	0
ENSG00000088766.9	8	12	12	6	0	6	16	6	36	6	28	6	0
ENSG00000088808.14	0	12	130	6	2	4	26	6	68	6	14	16	4
ENSG00000088832.12	18	40	86	14	10	8	122	24	68	20	18	20	2
ENSG00000088833.15	6	26	88	4	2	6	14	2	170	4	6	8	0
ENSG00000088836.10	4	6	56	4	2	2	12	4	34	4	8	10	2
ENSG00000088986.8	24	34	184	18	8	16	38	18	126	18	30	14	4
ENSG00000088992.15	10	26	176	14	8	12	72	6	284	10	150	16	0
ENSG00000089006.14	8	40	12	36	10	8	16	6	24	8	14	6	4
ENSG00000089053.10	10	32	12	14	10	8	70	6	98	12	16	12	6
ENSG00000089063.12	12	32	66	10	6	14	34	12	30	10	28	24	6
ENSG00000089154.8	2	10	14	6	6	4	112	4	50	8	32	8	0
ENSG00000089157.13	20	110	66	36	28	26	88	30	130	16	154	48	12
ENSG00000089159.13	2	38	28	0	0	4	16	0	16	0	8	4	4
ENSG00000089169.12	8	4	52	4	2	8	54	4	6	8	8	8	4
ENSG00000089195.12	8	10	24	2	6	4	12	0	46	0	20	8	2
ENSG00000089220.4	18	32	102	12	8	42	110	6	56	22	40	46	4
ENSG00000089234.13	4	4	4	0	0	0	2	2	72	0	2	2	0
ENSG00000089248.6	6	58	16	36	8	12	26	8	72	8	32	20	6
ENSG00000089351.12	8	14	10	6	8	4	24	2	46	4	12	8	2
ENSG00000089486.14	0	0	0	0	0	0	0	0	0	0	0	0	0
ENSG00000089597.14	6	24	14	18	12	12	48	2	84	10	24	52	6
ENSG00000089685.12	10	20	12	12	12	4	60	10	78	4	22	8	6
ENSG00000089737.13	0	0	0	0	0	0	2	0	6	0	4	0	0
ENSG00000090006.15	0	4	2	2	0	2	24	0	94	0	0	0	0
ENSG00000090020.8	8	8	16	4	0	10	48	2	48	8	16	30	2
ENSG00000090054.11	2	22	8	0	0	18	6	6	4	6	2	6	2
ENSG00000090060.15	8	4	12	6	2	2	56	8	8	0	6	4	2
ENSG00000090061.15	0	0	0	0	0	0	0	0	4	0	2	0	0
ENSG00000090238.9	10	20	86	6	2	4	76	2	72	4	22	12	0
ENSG00000090273.11	32	72	120	36	20	40	288	22	174	24	68	42	14
ENSG00000090339.6	0	0	0	0	0	0	0	0	0	0	0	0	0
ENSG00000090372.12	8	6	50	0	2	4	8	8	28	4	6	4	2
ENSG00000090432.6	2	6	6	2	2	2	10	0	26	4	8	4	2
ENSG00000090520.8	2	2	8	2	2	0	12	0	34	0	2	4	0
ENSG00000090565.13	2	0	2	0	0	0	0	0	2	0	0	0	0
ENSG00000090621.11	16	30	26	18	6	16	30	30	48	12	154	12	8
ENSG00000090661.9	2	6	10	2	4	4	56	6	8	6	6	6	4
ENSG00000090686.13	0	2	64	0	0	0	2	0	0	0	4	0	0
ENSG00000090857.11	10	40	24	14	26	6	60	4	78	14	26	18	6
ENSG00000090863.9	6	4	10	6	2	6	10	2	34	4	10	8	0
ENSG00000090889.11	2	14	6	4	4	0	18	4	42	2	6	6	0
ENSG00000090905.15	4	166	14	6	2	60	10	0	186	4	84	50	0
ENSG00000090971.4	2	8	6	4	6	0	12	0	50	2	62	8	4
ENSG00000091073.17	0	0	0	0	0	0	2	0	0	0	2	0	0
ENSG00000091136.11	32	74	142	40	14	32	124	88	94	30	84	44	18
ENSG00000091483.6	4	4	18	2	6	2	8	4	64	4	12	4	8
ENSG00000091527.13	2	8	10	4	6	4	12	4	18	22	34	10	2
ENSG00000091542.8	34	94	188	40	30	38	394	50	412	30	112	60	20
ENSG00000091640.5	2	4	30	2	0	2	6	2	2	0	4	0	0
ENSG00000091651.6	2	8	38	2	2	4	10	2	8	0	14	6	4
ENSG00000091732.13	6	32	18	2	4	4	34	4	26	4	8	8	0
ENSG00000092010.12	4	8	2	4	6	2	12	4	60	2	10	6	4
ENSG00000092036.14	0	0	0	0	0	0	0	0	0	0	0	0	0
ENSG00000092068.16	10	64	16	12	8	12	60	4	104	20	34	38	2
ENSG00000092199.15	4	6	14	4	2	0	42	0	12	0	26	12	8
ENSG00000092203.11	2	6	38	2	0	0	30	2	28	4	12	2	0
ENSG00000092330.13	2	18	6	0	0	2	4	0	28	0	4	0	0
ENSG00000092470.9	4	16	22	8	2	2	24	8	100	4	12	8	4
ENSG00000092758.13	2	2	42	0	2	0	18	0	22	2	4	0	2
ENSG00000092820.15	34	104	172	26	10	18	308	28	152	24	46	36	8
ENSG00000092841.16	10	10	10	6	4	4	50	4	20	8	10	10	64
ENSG00000092929.9	10	12	36	2	0	2	28	8	102	6	14	6	4
ENSG00000093009.7	14	16	24	8	8	12	50	6	26	12	68	56	8
ENSG00000093167.15	8	4	74	2	2	6	70	4	20	6	14	16	2
ENSG00000094914.10	10	32	14	8	8	4	104	4	108	8	32	8	12
ENSG00000095139.11	2	14	8	8	10	4	20	2	24	2	12	10	6
ENSG00000095383.17	2	4	2	0	0	4	44	6	22	2	2	4	0
ENSG00000095397.11	6	36	46	18	2	2	16	4	100	0	52	6	2
ENSG00000096080.9	0	0	0	0	0	0	0	0	0	0	0	0	0
ENSG00000096384.17	64	272	222	56	52	70	240	72	356	54	312	146	50
ENSG00000097021.17	4	8	40	2	6	2	68	4	80	0	12	6	0
ENSG00000097033.12	8	26	22	10	4	8	94	4	60	2	10	8	16
ENSG00000099219.11	0	6	6	2	2	0	48	2	12	0	28	2	0
ENSG00000099308.8	6	8	6	2	4	0	8	2	6	24	6	6	0
ENSG00000099341.9	2	6	36	2	2	2	16	0	20	4	12	2	0
ENSG00000099364.14	0	10	4	2	2	6	24	0	80	2	8	2	2
ENSG00000099385.9	0	0	0	0	0	0	0	0	0	0	0	0	0
ENSG00000099622.11	6	20	20	22	6	2	52	6	78	6	18	18	4
ENSG00000099624.5	22	34	150	20	14	24	66	14	64	22	32	28	12
ENSG00000099783.9	6	6	6	0	2	4	8	2	8	2	14	0	2
ENSG00000099795.4	50	100	358	52	38	50	152	46	262	48	142	66	26
ENSG00000099797.9	0	0	2	0	0	0	88	0	2	0	2	0	0
ENSG00000099800.5	6	12	10	2	18	6	24	6	14	2	14	12	4
ENSG00000099804.6	14	82	74	22	18	26	72	14	222	12	110	32	46
ENSG00000099814.13	24	114	42	24	26	20	104	14	56	24	66	18	10
ENSG00000099817.9	18	22	114	20	8	6	156	24	154	10	30	16	0
ENSG00000099822.2	4	12	4	2	4	6	20	0	74	2	56	8	6
ENSG00000099875.12	14	26	54	12	8	36	74	30	38	12	20	36	4
ENSG00000099917.15	8	22	186	24	4	30	40	10	250	10	70	18	12
ENSG00000099942.10	14	18	10	10	6	8	50	4	30	22	30	54	6
ENSG00000099956.15	0	0	6	0	0	0	0	0	0	0	0	0	0
ENSG00000099958.12	0	0	0	0	0	0	2	0	12	0	0	0	0
ENSG00000099968.15	2	16	14	10	10	30	30	4	66	12	60	20	6
ENSG00000099995.16	8	28	20	2	2	4	90	2	8	2	6	12	0
ENSG00000100023.15	2	14	6	4	6	2	10	0	70	4	12	4	4
ENSG00000100027.12	0	8	4	4	2	2	48	8	78	2	10	6	4
ENSG00000100028.9	20	64	154	16	10	12	36	14	92	12	48	24	8
ENSG00000100029.15	2	18	36	2	4	2	16	2	30	4	8	0	0
ENSG00000100034.11	6	12	22	8	6	4	34	12	76	10	32	10	2
ENSG00000100056.9	6	6	6	0	0	0	28	2	42	6	2	8	2
ENSG00000100075.7	24	36	48	30	20	14	86	14	156	20	50	18	4
ENSG00000100092.18	0	2	2	0	0	0	78	0	0	0	0	0	0
ENSG00000100097.9	76	108	384	58	52	48	366	48	262	62	172	86	76
ENSG00000100104.10	0	0	0	0	0	0	0	0	0	0	0	0	0
ENSG00000100106.17	14	38	44	18	14	10	92	12	78	10	68	70	8
ENSG00000100116.14	38	92	232	26	40	42	320	22	332	34	98	66	34
ENSG00000100129.15	0	0	0	0	0	0	0	0	0	0	0	0	0
ENSG00000100138.11	20	18	42	12	2	2	66	8	36	12	16	14	0
ENSG00000100142.12	0	6	0	2	2	0	2	0	8	2	4	0	4
ENSG00000100162.12	2	6	10	2	2	6	48	2	14	16	6	4	4
ENSG00000100181.19	4	0	6	0	0	8	36	6	4	6	4	0	2
ENSG00000100211.8	0	8	12	6	0	2	30	2	4	4	58	6	0
ENSG00000100218.9	0	0	16	0	0	0	0	0	0	0	0	0	0
ENSG00000100220.9	6	12	10	4	2	0	42	2	56	2	16	2	2
ENSG00000100226.13	0	2	4	2	0	2	22	0	78	2	14	2	2
ENSG00000100227.15	20	66	84	20	16	12	80	24	70	22	102	22	10
ENSG00000100228.10	10	22	60	8	12	8	50	8	144	6	46	16	6
ENSG00000100241.18	30	56	74	34	24	32	354	20	224	20	70	56	14
ENSG00000100243.18	2	2	34	2	0	0	10	0	4	4	10	0	0
ENSG00000100246.10	6	18	52	8	4	4	30	6	148	8	22	8	6
ENSG00000100258.15	10	26	32	18	14	8	34	6	180	6	18	10	8
ENSG00000100266.15	10	14	16	2	6	10	36	2	110	8	30	14	4
ENSG00000100281.11	0	14	88	2	6	0	18	2	56	0	102	2	4
ENSG00000100284.18	0	4	0	2	0	0	6	2	6	0	18	6	0
ENSG00000100285.9	14	30	20	8	8	6	192	8	136	6	18	18	0
ENSG00000100294.10	4	2	36	0	0	0	12	0	44	0	6	2	4
ENSG00000100297.13	8	44	132	20	10	14	190	18	204	4	44	26	10
ENSG00000100304.12	8	32	48	18	4	14	276	10	110	20	32	14	0
ENSG00000100316.13	4	12	8	2	0	4	10	6	6	4	16	2	6
ENSG00000100319.12	2	0	0	0	0	0	46	0	2	0	0	0	0
ENSG00000100320.20	0	0	0	0	0	0	2	0	0	0	0	2	0
ENSG00000100324.11	2	12	6	4	12	4	12	32	18	0	30	8	4
ENSG00000100325.12	14	20	18	4	8	8	102	10	72	48	22	10	10
ENSG00000100330.13	8	94	32	12	14	10	20	6	26	12	20	62	0
ENSG00000100347.12	8	6	70	8	0	4	72	6	50	2	8	2	2
ENSG00000100348.7	14	34	52	22	24	22	206	6	284	12	62	28	18
ENSG00000100351.14	8	6	56	2	0	4	12	4	8	6	6	8	0
ENSG00000100353.15	10	10	10	2	8	6	78	4	26	6	8	10	2
ENSG00000100354.18	8	16	40	0	0	4	34	0	84	6	32	8	2
ENSG00000100364.16	8	14	44	10	6	10	44	0	58	8	18	8	0
ENSG00000100372.12	2	4	18	2	4	0	8	0	26	2	4	0	2
ENSG00000100376.9	0	4	12	0	0	2	12	0	64	0	4	2	2
ENSG00000100379.15	8	14	38	8	10	4	20	6	80	6	14	12	12
ENSG00000100380.10	10	6	16	4	6	8	22	6	48	12	10	6	2
ENSG00000100401.17	22	40	170	26	14	20	262	22	288	26	70	36	16
ENSG00000100410.5	12	40	94	14	12	14	34	8	62	12	74	32	6
ENSG00000100412.13	0	0	0	0	0	2	0	0	0	0	0	0	0
ENSG00000100417.9	0	0	34	6	0	4	10	2	24	2	6	0	4
ENSG00000100461.15	4	8	6	2	0	4	162	0	38	0	2	2	2
ENSG00000100462.13	0	0	0	0	0	0	0	0	0	0	0	0	0
ENSG00000100473.13	8	30	20	14	12	16	74	10	60	4	22	20	16
ENSG00000100528.9	6	10	44	4	2	2	10	6	44	6	10	6	0
ENSG00000100554.9	2	8	8	6	4	2	44	0	78	4	12	10	4
ENSG00000100558.6	22	36	106	12	16	14	158	10	198	10	44	32	8
ENSG00000100564.6	0	0	0	0	0	0	0	0	0	0	0	0	0
ENSG00000100567.10	4	6	10	0	0	2	82	2	10	8	10	6	2
ENSG00000100575.11	0	24	6	2	0	0	10	0	8	0	6	4	4
ENSG00000100591.5	32	178	276	38	20	82	278	38	192	30	284	68	6
ENSG00000100592.13	22	74	30	22	8	8	38	12	160	6	40	16	14
ENSG00000100600.12	12	28	24	8	8	10	22	4	44	4	138	8	0
ENSG00000100601.7	8	8	8	6	2	60	14	40	12	4	10	6	2
ENSG00000100605.14	0	0	0	0	0	0	0	0	4	0	0	2	0
ENSG00000100647.7	8	16	20	6	6	2	70	10	22	6	28	8	2
ENSG00000100650.13	4	4	10	4	2	4	10	46	8	4	10	8	0
ENSG00000100711.11	8	28	58	10	10	14	84	4	68	6	28	22	6
ENSG00000100721.8	598	1568	2868	646	580	588	3418	546	4900	598	1990	938	378
ENSG00000100764.11	0	0	0	0	0	0	2	0	0	0	0	0	0
ENSG00000100804.16	2	0	40	2	2	2	6	2	4	0	0	4	0
ENSG00000100836.8	2	6	14	6	2	4	10	2	10	0	32	4	2
ENSG00000100888.10	6	10	18	6	2	6	30	2	18	6	4	4	4
ENSG00000100906.8	10	26	48	4	4	4	76	8	64	6	70	4	28
ENSG00000100908.11	0	0	0	0	0	0	0	0	44	0	0	0	0
ENSG00000100941.6	2	4	18	2	0	2	14	4	16	2	0	4	0
ENSG00000100949.12	6	2	6	4	0	2	14	4	14	2	4	6	2
ENSG00000100982.9	2	24	18	2	2	0	14	4	38	2	10	2	0
ENSG00000100991.9	10	18	100	6	0	6	56	10	374	6	12	10	4
ENSG00000100997.16	2	22	4	0	4	2	8	2	26	0	8	4	2
ENSG00000101003.9	6	4	8	0	2	6	10	4	6	4	74	6	0
ENSG00000101040.17	2	2	4	2	0	4	8	0	80	2	38	4	0
ENSG00000101057.13	32	76	102	48	26	50	440	24	308	36	76	36	20
ENSG00000101079.18	10	14	20	12	12	8	60	12	24	10	98	42	6
ENSG00000101104.10	16	36	42	16	18	12	190	14	158	20	68	32	18
ENSG00000101109.9	2	8	14	2	2	134	52	4	14	4	12	4	0
ENSG00000101132.7	6	4	8	2	0	2	6	4	12	4	6	6	2
ENSG00000101138.9	4	32	16	6	2	10	116	14	62	12	18	14	2
ENSG00000101146.10	56	82	252	50	22	50	216	42	330	30	72	48	12
ENSG00000101150.15	22	66	84	32	20	22	280	14	360	24	296	68	26
ENSG00000101158.10	0	2	4	4	0	4	80	0	8	0	2	0	0
ENSG00000101161.7	4	2	76	4	4	8	30	6	98	4	8	8	2
ENSG00000101181.15	10	16	82	6	2	4	20	2	112	4	24	6	4
ENSG00000101182.12	8	6	40	4	0	2	12	4	60	0	4	0	2
ENSG00000101187.13	8	10	20	6	6	6	56	10	60	72	16	12	4
ENSG00000101189.6	8	10	58	12	4	4	132	12	16	12	14	2	2
ENSG00000101191.14	0	0	0	0	0	0	2	0	64	0	2	0	0
ENSG00000101193.7	24	58	102	30	12	14	46	12	44	12	54	20	4
ENSG00000101199.10	16	32	42	16	8	8	98	10	136	14	42	26	6
ENSG00000101216.8	10	10	6	2	6	4	16	4	62	4	10	4	0
ENSG00000101220.15	8	84	26	8	6	8	12	8	30	6	20	10	4
ENSG00000101224.15	80	132	472	64	54	52	398	66	454	46	144	104	22
ENSG00000101236.14	18	18	30	6	8	14	66	8	94	6	22	16	10
ENSG00000101290.11	12	24	60	8	10	10	124	10	98	16	26	14	8
ENSG00000101294.14	12	16	102	12	2	10	160	8	118	72	12	12	0
ENSG00000101298.11	2	22	22	6	6	6	84	2	70	0	16	8	4
ENSG00000101310.12	2	4	6	2	4	2	8	0	52	4	4	0	0
ENSG00000101331.13	2	2	76	8	0	2	20	2	90	4	12	8	0
ENSG00000101347.8	12	54	22	4	2	6	50	12	46	4	24	16	4
ENSG00000101350.7	6	36	20	4	2	4	10	2	14	2	22	0	2
ENSG00000101361.12	0	2	62	0	0	0	6	0	0	0	2	2	0
ENSG00000101365.18	0	14	16	2	4	4	18	6	42	2	12	10	12
ENSG00000101367.8	16	16	40	10	6	8	100	14	28	10	56	14	4
ENSG00000101384.9	10	8	10	2	6	4	50	4	82	4	10	8	2
ENSG00000101391.18	10	8	150	4	2	2	26	6	44	10	14	2	2
ENSG00000101405.3	28	84	44	26	22	18	90	12	118	22	206	34	28
ENSG00000101407.10	2	10	32	4	2	4	14	4	68	10	6	8	4
ENSG00000101412.11	2	120	84	60	16	10	50	4	202	6	142	42	10
ENSG00000101421.3	0	28	10	4	2	0	28	2	50	2	32	10	4
ENSG00000101439.6	2	2	0	0	30	0	6	0	8	4	4	4	0
ENSG00000101443.15	124	424	368	204	124	188	708	120	1058	98	434	230	102
ENSG00000101444.10	32	50	156	22	8	24	80	20	88	30	72	28	6
ENSG00000101460.10	8	22	26	12	14	10	62	6	114	10	40	24	10
ENSG00000101464.8	20	50	74	26	26	20	148	14	240	96	60	30	14
ENSG00000101557.12	16	48	108	22	14	22	230	14	26	16	34	22	2
ENSG00000101577.7	8	6	10	6	4	4	84	2	14	6	10	4	0
ENSG00000101608.10	0	2	4	0	0	2	36	0	0	0	0	0	0
ENSG00000101773.14	2	2	6	2	0	0	16	0	8	0	4	2	0
ENSG00000101782.12	6	48	18	14	10	22	32	8	20	12	52	38	4
ENSG00000101850.10	30	20	106	28	6	18	222	20	50	24	30	20	2
ENSG00000101888.9	4	12	12	2	4	4	14	2	30	4	10	26	4
ENSG00000101935.7	4	2	4	4	4	4	4	4	44	0	6	4	4
ENSG00000102054.15	18	90	24	22	4	34	48	8	112	6	54	52	6
ENSG00000102078.13	16	16	42	10	8	10	24	10	20	16	40	18	14
ENSG00000102103.13	4	0	18	0	0	0	48	0	0	0	6	2	0
ENSG00000102104.8	12	48	28	12	6	10	54	10	26	8	28	8	2
ENSG00000102119.8	2	0	54	2	0	2	6	2	2	2	2	2	0
ENSG00000102144.11	6	20	20	10	10	24	18	6	26	2	32	12	10
ENSG00000102158.17	6	16	34	30	6	16	18	12	306	12	16	8	2
ENSG00000102174.8	16	54	38	14	8	10	82	12	26	10	28	22	4
ENSG00000102225.13	4	110	20	10	6	8	36	2	168	6	154	20	4
ENSG00000102226.7	2	20	6	4	6	6	16	4	130	2	16	12	8
ENSG00000102241.9	10	52	20	10	6	8	28	2	28	4	26	6	2
ENSG00000102265.9	10	12	12	6	94	14	28	6	24	18	18	14	0
ENSG00000102312.18	4	4	0	2	4	0	6	0	8	2	4	24	0
ENSG00000102466.13	10	16	72	12	6	10	156	8	22	8	20	4	2
ENSG00000102580.12	10	20	62	8	6	8	48	4	26	10	18	14	2
ENSG00000102595.16	2	2	4	4	8	2	6	2	24	0	4	4	6
ENSG00000102606.15	2	10	2	4	4	0	22	2	68	0	4	6	4
ENSG00000102781.11	24	10	10	4	0	8	16	64	12	8	12	8	2
ENSG00000102804.12	10	10	10	10	2	2	16	8	50	4	6	2	0
ENSG00000102858.10	92	222	146	90	64	490	506	72	350	92	228	128	42
ENSG00000102882.9	2	6	4	4	0	2	70	0	14	2	2	2	0
ENSG00000102898.9	2	10	14	6	6	2	8	0	28	2	12	6	6
ENSG00000102900.10	68	22	20	8	10	18	38	14	64	6	26	22	14
ENSG00000102901.10	2	10	8	0	4	0	32	0	54	6	12	8	6
ENSG00000102977.11	0	0	2	0	0	0	20	0	2	0	2	0	0
ENSG00000102978.10	2	24	12	4	0	2	20	0	86	0	72	12	4
ENSG00000102984.12	0	0	0	0	0	0	0	0	0	0	0	0	0
ENSG00000103005.9	6	8	16	8	2	10	24	8	58	6	58	10	0
ENSG00000103034.12	20	24	34	6	10	12	72	14	52	16	16	12	6
ENSG00000103035.8	2	2	2	2	0	0	2	0	6	2	0	0	0
ENSG00000103042.6	8	18	4	2	8	6	22	4	88	6	14	10	8
ENSG00000103044.8	12	20	20	10	4	8	22	8	60	10	14	8	2
ENSG00000103056.9	18	20	90	14	10	10	266	12	108	10	36	12	6
ENSG00000103111.12	0	4	42	0	2	0	16	4	50	0	2	4	0
ENSG00000103121.6	6	10	16	10	2	6	128	8	20	4	6	0	2
ENSG00000103126.12	34	34	40	20	30	98	184	18	38	24	36	24	10
ENSG00000103150.5	6	18	8	6	12	8	22	2	116	4	16	12	4
ENSG00000103152.9	0	0	0	0	0	0	0	0	0	0	0	0	0
ENSG00000103160.9	18	18	28	8	2	10	82	14	42	14	24	12	6
ENSG00000103168.14	0	0	0	0	0	0	0	0	0	0	0	0	0
ENSG00000103174.9	14	48	10	6	10	8	16	0	52	4	18	18	4
ENSG00000103202.10	4	6	6	4	2	4	22	0	32	4	6	4	4
ENSG00000103249.15	0	0	0	0	0	0	0	0	0	0	0	0	0
ENSG00000103254.7	0	2	0	2	2	2	18	0	8	0	2	0	14
ENSG00000103266.8	0	0	0	0	0	0	0	0	0	0	0	0	0
ENSG00000103275.16	14	90	248	14	4	8	58	16	246	16	38	14	6
ENSG00000103310.8	88	130	366	66	54	70	488	64	304	80	164	96	32
ENSG00000103316.8	16	16	48	16	12	14	24	16	104	16	18	10	4
ENSG00000103335.17	8	14	4	6	10	4	8	0	88	2	6	8	2
ENSG00000103353.13	6	30	26	8	4	6	24	4	18	12	70	12	4
ENSG00000103363.12	6	22	20	10	4	12	36	6	50	10	24	16	8
ENSG00000103415.9	0	0	0	0	0	0	0	0	0	0	0	0	0
ENSG00000103429.8	0	0	0	0	0	0	0	0	0	0	0	0	0
ENSG00000103485.15	2	46	2	0	0	0	6	0	0	0	2	0	0
ENSG00000103489.9	0	4	50	0	0	8	44	2	68	2	6	4	2
ENSG00000103495.11	0	0	0	0	0	0	0	0	2	0	0	0	0
ENSG00000103496.12	4	16	12	4	14	6	14	2	156	8	18	10	4
ENSG00000103510.17	2	0	0	2	2	2	52	2	0	0	2	0	0
ENSG00000103528.14	0	2	4	6	2	0	12	4	4	2	38	2	0
ENSG00000103549.19	0	0	0	0	0	0	0	0	0	0	0	0	0
ENSG00000103550.11	2	4	0	0	0	0	4	0	2	0	2	14	0
ENSG00000103653.14	8	2	34	4	2	6	72	6	54	14	8	8	2
ENSG00000103769.7	2	8	6	2	6	2	10	2	62	2	12	2	6
ENSG00000103942.10	12	18	88	10	16	14	48	12	22	14	20	18	4
ENSG00000103978.13	0	0	26	2	2	0	4	2	36	0	8	0	2
ENSG00000104044.13	2	4	2	0	2	2	14	0	26	2	6	2	0
ENSG00000104131.10	2	204	86	8	0	0	14	0	70	4	40	6	2
ENSG00000104228.10	2	0	4	0	0	2	54	4	12	0	2	4	0
ENSG00000104299.12	8	10	40	4	2	12	34	6	50	4	52	10	0
ENSG00000104341.14	22	28	58	22	18	44	92	18	74	36	42	44	12
ENSG00000104381.10	22	26	38	56	22	16	122	34	116	20	26	24	12
ENSG00000104388.12	6	26	6	6	6	6	26	2	36	4	8	8	0
ENSG00000104413.13	24	40	136	22	16	28	104	44	240	28	46	44	8
ENSG00000104419.12	32	56	64	24	16	18	66	20	152	26	30	36	10
ENSG00000104442.7	46	54	24	8	8	10	28	10	86	14	24	12	4
ENSG00000104490.15	0	0	0	2	0	0	2	0	2	0	2	0	2
ENSG00000104522.13	0	0	0	0	0	0	2	0	0	0	0	0	0
ENSG00000104529.15	0	0	0	0	0	0	0	0	0	0	0	0	0
ENSG00000104611.9	64	142	312	70	58	64	396	40	566	52	174	98	28
ENSG00000104635.11	2	16	24	6	8	6	12	2	14	6	40	2	2
ENSG00000104643.7	8	10	8	8	2	6	60	4	38	4	8	6	4
ENSG00000104679.8	2	10	12	6	0	4	32	6	124	8	8	6	4
ENSG00000104722.11	10	16	16	6	6	12	66	10	44	8	12	10	0
ENSG00000104731.11	10	10	116	6	2	12	12	6	20	2	4	6	0
ENSG00000104805.13	0	6	2	8	2	2	82	0	42	4	4	2	0
ENSG00000104823.6	0	2	2	0	0	0	2	0	4	0	36	0	0
ENSG00000104825.14	0	2	8	2	0	0	16	0	32	2	2	0	0
ENSG00000104852.12	18	20	168	16	0	12	92	8	118	12	44	20	4
ENSG00000104853.13	0	14	14	8	6	6	30	4	40	4	6	6	0
ENSG00000104859.12	6	64	8	6	2	6	12	4	14	12	8	8	0
ENSG00000104870.10	4	16	12	8	2	8	40	4	82	10	18	12	6
ENSG00000104884.12	12	32	28	14	22	14	134	12	174	6	30	12	4
ENSG00000104885.15	0	8	8	4	4	4	24	2	40	4	10	12	10
ENSG00000104886.7	10	126	26	6	4	8	26	8	58	4	30	56	2
ENSG00000104889.4	6	22	10	4	8	8	32	2	156	0	20	12	4
ENSG00000104897.7	10	18	50	10	6	4	48	10	40	12	22	28	6
ENSG00000104904.10	6	28	4	10	8	4	54	0	56	2	50	2	6
ENSG00000104946.8	6	4	4	0	2	0	24	2	42	0	2	0	0
ENSG00000104953.16	82	210	320	100	92	98	728	86	1016	80	260	134	64
ENSG00000104960.13	12	26	54	12	12	14	44	8	186	10	34	40	10
ENSG00000104964.12	0	0	0	0	0	0	0	0	0	0	0	0	0
ENSG00000104969.7	12	22	182	12	8	8	50	4	206	12	42	14	4
ENSG00000104973.12	92	446	594	120	60	76	1226	204	436	84	394	348	50
ENSG00000104976.9	8	8	26	12	4	4	100	6	58	6	22	16	4
ENSG00000104979.6	22	28	100	24	26	16	102	18	64	18	42	30	38
ENSG00000105011.6	2	16	18	10	6	8	68	0	88	4	34	12	2
ENSG00000105048.14	12	24	20	16	12	8	106	8	88	12	32	8	0
ENSG00000105053.8	26	34	100	6	12	106	190	14	64	14	22	8	0
ENSG00000105058.9	10	28	26	8	18	12	110	2	160	12	26	22	10
ENSG00000105063.16	2	6	8	2	4	0	38	4	8	8	6	2	0
ENSG00000105136.17	2	6	58	0	0	2	46	0	10	0	2	0	0
ENSG00000105143.10	4	10	12	14	8	8	20	6	32	8	38	8	10
ENSG00000105146.10	10	76	18	20	8	20	72	4	76	12	72	30	0
ENSG00000105173.11	18	42	96	16	16	54	58	10	42	10	182	54	12
ENSG00000105185.9	60	118	208	52	48	34	310	50	352	50	118	82	28
ENSG00000105193.6	36	82	116	32	32	74	218	26	248	28	174	38	6
ENSG00000105197.8	4	6	4	4	0	2	8	2	56	4	4	0	0
ENSG00000105202.5	14	14	48	10	2	84	20	6	90	6	8	10	0
ENSG00000105219.6	42	272	420	42	32	44	446	24	720	32	264	46	30
ENSG00000105220.12	10	14	20	8	8	6	106	4	54	4	12	8	8
ENSG00000105221.14	30	172	114	56	42	24	348	24	200	30	212	68	16
ENSG00000105223.16	0	4	0	0	2	0	4	0	24	0	6	0	0
ENSG00000105229.4	12	32	132	8	2	10	50	10	88	10	54	16	2
ENSG00000105248.13	4	4	8	0	2	4	38	2	36	4	6	2	0
ENSG00000105251.8	222	168	486	76	46	72	2128	58	1436	110	178	90	36
ENSG00000105254.9	6	22	12	2	22	22	32	0	96	6	64	16	10
ENSG00000105258.6	2	4	44	4	0	4	16	0	8	2	8	8	0
ENSG00000105281.10	20	202	112	28	20	64	316	24	166	34	264	76	16
ENSG00000105287.10	12	20	28	8	12	6	54	4	174	12	26	12	4
ENSG00000105289.12	6	12	14	6	2	8	142	6	90	4	20	12	4
ENSG00000105298.11	0	16	2	4	0	0	6	0	56	0	4	2	2
ENSG00000105321.10	0	42	2	2	0	0	24	2	30	0	4	4	0
ENSG00000105325.11	12	14	36	4	6	8	20	4	94	6	12	6	8
ENSG00000105341.16	2	12	10	36	6	4	16	4	90	2	16	2	2
ENSG00000105355.6	4	4	2	6	0	0	38	0	6	2	2	0	0
ENSG00000105364.11	0	2	0	0	0	0	0	0	0	0	0	0	0
ENSG00000105372.4	80	188	232	100	70	60	308	38	444	44	374	194	90
ENSG00000105373.16	0	4	2	2	0	4	12	2	28	2	28	4	2
ENSG00000105379.7	0	0	0	0	0	0	0	0	0	0	0	0	0
ENSG00000105393.13	0	4	4	2	18	4	66	2	8	0	4	2	0
ENSG00000105397.11	0	10	26	4	8	2	22	2	42	6	12	6	4
ENSG00000105401.4	2	4	2	4	4	4	4	0	26	0	8	6	6
ENSG00000105404.8	20	120	94	42	54	44	222	10	328	20	106	48	18
ENSG00000105419.15	0	2	0	0	0	2	6	0	10	0	16	0	0
ENSG00000105447.10	4	14	18	4	8	6	76	4	76	8	18	6	8
ENSG00000105483.14	10	8	6	4	2	4	74	2	6	8	6	6	2
ENSG00000105486.11	2	32	62	4	4	2	14	2	68	2	8	4	2
ENSG00000105520.8	14	80	50	10	12	16	48	14	64	10	24	34	6
ENSG00000105523.3	4	82	4	2	2	2	80	2	80	12	52	6	0
ENSG00000105552.12	2	2	12	2	4	2	22	2	38	0	4	2	0
ENSG00000105556.8	2	4	2	0	0	2	84	0	4	2	22	0	0
ENSG00000105559.9	0	2	4	2	2	6	60	2	62	0	8	2	2
ENSG00000105568.15	14	42	42	20	28	10	88	4	94	10	150	56	10
ENSG00000105576.13	6	8	100	6	4	4	40	2	60	8	14	2	0
ENSG00000105605.5	6	42	16	14	6	12	86	2	34	2	20	22	8
ENSG00000105607.10	2	6	6	2	4	0	28	0	4	8	2	0	0
ENSG00000105640.10	6	40	32	28	6	20	64	4	82	4	64	14	2
ENSG00000105642.13	0	2	2	2	4	4	4	2	40	2	4	6	2
ENSG00000105647.12	0	0	0	0	0	0	0	0	0	0	0	0	0
ENSG00000105649.7	0	4	8	0	0	0	46	0	12	0	6	0	2
ENSG00000105655.16	2	12	8	4	6	6	14	0	26	4	8	8	30
ENSG00000105662.13	4	8	10	0	2	6	66	2	66	6	36	6	0
ENSG00000105669.10	48	146	198	42	54	44	256	38	404	34	140	90	30
ENSG00000105676.11	20	24	70	18	14	18	228	14	126	10	36	20	4
ENSG00000105698.13	24	78	80	22	84	22	174	20	86	32	104	24	10
ENSG00000105699.14	8	80	20	12	16	12	32	8	142	4	36	56	8
ENSG00000105701.13	2	14	6	2	0	2	18	0	38	2	16	10	12
ENSG00000105723.9	14	32	70	12	12	12	150	10	210	16	32	20	14
ENSG00000105726.14	2	8	110	2	10	2	68	0	38	0	10	6	0
ENSG00000105732.10	6	10	18	6	0	6	90	2	238	4	22	8	0
ENSG00000105808.15	0	0	0	0	0	0	0	0	0	0	0	0	0
ENSG00000105821.12	0	0	2	2	0	0	2	0	24	0	58	16	0
ENSG00000105852.8	0	6	4	8	0	0	4	2	16	0	6	8	2
ENSG00000105875.11	0	6	6	0	4	0	4	2	44	2	2	0	0
ENSG00000105879.9	12	8	60	4	0	2	10	6	4	4	8	2	0
ENSG00000105887.10	6	6	8	2	2	0	10	2	38	4	6	0	0
ENSG00000105928.11	6	16	82	12	12	28	72	10	144	14	28	8	6
ENSG00000105963.11	10	26	34	12	10	10	90	6	344	10	46	14	2
ENSG00000105983.17	6	14	68	6	10	8	26	4	18	2	38	10	2
ENSG00000105993.12	4	8	6	2	12	4	74	0	74	0	12	8	6
ENSG00000106012.15	8	12	40	2	2	6	40	0	60	10	14	6	4
ENSG00000106052.11	26	32	44	16	6	16	78	12	114	24	70	10	0
ENSG00000106070.15	12	20	56	10	4	12	82	10	24	8	18	18	10
ENSG00000106105.11	2	10	4	2	4	0	14	2	54	2	8	10	12
ENSG00000106153.12	4	16	24	10	8	16	54	8	18	4	18	10	4
ENSG00000106211.8	182	630	688	244	148	182	664	196	644	196	558	406	72
ENSG00000106244.10	6	10	42	4	0	2	28	4	56	2	8	14	0
ENSG00000106245.7	0	0	0	0	0	0	0	0	0	0	0	0	0
ENSG00000106246.15	0	0	32	0	0	2	6	0	6	0	2	0	0
ENSG00000106263.15	14	30	46	14	16	18	70	18	160	12	42	30	34
ENSG00000106266.6	8	8	12	8	8	8	62	6	104	6	12	10	0
ENSG00000106268.13	0	16	12	4	6	6	60	4	24	2	18	10	8
ENSG00000106290.12	0	0	0	0	0	0	0	0	0	0	0	0	0
ENSG00000106351.10	6	2	12	2	0	0	34	2	84	6	8	4	0
ENSG00000106367.11	8	22	8	4	4	8	22	2	92	8	66	18	6
ENSG00000106400.9	0	6	80	0	4	4	40	0	42	2	8	0	2
ENSG00000106443.12	0	14	10	6	2	4	18	4	126	4	30	2	4
ENSG00000106484.12	0	22	0	2	0	0	8	0	6	0	4	4	2
ENSG00000106537.7	0	2	0	0	2	0	4	0	6	0	4	2	24
ENSG00000106538.7	102	180	320	148	104	82	658	74	520	96	366	154	68
ENSG00000106554.9	8	10	10	10	6	8	48	2	26	6	2	8	0
ENSG00000106588.8	12	10	16	6	8	6	158	6	14	8	8	6	4
ENSG00000106603.15	10	6	10	2	2	4	48	22	8	2	12	2	2
ENSG00000106628.8	6	6	44	4	2	0	10	4	6	4	8	8	0
ENSG00000106636.5	8	16	70	8	2	12	56	8	8	2	8	8	22
ENSG00000106683.12	18	32	48	22	14	14	178	20	96	58	84	12	2
ENSG00000106723.14	6	14	46	4	2	0	22	2	16	4	6	2	4
ENSG00000106771.10	16	94	132	30	28	20	72	10	286	20	120	44	16
ENSG00000106803.7	16	26	68	16	68	10	26	8	30	14	44	48	0
ENSG00000106927.9	2	2	0	0	4	0	0	0	30	0	36	0	0
ENSG00000106991.11	46	66	234	38	24	28	378	30	368	32	76	52	20
ENSG00000106992.15	0	0	0	0	0	0	0	0	4	0	4	0	0
ENSG00000107104.16	0	4	2	0	2	2	8	0	18	0	6	2	2
ENSG00000107105.12	2	6	4	6	4	4	16	2	54	0	8	4	0
ENSG00000107140.13	0	0	0	0	0	0	0	0	0	0	0	0	0
ENSG00000107175.8	0	0	0	0	0	2	86	2	36	0	0	0	0
ENSG00000107223.10	22	40	54	24	16	18	172	14	144	24	42	30	6
ENSG00000107338.9	0	8	4	4	4	4	16	0	48	0	10	32	0
ENSG00000107341.4	8	8	20	10	0	52	106	6	66	4	8	4	0
ENSG00000107404.15	22	4	42	2	0	2	8	0	54	0	6	2	0
ENSG00000107438.6	0	2	0	0	0	0	0	0	4	0	0	0	0
ENSG00000107443.13	2	22	46	6	4	8	12	2	20	10	16	6	4
ENSG00000107521.16	4	10	38	2	2	8	14	4	26	6	10	6	4
ENSG00000107566.11	6	36	22	42	4	8	56	6	32	8	14	36	8
ENSG00000107625.10	8	8	10	2	6	2	50	8	36	4	14	4	0
ENSG00000107672.12	0	0	2	2	0	0	0	0	4	0	4	0	0
ENSG00000107745.14	0	2	6	4	2	2	44	2	6	2	6	4	2
ENSG00000107833.8	24	92	152	26	30	26	226	12	112	26	190	62	22
ENSG00000107862.4	14	14	46	8	6	6	26	18	12	10	20	12	2
ENSG00000107872.10	8	4	8	8	0	4	72	4	12	4	10	8	4
ENSG00000107937.16	0	0	0	0	0	0	4	0	4	0	0	0	0
ENSG00000107949.14	0	0	0	0	0	0	0	0	6	0	0	0	0
ENSG00000107959.13	4	24	52	8	8	8	76	0	68	4	16	14	8
ENSG00000108055.9	8	6	10	4	2	4	8	4	10	4	38	2	0
ENSG00000108091.10	32	62	38	14	10	14	196	8	50	16	56	44	4
ENSG00000108106.11	8	24	42	8	2	6	52	6	130	4	36	6	18
ENSG00000108107.10	180	722	524	252	218	254	906	188	1316	204	1002	418	262
ENSG00000108179.11	4	14	14	4	2	8	100	4	86	0	8	4	2
ENSG00000108262.13	22	116	48	40	16	84	148	20	118	16	162	38	18
ENSG00000108298.7	32	84	198	28	32	32	98	16	248	28	96	64	66
ENSG00000108312.12	10	52	20	4	0	10	28	4	38	8	6	14	0
ENSG00000108344.12	32	160	54	40	40	82	224	26	370	28	344	110	28
ENSG00000108349.12	14	58	48	12	6	10	34	16	46	12	40	20	8
ENSG00000108384.12	0	30	4	0	0	2	8	0	34	4	6	2	2
ENSG00000108395.11	0	12	14	6	6	6	72	6	16	0	12	8	2
ENSG00000108424.7	2	12	8	6	2	6	58	0	38	6	6	8	2
ENSG00000108468.12	6	10	40	6	0	2	40	2	12	6	16	8	2
ENSG00000108469.12	2	10	14	4	2	6	54	8	76	4	14	10	2
ENSG00000108479.9	0	0	32	2	0	0	4	0	0	0	2	0	0
ENSG00000108509.18	0	8	0	0	2	4	4	0	24	0	8	2	0
ENSG00000108518.7	10	32	48	14	12	22	116	14	108	14	72	26	50
ENSG00000108556.7	2	6	2	4	2	2	6	0	38	4	10	4	2
ENSG00000108559.9	2	6	28	4	2	0	10	0	24	0	26	8	4
ENSG00000108578.12	12	16	10	4	8	4	78	6	76	8	20	40	4
ENSG00000108604.13	2	2	0	0	0	0	2	0	56	2	2	2	0
ENSG00000108641.12	0	2	30	4	4	6	14	0	54	2	8	4	0
ENSG00000108671.7	2	4	2	0	4	2	10	0	14	4	56	4	0
ENSG00000108774.12	10	36	128	4	0	4	52	10	42	6	8	8	0
ENSG00000108788.9	0	0	0	0	0	2	0	0	0	0	0	0	0
ENSG00000108799.10	4	0	74	0	0	4	6	2	4	2	6	2	0
ENSG00000108826.13	6	8	16	2	0	0	112	0	54	2	6	2	4
ENSG00000108828.13	24	24	110	18	10	20	90	20	174	12	70	16	2
ENSG00000108829.9	0	2	6	0	0	0	2	0	12	0	0	0	0
ENSG00000108848.13	4	32	8	8	2	4	4	2	22	6	314	6	0
ENSG00000108852.12	22	34	60	12	8	8	122	8	132	14	30	10	12
ENSG00000108883.10	8	12	32	10	10	10	92	12	42	12	14	6	0
ENSG00000108953.14	0	0	0	0	0	0	0	0	0	0	0	0	0
ENSG00000109062.7	6	4	34	10	8	10	28	12	46	4	8	14	4
ENSG00000109084.11	8	12	52	6	6	4	38	6	14	2	12	10	0
ENSG00000109111.12	0	6	10	6	30	4	14	2	38	4	16	8	24
ENSG00000109180.12	2	2	6	2	2	0	12	2	6	0	22	18	0
ENSG00000109332.17	66	164	234	80	62	56	224	40	470	54	152	144	42
ENSG00000109475.14	4	24	6	8	2	2	8	2	12	24	4	4	2
ENSG00000109501.11	12	46	82	22	22	20	238	26	196	12	66	28	14
ENSG00000109519.10	14	26	78	6	6	8	20	4	66	8	20	14	0
ENSG00000109685.15	18	70	60	28	14	26	116	16	270	10	34	26	12
ENSG00000109736.12	28	208	122	58	36	40	220	40	304	20	184	158	34
ENSG00000109805.7	0	0	0	0	0	0	0	0	0	0	2	0	0
ENSG00000109906.11	4	28	10	2	2	6	52	2	90	0	32	10	0
ENSG00000109920.10	0	10	2	0	2	0	16	0	6	2	4	2	0
ENSG00000109927.7	12	52	48	66	14	8	170	8	136	14	130	130	10
ENSG00000109971.11	28	92	256	24	44	22	172	20	372	26	186	48	32
ENSG00000110002.13	2	8	76	2	2	0	20	4	36	4	10	8	0
ENSG00000110047.15	10	40	46	10	10	48	102	10	244	10	34	20	8
ENSG00000110080.16	0	4	16	0	0	0	16	0	40	0	16	2	0
ENSG00000110107.6	12	18	70	8	4	6	50	10	148	6	26	20	2
ENSG00000110108.7	6	84	50	14	16	12	62	8	114	12	130	60	12
ENSG00000110171.16	2	10	8	4	6	6	26	8	34	4	0	6	0
ENSG00000110200.6	0	0	0	0	0	0	0	0	0	0	0	0	0
ENSG00000110218.6	8	22	80	10	8	8	126	8	44	6	14	10	4
ENSG00000110321.13	8	14	20	6	52	4	28	10	34	10	14	20	0
ENSG00000110330.6	10	10	30	8	8	8	76	8	42	6	24	16	4
ENSG00000110367.9	4	4	54	0	2	2	12	6	22	4	16	4	0
ENSG00000110492.13	6	12	2	6	2	0	8	0	50	2	8	2	16
ENSG00000110514.16	10	22	70	4	8	6	38	6	134	2	24	12	6
ENSG00000110651.9	8	26	40	4	14	12	60	6	162	6	30	18	8
ENSG00000110700.4	28	150	116	24	20	24	116	46	128	24	118	62	14
ENSG00000110711.7	10	28	150	8	2	12	106	10	64	8	20	12	2
ENSG00000110713.13	8	48	12	6	8	8	28	2	14	6	10	8	2
ENSG00000110717.8	32	68	60	32	28	20	182	28	314	24	70	52	22
ENSG00000110801.11	6	30	16	4	10	6	26	4	18	0	20	48	2
ENSG00000110841.11	8	10	16	10	10	8	20	8	12	10	60	10	34
ENSG00000110851.9	4	8	8	6	6	8	74	4	46	10	16	36	6
ENSG00000110906.10	0	14	44	2	0	2	10	2	20	2	8	0	0
ENSG00000110917.5	4	20	6	4	10	6	22	2	40	6	18	10	6
ENSG00000110921.9	4	6	80	0	2	2	40	2	124	4	10	10	0
ENSG00000110925.4	10	16	80	6	6	8	54	8	70	10	20	16	0
ENSG00000110955.6	14	24	22	8	4	40	88	14	26	4	24	14	8
ENSG00000110958.13	54	148	90	56	30	44	130	62	88	78	220	66	12
ENSG00000111011.15	4	6	4	6	8	2	10	2	78	2	16	2	2
ENSG00000111142.11	2	2	4	0	0	0	2	0	8	2	2	4	2
ENSG00000111199.8	6	8	8	2	0	8	180	2	12	6	10	4	0
ENSG00000111206.10	0	0	0	0	0	0	0	0	0	0	0	0	0
ENSG00000111229.13	2	4	34	0	2	0	6	2	4	0	4	2	0
ENSG00000111266.6	6	10	4	2	0	0	58	0	24	2	30	4	4
ENSG00000111364.13	0	0	4	0	0	0	4	0	10	2	32	0	0
ENSG00000111596.9	2	2	20	4	2	0	10	2	10	2	14	2	0
ENSG00000111640.12	0	0	0	0	0	0	0	0	0	0	0	0	0
ENSG00000111641.8	4	0	58	2	0	0	4	2	4	0	4	2	0
ENSG00000111642.12	2	8	8	6	54	10	22	4	120	2	24	30	4
ENSG00000111665.9	0	2	50	2	0	0	0	0	16	0	0	0	0
ENSG00000111667.11	8	10	64	4	6	6	86	6	294	8	36	12	0
ENSG00000111669.12	8	14	50	2	2	4	98	2	24	4	12	6	2
ENSG00000111670.12	6	8	8	4	4	10	34	0	20	4	10	8	2
ENSG00000111678.8	18	24	92	16	10	14	172	22	54	16	34	18	8
ENSG00000111707.9	16	34	88	14	10	18	136	32	46	16	30	24	8
ENSG00000111725.8	0	0	4	2	0	2	38	0	2	0	2	0	0
ENSG00000111728.8	10	18	238	10	4	4	116	10	188	10	28	10	2
ENSG00000111775.2	16	26	22	12	16	8	102	16	102	12	28	20	44
ENSG00000111875.7	24	74	38	22	4	16	158	12	198	22	52	38	6
ENSG00000112029.7	6	8	8	8	6	6	58	2	54	2	10	4	0
ENSG00000112033.11	4	6	36	6	4	4	18	8	16	2	26	8	6
ENSG00000112039.3	4	8	8	4	4	6	16	0	16	4	82	6	2
ENSG00000112079.8	14	42	106	10	16	12	58	6	122	4	94	34	12
ENSG00000112110.7	12	28	20	8	8	12	60	8	76	50	36	18	12
ENSG00000112118.15	28	54	88	18	28	26	116	22	260	28	58	46	8
ENSG00000112149.7	20	16	36	10	8	8	78	12	48	18	26	28	8
ENSG00000112167.7	8	8	10	4	10	6	54	0	38	2	10	12	4
ENSG00000112297.12	32	34	92	20	12	22	136	22	130	36	38	32	4
ENSG00000112306.7	30	92	130	72	28	30	168	16	274	24	178	56	62
ENSG00000112494.7	4	2	8	4	0	4	96	0	6	4	6	56	2
ENSG00000112511.15	0	0	0	2	0	0	0	0	0	0	0	0	0
ENSG00000112576.10	14	12	104	8	6	4	102	6	30	6	50	12	4
ENSG00000112578.7	4	4	10	2	0	0	36	0	8	0	6	2	2
ENSG00000112640.12	0	4	4	2	2	4	8	0	30	4	4	4	2
ENSG00000112651.9	0	2	2	0	0	0	2	2	36	0	0	0	0
ENSG00000112667.10	4	4	8	4	4	6	42	6	8	4	6	2	2
ENSG00000112679.12	8	38	86	16	14	14	206	8	106	28	26	24	12
ENSG00000112695.9	4	26	30	12	10	8	28	8	82	16	24	10	6
ENSG00000112759.14	2	28	68	0	4	2	60	0	96	0	16	20	4
ENSG00000112787.10	6	8	4	2	0	4	22	4	68	2	6	4	0
ENSG00000112941.10	20	42	32	16	14	18	40	12	62	12	26	108	6
ENSG00000112977.13	12	8	20	8	40	4	122	8	10	8	12	8	0
ENSG00000113013.10	8	8	8	8	2	4	8	4	16	8	6	2	40
ENSG00000113141.13	0	8	4	2	2	0	8	0	42	0	14	6	2
ENSG00000113231.11	8	12	58	4	2	10	102	10	14	16	10	4	4
ENSG00000113269.11	0	0	2	0	0	0	38	0	0	0	2	0	0
ENSG00000113300.9	18	54	34	14	6	20	58	18	30	12	66	28	2
ENSG00000113312.8	0	6	4	6	6	4	108	0	78	2	8	6	2
ENSG00000113384.11	6	16	14	6	8	6	24	2	20	10	20	32	8
ENSG00000113387.9	2	8	20	4	4	6	44	4	56	6	0	2	0
ENSG00000113396.10	6	4	8	4	4	6	12	4	4	0	10	50	2
ENSG00000113407.11	0	0	0	2	0	0	2	0	22	0	0	2	0
ENSG00000113460.10	0	2	0	4	4	0	16	2	78	0	10	8	0
ENSG00000113522.11	2	12	6	0	0	0	6	0	60	2	6	2	0
ENSG00000113552.13	16	8	80	16	8	10	68	10	28	16	20	10	0
ENSG00000113558.16	24	152	74	12	12	18	148	36	88	26	40	22	10
ENSG00000113575.7	10	6	64	14	10	6	26	10	70	12	20	14	6
ENSG00000113658.14	8	50	10	8	4	2	8	8	6	6	6	8	0
ENSG00000113716.10	0	2	6	0	2	2	10	2	72	0	24	32	2
ENSG00000113732.6	10	16	84	14	12	14	118	14	28	14	22	14	14
ENSG00000113734.15	4	10	10	8	0	2	8	2	72	0	20	6	2
ENSG00000113742.10	4	38	68	14	4	8	10	8	166	0	136	82	2
ENSG00000113810.13	0	4	16	2	0	2	6	0	12	0	26	0	0
ENSG00000113811.8	12	8	40	6	2	4	12	8	12	8	52	10	0
ENSG00000114026.19	0	4	0	2	2	2	6	2	36	0	6	6	0
ENSG00000114054.11	20	28	64	18	10	4	58	8	216	14	30	14	4
ENSG00000114098.15	16	8	46	6	0	8	26	4	10	6	34	8	0
ENSG00000114302.13	32	84	156	24	12	28	90	38	84	16	168	40	10
ENSG00000114353.14	2	18	0	4	2	4	6	0	98	2	8	98	2
ENSG00000114354.10	10	14	26	8	0	58	108	6	12	10	10	6	8
ENSG00000114383.7	8	18	40	10	8	8	116	6	92	6	20	6	0
ENSG00000114391.10	10	12	62	10	8	28	46	6	88	2	56	14	2
ENSG00000114450.7	4	6	6	0	6	4	6	0	40	0	10	8	2
ENSG00000114455.11	8	6	14	6	0	4	88	0	10	2	52	20	0
ENSG00000114503.8	2	14	10	10	4	6	20	8	16	6	86	12	2
ENSG00000114520.8	4	0	16	2	0	0	52	2	6	6	2	2	0
ENSG00000114648.9	4	4	2	0	6	2	8	0	56	0	8	4	0
ENSG00000114650.16	6	20	108	8	4	2	30	4	128	2	40	30	6
ENSG00000114656.8	4	12	8	4	4	2	56	4	16	0	10	4	0
ENSG00000114745.11	0	4	2	2	0	0	8	0	52	2	6	2	0
ENSG00000114779.17	4	10	4	6	0	2	18	4	106	6	10	12	0
ENSG00000114784.3	8	4	20	4	4	8	54	18	8	0	10	2	0
ENSG00000114850.4	14	20	16	44	4	10	28	6	50	8	28	4	2
ENSG00000114942.11	2	8	16	2	2	0	6	2	16	6	6	8	14
ENSG00000115042.7	2	34	6	2	6	2	24	2	16	6	12	10	4
ENSG00000115073.7	4	4	20	4	4	0	8	2	14	0	8	2	0
ENSG00000115084.10	8	10	10	6	2	6	8	4	8	6	46	6	4
ENSG00000115163.12	0	4	4	2	0	0	0	0	4	0	34	4	0
ENSG00000115194.8	0	14	60	4	2	8	16	2	56	0	14	10	0
ENSG00000115204.12	2	4	6	6	4	4	12	2	52	0	10	8	2
ENSG00000115207.11	4	4	2	6	0	2	80	2	64	0	8	4	0
ENSG00000115211.13	0	20	2	0	0	2	0	2	0	0	0	2	0
ENSG00000115216.11	20	60	90	24	34	20	224	16	414	28	70	38	32
ENSG00000115232.11	4	10	28	2	0	2	6	4	6	4	4	6	2
ENSG00000115234.8	6	4	6	4	2	6	30	6	6	12	4	2	0
ENSG00000115241.10	18	12	82	8	6	12	86	10	92	8	28	10	12
ENSG00000115268.7	52	130	290	68	40	60	226	70	498	48	364	78	56
ENSG00000115271.8	2	10	4	4	4	2	48	2	16	2	12	16	6
ENSG00000115274.12	0	0	0	0	0	0	0	0	0	0	0	0	0
ENSG00000115286.17	0	0	0	0	0	0	0	0	0	0	0	0	0
ENSG00000115289.10	0	24	4	18	2	2	12	2	20	4	8	6	0
ENSG00000115306.13	0	6	26	10	2	8	138	4	22	6	10	2	0
ENSG00000115310.15	4	24	12	4	2	8	62	6	22	2	16	6	4
ENSG00000115325.11	2	42	6	4	8	6	16	2	68	6	26	46	6
ENSG00000115350.9	16	32	36	20	4	14	114	16	38	24	26	36	2
ENSG00000115368.7	6	2	0	0	2	4	6	0	46	0	2	4	2
ENSG00000115414.16	30	70	84	60	78	34	96	44	142	18	82	98	60
ENSG00000115457.7	6	50	24	14	12	12	28	10	90	2	148	32	6
ENSG00000115526.8	20	42	30	12	6	10	156	12	132	8	32	12	14
ENSG00000115539.11	2	6	16	0	0	2	6	0	32	0	0	4	0
ENSG00000115541.8	4	10	10	2	6	2	18	6	48	4	20	6	2
ENSG00000115548.14	0	10	8	0	2	2	84	2	40	4	18	16	0
ENSG00000115561.12	6	16	60	16	6	8	84	10	18	16	22	18	4
ENSG00000115652.12	14	36	26	20	8	12	44	0	84	6	96	56	12
ENSG00000115677.14	10	22	48	6	0	12	114	8	86	6	18	6	20
ENSG00000115685.12	26	28	80	18	10	16	164	12	72	16	32	22	18
ENSG00000115758.10	68	144	122	66	38	102	192	90	240	50	342	110	24
ENSG00000115761.13	6	8	20	2	0	4	32	0	4	2	6	0	2
ENSG00000115762.14	20	34	160	12	16	24	48	8	102	20	38	24	20
ENSG00000115806.10	0	30	2	2	6	4	10	2	66	4	12	26	6
ENSG00000115839.15	16	24	108	16	52	12	36	14	160	16	26	20	14
ENSG00000115944.12	0	8	4	2	4	0	12	0	74	2	8	34	4
ENSG00000115977.16	2	6	16	6	0	2	24	4	100	4	16	8	4
ENSG00000116016.11	10	22	44	6	8	6	24	6	20	10	46	28	2
ENSG00000116030.14	2	2	4	6	0	4	2	2	6	2	34	4	2
ENSG00000116096.5	6	8	60	0	6	2	56	6	24	2	2	2	0
ENSG00000116133.9	8	6	56	4	22	8	26	2	48	6	22	6	6
ENSG00000116161.15	4	8	8	4	6	4	8	2	18	2	6	6	0
ENSG00000116198.10	4	8	70	2	4	4	18	6	2	2	8	10	0
ENSG00000116209.9	6	16	16	4	8	8	36	12	52	20	34	10	0
ENSG00000116212.12	2	10	34	0	6	4	24	8	40	4	10	8	4
ENSG00000116221.13	22	46	212	12	18	20	54	14	170	24	38	30	14
ENSG00000116237.13	14	24	26	14	14	14	82	6	74	12	26	18	2
ENSG00000116251.7	4	4	32	6	4	4	12	6	26	4	8	2	0
ENSG00000116273.5	20	58	76	26	18	14	84	16	92	12	102	42	10
ENSG00000116288.10	20	44	52	20	12	18	178	12	46	12	32	18	18
ENSG00000116337.13	0	22	22	0	4	0	2	0	40	2	74	0	2
ENSG00000116396.11	10	30	30	8	6	10	164	8	190	14	26	12	2
ENSG00000116521.8	0	0	0	0	0	0	0	0	0	0	0	0	0
ENSG00000116525.11	0	32	4	2	6	0	6	0	8	0	6	2	2
ENSG00000116560.8	12	6	14	6	6	4	16	10	8	4	94	12	2
ENSG00000116586.9	4	10	8	4	2	0	12	2	10	4	40	4	0
ENSG00000116649.7	24	48	102	20	20	24	266	10	230	20	52	42	24
ENSG00000116670.12	10	18	42	6	6	8	166	4	40	8	8	6	4
ENSG00000116685.13	2	10	34	6	0	0	14	0	22	0	8	2	0
ENSG00000116691.8	12	60	86	24	12	46	168	12	186	70	50	54	8
ENSG00000116729.11	10	14	10	8	0	20	50	0	20	0	8	4	2
ENSG00000116741.7	32	234	136	34	24	34	224	124	146	30	186	118	22
ENSG00000116752.5	6	8	8	2	4	8	14	2	64	6	12	4	0
ENSG00000116754.11	2	32	4	0	2	2	16	2	30	0	14	6	2
ENSG00000116786.9	8	24	62	6	2	2	28	6	42	6	22	6	2
ENSG00000116809.9	2	6	38	6	2	2	16	2	102	2	20	6	0
ENSG00000116857.14	6	8	24	6	8	0	30	0	94	2	50	4	6
ENSG00000116871.13	22	64	54	18	18	4	126	16	266	60	62	18	4
ENSG00000116906.9	4	6	4	2	2	2	12	0	28	0	2	4	2
ENSG00000116954.7	2	0	0	0	0	0	6	0	38	0	2	0	0
ENSG00000116977.16	18	18	78	8	8	10	72	12	12	16	18	18	6
ENSG00000116996.7	18	32	36	20	34	10	54	14	138	22	72	22	10
ENSG00000117122.11	0	0	0	0	0	0	0	0	0	0	2	0	0
ENSG00000117133.8	4	6	4	2	4	8	32	4	10	0	8	4	2
ENSG00000117148.7	1084	3416	3640	1284	702	1294	4842	984	3824	852	4754	2282	490
ENSG00000117155.14	10	30	36	4	12	4	22	6	24	6	36	18	2
ENSG00000117280.10	2	6	28	0	2	0	16	4	18	4	12	6	0
ENSG00000117305.12	2	4	8	0	0	2	18	2	64	2	6	6	4
ENSG00000117318.8	2	0	2	4	2	0	24	0	2	0	4	2	4
ENSG00000117322.14	8	16	8	6	6	4	86	6	46	6	64	10	4
ENSG00000117360.10	6	4	58	8	2	38	42	4	50	2	14	8	4
ENSG00000117362.10	16	50	72	22	18	34	76	70	68	8	132	26	12
ENSG00000117399.11	18	146	118	22	28	30	76	22	102	10	216	84	14
ENSG00000117410.11	60	128	250	114	42	68	520	50	232	50	172	62	28
ENSG00000117419.12	4	6	6	4	2	2	66	2	12	0	8	6	0
ENSG00000117450.11	0	0	0	0	0	0	0	0	0	0	0	0	0
ENSG00000117461.12	14	24	24	18	16	14	98	8	120	14	22	14	2
ENSG00000117479.10	0	10	2	0	0	56	8	0	4	0	4	0	0
ENSG00000117519.13	18	52	20	8	10	10	44	16	50	4	18	52	8
ENSG00000117523.13	2	38	26	8	2	4	22	0	40	0	34	46	6
ENSG00000117595.8	2	12	20	6	6	4	18	2	102	2	14	8	8
ENSG00000117614.7	10	16	32	4	6	0	36	6	48	20	24	4	2
ENSG00000117640.15	10	46	22	16	18	8	86	10	104	2	26	16	10
ENSG00000117650.10	2	2	0	0	0	2	4	0	36	2	0	2	0
ENSG00000117691.7	18	34	78	10	18	10	58	10	76	12	34	24	10
ENSG00000117859.16	6	4	8	2	0	2	10	2	42	2	8	4	0
ENSG00000117868.13	0	12	8	8	8	4	22	4	28	0	26	42	6
ENSG00000117877.8	6	8	14	2	0	2	30	4	4	2	2	10	0
ENSG00000117899.8	2	6	6	2	2	4	10	2	20	2	8	6	2
ENSG00000117984.10	34	56	52	40	26	34	264	28	264	26	122	40	18
ENSG00000118046.12	4	38	18	8	8	4	32	0	64	2	14	12	0
ENSG00000118160.11	12	30	10	6	6	4	64	4	26	14	12	16	6
ENSG00000118181.8	4	2	42	2	0	2	8	4	18	2	10	4	0
ENSG00000118217.5	0	0	112	2	0	0	6	4	2	0	0	0	0
ENSG00000118363.9	0	2	0	0	0	0	4	0	0	0	2	2	0
ENSG00000118369.10	22	88	92	16	16	44	128	10	68	6	68	36	28
ENSG00000118564.12	8	8	10	4	2	2	58	6	4	4	6	4	2
ENSG00000118640.8	6	10	8	2	0	6	88	6	12	2	10	4	4
ENSG00000118680.10	6	12	8	6	4	4	80	4	18	8	10	2	2
ENSG00000118689.12	6	18	6	0	4	6	4	0	16	0	2	4	2
ENSG00000118690.10	6	24	32	18	8	10	58	6	116	6	28	48	4
ENSG00000118816.7	20	18	42	14	44	20	106	12	66	22	46	22	0
ENSG00000118855.16	8	10	12	8	0	4	110	6	10	8	8	8	0
ENSG00000118900.12	6	24	16	12	16	16	24	4	136	6	20	26	4
ENSG00000118960.10	0	6	0	2	0	10	4	0	8	2	6	2	2
ENSG00000119013.6	2	10	22	6	0	4	10	0	28	4	10	8	6
ENSG00000119203.11	2	6	2	24	4	0	8	0	94	2	6	4	0
ENSG00000119333.9	38	58	226	40	26	34	184	30	268	26	76	50	56
ENSG00000119335.14	4	50	10	4	2	8	14	4	32	6	16	4	0
ENSG00000119383.17	16	56	22	10	16	14	140	12	194	16	42	30	14
ENSG00000119421.6	16	16	18	6	4	6	24	6	118	10	14	6	2
ENSG00000119431.7	0	10	0	2	0	0	42	0	38	2	6	2	2
ENSG00000119446.11	8	10	10	6	4	6	10	12	6	4	86	8	2
ENSG00000119487.14	8	6	146	2	0	4	14	2	10	6	4	22	0
ENSG00000119541.7	0	4	6	2	0	0	4	0	6	0	2	0	0
ENSG00000119559.13	0	2	2	0	2	2	14	2	48	2	0	0	2
ENSG00000119574.10	4	4	32	4	0	0	22	0	44	4	12	6	0
ENSG00000119669.4	8	20	2	8	2	6	62	0	38	2	8	4	4
ENSG00000119682.14	14	14	16	10	6	10	68	14	20	16	20	10	2
ENSG00000119689.12	40	164	164	52	62	48	276	32	690	38	324	116	40
ENSG00000119705.7	2	20	14	6	8	6	56	8	66	0	16	12	0
ENSG00000119720.15	0	0	0	0	0	0	4	0	24	0	4	0	2
ENSG00000119772.14	4	16	16	6	8	2	136	2	142	4	28	8	8
ENSG00000119787.11	2	10	28	6	4	20	36	2	12	0	12	10	4
ENSG00000119801.10	42	174	70	46	18	38	166	26	84	40	88	46	18
ENSG00000119865.6	12	54	28	38	10	12	76	18	60	12	32	42	8
ENSG00000119888.8	10	42	30	6	2	10	24	8	18	8	12	8	0
ENSG00000119938.8	4	6	60	4	4	2	12	4	6	8	6	2	0
ENSG00000120029.10	0	2	2	2	4	2	6	0	12	0	34	4	0
ENSG00000120051.12	18	16	38	12	10	16	140	14	26	18	20	98	4
ENSG00000120055.6	0	0	0	0	0	0	0	0	20	0	0	0	0
ENSG00000120063.7	8	16	52	6	8	6	58	10	36	12	12	54	2
ENSG00000120158.9	4	4	74	2	4	2	6	0	4	4	4	6	0
ENSG00000120162.9	4	8	22	8	6	8	68	8	8	10	10	8	4
ENSG00000120306.7	6	20	32	4	10	4	56	8	88	6	24	12	4
ENSG00000120533.10	0	0	4	0	0	2	2	0	2	0	34	0	0
ENSG00000120647.7	12	20	34	64	4	6	28	8	28	4	122	18	4
ENSG00000120656.9	0	12	24	0	0	0	4	0	16	2	6	0	2
ENSG00000120685.17	30	132	54	30	16	22	88	26	114	20	94	42	4
ENSG00000120690.11	0	6	10	0	2	0	8	2	18	2	10	4	2
ENSG00000120705.10	8	10	16	6	4	8	74	6	10	8	10	6	0
ENSG00000120709.8	6	8	44	2	2	0	12	0	28	6	6	4	2
ENSG00000120742.8	8	4	30	6	4	4	20	6	88	8	14	10	2
ENSG00000120802.11	2	4	6	6	2	0	86	4	36	2	10	2	0
ENSG00000120805.11	4	4	20	8	4	10	28	4	32	14	18	18	10
ENSG00000120889.10	2	6	8	2	2	26	16	4	14	8	4	2	0
ENSG00000120913.21	18	42	120	26	14	12	52	10	248	8	44	14	10
ENSG00000120963.9	6	8	6	2	4	4	38	4	12	2	8	6	0
ENSG00000121057.10	32	34	96	26	16	26	160	22	206	16	58	34	10
ENSG00000121067.15	0	6	12	2	0	0	8	0	12	0	8	4	0
ENSG00000121073.11	8	10	20	8	4	22	68	8	26	6	22	8	8
ENSG00000121101.13	4	2	6	2	0	4	30	2	4	2	4	0	0
ENSG00000121210.13	2	28	66	4	4	4	42	8	20	8	26	14	2
ENSG00000121211.5	2	2	0	0	2	2	6	0	4	0	2	24	2
ENSG00000121236.17	8	28	14	10	2	6	46	20	40	4	12	14	6
ENSG00000121454.5	6	6	8	2	4	0	8	0	34	4	50	2	0
ENSG00000121542.9	14	18	64	12	2	26	38	30	94	12	18	44	6
ENSG00000121578.10	6	62	18	6	2	8	14	6	28	10	12	6	0
ENSG00000121579.10	6	86	70	10	4	12	24	0	66	4	14	34	6
ENSG00000121653.9	0	0	0	0	0	0	0	0	0	0	0	0	0
ENSG00000121690.7	8	14	88	6	4	4	40	12	16	4	12	18	4
ENSG00000121766.12	0	32	2	0	0	2	0	0	54	0	4	4	0
ENSG00000121851.10	8	14	14	24	10	6	12	0	12	0	12	10	4
ENSG00000121900.16	4	14	34	4	2	4	18	6	54	2	12	6	4
ENSG00000121957.10	4	4	6	2	0	2	14	2	2	6	4	4	0
ENSG00000122026.8	0	4	8	2	2	4	62	2	48	2	12	2	2
ENSG00000122299.9	12	18	26	10	4	8	48	10	14	4	80	24	0
ENSG00000122359.15	10	16	44	14	8	4	94	8	74	10	28	14	8
ENSG00000122390.15	0	0	0	0	0	0	0	0	2	0	0	0	0
ENSG00000122406.10	60	122	230	84	32	46	166	104	186	32	200	50	20
ENSG00000122507.18	2	14	54	4	6	2	16	2	42	0	20	6	2
ENSG00000122515.12	8	12	28	6	4	0	34	10	28	4	16	6	4
ENSG00000122547.8	4	6	22	10	4	2	32	4	14	4	22	0	0
ENSG00000122565.16	4	8	4	2	0	10	10	0	84	2	10	4	0
ENSG00000122584.10	0	0	0	2	2	0	54	0	8	0	4	2	0
ENSG00000122592.7	0	0	0	0	0	0	0	2	0	0	0	0	0
ENSG00000122674.9	0	0	2	0	0	0	0	0	2	0	0	0	0
ENSG00000122687.15	0	2	22	0	2	2	10	0	54	2	4	0	0
ENSG00000122705.14	58	86	448	54	34	48	406	48	212	58	206	66	14
ENSG00000122952.14	10	64	28	16	8	12	34	12	36	12	130	20	4
ENSG00000122986.11	0	0	0	0	0	0	0	0	0	0	0	0	0
ENSG00000123064.10	62	236	194	52	38	68	186	30	160	38	188	130	18
ENSG00000123091.4	8	8	12	4	4	2	12	6	80	8	12	6	0
ENSG00000123130.14	6	18	20	16	8	6	30	4	82	4	16	16	2
ENSG00000123136.12	0	12	2	0	2	0	38	2	40	0	6	2	4
ENSG00000123143.10	2	4	18	6	2	2	70	2	38	4	12	10	28
ENSG00000123144.8	14	32	110	16	10	8	80	14	70	10	30	20	20
ENSG00000123159.13	14	34	30	10	12	12	90	2	156	12	42	26	14
ENSG00000123297.14	0	2	22	2	0	0	4	0	4	2	0	2	0
ENSG00000123349.11	40	102	80	42	40	84	238	26	414	32	164	62	34
ENSG00000123395.12	0	0	0	0	0	0	0	0	4	0	4	0	0
ENSG00000123416.13	0	0	0	0	0	0	0	0	0	0	0	0	0
ENSG00000123453.14	8	6	6	4	2	6	150	8	32	6	4	6	2
ENSG00000123485.9	2	24	12	8	2	2	22	0	62	0	12	4	0
ENSG00000123505.12	28	36	54	28	22	22	260	28	90	26	80	24	8
ENSG00000123545.5	4	6	6	2	4	4	14	30	40	4	6	8	4
ENSG00000123552.15	2	0	4	2	2	4	18	4	4	4	4	2	2
ENSG00000123562.14	4	2	4	0	0	2	32	2	6	0	6	4	0
ENSG00000123836.12	12	20	32	12	12	16	76	4	26	6	16	18	4
ENSG00000123933.12	18	72	154	24	18	28	230	18	304	24	68	36	8
ENSG00000123975.4	8	14	12	10	4	12	48	8	50	8	16	4	2
ENSG00000123989.11	6	18	6	8	6	2	22	4	160	4	16	14	4
ENSG00000124074.9	2	8	18	4	2	4	42	6	32	6	4	10	2
ENSG00000124104.16	2	0	6	0	0	0	6	0	28	2	2	2	0
ENSG00000124126.11	4	18	18	6	4	6	36	4	118	10	110	12	0
ENSG00000124155.14	8	16	12	6	6	6	34	2	16	0	34	14	6
ENSG00000124172.7	12	28	70	14	14	8	80	12	52	16	28	10	4
ENSG00000124191.15	8	14	110	6	66	6	68	10	14	10	12	8	4
ENSG00000124208.16	0	0	0	0	0	0	0	0	0	0	0	0	0
ENSG00000124209.3	10	14	58	12	8	6	24	26	20	12	20	16	4
ENSG00000124214.17	6	6	14	4	2	4	64	0	14	0	6	2	0
ENSG00000124226.8	20	38	94	18	8	8	164	10	120	18	44	24	14
ENSG00000124333.12	0	0	0	0	0	0	0	0	0	0	0	0	0
ENSG00000124357.10	0	0	2	0	0	0	0	0	52	0	4	0	0
ENSG00000124383.6	0	0	0	4	0	0	4	0	28	0	0	0	0
ENSG00000124422.9	2	6	2	2	0	2	6	4	2	4	8	8	0
ENSG00000124562.7	2	8	118	2	2	4	36	2	28	0	6	4	0
ENSG00000124593.12	0	0	0	0	0	0	0	0	0	0	0	0	0
ENSG00000124596.14	6	10	12	8	2	2	12	0	86	4	10	10	6
ENSG00000124610.4	0	18	40	10	2	6	42	8	28	2	46	6	0
ENSG00000124614.11	14	36	46	14	14	14	46	12	76	16	46	22	8
ENSG00000124641.12	20	22	72	22	10	18	82	28	24	20	52	20	4
ENSG00000124659.6	32	50	152	20	16	20	130	20	202	32	126	32	14
ENSG00000124702.15	14	120	164	22	12	20	212	22	186	10	130	40	22
ENSG00000124784.6	4	10	18	6	2	4	24	0	8	4	38	32	0
ENSG00000124831.16	0	8	2	0	0	0	6	0	56	0	0	2	0
ENSG00000125037.10	8	8	64	4	0	2	18	4	56	6	10	12	2
ENSG00000125144.11	10	18	44	4	8	6	20	6	14	4	10	10	2
ENSG00000125148.6	16	68	32	24	20	14	62	12	134	14	116	26	82
ENSG00000125149.9	0	0	0	0	0	0	0	0	0	0	4	0	0
ENSG00000125166.10	16	24	54	12	10	16	142	14	124	16	28	18	6
ENSG00000125304.8	0	8	2	4	6	0	12	2	48	0	16	42	2
ENSG00000125319.12	12	22	54	10	6	62	174	8	86	6	38	12	2
ENSG00000125347.11	8	10	12	6	6	6	60	2	52	4	8	4	0
ENSG00000125352.5	6	0	6	2	2	4	24	4	4	0	6	2	0
ENSG00000125356.6	12	26	50	10	10	4	58	4	66	14	20	20	10
ENSG00000125386.12	2	14	4	8	2	2	120	2	16	0	2	6	0
ENSG00000125445.8	0	0	0	0	0	0	0	0	0	0	0	0	0
ENSG00000125447.14	2	2	26	2	0	4	56	2	40	2	6	4	0
ENSG00000125449.4	0	10	12	2	0	4	8	0	112	0	4	6	0
ENSG00000125450.8	32	34	66	28	14	16	114	14	116	10	58	26	8
ENSG00000125454.9	0	0	0	0	0	0	0	0	0	0	0	0	0
ENSG00000125484.9	6	18	14	8	2	4	16	12	80	6	12	6	6
ENSG00000125503.10	4	6	28	4	2	0	10	2	32	6	4	8	0
ENSG00000125520.11	2	4	18	4	0	2	6	2	6	2	16	2	0
ENSG00000125534.7	10	30	24	16	20	18	360	8	80	16	46	22	6
ENSG00000125611.13	0	2	76	0	0	0	6	0	4	0	4	2	2
ENSG00000125629.12	14	20	20	6	2	8	60	12	54	4	18	14	2
ENSG00000125648.12	10	6	22	4	8	6	54	2	24	2	14	6	4
ENSG00000125651.11	6	12	84	2	4	0	40	4	12	0	18	6	14
ENSG00000125652.5	26	120	58	22	8	32	236	22	106	26	112	46	8
ENSG00000125656.6	8	6	10	4	2	2	52	28	40	2	10	40	2
ENSG00000125676.17	0	14	8	6	0	2	10	6	62	0	14	58	0
ENSG00000125691.10	10	16	24	10	0	10	44	4	70	4	122	8	6
ENSG00000125734.11	4	6	14	10	8	6	52	6	86	4	20	10	0
ENSG00000125743.8	16	16	136	14	6	12	60	8	34	6	16	12	2
ENSG00000125753.11	4	4	2	4	0	0	28	2	44	2	6	2	2
ENSG00000125821.9	0	0	2	0	0	0	0	0	28	0	2	0	2
ENSG00000125826.17	4	4	26	2	6	0	6	0	22	0	24	6	2
ENSG00000125834.10	12	34	48	20	22	18	68	28	102	16	44	30	18
ENSG00000125835.15	6	24	108	4	2	18	70	10	26	6	18	18	34
ENSG00000125868.13	36	82	224	34	46	54	206	38	126	36	72	68	12
ENSG00000125871.11	2	8	2	0	2	2	8	4	58	0	4	0	0
ENSG00000125877.10	2	16	22	4	2	4	36	2	18	2	12	8	32
ENSG00000125878.5	0	2	6	2	2	2	6	2	30	0	32	0	0
ENSG00000125898.10	8	28	40	10	10	14	258	26	162	10	30	18	8
ENSG00000125901.5	6	4	30	6	0	4	12	4	46	2	8	2	4
ENSG00000125912.8	6	18	8	6	4	6	26	6	102	6	20	8	2
ENSG00000125945.12	2	10	52	2	4	4	20	0	38	2	12	4	0
ENSG00000125952.16	4	4	0	6	0	4	36	2	14	2	8	14	2
ENSG00000125967.14	0	0	2	0	0	0	38	0	4	2	0	0	0
ENSG00000125970.9	50	98	194	28	20	32	192	38	236	44	82	48	16
ENSG00000125971.14	20	42	70	18	6	12	210	6	300	14	40	22	6
ENSG00000125977.6	2	36	16	0	2	0	4	0	40	0	0	2	0
ENSG00000126003.6	2	6	2	2	6	4	16	0	54	4	16	12	6
ENSG00000126005.13	2	0	2	0	4	0	4	0	8	0	14	2	2
ENSG00000126016.11	36	82	56	30	20	32	144	72	112	20	54	76	18
ENSG00000126062.3	6	10	12	6	2	8	10	2	122	4	10	8	6
ENSG00000126067.9	6	12	16	12	10	8	106	2	62	4	22	12	4
ENSG00000126088.10	12	2	50	4	4	0	12	4	6	8	8	6	0
ENSG00000126107.12	6	6	10	2	0	4	42	4	34	2	6	2	0
ENSG00000126214.18	4	10	14	2	0	0	22	0	68	4	4	18	2
ENSG00000126254.9	44	106	282	42	32	36	480	28	388	36	84	54	16
ENSG00000126267.6	68	142	278	52	48	60	248	38	242	62	158	88	20
ENSG00000126337.11	2	2	0	0	4	2	6	2	10	2	4	30	2
ENSG00000126368.5	0	0	0	0	0	0	0	0	0	0	0	0	0
ENSG00000126432.11	16	60	68	32	22	26	184	26	106	18	100	18	32
ENSG00000126453.7	2	24	0	4	0	2	8	2	48	2	26	4	0
ENSG00000126456.13	0	0	8	0	0	0	32	2	0	0	0	2	0
ENSG00000126457.18	16	98	38	30	24	22	84	14	192	10	136	108	26
ENSG00000126461.12	8	82	24	6	4	12	122	26	98	2	64	6	0
ENSG00000126583.8	30	44	94	18	24	30	268	14	190	26	64	40	16
ENSG00000126602.8	0	0	0	2	0	0	0	0	0	0	0	0	0
ENSG00000126698.8	2	4	44	6	4	2	90	0	82	0	10	4	0
ENSG00000126746.15	0	0	0	0	0	0	0	0	0	0	0	0	0
ENSG00000126756.9	8	20	26	10	14	14	56	8	46	52	28	18	10
ENSG00000126767.15	14	18	14	14	6	8	50	4	60	12	44	16	8
ENSG00000126768.10	4	10	64	8	4	4	14	6	90	4	16	6	2
ENSG00000126775.8	0	14	44	4	0	4	14	2	84	2	16	6	6
ENSG00000126777.15	16	18	16	12	6	12	104	12	24	6	8	8	4
ENSG00000126787.10	32	48	66	26	20	20	196	18	222	38	52	46	18
ENSG00000126858.14	4	16	14	6	4	4	58	8	46	6	18	14	6
ENSG00000126883.14	8	8	36	2	6	6	60	8	40	8	28	4	2
ENSG00000126934.11	14	40	36	18	28	22	132	14	402	10	54	36	22
ENSG00000127022.12	8	10	8	6	2	0	16	4	10	2	12	4	0
ENSG00000127191.15	14	22	62	16	8	10	166	4	336	14	32	8	2
ENSG00000127252.5	0	6	0	4	2	2	4	0	52	2	6	4	2
ENSG00000127337.4	6	8	10	2	0	6	50	4	6	2	4	4	2
ENSG00000127399.12	0	8	6	0	6	2	6	2	42	0	10	4	6
ENSG00000127418.12	10	12	32	6	14	14	34	2	50	12	22	12	18
ENSG00000127445.11	20	28	200	10	12	18	66	16	80	16	22	18	6
ENSG00000127511.7	4	12	10	8	8	6	20	2	102	4	10	6	2
ENSG00000127527.11	0	4	24	2	2	0	114	0	42	0	8	2	2
ENSG00000127528.5	4	20	14	8	0	8	10	0	28	4	36	12	2
ENSG00000127540.9	6	8	42	4	6	8	10	6	8	6	6	4	0
ENSG00000127554.12	10	10	38	6	6	6	102	4	124	24	32	8	6
ENSG00000127564.14	0	0	0	0	0	0	0	0	0	0	0	0	0
ENSG00000127580.13	6	8	4	4	2	6	86	2	2	0	4	2	0
ENSG00000127616.15	6	4	38	4	2	0	8	4	76	2	16	8	0
ENSG00000127663.12	10	6	38	6	6	8	14	10	8	78	10	10	4
ENSG00000127743.5	22	46	128	26	28	26	90	16	248	36	146	40	14
ENSG00000127774.6	0	0	0	0	0	0	0	0	0	0	0	0	0
ENSG00000127824.11	30	112	320	34	34	36	310	16	1040	18	112	80	42
ENSG00000127838.11	20	20	44	10	16	10	54	20	118	20	58	22	6
ENSG00000127884.4	10	10	16	8	8	12	144	12	106	6	18	22	10
ENSG00000127948.11	12	20	38	12	10	8	48	6	34	4	52	12	6
ENSG00000127955.13	4	2	114	4	2	4	14	2	10	4	10	4	0
ENSG00000127980.13	6	4	8	4	0	4	70	4	6	4	10	8	2
ENSG00000128185.7	2	6	8	6	4	6	98	0	40	2	8	0	2
ENSG00000128191.11	2	4	6	8	0	0	98	2	26	0	6	2	0
ENSG00000128203.6	0	0	12	2	0	0	6	0	4	0	0	4	2
ENSG00000128245.12	6	12	14	4	8	6	70	8	40	4	16	66	8
ENSG00000128272.12	6	18	124	6	28	2	24	8	42	8	32	12	18
ENSG00000128274.13	12	46	78	16	18	8	154	12	218	12	62	44	14
ENSG00000128298.14	4	8	2	4	0	4	10	90	16	2	10	4	2
ENSG00000128524.4	24	34	172	22	18	20	136	16	70	26	40	26	14
ENSG00000128563.11	4	18	14	6	6	0	10	4	52	18	10	6	14
ENSG00000128564.6	2	8	4	0	0	2	22	6	8	4	26	4	2
ENSG00000128590.4	8	8	4	2	4	4	64	4	8	2	6	2	0
ENSG00000128606.10	0	8	62	4	2	8	8	4	6	2	4	0	0
ENSG00000128626.9	4	14	12	6	2	6	96	2	72	4	8	10	16
ENSG00000128699.11	4	8	22	18	4	4	12	4	22	2	12	14	0
ENSG00000128829.9	0	0	0	24	2	0	2	0	70	0	34	0	0
ENSG00000128918.12	0	10	8	4	2	4	42	6	58	6	40	8	4
ENSG00000128951.11	4	8	6	4	2	2	44	4	6	4	4	6	0
ENSG00000128965.9	18	22	38	10	40	12	132	16	90	12	38	20	4
ENSG00000128973.9	30	54	64	30	28	28	164	22	252	24	60	28	14
ENSG00000129007.12	0	0	0	0	0	0	0	0	0	0	0	0	0
ENSG00000129194.5	2	20	96	8	0	6	84	6	38	0	26	24	2
ENSG00000129235.8	34	120	122	44	26	60	122	34	328	42	124	78	32
ENSG00000129245.9	6	28	30	6	18	12	152	10	144	10	28	18	10
ENSG00000129351.15	10	22	20	8	8	10	24	26	24	8	150	10	4
ENSG00000129354.9	24	24	90	20	2	12	152	10	192	10	38	24	4
ENSG00000129521.11	14	14	102	6	2	10	32	6	96	10	14	14	4
ENSG00000129559.10	26	36	46	30	16	18	152	6	164	12	40	22	14
ENSG00000129562.8	6	6	10	2	4	2	34	2	44	2	16	26	0
ENSG00000129667.10	2	6	40	4	4	4	14	4	34	4	10	6	0
ENSG00000129757.10	2	2	6	0	0	0	44	0	12	2	2	2	0
ENSG00000129911.6	0	10	34	2	0	2	118	4	14	0	116	4	0
ENSG00000129946.8	10	22	140	4	2	10	94	6	72	4	20	10	4
ENSG00000129968.13	0	10	50	2	2	0	16	0	66	0	0	0	0
ENSG00000129991.10	2	6	62	4	0	2	8	2	8	6	0	10	2
ENSG00000129993.12	6	12	108	4	8	10	28	8	78	0	12	12	4
ENSG00000130159.11	10	20	82	10	14	8	84	4	128	12	24	14	6
ENSG00000130164.9	4	10	80	8	8	2	16	0	20	6	24	4	2
ENSG00000130165.8	6	28	80	10	8	16	162	8	150	4	22	12	4
ENSG00000130175.7	14	14	22	10	4	12	124	12	68	18	40	14	8
ENSG00000130176.5	16	30	26	14	8	8	60	28	160	8	28	18	6
ENSG00000130193.7	0	4	24	2	2	0	12	0	6	0	2	0	0
ENSG00000130201.5	0	14	22	8	4	10	58	12	54	10	20	6	4
ENSG00000130203.7	0	8	2	4	2	0	2	0	8	0	16	0	2
ENSG00000130204.10	0	0	0	0	0	0	20	0	76	0	0	0	0
ENSG00000130208.7	8	16	20	18	16	12	44	6	46	6	100	16	2
ENSG00000130226.14	0	4	2	4	2	2	4	0	56	2	10	4	2
ENSG00000130227.14	16	34	76	14	8	8	72	20	22	18	12	10	6
ENSG00000130255.10	370	1018	1280	384	366	486	1490	300	1732	312	1408	588	226
ENSG00000130305.14	16	28	210	8	14	20	130	6	168	20	28	20	4
ENSG00000130311.8	6	62	12	4	2	0	18	0	54	2	6	16	0
ENSG00000130312.4	6	28	16	8	6	10	42	6	66	6	10	8	2
ENSG00000130332.12	12	34	72	20	24	16	104	8	80	8	46	28	8
ENSG00000130347.10	0	8	0	6	4	2	14	2	28	0	6	4	4
ENSG00000130349.7	14	98	22	10	8	24	40	8	44	6	80	10	2
ENSG00000130382.8	14	18	134	6	4	8	24	8	24	16	16	12	2
ENSG00000130383.7	0	2	0	0	0	2	4	0	38	2	6	0	0
ENSG00000130402.9	0	26	66	4	2	76	48	4	140	2	14	50	2
ENSG00000130429.10	28	48	84	20	20	24	88	24	186	24	48	30	12
ENSG00000130475.12	6	64	38	18	14	6	74	0	136	4	90	4	4
ENSG00000130479.8	2	58	26	16	4	10	28	2	98	6	30	12	6
ENSG00000130511.13	2	4	0	0	0	0	4	0	40	0	2	0	0
ENSG00000130517.11	6	22	26	16	12	12	34	8	114	10	44	22	10
ENSG00000130520.8	24	102	28	22	6	20	158	22	36	68	20	22	4
ENSG00000130540.11	2	4	6	2	0	0	8	2	8	0	38	2	2
ENSG00000130559.16	6	52	90	6	12	10	24	6	34	6	18	16	6
ENSG00000130560.6	6	16	104	4	6	4	176	8	42	0	42	4	0
ENSG00000130600.13	0	0	0	0	0	0	0	0	0	0	0	0	0
ENSG00000130640.11	2	4	18	0	4	2	12	2	42	2	32	2	0
ENSG00000130675.12	2	20	64	4	0	6	52	2	6	2	6	0	0
ENSG00000130695.11	16	20	22	10	4	12	134	46	16	12	80	38	6
ENSG00000130703.13	2	6	70	4	0	0	10	2	8	4	8	2	0
ENSG00000130706.10	4	48	44	10	10	14	34	8	80	12	84	12	14
ENSG00000130714.13	0	10	2	2	2	4	6	0	80	4	6	2	4
ENSG00000130725.5	16	12	20	10	6	8	124	12	50	26	18	18	2
ENSG00000130726.9	48	134	90	48	50	168	204	30	306	118	254	152	28
ENSG00000130733.8	0	0	0	0	0	0	0	0	0	0	0	0	0
ENSG00000130734.7	0	0	0	0	0	0	0	0	0	0	0	0	0
ENSG00000130748.6	10	32	20	12	8	4	32	12	128	8	26	10	6
ENSG00000130751.7	36	66	114	40	28	30	366	24	192	36	76	42	16
ENSG00000130762.12	22	54	134	30	22	42	268	22	96	32	136	162	12
ENSG00000130764.7	16	22	56	18	76	18	44	16	62	16	44	20	4
ENSG00000130766.4	10	18	104	8	6	6	76	14	32	8	12	20	4
ENSG00000130779.17	4	8	2	2	4	4	78	2	10	4	6	6	0
ENSG00000130787.11	4	10	2	2	0	0	8	0	52	2	14	34	4
ENSG00000130810.17	0	0	14	0	2	2	18	2	2	2	2	0	0
ENSG00000130811.8	0	10	10	2	0	2	102	2	78	2	8	6	0
ENSG00000130816.12	44	570	648	60	38	76	224	222	850	48	420	164	24
ENSG00000130826.13	0	16	22	2	0	0	4	0	16	0	10	2	0
ENSG00000130935.7	0	0	0	0	0	0	16	0	0	0	2	0	0
ENSG00000130956.11	0	2	44	2	0	0	0	0	2	0	0	0	0
ENSG00000130985.14	14	60	54	10	6	10	40	8	88	2	28	18	8
ENSG00000131037.12	2	10	8	6	2	4	4	0	106	0	18	6	4
ENSG00000131043.9	4	12	0	4	4	2	12	2	110	0	10	8	0
ENSG00000131055.4	18	28	72	18	14	16	134	8	152	22	44	28	10
ENSG00000131061.11	8	6	14	4	6	8	20	6	24	6	8	8	4
ENSG00000131100.10	2	10	4	4	8	4	46	4	30	2	8	4	4
ENSG00000131116.9	4	10	16	6	2	6	84	4	78	4	22	8	2
ENSG00000131143.6	46	72	362	54	40	38	130	44	162	46	78	58	18
ENSG00000131148.6	12	120	32	18	18	22	44	6	114	10	80	98	14
ENSG00000131153.6	24	38	178	28	10	26	112	28	188	22	58	34	12
ENSG00000131165.12	2	8	58	4	2	2	30	4	68	4	30	2	2
ENSG00000131196.15	8	16	12	2	4	10	62	54	68	4	16	14	8
ENSG00000131238.14	4	8	54	2	0	2	40	2	14	2	8	12	2
ENSG00000131351.12	16	18	70	14	4	4	92	2	48	8	22	20	0
ENSG00000131368.5	4	2	162	2	2	2	12	4	10	4	0	0	0
ENSG00000131370.13	0	0	0	0	0	0	0	0	0	0	0	0	0
ENSG00000131389.14	0	2	0	2	0	0	0	2	28	0	2	0	0
ENSG00000131408.11	10	60	42	18	16	10	66	16	118	8	130	98	6
ENSG00000131462.5	2	4	16	2	2	4	4	2	14	0	20	16	2
ENSG00000131467.8	14	14	44	8	8	10	82	10	48	8	14	12	10
ENSG00000131469.10	10	46	20	10	10	6	86	8	80	12	34	24	46
ENSG00000131473.14	6	74	48	0	2	2	14	2	34	4	2	10	0
ENSG00000131475.4	8	52	30	6	2	2	54	6	64	4	12	6	4
ENSG00000131495.6	10	26	62	10	18	16	28	8	78	10	26	16	22
ENSG00000131504.13	8	12	56	6	6	6	70	4	18	10	12	8	4
ENSG00000131507.10	6	10	14	4	2	46	16	2	38	10	10	4	2
ENSG00000131558.12	8	12	34	8	2	2	22	6	74	2	14	6	4
ENSG00000131591.15	0	14	22	4	6	4	104	2	52	4	16	8	6
ENSG00000131626.13	10	98	18	12	16	14	24	6	42	8	32	34	8
ENSG00000131652.11	0	6	6	0	6	2	6	2	4	0	4	4	0
ENSG00000131653.10	6	18	28	4	8	16	72	6	170	12	66	8	4
ENSG00000131724.8	6	10	20	10	8	6	30	8	32	4	62	10	2
ENSG00000131730.13	14	24	156	16	10	12	102	6	38	32	22	14	8
ENSG00000131732.9	0	6	6	12	2	0	24	2	8	4	2	8	2
ENSG00000131748.13	16	32	188	22	2	10	186	14	86	16	38	10	10
ENSG00000131759.15	2	4	2	2	2	2	8	2	10	2	4	38	2
ENSG00000131779.8	10	4	14	4	4	4	22	4	6	4	8	4	0
ENSG00000131828.11	32	36	144	18	18	16	96	14	114	18	48	24	10
ENSG00000131966.11	0	4	2	4	6	6	10	10	48	2	8	38	2
ENSG00000132002.5	30	50	190	16	14	26	254	32	108	98	56	40	6
ENSG00000132004.10	0	0	0	0	0	0	0	0	0	0	0	0	0
ENSG00000132017.8	12	44	76	22	54	36	282	14	164	8	200	44	14
ENSG00000132153.12	4	54	40	18	12	8	50	2	246	10	66	18	6
ENSG00000132205.8	2	2	24	2	0	0	8	2	54	0	4	4	0
ENSG00000132207.15	0	0	0	0	0	0	0	0	0	0	0	0	0
ENSG00000132254.10	4	34	6	0	0	0	8	2	8	0	6	4	0
ENSG00000132286.9	8	2	8	8	2	4	44	2	50	6	10	6	2
ENSG00000132305.18	2	6	54	12	6	2	32	4	52	2	14	8	2
ENSG00000132323.6	4	28	18	4	8	6	62	2	142	6	100	16	8
ENSG00000132341.9	28	210	32	28	16	28	104	18	130	24	78	24	18
ENSG00000132361.14	24	130	46	42	30	30	248	26	272	32	90	76	22
ENSG00000132376.17	10	6	48	4	8	2	8	4	10	4	4	6	0
ENSG00000132383.9	8	74	24	18	8	14	34	6	136	8	52	16	4
ENSG00000132386.8	16	40	86	28	26	18	94	14	108	36	38	30	8
ENSG00000132388.10	14	18	124	10	4	12	26	8	50	14	14	12	2
ENSG00000132405.16	0	0	0	0	0	0	0	0	2	0	0	0	0
ENSG00000132471.9	4	18	22	8	10	6	134	12	76	8	18	6	0
ENSG00000132475.6	60	194	278	102	62	64	356	114	506	48	174	134	26
ENSG00000132507.15	18	90	102	18	12	48	238	16	328	24	46	20	44
ENSG00000132510.8	4	64	72	6	2	4	16	8	54	4	12	8	2
ENSG00000132514.11	6	94	14	8	4	28	116	10	130	8	24	10	6
ENSG00000132522.13	0	0	0	0	0	0	0	0	0	0	0	0	0
ENSG00000132563.13	10	32	68	46	14	8	66	8	256	16	68	26	8
ENSG00000132591.9	4	16	8	4	2	2	28	2	58	2	14	10	4
ENSG00000132600.14	2	2	14	2	0	4	118	0	26	6	8	4	0
ENSG00000132603.11	2	0	6	2	0	6	40	4	0	4	2	2	0
ENSG00000132612.15	8	6	28	4	2	6	58	2	6	4	8	0	0
ENSG00000132613.12	0	0	0	0	0	0	2	0	4	0	4	0	0
ENSG00000132646.8	60	130	200	40	40	46	300	66	190	86	256	68	28
ENSG00000132661.3	20	16	50	10	2	6	26	4	56	10	14	12	6
ENSG00000132676.13	0	0	26	0	0	0	4	0	2	0	2	0	0
ENSG00000132780.14	44	282	256	76	58	126	222	40	454	34	384	144	44
ENSG00000132792.16	4	14	52	6	8	4	68	6	26	4	14	6	0
ENSG00000132801.6	8	108	38	18	16	52	48	12	70	12	142	42	8
ENSG00000132819.14	36	218	122	110	28	42	160	42	286	32	254	212	22
ENSG00000132825.6	22	30	72	14	10	14	182	30	26	16	38	30	0
ENSG00000132842.11	6	10	12	6	8	10	14	6	72	6	28	10	2
ENSG00000132950.16	2	10	10	0	0	2	12	0	8	6	4	8	0
ENSG00000132967.9	0	0	0	0	0	0	0	0	2	0	0	0	0
ENSG00000133069.12	16	28	156	8	8	14	148	14	56	8	26	12	2
ENSG00000133106.12	0	12	2	0	0	0	28	0	54	0	6	2	0
ENSG00000133112.14	72	216	340	92	86	72	400	46	440	74	366	158	76
ENSG00000133193.10	2	8	10	0	4	2	8	0	16	0	10	2	0
ENSG00000133195.9	0	6	64	2	0	2	8	2	16	0	10	4	0
ENSG00000133226.14	0	2	2	0	0	2	2	0	6	0	4	0	0
ENSG00000133243.6	10	44	102	16	12	12	106	6	128	6	148	138	14
ENSG00000133247.11	6	12	10	2	4	4	20	4	10	8	88	6	2
ENSG00000133250.11	4	18	16	2	0	6	174	0	34	2	16	4	4
ENSG00000133265.8	4	12	4	8	2	6	50	0	106	2	18	8	2
ENSG00000133275.13	4	6	10	8	12	6	26	2	52	6	70	4	0
ENSG00000133315.8	2	6	4	4	2	4	56	2	22	2	6	6	22
ENSG00000133316.13	0	0	0	0	0	0	0	0	0	0	0	0	0
ENSG00000133317.12	0	4	2	2	0	2	10	2	50	0	6	0	2
ENSG00000133466.11	20	30	162	22	10	22	188	28	88	22	40	28	14
ENSG00000133606.8	2	16	4	10	0	4	18	0	36	0	12	12	4
ENSG00000133678.11	0	2	0	0	0	0	2	0	2	0	0	0	0
ENSG00000133704.7	16	76	46	22	14	12	144	12	166	10	22	30	2
ENSG00000133731.7	10	8	2	2	4	4	48	4	6	6	4	2	0
ENSG00000133773.9	0	2	2	0	0	0	0	0	2	0	0	6	0
ENSG00000133808.4	0	44	2	2	4	2	4	0	32	0	6	4	4
ENSG00000133816.11	0	2	4	2	6	2	34	0	10	0	6	2	4
ENSG00000133818.10	10	8	12	6	2	4	38	8	32	4	6	4	2
ENSG00000133874.1	6	36	54	10	4	6	66	6	62	8	18	10	4
ENSG00000133884.7	18	20	86	6	4	20	208	18	58	18	28	22	4
ENSG00000133895.12	2	8	68	2	0	4	4	0	30	0	4	0	0
ENSG00000133937.4	4	8	44	2	2	4	40	4	26	2	44	6	2
ENSG00000133943.18	4	6	4	2	0	2	26	2	6	2	4	0	2
ENSG00000133961.17	6	18	24	4	12	32	60	6	82	8	30	6	4
ENSG00000133980.4	4	10	30	4	0	2	44	4	16	6	8	4	0
ENSG00000133985.2	2	4	40	2	6	2	6	2	42	2	4	2	0
ENSG00000133997.9	0	0	0	0	0	0	0	2	0	0	54	0	0
ENSG00000134001.10	14	26	16	12	6	6	150	14	44	12	20	12	10
ENSG00000134014.14	8	20	12	8	6	6	24	6	82	22	12	4	4
ENSG00000134049.4	2	10	6	4	2	0	14	20	10	6	14	2	0
ENSG00000134057.12	2	40	12	24	8	14	46	4	44	4	42	34	12
ENSG00000134058.8	0	0	2	0	0	0	2	0	2	0	0	0	0
ENSG00000134183.9	0	0	0	0	0	0	0	0	0	0	0	0	0
ENSG00000134202.8	4	8	6	2	2	2	2	0	6	2	2	0	0
ENSG00000134243.9	8	10	28	14	6	8	34	6	46	6	16	8	0
ENSG00000134247.9	2	18	22	32	8	14	350	6	64	10	16	16	4
ENSG00000134248.11	16	20	44	16	4	12	94	10	54	12	20	20	2
ENSG00000134258.14	2	0	8	2	0	2	32	0	2	2	6	4	0
ENSG00000134283.15	16	14	20	12	6	8	124	22	18	8	30	20	4
ENSG00000134287.7	16	30	32	8	8	6	42	8	118	16	32	22	8
ENSG00000134291.9	4	6	16	2	2	4	52	4	10	4	2	10	2
ENSG00000134308.11	24	86	46	16	8	14	120	10	92	18	38	14	6
ENSG00000134330.16	2	4	2	0	0	2	6	0	40	0	6	12	0
ENSG00000134333.11	10	34	10	6	2	8	14	2	14	4	10	10	40
ENSG00000134419.13	6	22	26	8	14	12	38	2	74	0	30	6	8
ENSG00000134452.17	0	6	0	0	0	0	0	0	0	0	0	0	0
ENSG00000134453.13	2	10	10	6	0	8	10	0	30	2	8	4	2
ENSG00000134597.11	38	148	86	58	8	18	132	20	100	12	82	16	10
ENSG00000134686.14	4	4	16	2	2	2	10	0	34	20	32	4	0
ENSG00000134690.8	0	2	6	0	0	2	36	0	0	0	0	0	0
ENSG00000134697.10	0	0	0	0	2	2	0	0	28	0	0	0	2
ENSG00000134758.11	12	14	20	6	6	50	36	8	26	4	82	10	6
ENSG00000134775.13	0	4	2	0	2	4	6	0	60	0	6	2	14
ENSG00000134802.15	26	114	100	14	10	64	84	8	140	10	46	36	10
ENSG00000134825.11	6	8	14	6	12	6	14	6	54	4	48	8	0
ENSG00000134852.12	4	16	14	2	4	4	40	4	30	8	12	2	2
ENSG00000134864.8	8	18	32	10	10	6	30	8	88	10	48	78	8
ENSG00000134882.13	8	36	10	6	10	4	16	6	44	2	44	4	0
ENSG00000135018.11	18	20	104	6	10	12	36	16	18	20	20	10	2
ENSG00000135045.6	0	38	2	0	0	0	4	0	2	0	0	0	2
ENSG00000135048.11	16	30	20	10	6	18	42	8	130	6	32	18	6
ENSG00000135052.14	14	34	42	24	18	22	162	16	72	14	74	32	12
ENSG00000135063.15	8	14	32	4	2	10	40	6	64	2	16	2	4
ENSG00000135070.11	0	0	0	0	0	0	0	0	38	0	0	0	0
ENSG00000135074.13	12	34	32	10	14	16	80	10	58	24	32	36	8
ENSG00000135090.11	4	30	28	6	6	10	20	20	102	6	38	10	4
ENSG00000135093.10	8	10	14	4	8	8	18	6	14	8	10	12	2
ENSG00000135100.15	0	0	0	0	0	0	0	0	0	0	0	0	0
ENSG00000135124.12	4	4	88	2	0	2	14	6	10	2	6	6	0
ENSG00000135148.9	44	222	138	34	40	60	144	20	220	20	222	110	40
ENSG00000135164.16	0	0	0	0	0	0	0	0	0	0	0	0	0
ENSG00000135205.12	4	10	8	4	2	4	60	4	10	2	14	2	2
ENSG00000135211.5	2	10	6	6	4	2	14	2	40	0	16	20	6
ENSG00000135218.15	12	14	98	2	6	6	36	4	34	8	16	12	4
ENSG00000135245.9	2	8	16	2	2	2	82	0	6	0	6	2	2
ENSG00000135250.14	0	4	8	2	0	4	6	2	60	2	4	0	4
ENSG00000135316.15	0	4	6	0	2	2	16	4	16	4	32	8	2
ENSG00000135362.11	0	8	4	4	4	6	46	4	52	2	8	6	0
ENSG00000135372.6	8	12	34	4	0	6	28	6	34	8	16	6	0
ENSG00000135390.15	14	14	194	10	4	12	124	10	84	10	16	14	2
ENSG00000135441.5	4	2	26	2	2	2	70	4	38	8	8	6	2
ENSG00000135451.10	12	76	46	24	18	14	114	52	214	22	220	62	6
ENSG00000135472.6	6	6	6	2	0	2	136	4	42	2	4	4	0
ENSG00000135476.9	10	90	26	16	6	8	82	4	80	10	34	12	2
ENSG00000135480.12	6	6	56	2	4	4	10	0	14	2	2	6	14
ENSG00000135486.15	12	24	14	8	4	6	22	6	22	16	62	12	2
ENSG00000135503.10	14	50	26	14	10	18	46	8	32	14	68	12	12
ENSG00000135521.8	4	0	2	2	0	0	42	0	6	2	2	0	2
ENSG00000135617.3	6	26	38	8	2	0	16	6	88	8	24	2	2
ENSG00000135624.13	10	10	50	10	2	4	110	16	12	10	12	8	4
ENSG00000135631.13	4	16	10	8	10	4	20	2	56	4	14	14	10
ENSG00000135638.11	0	0	28	2	0	2	0	0	0	0	0	0	0
ENSG00000135677.8	12	34	74	14	10	10	44	12	58	10	44	16	8
ENSG00000135698.7	8	2	24	2	0	4	16	4	14	8	10	4	0
ENSG00000135720.10	0	6	4	2	6	0	10	0	10	4	6	4	0
ENSG00000135723.11	2	48	72	2	0	6	16	2	10	2	30	2	0
ENSG00000135775.11	0	4	20	2	2	0	20	0	10	0	4	2	0
ENSG00000135823.11	8	18	54	10	2	8	62	16	32	8	40	64	10
ENSG00000135862.5	4	10	26	2	2	2	48	6	62	0	8	8	2
ENSG00000135900.3	2	4	26	2	0	0	22	2	6	2	14	4	2
ENSG00000135912.8	34	52	70	28	14	22	266	26	180	30	48	22	4
ENSG00000135924.13	18	34	56	12	8	12	72	10	220	28	76	12	8
ENSG00000135926.10	2	20	26	8	4	4	26	2	70	0	18	10	6
ENSG00000135930.11	2	8	2	2	2	2	4	0	8	4	8	4	0
ENSG00000135931.15	8	34	106	6	8	6	48	8	64	10	80	16	8
ENSG00000135940.4	16	52	116	20	14	20	188	14	62	16	138	22	16
ENSG00000135968.17	0	0	4	2	0	2	0	0	2	0	2	10	0
ENSG00000135972.6	4	26	46	6	0	4	18	6	64	8	10	6	2
ENSG00000136003.13	18	68	40	20	18	14	174	8	202	20	50	30	24
ENSG00000136045.9	8	8	10	10	4	4	36	0	48	2	8	2	0
ENSG00000136068.12	16	20	84	18	2	12	64	10	32	16	20	22	32
ENSG00000136149.6	0	2	6	2	0	0	2	4	8	0	2	0	0
ENSG00000136197.10	0	0	0	0	0	0	0	0	0	0	0	0	0
ENSG00000136213.8	12	12	58	8	2	6	38	4	42	2	40	4	2
ENSG00000136238.15	26	34	72	16	6	6	54	14	168	12	62	20	8
ENSG00000136240.7	16	12	64	6	6	6	18	30	12	8	12	4	2
ENSG00000136270.11	2	2	50	2	2	2	72	4	6	0	2	2	0
ENSG00000136271.8	2	10	26	2	0	2	12	2	62	0	8	4	0
ENSG00000136280.13	6	12	52	8	6	4	28	8	24	8	16	6	4
ENSG00000136450.10	0	0	70	0	2	2	4	2	0	0	2	2	0
ENSG00000136478.5	6	10	10	6	6	8	12	2	58	2	16	6	2
ENSG00000136485.12	14	24	96	10	10	12	176	12	122	14	50	22	2
ENSG00000136631.10	0	10	10	4	4	2	10	4	90	2	6	8	0
ENSG00000136715.15	2	2	4	36	6	6	8	2	22	0	4	2	0
ENSG00000136718.7	6	20	52	6	4	6	64	6	42	8	16	12	6
ENSG00000136770.8	6	6	10	4	0	2	70	4	28	6	8	2	2
ENSG00000136811.14	4	4	10	4	0	2	62	4	6	0	10	2	0
ENSG00000136819.12	0	16	4	4	4	4	18	2	30	2	12	2	4
ENSG00000136830.9	10	52	14	6	6	28	82	2	30	4	18	10	0
ENSG00000136856.15	14	96	64	26	18	12	56	18	226	12	36	60	6
ENSG00000136877.12	2	4	10	0	0	0	46	2	24	4	4	0	0
ENSG00000136878.10	8	12	16	4	0	18	30	6	68	10	18	12	4
ENSG00000136888.6	14	24	62	8	6	16	82	14	142	16	20	20	8
ENSG00000136908.15	10	14	28	10	2	6	96	12	22	8	14	8	4
ENSG00000136925.12	0	2	0	0	0	0	0	0	0	0	0	0	0
ENSG00000136928.4	2	28	4	4	4	6	54	0	82	2	28	8	6
ENSG00000136930.10	50	82	376	36	34	32	206	24	352	42	140	36	34
ENSG00000136938.8	10	20	22	8	2	8	18	8	96	4	20	12	4
ENSG00000136940.11	12	14	42	8	8	10	66	8	18	14	20	12	2
ENSG00000136942.12	10	56	16	4	8	6	16	0	16	10	18	8	4
ENSG00000136950.11	10	26	88	12	6	8	22	2	96	4	52	18	10
ENSG00000136986.7	8	18	8	12	10	6	22	8	56	10	20	16	4
ENSG00000137038.7	0	18	4	8	10	8	24	4	50	4	14	12	4
ENSG00000137054.13	4	6	6	6	2	2	32	0	82	2	10	6	4
ENSG00000137074.16	2	14	6	8	10	2	14	0	22	0	12	10	6
ENSG00000137075.15	12	70	42	24	12	8	22	0	44	6	18	8	4
ENSG00000137100.13	6	8	54	8	2	2	20	8	36	4	10	10	2
ENSG00000137106.15	2	12	24	4	0	4	26	4	60	0	12	6	10
ENSG00000137154.10	22	36	108	10	12	14	134	8	64	10	34	34	22
ENSG00000137166.12	0	12	26	28	0	6	34	2	68	2	18	6	2
ENSG00000137193.11	8	48	8	8	2	8	6	6	12	6	6	10	0
ENSG00000137200.10	18	76	248	28	24	80	110	12	200	24	56	38	14
ENSG00000137210.11	2	8	4	4	2	2	16	2	60	0	100	4	0
ENSG00000137218.8	4	2	16	0	0	0	4	2	6	0	4	2	0
ENSG00000137221.12	38	174	116	20	86	28	160	30	238	36	194	80	16
ENSG00000137267.5	8	6	8	8	2	6	12	50	6	6	6	6	2
ENSG00000137288.7	14	16	8	8	2	6	142	4	130	4	16	12	10
ENSG00000137309.17	38	178	192	28	14	24	268	60	436	34	144	42	16
ENSG00000137312.12	0	0	0	0	0	0	0	0	0	0	0	0	0
ENSG00000137392.7	2	10	26	4	4	6	10	4	12	2	12	8	2
ENSG00000137409.16	16	32	30	28	16	14	132	6	94	20	72	22	8
ENSG00000137434.9	32	46	222	20	20	22	150	18	62	28	134	28	8
ENSG00000137494.11	4	4	8	4	0	2	48	2	2	0	2	0	0
ENSG00000137497.15	0	0	0	0	0	0	0	0	0	0	0	0	0
ENSG00000137522.15	0	6	12	2	2	2	22	4	20	34	8	0	2
ENSG00000137547.6	0	4	76	4	4	4	8	6	4	4	8	2	2
ENSG00000137563.9	6	12	42	2	4	8	44	6	16	2	10	6	4
ENSG00000137692.9	4	10	48	6	2	8	46	2	24	6	12	8	2
ENSG00000137707.11	4	8	86	8	4	8	54	4	30	2	14	10	0
ENSG00000137710.12	0	38	20	10	0	6	10	2	38	6	24	4	2
ENSG00000137766.14	56	82	168	40	38	50	344	100	266	58	140	56	24
ENSG00000137802.11	0	0	2	2	2	2	8	0	28	0	0	2	2
ENSG00000137815.12	12	12	74	52	2	2	22	4	56	8	46	10	4
ENSG00000137818.9	112	202	188	108	50	208	398	86	218	134	254	154	18
ENSG00000137824.13	2	8	14	6	4	2	10	4	96	2	10	2	0
ENSG00000137825.8	0	18	6	6	2	2	44	4	8	0	4	14	0
ENSG00000137831.12	4	16	0	2	0	4	10	2	24	2	4	24	4
ENSG00000137845.12	2	2	0	2	0	0	4	0	10	0	24	4	0
ENSG00000137875.4	36	126	82	48	20	42	112	82	142	38	176	148	8
ENSG00000137876.7	6	64	14	6	6	2	12	4	16	2	12	4	2
ENSG00000137880.5	0	0	0	0	0	0	0	0	0	0	0	0	0
ENSG00000137970.7	6	24	6	2	0	2	16	4	20	2	10	6	2
ENSG00000137996.10	12	8	18	8	0	4	22	10	50	12	12	8	4
ENSG00000138028.12	20	36	64	22	12	10	172	18	98	8	42	22	12
ENSG00000138029.11	0	6	6	0	2	2	54	2	26	2	4	8	2
ENSG00000138030.10	6	6	12	2	0	2	34	8	16	4	4	6	0
ENSG00000138032.18	6	30	6	6	2	4	8	0	16	2	10	18	2
ENSG00000138073.11	0	6	10	2	0	0	6	2	30	0	26	4	4
ENSG00000138074.12	4	4	6	4	0	2	64	2	14	4	4	4	2
ENSG00000138079.11	22	42	68	10	12	12	48	14	60	8	54	20	8
ENSG00000138085.14	0	52	26	0	0	2	6	0	6	2	0	2	0
ENSG00000138092.8	6	6	50	2	2	30	24	8	6	6	8	6	2
ENSG00000138107.9	8	10	66	40	8	2	20	4	30	6	14	4	6
ENSG00000138138.11	0	12	6	4	4	4	118	2	16	0	10	50	2
ENSG00000138166.5	10	12	18	12	10	12	96	10	34	10	18	8	6
ENSG00000138279.13	18	32	168	20	6	14	166	18	52	28	44	18	2
ENSG00000138326.16	60	92	336	54	28	86	244	68	206	62	126	70	32
ENSG00000138385.13	0	0	0	0	2	0	2	0	0	0	0	0	0
ENSG00000138413.11	6	8	10	6	2	6	62	2	6	6	6	22	0
ENSG00000138433.13	4	2	4	2	2	0	18	0	18	0	6	4	0
ENSG00000138442.7	0	2	6	2	0	2	62	4	6	2	6	2	0
ENSG00000138463.8	6	10	18	6	6	6	70	6	28	4	12	8	2
ENSG00000138617.12	8	10	8	8	10	0	16	0	24	2	56	16	4
ENSG00000138623.7	8	12	6	4	48	4	12	2	36	2	6	0	0
ENSG00000138629.13	22	28	110	14	12	10	132	14	138	80	32	30	8
ENSG00000138640.12	22	34	48	18	14	12	114	58	52	12	30	44	6
ENSG00000138642.12	12	16	18	10	2	10	122	4	34	8	12	8	2
ENSG00000138709.15	0	20	2	2	2	2	2	0	20	0	12	4	2
ENSG00000138756.15	10	10	24	6	2	20	20	6	12	10	10	28	4
ENSG00000138785.12	4	6	4	4	0	6	4	4	44	4	6	4	0
ENSG00000138814.14	0	6	94	0	0	0	14	8	0	4	2	2	0
ENSG00000138867.14	90	476	346	120	106	162	384	64	520	76	368	220	88
ENSG00000139112.8	2	2	0	2	2	2	4	2	34	0	6	6	2
ENSG00000139131.10	6	16	14	6	6	10	18	6	22	4	40	18	0
ENSG00000139180.8	10	14	88	18	8	8	32	10	60	16	28	16	4
ENSG00000139197.8	6	12	12	6	8	4	28	4	50	6	14	10	6
ENSG00000139343.8	22	104	26	26	26	20	68	8	100	10	84	24	8
ENSG00000139350.9	6	44	8	8	6	6	42	6	16	6	12	8	4
ENSG00000139364.8	12	24	108	16	4	18	142	18	220	8	40	18	8
ENSG00000139370.8	2	8	20	2	0	0	12	0	64	2	6	6	2
ENSG00000139410.12	2	4	2	2	2	0	6	2	50	0	2	4	0
ENSG00000139436.18	2	4	12	0	0	0	10	0	8	4	6	2	0
ENSG00000139496.13	8	2	8	4	4	8	78	8	10	6	6	10	2
ENSG00000139636.13	0	6	12	0	4	0	6	4	58	0	8	2	2
ENSG00000139644.10	28	26	46	18	6	18	110	22	44	16	88	24	6
ENSG00000139722.4	0	0	2	2	0	0	2	0	26	0	2	0	2
ENSG00000139832.4	0	4	26	0	0	0	6	0	4	0	12	0	2
ENSG00000139835.11	0	8	14	0	0	0	6	0	34	0	2	0	0
ENSG00000139842.12	6	22	14	4	8	6	116	2	74	2	14	8	0
ENSG00000139998.12	4	42	10	12	12	4	14	2	74	8	16	4	6
ENSG00000140025.13	6	10	14	8	2	2	62	6	28	8	10	4	0
ENSG00000140092.12	10	8	70	6	8	4	56	10	62	10	16	12	4
ENSG00000140105.15	4	2	8	2	0	2	22	4	2	0	6	0	2
ENSG00000140264.17	94	400	322	64	54	64	416	268	364	170	344	76	68
ENSG00000140287.8	30	60	150	38	12	28	276	30	312	24	78	36	6
ENSG00000140297.10	34	40	72	16	18	30	218	24	136	56	54	28	8
ENSG00000140319.8	10	16	10	8	8	6	22	4	76	6	18	22	8
ENSG00000140367.9	66	74	64	22	6	12	48	68	38	18	44	36	8
ENSG00000140368.10	16	28	222	24	6	20	574	14	238	40	32	8	6
ENSG00000140374.13	10	62	26	20	0	12	50	4	38	8	56	50	6
ENSG00000140416.17	4	4	34	4	2	4	8	2	6	2	8	4	0
ENSG00000140470.11	6	18	26	14	10	10	140	6	56	4	20	16	6
ENSG00000140497.14	0	4	42	6	0	0	10	2	4	0	12	2	0
ENSG00000140511.9	8	26	34	8	6	8	76	8	154	10	82	8	18
ENSG00000140534.11	0	4	6	0	4	4	10	4	118	0	6	26	2
ENSG00000140538.14	0	2	18	2	0	2	4	0	0	0	8	2	0
ENSG00000140564.8	30	132	198	26	20	30	62	16	72	34	246	46	10
ENSG00000140600.14	6	4	8	6	0	6	48	2	4	8	6	6	0
ENSG00000140612.11	4	2	26	2	0	6	8	0	0	2	4	0	0
ENSG00000140650.9	0	0	0	0	0	0	0	0	0	0	0	0	0
ENSG00000140694.14	0	0	0	0	0	0	0	0	0	0	0	0	0
ENSG00000140740.8	2	4	4	0	0	0	62	0	4	4	2	0	0
ENSG00000140750.14	2	14	10	8	8	8	68	4	68	8	12	10	4
ENSG00000140829.9	0	0	0	0	0	0	0	0	0	0	0	0	0
ENSG00000140830.6	2	2	4	28	0	2	54	0	8	2	2	4	0
ENSG00000140848.14	4	6	8	32	4	2	12	0	4	6	6	6	0
ENSG00000140854.10	2	24	16	6	4	6	10	4	78	0	32	6	2
ENSG00000140859.13	14	30	54	22	4	8	226	8	86	8	122	64	8
ENSG00000140941.10	0	18	8	4	2	6	12	2	18	4	36	10	0
ENSG00000140948.9	10	18	18	4	4	84	26	4	16	4	30	14	4
ENSG00000140955.8	28	40	122	28	18	22	106	18	134	8	56	32	12
ENSG00000140983.11	0	8	4	4	2	2	6	0	12	0	8	4	56
ENSG00000140988.13	56	196	134	68	54	54	164	40	252	40	318	184	66
ENSG00000140992.16	2	14	22	4	4	6	22	0	34	4	38	12	4
ENSG00000141002.16	4	10	54	4	2	4	136	6	10	2	22	14	0
ENSG00000141027.18	4	10	10	10	2	2	36	2	52	2	50	26	2
ENSG00000141030.10	4	6	6	10	2	4	58	4	8	4	4	6	0
ENSG00000141198.11	2	4	10	2	0	6	44	4	58	2	8	6	0
ENSG00000141295.11	0	0	0	0	0	0	0	0	16	0	28	0	2
ENSG00000141298.15	0	4	2	4	0	0	14	0	10	4	2	2	2
ENSG00000141378.14	2	6	48	0	0	0	8	4	2	2	4	4	0
ENSG00000141385.7	0	2	0	0	0	0	0	0	2	0	2	2	0
ENSG00000141401.9	16	32	28	14	6	10	140	14	34	18	24	18	8
ENSG00000141424.10	14	14	10	10	6	4	32	4	42	6	16	8	2
ENSG00000141428.14	2	4	4	6	0	2	62	4	6	0	4	0	0
ENSG00000141452.7	0	18	6	2	2	2	4	0	32	0	10	6	0
ENSG00000141456.12	10	44	36	14	14	36	44	6	174	6	88	26	16
ENSG00000141458.10	12	18	146	10	4	8	26	2	48	12	70	10	12
ENSG00000141499.14	0	8	2	0	0	2	30	0	36	0	6	0	0
ENSG00000141503.13	0	8	0	2	2	0	8	0	22	0	4	2	0
ENSG00000141522.9	0	2	2	0	0	0	0	0	0	2	0	0	0
ENSG00000141540.8	0	6	2	2	2	0	6	0	4	0	4	18	0
ENSG00000141551.12	8	22	12	4	6	8	34	4	198	4	12	4	6
ENSG00000141552.15	24	112	116	30	44	24	108	20	170	22	164	48	18
ENSG00000141556.18	0	0	0	0	0	0	0	0	0	0	0	0	0
ENSG00000141562.15	2	14	14	4	4	4	96	2	34	10	8	6	2
ENSG00000141568.17	8	46	50	18	12	8	58	10	200	4	134	20	18
ENSG00000141577.11	2	12	8	4	2	2	20	0	86	0	2	4	2
ENSG00000141580.13	4	12	46	10	0	28	16	4	12	6	38	8	0
ENSG00000141664.7	10	24	18	6	14	2	30	8	42	14	32	38	4
ENSG00000141738.11	66	344	410	148	70	104	560	50	678	72	554	206	44
ENSG00000141854.5	4	4	50	0	2	4	40	6	28	6	2	4	0
ENSG00000141858.9	10	132	44	20	8	20	136	34	154	12	140	22	4
ENSG00000141867.15	6	88	26	10	6	284	32	4	148	2	48	44	4
ENSG00000141873.8	6	18	200	8	6	12	64	4	94	26	18	10	38
ENSG00000141985.7	2	4	18	4	0	2	34	6	50	0	4	24	0
ENSG00000142168.12	36	60	192	34	34	34	144	24	166	28	62	50	20
ENSG00000142173.12	14	34	22	14	24	12	32	4	130	8	26	16	14
ENSG00000142186.14	0	4	0	0	0	0	0	0	0	0	28	2	0
ENSG00000142188.14	0	0	0	0	0	0	2	2	2	0	2	0	0
ENSG00000142208.13	2	22	10	2	6	18	62	10	22	4	26	74	4
ENSG00000142230.9	10	60	40	30	12	14	38	12	102	8	50	14	8
ENSG00000142330.17	8	34	62	22	12	8	36	10	98	14	44	22	10
ENSG00000142409.5	14	10	44	14	10	32	90	10	116	14	36	10	2
ENSG00000142444.6	0	4	6	4	4	0	44	2	20	6	4	0	2
ENSG00000142453.9	0	2	0	0	0	0	0	0	0	0	0	0	0
ENSG00000142507.7	8	50	38	24	22	12	44	8	124	12	32	32	14
ENSG00000142512.12	2	4	2	0	0	4	32	0	10	2	6	0	0
ENSG00000142534.4	130	332	434	114	58	272	686	126	498	94	318	138	58
ENSG00000142538.1	6	16	2	4	2	6	14	4	40	4	58	6	6
ENSG00000142541.14	32	122	88	40	34	52	114	24	222	28	186	44	48
ENSG00000142544.6	0	0	20	2	0	2	46	0	68	0	6	4	0
ENSG00000142546.11	10	46	94	20	16	16	208	8	114	8	34	20	16
ENSG00000142599.15	2	6	26	12	0	70	30	8	34	2	10	28	4
ENSG00000142634.10	4	14	38	6	6	8	28	8	18	6	32	6	2
ENSG00000142655.10	0	8	22	0	2	0	6	0	18	0	6	4	2
ENSG00000142657.18	0	22	144	2	4	14	20	4	90	8	122	74	60
ENSG00000142676.10	100	262	266	106	112	68	406	88	612	64	552	156	78
ENSG00000142684.7	0	6	26	4	2	0	10	2	12	0	2	4	2
ENSG00000142751.12	2	6	50	0	0	0	16	2	34	2	4	2	0
ENSG00000142784.13	8	14	12	8	4	12	36	8	100	6	12	26	2
ENSG00000142789.17	6	38	2	2	4	2	6	0	8	4	6	4	4
ENSG00000142937.9	68	84	56	26	28	24	296	22	68	26	40	40	12
ENSG00000142945.10	10	8	70	0	0	2	16	0	30	12	38	12	4
ENSG00000143001.4	0	0	0	0	0	0	0	0	0	0	0	0	0
ENSG00000143006.7	14	18	20	14	12	12	56	10	92	12	14	6	8
ENSG00000143093.12	6	8	36	2	0	6	52	6	40	4	10	8	2
ENSG00000143106.10	6	84	52	18	10	12	30	8	64	10	72	22	6
ENSG00000143153.10	0	0	0	0	0	0	4	0	2	0	0	2	0
ENSG00000143164.13	6	2	16	6	0	4	50	6	8	4	6	4	0
ENSG00000143179.10	8	18	28	10	8	14	36	8	14	6	78	10	0
ENSG00000143183.14	2	4	14	2	0	2	6	2	26	0	4	6	0
ENSG00000143194.10	14	10	12	2	2	24	36	6	10	0	10	10	0
ENSG00000143256.4	22	70	58	14	4	12	54	6	48	16	38	28	12
ENSG00000143294.12	4	18	36	4	0	2	22	8	106	8	12	8	0
ENSG00000143333.6	4	62	22	0	4	4	26	4	14	8	2	4	0
ENSG00000143368.9	8	10	10	6	0	6	56	6	8	8	14	6	0
ENSG00000143373.15	0	4	40	0	0	4	14	0	18	0	8	0	0
ENSG00000143375.12	2	0	2	2	0	0	4	0	6	0	70	2	0
ENSG00000143384.10	4	12	22	0	2	4	44	2	12	4	2	4	2
ENSG00000143393.14	4	28	24	16	18	34	28	4	76	4	40	44	10
ENSG00000143418.17	2	6	14	4	0	2	12	6	4	4	10	16	0
ENSG00000143420.15	0	42	12	8	10	4	24	4	32	2	30	10	4
ENSG00000143429.7	0	0	0	0	0	0	0	0	0	0	0	0	0
ENSG00000143443.9	4	6	4	2	0	0	34	4	0	4	6	0	0
ENSG00000143457.8	6	8	2	64	4	0	12	2	20	4	8	10	2
ENSG00000143493.10	8	6	20	0	0	6	122	2	44	4	10	2	2
ENSG00000143543.12	6	20	6	2	12	8	42	0	48	10	22	20	10
ENSG00000143545.6	4	6	6	2	6	4	6	2	20	0	6	6	2
ENSG00000143549.17	0	4	2	2	0	0	2	0	12	0	22	2	0
ENSG00000143553.8	2	8	2	2	0	0	14	4	20	2	32	2	0
ENSG00000143575.12	2	4	8	4	4	2	30	4	12	4	10	14	14
ENSG00000143612.16	14	44	18	14	14	10	54	6	44	4	52	52	6
ENSG00000143621.14	8	32	30	6	4	6	20	8	62	2	28	12	2
ENSG00000143633.10	0	2	10	0	0	0	2	0	0	0	2	0	0
ENSG00000143727.13	2	2	0	0	2	0	0	0	0	0	20	0	0
ENSG00000143742.10	4	8	54	6	2	6	8	6	8	4	6	8	2
ENSG00000143761.11	14	36	22	12	38	6	92	10	146	10	56	34	12
ENSG00000143793.10	0	0	14	2	0	4	8	2	48	0	14	0	0
ENSG00000143799.10	0	16	8	0	2	0	0	0	6	0	46	4	0
ENSG00000143801.14	10	30	80	14	12	20	132	8	266	6	60	32	12
ENSG00000143811.14	2	10	20	4	4	2	6	2	38	0	16	4	0
ENSG00000143816.7	4	10	16	4	2	4	6	0	8	2	8	26	2
ENSG00000143819.10	4	2	0	6	0	4	6	0	26	0	2	2	2
ENSG00000143842.12	16	16	30	16	10	12	162	8	36	8	20	18	2
ENSG00000143858.9	0	28	0	2	0	0	2	0	6	0	0	0	0
ENSG00000143882.7	0	0	0	0	0	0	0	0	0	0	0	0	0
ENSG00000143933.14	18	18	88	10	8	6	84	10	62	4	132	12	12
ENSG00000143947.10	40	64	174	28	26	104	118	66	234	24	68	40	16
ENSG00000143977.11	2	4	0	2	2	0	8	0	12	2	22	2	2
ENSG00000144043.9	12	12	54	10	6	12	18	4	14	8	8	10	2
ENSG00000144048.8	8	4	10	4	4	2	56	4	4	0	6	4	4
ENSG00000144115.14	2	4	0	0	0	2	8	2	14	0	6	4	0
ENSG00000144152.10	4	12	6	8	10	4	64	4	62	8	10	0	2
ENSG00000144224.14	0	6	8	2	6	0	8	0	82	0	36	2	4
ENSG00000144231.8	0	0	0	0	0	0	0	0	2	0	0	0	0
ENSG00000144455.11	2	8	4	0	4	6	8	2	40	6	10	4	4
ENSG00000144468.14	10	14	16	4	4	6	50	2	14	2	48	8	4
ENSG00000144485.8	16	38	64	24	24	40	78	22	150	14	288	62	18
ENSG00000144524.15	10	16	22	6	4	4	64	10	98	6	16	10	8
ENSG00000144550.10	12	96	40	20	14	16	234	10	100	16	20	8	6
ENSG00000144560.11	2	10	20	12	4	6	14	6	10	6	8	8	2
ENSG00000144567.8	8	16	32	6	8	12	44	6	28	6	54	2	2
ENSG00000144583.4	6	8	6	4	4	4	28	8	10	2	46	2	0
ENSG00000144591.15	12	26	108	6	8	12	46	4	62	4	24	22	24
ENSG00000144645.11	34	74	86	20	14	32	170	22	80	26	82	28	0
ENSG00000144647.5	8	14	54	12	8	12	94	8	44	4	16	10	6
ENSG00000144677.12	8	10	14	10	0	6	44	8	16	8	10	14	2
ENSG00000144711.11	26	22	128	22	6	28	182	22	230	16	38	30	8
ENSG00000144713.10	32	74	66	18	22	40	230	20	92	26	54	38	10
ENSG00000144741.15	4	8	30	2	0	2	12	4	32	6	8	8	6
ENSG00000144848.8	8	14	18	2	0	4	92	2	74	4	14	10	8
ENSG00000144867.9	2	8	4	2	2	2	10	4	62	2	6	6	2
ENSG00000145063.12	0	4	8	2	2	0	28	0	38	2	0	2	2
ENSG00000145220.11	2	10	40	2	2	4	10	0	104	0	24	6	4
ENSG00000145425.7	14	20	60	8	12	16	44	12	78	14	66	24	8
ENSG00000145439.9	0	6	4	4	0	2	8	2	34	2	10	2	2
ENSG00000145494.9	18	56	130	24	24	22	194	14	178	22	58	30	16
ENSG00000145506.11	0	0	2	0	0	0	2	0	20	0	0	2	0
ENSG00000145604.13	24	72	64	16	24	46	58	54	128	16	120	48	10
ENSG00000145741.13	4	4	4	2	2	8	8	4	34	6	18	8	4
ENSG00000145781.6	2	6	4	2	0	2	8	0	20	0	10	6	0
ENSG00000145860.9	10	264	74	48	8	12	64	6	184	8	232	162	6
ENSG00000145907.12	2	6	68	6	2	0	92	0	6	4	4	0	0
ENSG00000145912.6	0	0	0	0	0	0	2	0	0	0	0	0	0
ENSG00000145916.16	0	0	0	0	0	0	34	0	6	0	2	0	0
ENSG00000145919.8	112	436	496	118	62	130	478	210	436	96	398	200	42
ENSG00000145979.15	8	20	60	6	2	2	24	0	42	4	38	36	6
ENSG00000146007.8	12	10	66	12	10	8	26	10	64	8	18	8	2
ENSG00000146038.9	28	96	30	12	12	10	32	14	28	14	64	10	8
ENSG00000146066.2	4	26	18	6	22	10	24	4	68	4	88	16	14
ENSG00000146122.14	4	26	48	6	4	12	22	4	82	28	22	8	12
ENSG00000146223.12	6	8	24	2	4	2	14	4	22	4	10	4	6
ENSG00000146376.8	8	20	18	4	2	4	10	2	78	2	40	4	4
ENSG00000146453.10	2	18	14	8	2	6	18	0	218	0	18	18	10
ENSG00000146535.11	8	22	30	16	16	2	100	6	86	10	28	22	2
ENSG00000146540.12	20	26	40	14	10	18	112	8	76	14	28	20	6
ENSG00000146574.13	0	6	6	2	2	4	4	0	76	0	8	6	0
ENSG00000146576.10	12	86	198	10	8	14	80	14	140	14	100	30	16
ENSG00000146670.7	12	14	74	6	6	8	76	12	38	24	20	12	4
ENSG00000146674.12	12	78	60	138	16	42	82	12	60	22	108	54	18
ENSG00000146678.7	14	24	18	12	8	12	114	10	94	10	34	20	6
ENSG00000146701.9	2	6	12	4	2	4	48	2	32	0	8	0	2
ENSG00000146707.12	0	0	0	0	0	0	0	0	0	0	0	0	0
ENSG00000146826.12	2	12	0	0	6	2	6	4	64	2	10	6	4
ENSG00000146834.11	54	56	312	52	16	28	356	42	338	58	82	50	16
ENSG00000146872.15	6	6	8	2	2	0	12	22	4	2	2	4	2
ENSG00000146950.10	8	10	8	6	0	6	10	6	180	4	8	4	0
ENSG00000147044.18	8	30	10	2	4	2	8	4	2	6	4	2	2
ENSG00000147050.12	8	40	14	4	6	6	8	4	6	6	6	2	0
ENSG00000147082.15	12	18	20	10	8	8	26	6	56	12	14	56	2
ENSG00000147144.10	6	6	12	6	0	8	128	0	22	8	10	4	6
ENSG00000147155.8	4	78	112	12	16	14	60	14	98	6	68	20	4
ENSG00000147164.9	8	4	8	2	0	6	82	8	8	6	6	6	2
ENSG00000147274.12	0	6	12	0	0	2	40	4	32	0	6	2	0
ENSG00000147324.8	6	32	20	10	12	14	128	16	176	12	30	30	18
ENSG00000147383.8	14	8	54	4	4	8	132	6	24	6	10	2	0
ENSG00000147400.8	10	16	40	10	6	2	80	6	90	8	14	8	4
ENSG00000147403.14	144	464	1008	142	128	246	822	206	698	138	886	234	88
ENSG00000147408.12	4	8	88	8	2	2	20	10	6	6	4	2	0
ENSG00000147416.8	24	56	124	30	18	10	350	18	84	18	54	36	10
ENSG00000147419.14	20	126	34	14	10	12	102	8	138	18	56	28	8
ENSG00000147443.10	2	8	50	6	2	4	26	2	136	6	0	4	0
ENSG00000147454.11	4	6	26	0	2	2	8	2	6	0	42	4	0
ENSG00000147457.11	44	14	32	6	2	12	52	12	52	8	18	14	4
ENSG00000147526.17	24	82	32	26	4	18	128	12	178	8	28	24	6
ENSG00000147604.11	0	6	6	0	0	10	10	0	4	0	0	0	0
ENSG00000147655.8	28	44	132	32	26	16	116	20	154	24	68	44	4
ENSG00000147677.8	4	12	42	8	2	12	34	6	24	6	14	10	24
ENSG00000147684.5	46	82	268	32	24	32	234	26	202	28	86	50	14
ENSG00000147799.9	58	96	78	34	10	16	104	14	50	14	118	28	0
ENSG00000147804.7	2	6	4	2	0	0	0	0	50	2	6	6	2
ENSG00000147854.14	22	84	32	24	10	22	138	38	116	14	56	58	16
ENSG00000148200.14	18	48	80	22	18	24	114	16	124	42	52	60	6
ENSG00000148219.14	12	34	174	16	14	16	176	12	148	6	30	24	12
ENSG00000148229.10	0	8	2	0	0	0	0	0	6	0	2	0	0
ENSG00000148248.11	26	46	96	32	8	26	116	16	340	28	34	24	12
ENSG00000148290.7	2	12	12	4	6	38	14	2	22	0	16	10	2
ENSG00000148291.7	4	0	22	0	0	2	6	2	4	2	0	0	0
ENSG00000148296.5	0	16	6	2	2	2	6	0	24	2	8	4	2
ENSG00000148303.14	140	344	706	120	114	148	664	116	918	134	560	200	80
ENSG00000148308.15	6	6	18	2	2	2	76	2	56	0	12	8	0
[truncated: 1,942 more rows]

## Sheet: m6Am
	AAGCTA	ACATCG	ATTGGC	CACTGT	CGTGAT	CTGATC	GATCTG	GCCTAA	GTAGCC	TACAAG	TCAAGT	TGGTCA	TTGACT
ENSG00000001084.8	0	0	0	0	0	0	0	0	0	0	0	0	0
ENSG00000001167.12	0	0	2	0	0	2	0	0	0	0	6	0	0
ENSG00000001460.15	0	0	0	0	0	0	2	0	0	0	0	0	0
ENSG00000001461.14	0	4	0	0	0	2	0	0	8	0	4	4	0
ENSG00000001497.14	0	0	0	0	0	0	0	0	0	0	0	0	0
ENSG00000001626.12	0	2	0	0	0	0	0	0	0	0	0	0	0
ENSG00000002330.11	0	0	0	0	0	0	0	0	0	0	0	0	0
ENSG00000002549.10	0	0	2	0	0	0	0	0	0	0	0	0	0
ENSG00000002586.15	0	0	0	0	0	0	0	0	6	0	2	2	0
ENSG00000002822.13	0	0	0	2	0	0	0	0	0	0	0	0	0
ENSG00000002919.12	0	2	0	2	0	0	0	0	4	0	4	0	0
ENSG00000003056.5	0	0	0	0	0	0	0	0	0	0	0	0	0
ENSG00000003147.15	0	0	0	0	0	0	0	0	0	0	0	0	0
ENSG00000003393.12	0	0	0	0	0	0	0	0	0	0	0	0	0
ENSG00000003509.13	0	2	0	0	0	0	0	0	0	0	0	0	0
ENSG00000003756.14	0	0	0	0	0	0	0	0	0	0	2	0	0
ENSG00000003987.11	0	0	0	0	0	0	0	0	0	0	0	0	0
ENSG00000004059.8	0	8	0	0	0	0	4	0	8	0	2	2	0
ENSG00000004142.9	0	0	0	0	0	0	0	0	0	0	0	0	0
ENSG00000004455.14	0	0	0	0	0	0	0	0	0	0	0	0	0
ENSG00000004478.6	0	32	2	0	0	4	0	4	70	0	30	14	0
ENSG00000004487.13	0	14	0	0	0	8	4	0	8	0	10	4	2
ENSG00000004534.12	0	0	0	0	0	0	0	0	4	0	0	0	0
ENSG00000004700.13	0	0	0	0	0	0	0	0	0	0	0	0	0
ENSG00000004777.16	0	2	0	0	0	0	0	0	2	0	4	6	0
ENSG00000004779.7	0	0	0	0	0	0	0	0	0	0	0	0	0
ENSG00000004864.11	0	0	0	0	0	0	0	0	0	0	0	0	0
ENSG00000004866.16	0	0	0	0	0	0	0	0	0	0	0	0	0
ENSG00000004961.12	0	6	2	0	0	0	0	0	10	0	4	4	0
ENSG00000004975.9	0	0	0	0	0	0	0	0	0	0	0	0	0
ENSG00000005007.10	0	18	0	0	0	6	2	0	20	0	24	6	0
ENSG00000005020.10	0	0	0	0	0	0	0	0	0	0	0	0	0
ENSG00000005022.5	0	2	0	0	0	0	0	0	0	0	4	4	0
ENSG00000005059.13	0	0	2	0	0	0	0	0	0	0	0	0	0
ENSG00000005075.13	0	0	0	0	0	0	0	0	0	0	0	0	0
ENSG00000005100.10	0	0	0	0	0	0	0	0	0	0	0	0	0
ENSG00000005156.9	0	0	0	0	0	0	0	0	0	0	4	0	0
ENSG00000005194.12	0	0	0	0	0	0	0	0	0	0	0	0	0
ENSG00000005206.14	0	2	0	0	0	0	0	0	0	0	0	0	0
ENSG00000005302.15	0	0	0	0	0	0	0	0	0	0	0	0	0
ENSG00000005339.10	0	0	0	0	0	0	0	0	0	0	0	0	0
ENSG00000005471.13	0	0	0	0	0	0	0	0	0	0	0	0	0
ENSG00000005483.17	0	0	0	0	0	0	2	0	0	0	4	0	2
ENSG00000005486.14	0	2	0	0	0	0	0	0	0	0	0	0	0
ENSG00000005810.15	0	0	0	0	0	0	0	0	0	0	0	0	0
ENSG00000005812.8	0	0	0	0	0	0	0	0	0	0	0	0	0
ENSG00000005882.9	0	0	0	0	0	0	2	0	2	0	2	2	0
ENSG00000005893.13	0	0	0	0	0	0	0	0	0	0	0	0	0
ENSG00000006015.15	0	2	0	0	0	0	0	0	4	0	0	0	0
ENSG00000006047.10	0	0	0	0	0	0	0	0	0	0	0	0	0
ENSG00000006125.14	0	4	0	2	0	2	0	0	10	0	8	2	2
ENSG00000006327.11	0	2	0	0	0	0	0	0	0	0	0	0	2
ENSG00000006451.5	0	6	10	0	0	4	10	0	14	2	16	10	0
ENSG00000006453.11	0	0	0	0	0	0	0	0	0	0	0	0	0
ENSG00000006459.8	0	0	0	0	0	0	0	0	0	0	0	0	0
ENSG00000006530.13	0	4	4	0	0	0	0	0	2	0	0	2	0
ENSG00000006576.14	0	2	0	0	0	0	2	0	8	0	0	4	0
ENSG00000006607.11	0	4	0	0	0	0	0	0	8	0	2	2	0
ENSG00000006625.15	0	0	0	0	0	0	0	0	0	0	0	0	0
ENSG00000006634.5	0	2	0	0	0	0	0	0	0	0	0	0	0
ENSG00000006695.8	0	0	0	0	0	0	0	2	6	0	2	2	0
ENSG00000006712.12	0	0	0	0	0	0	0	0	0	0	0	0	0
ENSG00000006740.14	0	8	0	0	0	0	4	0	12	0	12	6	0
ENSG00000006744.16	0	0	0	0	0	0	0	0	0	0	0	0	0
ENSG00000006831.9	0	6	0	0	0	2	0	0	2	0	2	2	0
ENSG00000007047.12	0	2	0	2	0	2	0	0	8	0	4	2	0
ENSG00000007080.8	0	0	0	2	0	2	0	0	8	0	2	2	0
ENSG00000007168.10	0	12	0	6	0	0	0	0	16	0	2	2	0
ENSG00000007202.12	0	0	0	0	0	0	0	0	0	0	0	0	0
ENSG00000007237.16	0	0	0	0	0	0	0	0	0	0	0	0	0
ENSG00000007255.8	0	0	0	0	0	0	0	0	0	0	0	0	0
ENSG00000007264.11	0	0	0	0	0	0	0	0	0	0	0	0	0
ENSG00000007376.5	0	0	0	0	0	0	0	0	0	0	0	0	0
ENSG00000007384.13	0	0	0	0	0	0	0	0	0	0	0	0	0
ENSG00000007402.9	0	0	0	0	0	0	0	0	0	0	0	0	0
ENSG00000007516.11	0	2	0	0	0	0	0	0	2	0	0	0	0
ENSG00000007520.3	0	0	0	0	0	0	0	0	0	0	0	0	0
ENSG00000007541.12	0	0	0	0	0	0	0	0	2	0	0	4	0
ENSG00000007545.13	0	6	0	0	0	0	0	0	10	0	10	0	0
ENSG00000007866.16	0	0	0	0	0	0	0	0	0	0	0	0	0
ENSG00000007923.13	0	0	0	0	0	0	0	0	0	0	0	0	0
ENSG00000007944.12	0	0	2	2	0	2	0	0	16	0	14	6	0
ENSG00000007968.6	0	0	0	0	0	0	0	0	0	0	0	0	0
ENSG00000008018.8	0	0	0	0	0	0	0	0	0	0	0	0	0
ENSG00000008083.11	0	8	0	4	0	4	0	0	12	0	10	4	0
ENSG00000008128.20	0	0	0	0	0	0	0	0	0	0	0	0	0
ENSG00000008130.13	0	0	0	0	0	0	0	0	0	0	0	0	0
ENSG00000008196.10	0	0	0	0	0	0	0	0	0	0	0	0	0
ENSG00000008256.13	0	0	0	0	0	0	0	0	0	0	0	0	0
ENSG00000008282.5	0	0	0	0	0	0	0	0	0	0	0	0	0
ENSG00000008283.13	0	0	0	0	0	0	0	0	0	0	0	0	0
ENSG00000008324.8	0	0	0	0	0	0	0	0	2	0	0	0	0
ENSG00000008382.13	0	0	0	0	0	0	2	0	0	0	0	0	0
ENSG00000008394.10	0	0	0	0	0	0	0	0	0	0	0	0	0
ENSG00000008405.9	0	0	0	0	0	0	0	0	0	0	0	0	0
ENSG00000008513.12	0	0	0	0	0	0	0	0	0	0	0	0	0
ENSG00000008710.15	0	0	0	0	0	0	0	0	0	0	0	0	0
ENSG00000008735.12	0	0	0	0	0	0	0	0	2	0	0	10	0
ENSG00000008838.15	0	0	0	0	0	0	0	0	0	0	0	0	0
ENSG00000008853.14	0	0	2	0	0	0	0	0	2	0	0	0	0
ENSG00000008988.7	0	0	0	0	0	0	0	0	0	0	0	0	0
ENSG00000009307.13	0	0	0	0	0	0	0	0	0	0	0	0	0
ENSG00000009780.13	0	0	0	0	0	0	4	0	4	0	6	0	0
ENSG00000009830.9	0	0	0	0	0	0	0	0	0	0	0	0	0
ENSG00000009950.13	0	0	0	0	0	0	0	0	0	0	0	0	0
ENSG00000009954.8	0	0	0	0	0	0	0	0	0	0	0	0	0
ENSG00000010017.11	0	0	0	0	0	0	0	0	2	0	0	0	0
ENSG00000010072.13	0	2	0	0	0	0	0	0	2	0	4	0	0
ENSG00000010165.17	0	0	0	0	0	0	0	0	0	0	0	2	0
ENSG00000010219.11	0	0	0	0	0	0	0	0	0	0	0	0	0
ENSG00000010244.14	0	0	0	0	0	0	0	0	0	0	0	0	0
ENSG00000010256.8	0	0	0	0	0	0	0	0	0	0	0	0	0
ENSG00000010270.11	0	4	2	2	0	0	2	0	8	0	2	2	0
ENSG00000010278.9	0	0	8	0	0	0	2	0	8	0	2	2	0
ENSG00000010292.10	0	2	0	0	0	0	0	0	4	0	0	0	2
ENSG00000010295.17	0	0	0	0	0	0	0	0	0	0	0	0	0
ENSG00000010322.13	0	2	0	4	0	2	2	0	14	0	4	8	0
ENSG00000010404.15	0	0	0	0	0	0	0	0	0	0	0	0	0
ENSG00000010539.9	0	0	0	0	0	0	0	0	0	0	0	0	0
ENSG00000010810.15	0	0	0	0	0	0	0	0	0	0	0	0	0
ENSG00000011007.10	0	2	0	2	0	0	0	0	0	0	4	2	0
ENSG00000011009.8	0	2	0	0	0	0	0	0	0	0	0	0	0
ENSG00000011105.9	0	0	0	0	0	0	0	0	2	0	0	0	0
ENSG00000011132.9	0	0	0	0	0	0	0	0	0	0	0	0	0
ENSG00000011143.14	0	0	0	0	0	0	0	0	0	0	0	0	0
ENSG00000011243.15	0	0	0	0	0	0	0	0	0	0	0	0	0
ENSG00000011260.11	0	4	0	0	0	0	0	0	4	0	2	0	0
ENSG00000011275.16	0	0	0	0	0	0	0	0	0	0	0	0	0
ENSG00000011304.14	0	14	0	0	0	2	0	0	10	0	14	2	0
ENSG00000011332.17	0	0	0	0	0	0	0	0	0	0	0	0	0
ENSG00000011376.7	0	0	0	0	0	2	0	0	0	0	0	0	0
ENSG00000011405.11	0	0	0	0	0	0	0	0	0	0	0	0	0
ENSG00000011426.8	0	0	0	2	0	0	0	0	0	0	8	0	0
ENSG00000011451.15	0	0	0	0	0	0	0	0	0	0	0	0	0
ENSG00000011454.14	0	6	0	0	0	4	0	0	2	0	14	2	0
ENSG00000011523.11	0	0	0	0	0	2	0	0	8	0	6	2	0
ENSG00000011566.12	0	0	0	0	0	0	0	0	0	0	0	0	0
ENSG00000012048.17	0	0	0	0	0	0	0	0	0	0	0	0	0
ENSG00000012232.6	0	20	2	2	0	8	4	0	28	0	22	4	0
ENSG00000012660.11	0	0	0	0	0	0	0	0	0	0	0	0	0
ENSG00000012822.13	0	0	0	0	0	0	0	0	0	0	0	0	0
ENSG00000012963.11	0	0	0	0	0	0	0	0	0	0	0	0	0
ENSG00000012983.9	0	0	0	0	0	0	0	0	0	0	0	0	0
ENSG00000013275.5	0	0	0	0	0	0	2	0	2	0	0	0	0
ENSG00000013306.13	0	0	0	0	0	0	0	0	0	0	0	0	0
ENSG00000013364.16	0	2	0	0	0	0	0	0	10	0	6	8	0
ENSG00000013374.13	0	0	2	0	2	0	0	0	2	0	0	0	0
ENSG00000013375.13	0	0	0	0	0	0	0	0	0	0	0	0	0
ENSG00000013441.13	0	0	0	0	0	0	0	0	0	0	0	0	0
ENSG00000013503.7	0	2	0	0	0	0	0	0	2	0	0	2	0
ENSG00000013561.15	0	2	2	2	0	2	2	0	6	0	12	0	0
ENSG00000013573.14	0	4	2	0	0	0	2	0	6	0	0	6	0
ENSG00000013810.16	0	52	8	2	0	24	26	0	96	0	72	26	0
ENSG00000014123.9	0	0	0	0	0	0	0	0	4	0	0	0	0
ENSG00000014138.6	0	0	0	0	0	0	0	0	0	0	4	2	0
ENSG00000014164.6	0	0	0	0	0	0	0	0	0	0	0	0	0
ENSG00000014216.13	0	2	0	0	0	0	0	2	0	0	0	0	0
ENSG00000014641.15	0	0	0	0	0	0	0	0	0	0	0	0	0
ENSG00000015133.16	0	0	0	0	0	0	0	0	0	0	2	0	0
ENSG00000015413.7	0	0	0	0	0	0	0	0	0	0	0	0	0
ENSG00000015532.7	0	8	2	0	0	0	0	0	2	0	4	0	0
ENSG00000015676.15	0	0	0	0	0	0	0	0	0	0	0	0	0
ENSG00000016082.12	0	0	0	0	0	0	0	0	4	0	2	0	0
ENSG00000016864.14	0	0	0	0	0	0	0	0	0	0	0	0	0
ENSG00000017260.17	0	8	0	0	0	2	8	0	8	0	8	0	2
ENSG00000017797.9	0	12	0	0	0	2	2	0	24	0	14	8	0
ENSG00000018189.10	0	0	0	0	0	0	0	0	0	0	0	0	0
ENSG00000018610.11	0	0	0	0	0	0	0	0	0	0	0	0	0
ENSG00000018869.14	0	0	0	0	0	0	0	0	0	0	0	0	0
ENSG00000019144.14	0	0	0	0	0	0	0	0	4	0	4	0	0
ENSG00000019995.6	0	0	0	0	0	0	0	0	2	0	0	0	0
ENSG00000020129.13	0	0	0	0	0	0	0	0	4	0	0	2	0
ENSG00000020256.17	0	0	0	0	0	0	0	0	0	0	0	0	0
ENSG00000020577.11	0	4	6	0	0	0	0	0	16	0	0	0	0
ENSG00000021300.11	0	2	0	0	0	0	0	0	6	0	2	0	0
ENSG00000021488.10	0	0	0	0	0	0	0	0	0	0	0	0	0
ENSG00000021574.9	0	2	0	0	0	0	0	0	2	0	8	2	0
ENSG00000021645.15	0	2	0	0	0	0	0	0	2	0	0	0	0
ENSG00000021762.17	0	0	0	0	0	0	0	0	0	0	0	0	0
ENSG00000021776.8	0	0	0	0	0	0	0	0	0	0	0	0	0
ENSG00000021826.12	0	0	0	0	0	0	0	0	0	0	0	0	0
ENSG00000022277.10	0	0	0	0	0	0	2	0	4	0	0	2	0
ENSG00000022556.13	0	0	0	0	0	0	0	0	0	0	0	0	0
ENSG00000022567.7	0	0	0	0	0	0	0	0	0	0	0	0	0
ENSG00000022840.13	0	58	12	12	0	20	16	6	94	2	90	48	0
ENSG00000022976.13	0	4	0	0	0	0	0	0	0	0	0	0	0
ENSG00000023191.14	0	0	0	0	0	0	0	0	0	0	0	0	0
ENSG00000023287.10	0	0	0	0	0	0	0	0	0	0	0	0	0
ENSG00000023318.7	0	0	0	0	0	0	0	0	0	0	0	0	0
ENSG00000023330.12	0	6	4	0	0	4	2	0	16	0	0	4	0
ENSG00000023516.8	0	8	2	0	0	6	0	0	2	0	2	6	0
ENSG00000023572.6	0	0	0	0	0	0	0	0	0	0	0	0	0
ENSG00000023697.10	0	0	0	0	0	0	0	0	0	0	0	0	0
ENSG00000023734.8	0	4	4	2	0	0	6	2	6	0	6	0	2
ENSG00000023902.11	0	4	0	0	0	0	0	0	14	0	10	2	2
ENSG00000023909.7	0	0	0	0	0	0	0	0	0	0	0	0	0
ENSG00000024048.8	0	6	0	0	0	2	0	0	0	0	4	2	2
ENSG00000025434.16	0	0	0	0	0	0	0	0	2	0	2	0	0
ENSG00000025770.16	0	0	2	0	0	0	0	0	0	0	0	4	0
ENSG00000025772.7	0	0	0	0	0	0	0	0	0	0	0	0	0
ENSG00000025800.11	0	0	0	0	0	0	0	0	4	0	4	2	0
ENSG00000026025.11	0	0	0	0	0	0	0	0	0	0	0	0	0
ENSG00000026297.13	0	0	0	0	0	0	0	0	0	0	0	0	0
ENSG00000026652.11	0	0	0	0	0	0	0	0	0	0	0	0	0
ENSG00000027075.11	0	2	0	0	0	0	0	0	0	0	2	0	0
ENSG00000027847.11	0	0	0	0	0	0	0	0	4	0	0	0	0
ENSG00000028137.14	0	4	0	0	0	0	2	0	0	0	2	0	0
ENSG00000028528.12	0	2	0	0	0	0	0	2	6	0	6	4	0
ENSG00000028839.7	0	0	0	2	0	0	0	0	0	0	4	0	0
ENSG00000029725.14	0	2	0	0	0	0	0	0	16	0	0	2	4
ENSG00000029993.12	0	6	2	0	0	4	4	0	6	0	8	2	0
ENSG00000030582.14	0	0	0	0	0	0	0	0	4	0	0	0	0
ENSG00000031003.8	0	0	0	0	0	0	0	0	0	0	0	0	0
ENSG00000031698.10	0	8	0	0	0	0	0	0	10	0	4	6	0
ENSG00000031823.12	0	0	0	0	0	0	0	0	0	0	0	0	0
ENSG00000032219.16	0	2	0	0	0	0	0	0	0	0	0	0	0
ENSG00000032389.10	0	0	0	0	0	0	0	0	0	0	0	0	0
ENSG00000033011.9	0	0	0	0	0	0	0	0	0	0	2	0	2
ENSG00000033030.11	0	0	0	0	0	0	0	0	0	0	0	0	0
ENSG00000033050.5	0	0	0	0	0	0	0	0	0	0	0	0	0
ENSG00000033100.12	0	0	0	0	0	0	0	0	6	0	0	4	0
ENSG00000033170.14	0	0	2	0	0	0	2	0	6	0	4	0	0
ENSG00000033178.10	0	0	0	0	0	0	0	0	0	0	0	0	0
ENSG00000033327.10	0	0	0	0	0	0	0	0	0	0	0	0	0
ENSG00000033800.11	0	0	0	0	0	2	0	0	0	0	0	0	0
ENSG00000033867.14	0	0	0	0	0	0	0	0	0	0	0	0	0
ENSG00000034053.12	0	0	0	0	0	0	0	0	6	0	2	0	0
ENSG00000034152.16	0	16	6	2	0	10	6	2	54	0	12	20	4
ENSG00000034510.5	0	0	0	0	0	0	0	0	0	2	0	0	2
ENSG00000034677.9	0	0	0	0	0	0	0	0	0	0	0	0	0
ENSG00000034713.5	0	20	6	6	0	10	12	0	76	0	12	8	0
ENSG00000035141.5	0	0	0	0	0	0	0	0	0	0	0	0	0
ENSG00000035499.10	0	0	0	0	0	0	0	0	0	0	0	0	0
ENSG00000035862.10	0	0	0	0	0	0	0	0	0	0	0	0	0
ENSG00000035928.12	0	0	0	0	0	0	0	0	0	0	0	0	0
ENSG00000036054.10	0	2	2	2	0	2	0	0	8	0	6	2	0
ENSG00000036672.13	0	2	0	0	0	0	0	0	0	0	0	2	0
ENSG00000037042.8	0	2	0	0	0	0	0	0	12	0	0	0	0
ENSG00000037241.5	0	0	2	0	0	0	0	0	0	0	2	0	0
ENSG00000037474.12	0	0	0	0	0	0	0	0	0	0	0	0	0
ENSG00000038210.11	0	8	4	2	0	4	0	0	6	0	14	4	0
ENSG00000038274.14	0	8	0	0	0	0	0	0	8	0	2	0	0
ENSG00000038358.12	0	4	0	0	0	0	0	0	12	0	2	4	0
ENSG00000038382.15	0	4	0	0	0	0	0	0	6	0	12	2	0
ENSG00000038532.12	0	6	2	2	0	0	0	0	6	0	2	0	0
ENSG00000038945.12	0	0	0	0	0	0	0	0	0	0	0	0	0
ENSG00000039068.16	0	2	0	2	0	0	2	0	20	0	8	12	0
ENSG00000039560.11	0	0	0	2	0	0	0	0	0	0	0	0	2
ENSG00000039600.8	0	0	2	0	0	0	0	0	0	0	0	0	0
ENSG00000040275.14	0	16	4	0	0	2	12	2	28	0	24	12	0
ENSG00000040341.15	0	0	0	0	0	0	0	0	0	0	0	0	0
ENSG00000040487.10	0	6	0	0	0	2	0	0	10	0	2	2	0
ENSG00000040531.12	0	0	2	4	0	0	0	0	6	0	8	0	0
ENSG00000040608.11	0	0	0	0	0	0	0	0	0	0	0	0	0
ENSG00000040633.10	0	0	0	0	0	0	0	0	0	0	0	0	0
ENSG00000042062.9	0	0	0	0	0	0	0	0	0	0	0	0	0
ENSG00000042088.11	0	2	0	0	0	2	0	0	16	0	2	2	0
ENSG00000042317.14	0	2	0	0	0	0	2	0	0	0	2	0	0
ENSG00000042753.9	0	0	0	0	0	0	0	0	0	0	0	0	0
ENSG00000043039.6	0	8	4	0	0	0	10	4	14	0	4	0	0
ENSG00000043355.8	0	0	0	0	0	0	0	0	0	0	0	0	0
ENSG00000043514.13	0	0	0	0	0	0	0	0	0	0	0	0	0
ENSG00000044115.18	0	2	0	2	0	0	0	0	2	0	0	2	0
ENSG00000044574.7	0	0	0	0	0	0	0	0	0	0	0	0	0
ENSG00000046647.11	0	0	0	0	0	0	0	0	0	0	0	0	0
ENSG00000046651.12	0	2	2	0	0	0	0	0	6	0	4	2	0
ENSG00000047056.12	0	6	0	0	0	0	0	0	18	2	6	4	2
ENSG00000047249.14	0	0	0	0	0	0	0	0	0	0	0	0	0
ENSG00000047346.10	0	0	0	0	0	0	0	0	0	0	0	0	0
ENSG00000047410.11	0	0	0	0	0	0	0	0	0	0	0	0	0
ENSG00000047579.17	0	0	0	0	0	0	0	0	0	0	0	0	0
ENSG00000047634.12	0	2	0	0	0	0	0	0	0	0	2	0	0
ENSG00000047644.15	0	6	0	2	0	0	0	0	2	0	4	0	0
ENSG00000047662.4	0	0	0	0	0	0	0	0	0	0	0	0	0
ENSG00000047849.19	0	0	0	0	0	0	0	0	0	0	0	0	0
ENSG00000047932.11	0	0	0	0	0	0	0	0	0	0	0	0	0
ENSG00000047936.8	0	0	0	0	0	0	0	0	0	0	0	0	0
ENSG00000048052.19	0	0	0	0	0	0	0	0	2	0	4	0	0
ENSG00000048162.17	0	0	0	0	0	0	0	0	0	0	0	0	0
ENSG00000048392.9	0	0	0	0	0	0	0	0	4	0	0	0	0
ENSG00000048471.11	0	0	0	0	0	0	0	0	2	2	2	2	0
ENSG00000048740.15	0	8	0	2	0	0	2	0	6	0	2	0	0
ENSG00000048828.14	0	0	0	0	0	0	0	0	0	0	0	0	0
ENSG00000048991.14	0	2	0	2	0	0	0	0	2	0	0	2	0
ENSG00000049245.10	0	4	4	2	0	8	2	0	24	0	14	6	0
ENSG00000049246.12	0	2	0	0	0	0	0	0	4	0	16	0	0
ENSG00000049323.13	0	2	0	0	0	0	0	0	2	0	0	0	2
ENSG00000049541.8	0	0	0	0	0	0	0	0	0	0	0	0	0
ENSG00000049618.19	0	2	2	2	0	0	0	0	4	0	4	0	0
ENSG00000049656.11	0	0	0	0	0	0	0	0	0	0	0	0	0
ENSG00000049759.14	0	10	0	2	0	0	0	0	8	0	4	4	0
ENSG00000049769.10	0	2	0	0	0	0	0	0	8	0	2	4	0
ENSG00000049860.11	0	8	0	0	0	6	2	0	12	0	0	4	0
ENSG00000050405.11	0	0	0	0	0	0	0	0	0	0	0	0	0
ENSG00000050426.13	0	0	0	0	0	0	0	0	0	0	0	2	0
ENSG00000050820.14	0	0	0	0	0	0	0	0	0	0	0	0	0
ENSG00000051009.8	0	0	0	0	0	0	0	0	0	0	0	0	0
ENSG00000051108.12	0	18	0	0	0	0	4	0	12	0	10	6	2
ENSG00000051128.16	0	0	0	0	0	0	0	0	0	0	0	0	0
ENSG00000051180.14	0	2	0	2	0	4	0	0	4	0	2	0	0
ENSG00000051382.6	0	0	0	0	0	0	0	0	0	0	0	0	0
ENSG00000051523.8	0	0	0	0	0	0	0	0	0	0	0	0	0
ENSG00000051596.7	0	0	0	0	0	0	0	0	0	0	0	0	0
ENSG00000052126.12	0	4	0	0	0	0	0	0	6	2	2	0	0
ENSG00000052723.9	0	0	0	0	0	0	0	0	0	0	0	0	0
ENSG00000052749.11	0	0	0	0	0	0	0	0	0	0	0	0	0
ENSG00000052795.10	0	4	0	2	0	0	0	0	4	0	4	4	0
ENSG00000052841.12	0	4	0	0	0	2	0	0	12	0	4	6	0
ENSG00000053108.14	0	0	0	0	0	0	0	0	0	0	0	0	0
ENSG00000053371.10	0	0	0	0	0	0	0	0	0	0	0	0	0
ENSG00000053372.4	0	6	0	0	0	2	2	0	4	0	0	0	0
ENSG00000053770.9	0	0	0	0	0	0	0	0	0	0	0	0	0
ENSG00000053900.8	0	2	0	0	0	0	0	0	4	0	4	0	0
ENSG00000054116.9	0	0	0	0	0	0	0	0	0	0	0	0	0
ENSG00000054148.15	0	0	0	0	0	0	0	0	0	0	2	0	0
ENSG00000054282.13	0	0	0	0	0	0	0	0	0	0	0	0	0
ENSG00000054392.10	0	0	2	0	0	0	0	0	0	0	2	0	0
ENSG00000054523.14	0	0	0	0	0	2	0	0	0	0	4	2	0
ENSG00000054654.13	0	0	4	2	0	0	4	0	16	0	14	10	0
ENSG00000054793.11	0	0	0	0	0	0	0	0	0	0	0	0	0
ENSG00000054803.3	0	0	0	0	0	0	0	0	0	0	0	0	0
ENSG00000054965.8	0	0	0	0	0	0	0	0	0	0	0	0	0
ENSG00000054967.10	0	12	0	0	0	0	0	0	10	0	0	4	0
ENSG00000054983.14	0	0	0	0	0	0	0	0	0	0	0	0	0
ENSG00000055044.8	0	2	0	0	0	0	0	0	0	0	0	0	0
ENSG00000055070.14	0	0	0	0	0	0	0	0	2	0	0	6	0
ENSG00000055130.13	0	4	0	0	0	0	0	0	6	0	10	0	0
ENSG00000055147.15	0	0	0	0	0	0	0	0	0	0	0	0	0
ENSG00000055163.16	0	2	0	0	0	4	0	0	2	0	0	0	0
ENSG00000055211.10	0	0	0	0	0	0	2	0	4	0	0	0	0
ENSG00000055483.17	0	0	0	0	0	0	0	0	0	0	0	0	0
ENSG00000055609.15	0	0	0	0	0	0	0	0	0	0	0	0	0
ENSG00000055917.13	0	0	0	0	0	0	0	0	0	0	0	0	0
ENSG00000055950.14	0	0	0	0	0	0	0	0	0	0	0	0	0
ENSG00000056050.6	0	0	0	0	0	0	0	0	0	0	0	0	0
ENSG00000056097.13	0	0	0	0	0	0	0	0	0	0	0	0	0
ENSG00000056277.13	0	0	0	0	0	0	0	0	0	0	0	0	0
ENSG00000056972.16	0	0	0	0	0	0	0	0	0	0	0	0	0
ENSG00000057608.14	0	0	0	0	0	0	0	0	0	0	0	0	0
ENSG00000057663.10	0	0	0	0	0	0	0	0	0	0	0	0	0
ENSG00000057757.7	0	22	0	6	0	6	0	0	40	0	46	8	0
ENSG00000057935.11	0	14	2	0	0	2	0	0	18	0	8	4	0
ENSG00000058063.13	0	14	4	0	0	4	0	0	22	0	14	16	2
ENSG00000058262.7	0	10	0	0	0	2	2	0	8	0	6	0	0
ENSG00000058272.13	0	0	0	0	0	0	0	0	0	0	0	0	0
ENSG00000058600.13	0	0	0	2	0	0	0	0	4	0	4	4	0
ENSG00000058668.12	0	0	0	2	0	0	0	0	6	0	2	6	0
ENSG00000058673.13	0	0	0	0	0	0	0	0	4	0	4	2	2
ENSG00000058799.11	0	0	0	0	0	0	0	0	0	0	0	0	0
ENSG00000059122.14	0	0	0	0	0	2	0	0	2	0	0	0	0
ENSG00000059145.16	0	0	0	0	0	0	0	0	0	0	0	0	0
ENSG00000059378.10	0	0	0	0	0	0	0	0	0	0	0	0	0
ENSG00000059573.6	0	0	0	0	0	0	0	0	0	0	0	0	0
ENSG00000059728.8	0	58	8	4	0	6	4	2	92	0	70	42	0
ENSG00000059758.5	0	0	0	0	0	0	0	0	0	0	0	0	0
ENSG00000060069.14	0	0	2	0	0	0	0	0	0	0	0	0	0
ENSG00000060138.10	0	0	0	0	0	0	0	0	0	0	0	0	0
ENSG00000060140.6	0	0	0	0	0	0	0	0	0	0	0	0	0
ENSG00000060237.14	0	8	2	0	0	4	0	0	6	0	12	8	0
ENSG00000060339.11	0	0	0	0	0	0	0	0	0	0	4	0	0
ENSG00000060491.14	0	10	0	0	0	2	0	0	16	0	12	4	2
ENSG00000060642.8	0	2	0	0	0	0	0	0	4	0	0	2	0
ENSG00000060656.17	0	0	0	0	0	0	0	0	0	0	0	0	0
ENSG00000060688.10	0	0	0	0	0	0	0	0	0	0	0	0	0
ENSG00000060762.16	0	0	0	0	0	0	0	0	0	0	0	0	0
ENSG00000060971.15	0	0	0	0	0	0	0	0	0	0	0	0	0
ENSG00000061794.10	0	2	0	2	0	0	0	0	2	0	4	0	0
ENSG00000061936.7	0	4	0	2	0	0	0	0	2	0	6	0	0
ENSG00000061938.14	0	0	0	0	0	0	0	0	0	0	0	0	0
ENSG00000062038.11	0	10	2	0	0	0	0	0	4	0	10	0	0
ENSG00000062194.13	0	2	2	0	0	2	0	0	12	0	6	0	0
ENSG00000062282.12	0	2	0	0	0	0	0	0	8	0	4	4	2
ENSG00000062485.16	0	0	0	0	0	0	0	0	0	0	0	0	0
ENSG00000062582.11	0	0	0	0	0	0	0	0	0	0	0	0	0
ENSG00000062598.15	0	0	0	0	0	0	0	0	0	0	0	0	0
ENSG00000062650.15	0	0	0	0	0	0	0	0	0	0	0	0	0
ENSG00000062822.10	0	8	0	2	0	0	0	0	8	0	12	4	0
ENSG00000063046.15	0	0	2	0	0	0	6	0	8	0	2	0	0
ENSG00000063169.8	0	6	0	2	0	0	0	0	10	0	14	10	0
ENSG00000063176.13	0	0	0	0	0	0	0	0	0	0	0	0	0
ENSG00000063177.10	0	0	0	0	0	0	0	0	0	0	0	0	0
ENSG00000063241.5	0	0	0	0	0	0	0	0	0	0	0	0	0
ENSG00000063244.10	0	8	4	0	0	0	0	0	10	0	18	0	0
ENSG00000063245.12	0	18	2	4	0	2	6	0	14	0	4	0	0
ENSG00000063438.14	0	2	2	0	0	0	0	0	2	0	0	0	0
ENSG00000063601.14	0	8	0	0	0	0	0	0	2	0	18	0	0
ENSG00000063660.6	0	10	0	0	2	6	2	4	24	0	14	0	4
ENSG00000063854.10	0	0	0	0	0	0	0	0	0	0	0	0	0
ENSG00000063978.13	0	8	0	0	0	0	0	0	12	0	4	0	0
ENSG00000064115.8	0	0	0	0	0	0	0	0	0	0	0	0	0
ENSG00000064270.10	0	6	0	2	0	4	0	0	0	0	2	0	0
ENSG00000064309.12	0	0	0	0	0	0	0	0	0	0	0	0	0
ENSG00000064313.9	0	0	0	0	0	0	0	0	0	0	0	0	0
ENSG00000064393.13	0	0	0	0	0	0	0	0	0	0	0	0	0
ENSG00000064419.11	0	0	0	0	0	0	0	0	0	0	4	0	0
ENSG00000064490.11	0	0	0	0	0	0	0	0	4	0	0	0	0
ENSG00000064545.12	0	0	0	0	0	0	0	0	0	0	0	0	0
ENSG00000064601.14	0	0	0	0	0	0	0	0	2	0	2	0	0
ENSG00000064607.14	0	0	0	0	0	0	0	0	0	0	0	0	0
ENSG00000064651.11	0	18	0	0	0	4	0	0	16	0	14	8	0
ENSG00000064652.8	0	0	0	0	0	0	0	0	0	0	0	0	0
ENSG00000064655.16	0	4	0	2	0	0	0	0	2	0	0	0	0
ENSG00000064763.8	0	0	0	0	0	0	0	0	0	0	0	0	0
ENSG00000064932.13	0	0	0	2	0	0	0	0	0	0	0	0	0
ENSG00000064961.16	0	0	0	0	0	0	0	0	0	0	2	0	0
ENSG00000064999.13	0	0	0	0	0	2	0	0	14	0	8	6	0
ENSG00000065000.13	0	0	0	0	0	0	0	0	0	0	0	0	0
ENSG00000065029.12	0	0	0	0	0	0	0	0	8	0	0	2	0
ENSG00000065054.11	0	0	0	0	0	0	0	0	0	0	0	0	0
ENSG00000065057.5	0	0	0	0	0	0	0	0	0	0	0	0	0
ENSG00000065060.14	0	0	0	0	0	0	2	0	8	0	0	0	0
ENSG00000065150.16	0	0	0	2	0	0	0	0	2	0	0	0	0
ENSG00000065154.9	0	0	0	0	0	0	0	0	0	0	0	0	0
ENSG00000065268.8	0	2	0	0	0	0	0	0	4	0	6	2	0
ENSG00000065308.4	0	0	0	0	0	0	0	0	0	0	0	0	0
ENSG00000065320.6	0	0	0	0	0	0	0	0	2	0	4	2	0
ENSG00000065328.14	0	0	0	0	0	0	0	0	0	0	2	0	0
ENSG00000065413.14	0	0	0	0	0	0	0	0	0	0	0	0	0
ENSG00000065427.12	0	0	0	0	0	0	0	0	0	0	0	0	0
ENSG00000065457.8	0	0	0	0	0	0	0	0	0	0	0	0	0
ENSG00000065491.8	0	0	0	0	0	0	0	0	0	0	0	0	0
ENSG00000065534.16	0	0	0	0	0	0	0	0	0	0	0	0	0
ENSG00000065548.15	0	0	0	2	0	0	0	0	10	0	4	2	0
ENSG00000065600.10	0	0	0	0	0	0	0	0	0	0	0	0	0
ENSG00000065609.12	0	0	0	0	0	0	0	0	0	0	0	0	0
ENSG00000065675.12	0	0	4	0	0	0	0	0	0	0	0	0	0
ENSG00000065717.12	0	0	0	0	0	0	0	0	0	0	0	0	0
ENSG00000065802.9	0	0	0	0	0	0	0	0	4	0	2	0	0
ENSG00000065809.11	0	0	0	0	0	0	0	0	0	0	0	0	0
ENSG00000065882.13	0	4	0	0	0	2	0	0	4	0	4	4	0
ENSG00000065883.12	0	4	0	2	0	0	2	0	6	0	6	4	0
ENSG00000065978.15	0	8	0	0	0	0	0	0	14	0	4	8	0
ENSG00000066032.16	0	2	0	0	0	0	0	0	8	0	2	0	0
ENSG00000066044.11	0	0	0	0	0	0	0	0	0	0	0	0	0
ENSG00000066084.10	0	14	4	0	0	2	4	0	4	0	10	4	0
ENSG00000066117.12	0	14	2	0	0	2	0	0	30	0	26	10	0
ENSG00000066135.10	0	10	0	4	0	0	0	0	6	0	10	8	0
ENSG00000066136.17	0	0	2	0	0	2	0	0	2	0	0	0	0
ENSG00000066230.8	0	0	0	0	0	0	0	0	0	0	0	0	0
ENSG00000066248.12	0	0	0	0	0	0	0	0	0	0	0	0	0
ENSG00000066279.14	0	0	0	0	0	0	0	0	0	0	0	0	0
ENSG00000066322.10	0	0	0	0	0	0	0	0	0	0	0	0	0
ENSG00000066379.12	0	0	0	0	0	0	0	0	0	0	0	0	0
ENSG00000066405.10	0	0	0	0	0	0	0	0	2	0	0	0	0
ENSG00000066422.4	0	0	0	0	0	0	0	0	0	0	0	0	0
ENSG00000066455.10	0	0	0	0	0	0	0	0	14	0	4	4	0
ENSG00000066583.9	0	14	0	2	2	8	4	0	24	0	14	10	0
ENSG00000066651.15	0	0	0	0	0	0	0	0	4	0	0	0	0
ENSG00000066654.10	0	0	0	0	0	0	0	0	0	0	0	0	0
ENSG00000066697.12	0	0	0	0	0	2	0	0	6	0	2	2	0
ENSG00000066739.9	0	0	0	0	0	0	0	0	0	0	0	0	0
ENSG00000066777.6	0	0	0	0	0	0	0	0	0	0	0	0	0
ENSG00000066827.13	0	0	0	0	0	0	0	0	0	0	0	0	0
ENSG00000066855.13	0	4	2	0	0	0	6	0	0	0	4	4	0
ENSG00000066923.15	0	4	0	0	0	0	2	0	4	0	2	0	0
ENSG00000066933.13	0	0	0	0	0	0	0	0	0	0	0	0	0
ENSG00000067057.14	0	6	6	0	0	0	2	0	12	0	22	10	0
ENSG00000067141.14	0	14	0	0	0	0	0	0	14	0	8	16	0
ENSG00000067167.5	0	0	0	0	0	0	0	0	0	0	0	0	0
ENSG00000067208.12	0	0	0	0	0	0	0	0	0	0	0	0	0
ENSG00000067225.15	0	0	0	0	0	0	0	0	0	0	0	0	0
ENSG00000067560.8	0	0	0	0	0	0	0	0	0	0	0	0	0
ENSG00000067596.8	0	0	0	0	0	0	0	0	0	0	2	0	0
ENSG00000067606.13	0	0	0	0	0	0	0	0	4	0	2	6	0
ENSG00000067704.9	0	6	0	0	0	0	6	0	4	0	4	2	0
ENSG00000067798.11	0	0	0	0	0	0	0	0	0	0	0	0	0
ENSG00000067829.16	0	0	0	0	0	0	0	0	0	0	0	0	0
ENSG00000067836.10	0	2	0	0	0	0	0	0	4	0	0	0	0
ENSG00000067955.11	0	2	0	0	0	0	0	0	6	0	2	0	0
ENSG00000068001.11	0	0	0	0	0	0	0	0	0	0	0	0	0
ENSG00000068120.12	0	4	2	0	0	0	0	0	10	0	0	4	0
ENSG00000068308.11	0	0	0	0	0	0	0	0	2	0	0	0	0
ENSG00000068323.14	0	0	0	0	0	0	0	0	0	0	0	0	0
ENSG00000068354.13	0	2	2	0	0	0	0	0	0	0	8	0	0
ENSG00000068394.10	0	0	0	0	0	0	0	0	0	0	0	0	0
ENSG00000068400.11	0	0	0	0	0	0	0	0	0	0	0	0	0
ENSG00000068438.12	0	0	0	0	0	0	0	0	4	0	0	0	2
ENSG00000068650.16	0	2	0	0	0	2	0	0	2	0	2	0	0
ENSG00000068697.6	0	0	0	0	0	0	0	0	0	0	0	0	0
ENSG00000068745.12	0	0	0	0	0	0	0	0	0	0	0	0	0
ENSG00000068912.11	0	2	0	0	0	4	0	0	2	0	4	4	0
ENSG00000068971.11	0	0	0	4	0	0	0	0	8	0	0	2	0
ENSG00000069011.13	0	0	0	0	0	0	0	0	2	0	0	0	0
ENSG00000069020.16	0	0	0	0	0	0	2	0	6	0	2	2	0
ENSG00000069188.14	0	0	0	0	0	0	0	0	0	0	0	0	0
ENSG00000069248.11	0	0	0	0	0	0	0	0	0	0	0	0	0
ENSG00000069345.9	0	0	0	0	0	0	0	0	0	0	0	2	0
ENSG00000069702.8	0	0	0	0	0	0	0	0	0	0	0	0	0
ENSG00000069849.8	0	8	0	4	0	2	4	0	16	0	6	2	0
ENSG00000069956.9	0	2	0	0	0	0	0	0	6	0	0	4	0
ENSG00000069966.16	0	0	0	0	0	0	0	0	0	0	0	0	0
ENSG00000069974.13	0	0	0	0	0	0	0	0	0	0	0	0	0
ENSG00000070010.16	0	0	0	0	0	0	0	0	0	0	0	0	0
ENSG00000070018.6	0	0	0	0	0	0	0	0	0	0	0	0	0
ENSG00000070047.9	0	0	0	0	0	0	0	0	0	0	0	0	0
ENSG00000070087.11	0	0	0	0	0	0	0	0	0	0	0	0	0
ENSG00000070159.11	0	0	0	0	0	0	0	0	0	0	0	0	0
ENSG00000070182.15	0	0	0	0	0	0	0	0	0	0	0	0	0
ENSG00000070366.11	0	0	0	0	0	0	0	0	0	0	0	0	0
ENSG00000070367.13	0	0	0	0	0	0	0	0	0	0	0	0	0
ENSG00000070404.7	0	0	4	0	0	0	0	0	2	0	0	0	0
ENSG00000070413.16	0	0	0	0	0	0	0	0	0	0	0	0	0
ENSG00000070423.15	0	0	0	0	0	0	0	0	0	0	0	0	0
ENSG00000070444.12	0	0	0	0	0	0	0	0	0	0	0	0	0
ENSG00000070476.12	0	0	0	0	0	0	0	0	0	0	0	0	0
ENSG00000070495.12	0	0	0	0	0	0	0	0	0	0	0	0	0
ENSG00000070501.9	0	2	0	2	0	0	0	0	10	0	4	2	0
ENSG00000070540.10	0	0	0	0	0	0	0	0	0	0	0	0	0
ENSG00000070614.12	0	4	0	0	0	2	4	0	0	0	0	0	0
ENSG00000070718.9	0	0	0	0	0	0	0	0	0	0	0	2	0
ENSG00000070756.11	0	0	0	0	0	0	0	0	0	0	0	0	0
ENSG00000070770.6	0	0	0	0	0	0	0	0	0	0	0	0	0
ENSG00000070778.10	0	0	0	0	0	0	0	0	0	0	0	0	0
ENSG00000070808.13	0	0	0	0	0	0	0	0	0	0	0	0	0
ENSG00000070814.15	0	16	2	0	0	0	4	0	26	0	12	4	0
ENSG00000070831.13	0	0	0	0	0	0	0	0	0	0	0	0	0
ENSG00000070882.10	0	0	0	0	0	0	0	0	0	0	0	0	0
ENSG00000070886.8	0	0	0	2	0	0	0	0	2	0	2	0	0
ENSG00000070961.12	0	0	0	0	0	0	0	0	0	0	0	0	0
ENSG00000071051.11	0	8	0	2	0	0	0	0	10	0	6	4	0
ENSG00000071054.13	0	0	0	0	0	0	0	0	4	0	0	8	0
ENSG00000071127.14	0	2	0	0	0	0	0	0	2	0	0	0	0
ENSG00000071205.9	0	2	0	0	0	0	0	0	0	0	4	2	0
ENSG00000071243.13	0	0	2	0	0	0	0	0	2	0	0	0	0
ENSG00000071462.9	0	4	0	0	0	2	0	0	4	0	6	0	0
ENSG00000071539.11	0	18	0	0	0	0	0	0	20	0	12	8	0
ENSG00000071553.14	0	4	0	0	0	0	0	0	2	0	2	2	0
ENSG00000071564.12	0	0	0	0	0	0	0	0	0	0	0	0	0
ENSG00000071626.14	0	6	0	0	0	0	0	0	4	0	2	2	0
ENSG00000071655.15	0	0	0	0	0	0	0	0	0	0	0	0	0
ENSG00000071859.12	0	0	0	0	0	0	0	0	2	0	0	10	0
ENSG00000071894.12	0	0	0	0	0	0	0	0	0	0	0	0	0
ENSG00000071994.8	0	0	0	0	0	0	0	0	0	0	0	0	0
ENSG00000072062.11	0	0	0	0	0	0	0	0	0	0	0	0	0
ENSG00000072071.14	0	0	0	0	0	0	0	0	0	0	0	0	0
ENSG00000072110.11	0	0	0	0	0	0	0	0	0	0	0	0	0
ENSG00000072134.13	0	8	2	2	0	0	0	0	2	0	8	2	0
ENSG00000072163.16	0	0	0	0	0	0	0	0	0	0	0	0	0
ENSG00000072201.11	0	0	0	0	0	0	0	0	0	0	0	0	0
ENSG00000072310.14	0	0	0	0	0	0	0	0	0	0	0	0	0
ENSG00000072364.10	0	0	0	0	0	0	0	0	0	0	0	0	0
ENSG00000072501.15	0	0	0	0	0	0	0	0	0	0	0	0	0
ENSG00000072506.10	0	0	0	0	0	0	0	0	0	0	0	0	0
ENSG00000072518.18	0	8	2	0	0	0	8	0	12	0	8	2	0
ENSG00000072609.15	0	0	0	0	0	0	0	0	0	0	0	0	0
ENSG00000072682.16	0	0	2	0	0	0	0	0	0	0	0	0	0
ENSG00000072736.16	0	10	0	2	0	0	0	0	8	0	4	2	0
ENSG00000072756.14	0	4	2	0	0	0	0	0	0	0	4	2	0
ENSG00000072778.17	0	0	0	0	2	0	0	0	0	0	0	0	0
ENSG00000072803.15	0	0	0	0	0	0	0	0	0	0	0	0	0
ENSG00000072832.12	0	0	0	0	0	0	0	0	0	0	0	0	0
ENSG00000072840.10	0	4	0	0	0	0	0	0	0	0	0	0	0
ENSG00000072864.10	0	0	0	0	0	0	0	0	0	0	0	0	0
ENSG00000072952.16	0	0	0	0	0	0	0	0	0	0	0	0	0
ENSG00000072958.6	0	8	0	4	0	2	4	0	12	0	8	8	0
ENSG00000073008.12	0	0	0	0	0	0	0	0	12	0	2	0	0
ENSG00000073050.9	0	0	0	0	0	0	0	0	0	0	0	0	0
ENSG00000073060.13	0	0	0	0	0	0	0	0	0	0	0	0	0
ENSG00000073111.11	0	2	2	4	0	0	0	0	12	0	2	0	0
ENSG00000073282.10	0	0	2	0	0	2	0	0	2	0	4	0	0
ENSG00000073350.11	0	30	2	8	0	0	0	0	14	0	14	18	0
ENSG00000073417.12	0	2	2	0	0	0	0	0	2	0	2	0	0
ENSG00000073578.14	0	6	0	2	0	4	2	0	20	0	8	2	0
ENSG00000073584.16	0	0	0	0	0	0	0	0	0	0	0	0	0
ENSG00000073712.11	0	0	0	0	0	0	0	0	0	0	0	0	0
ENSG00000073792.13	0	0	0	0	0	0	0	0	0	0	0	0	0
ENSG00000073921.15	0	0	0	0	0	0	0	0	0	0	0	0	0
ENSG00000074071.11	0	0	0	0	0	0	0	0	0	0	0	0	0
ENSG00000074211.11	0	0	0	0	0	0	0	0	0	0	0	0	0
ENSG00000074317.8	0	0	0	0	0	0	0	0	0	0	0	0	0
ENSG00000074319.10	0	0	0	0	0	0	0	0	0	0	0	0	0
ENSG00000074356.14	0	0	0	0	0	0	0	0	0	0	0	0	0
ENSG00000074370.15	0	0	0	0	0	0	0	0	0	0	0	0	0
ENSG00000074582.10	0	0	0	0	0	0	0	0	0	0	0	0	0
ENSG00000074657.11	0	0	0	0	0	0	0	0	0	0	0	2	0
ENSG00000074695.5	0	0	0	0	0	0	0	0	0	0	0	0	0
ENSG00000074800.11	0	0	0	0	0	0	0	0	0	0	0	0	0
ENSG00000074842.5	0	0	0	0	0	0	0	0	0	0	0	0	0
ENSG00000074855.8	0	0	0	0	0	0	0	0	0	0	0	0	0
ENSG00000074935.11	0	0	0	0	0	0	0	0	0	0	0	0	0
ENSG00000075142.11	0	0	0	0	0	0	0	0	0	0	0	0	0
ENSG00000075151.17	0	0	0	0	0	0	0	0	0	0	0	0	0
ENSG00000075188.6	0	0	0	0	0	0	0	0	0	0	0	0	0
ENSG00000075218.16	0	2	4	0	0	0	0	0	0	0	4	0	0
ENSG00000075234.14	0	0	2	0	0	0	0	0	2	0	2	0	0
ENSG00000075239.11	0	0	0	0	0	0	0	0	2	0	0	0	0
ENSG00000075240.14	0	4	0	0	0	0	0	0	4	0	2	2	2
ENSG00000075275.14	0	0	0	0	0	0	0	0	0	0	2	0	0
ENSG00000075290.7	0	0	0	4	0	0	0	0	2	0	2	0	0
ENSG00000075292.16	0	2	0	0	0	0	0	0	2	0	0	2	0
ENSG00000075340.20	0	0	2	0	0	0	0	0	2	0	0	0	0
ENSG00000075413.15	0	10	0	0	0	6	0	0	14	0	2	2	0
ENSG00000075415.10	0	0	2	0	0	0	2	2	2	0	2	4	0
ENSG00000075420.10	0	10	2	0	0	2	0	0	10	0	6	6	0
ENSG00000075426.9	0	16	4	0	2	16	0	0	24	0	22	8	4
ENSG00000075568.14	0	0	0	0	0	0	0	0	0	0	0	0	0
ENSG00000075618.15	0	0	0	0	0	0	0	0	0	0	0	0	2
ENSG00000075624.11	0	0	0	0	0	0	0	0	0	0	0	0	0
ENSG00000075702.14	0	6	0	0	0	0	0	0	8	0	2	0	0
ENSG00000075711.18	0	0	0	0	0	0	0	0	0	0	0	0	0
ENSG00000075785.10	0	2	4	0	0	0	4	0	12	0	6	2	0
ENSG00000075856.9	0	0	0	0	0	0	0	0	0	0	0	0	0
ENSG00000075884.10	0	2	0	0	0	0	0	0	4	0	0	2	0
ENSG00000075886.10	0	0	0	0	0	0	0	0	2	0	4	0	0
ENSG00000075914.10	0	8	0	0	0	0	0	0	4	0	2	0	0
ENSG00000075945.10	0	0	0	0	0	0	0	0	0	0	0	0	0
ENSG00000075975.13	0	6	4	0	0	0	0	0	2	0	2	2	0
ENSG00000076003.4	0	0	0	0	0	0	0	0	0	0	0	0	0
ENSG00000076043.7	0	30	4	2	0	4	0	0	48	0	24	18	0
ENSG00000076108.9	0	0	0	0	0	4	0	0	0	0	0	0	0
ENSG00000076201.12	0	0	4	0	0	0	0	0	6	0	0	2	2
ENSG00000076242.12	0	0	0	0	0	0	0	0	0	0	0	0	0
ENSG00000076248.8	0	28	6	4	0	4	6	0	32	0	20	8	0
ENSG00000076321.8	0	0	2	0	0	0	0	0	6	0	2	0	0
ENSG00000076382.14	0	0	0	0	0	0	0	0	0	0	0	0	0
ENSG00000076513.14	0	18	4	2	0	2	2	0	16	0	30	2	0
ENSG00000076554.13	0	0	0	0	0	0	0	0	0	0	0	0	0
ENSG00000076604.12	0	0	0	0	0	0	0	0	0	0	0	0	0
ENSG00000076641.4	0	0	0	0	0	0	0	0	0	0	0	0	0
ENSG00000076650.4	0	2	0	0	0	0	0	0	0	0	0	0	0
ENSG00000076706.12	0	0	0	0	0	0	0	0	0	0	0	0	0
ENSG00000076826.7	0	2	0	0	0	0	0	0	0	0	0	0	0
ENSG00000076924.9	0	0	0	0	0	0	0	0	0	0	0	0	0
ENSG00000076944.12	0	0	0	0	0	0	0	0	0	0	0	0	0
ENSG00000076984.15	0	12	4	4	0	6	2	0	18	0	20	16	0
ENSG00000077009.11	0	0	0	2	0	0	0	0	4	0	0	0	0
ENSG00000077044.7	0	0	0	0	0	0	0	0	2	0	2	0	0
ENSG00000077063.8	0	0	0	0	0	0	0	0	0	0	0	0	0
ENSG00000077092.16	0	0	0	0	0	0	0	0	0	0	0	0	0
ENSG00000077147.12	0	0	0	0	0	0	0	0	0	0	0	0	0
ENSG00000077150.15	0	0	0	0	0	0	0	0	6	0	4	0	0
ENSG00000077152.7	0	0	0	0	0	0	0	0	0	0	0	0	0
ENSG00000077157.18	0	0	0	0	0	0	0	0	2	0	2	0	0
ENSG00000077235.15	0	0	0	0	0	0	0	0	0	0	0	0	0
ENSG00000077238.11	0	0	0	0	0	0	0	0	0	0	2	0	0
ENSG00000077312.6	0	0	0	0	0	0	2	0	4	0	4	0	0
ENSG00000077348.6	0	0	0	0	0	0	0	0	0	0	0	0	0
ENSG00000077380.13	0	0	0	4	0	2	2	0	10	0	2	0	0
ENSG00000077454.13	0	0	0	0	0	0	0	0	0	0	0	0	0
ENSG00000077458.10	0	0	0	0	0	0	0	0	2	0	0	0	0
ENSG00000077463.12	0	0	0	0	0	0	0	0	0	0	0	0	0
ENSG00000077514.6	0	4	0	2	0	0	0	0	4	0	6	0	0
ENSG00000077549.15	0	0	0	0	0	0	0	0	0	0	0	0	0
ENSG00000077585.11	0	10	4	0	0	2	2	0	14	0	0	8	0
ENSG00000077721.13	0	0	0	0	0	2	0	0	2	0	6	2	0
ENSG00000077782.17	0	0	0	0	0	0	0	0	0	0	0	0	0
ENSG00000077800.9	0	2	0	0	0	0	0	0	0	0	0	0	0
ENSG00000077942.15	0	0	0	0	0	0	0	0	0	0	0	0	0
ENSG00000078043.13	0	0	0	0	0	0	0	0	0	0	0	0	0
ENSG00000078053.14	0	0	0	0	0	0	0	0	0	0	0	0	0
ENSG00000078061.10	0	2	0	0	0	0	0	0	2	0	0	2	0
ENSG00000078114.16	0	0	0	0	0	0	0	0	0	0	0	0	0
ENSG00000078140.11	0	4	0	2	0	2	0	0	6	0	2	2	2
ENSG00000078246.13	0	4	2	6	0	0	0	0	10	0	10	2	0
ENSG00000078269.11	0	10	0	0	0	2	0	0	6	2	12	2	2
ENSG00000078304.17	0	4	0	0	0	0	0	0	0	0	0	2	0
ENSG00000078328.17	0	2	0	0	0	0	0	0	0	0	2	0	0
ENSG00000078369.15	0	0	0	0	0	0	0	0	0	0	0	0	0
ENSG00000078403.14	0	2	0	0	0	0	0	0	0	0	2	0	0
ENSG00000078487.15	0	2	0	4	0	0	0	0	2	0	2	0	0
ENSG00000078668.11	0	0	4	0	0	0	0	0	0	0	0	2	0
ENSG00000078674.15	0	4	0	0	0	0	0	0	8	0	8	0	0
ENSG00000078687.14	0	0	4	0	0	0	0	0	0	0	0	0	0
ENSG00000078699.19	0	0	0	0	0	0	0	0	6	0	0	0	0
ENSG00000078725.10	0	0	0	0	0	0	0	0	0	0	0	0	0
ENSG00000078804.10	0	4	2	2	0	0	0	0	6	0	0	4	0
ENSG00000078808.14	0	0	0	0	0	0	0	0	0	0	0	0	0
ENSG00000078902.13	0	0	0	0	0	0	0	0	0	0	0	0	0
ENSG00000078967.10	0	4	0	0	0	0	0	0	6	0	0	2	0
ENSG00000079102.14	0	0	0	0	0	0	0	0	0	0	0	0	0
ENSG00000079112.7	0	0	0	0	0	0	0	0	0	0	0	0	0
ENSG00000079277.17	0	0	0	0	0	0	0	0	0	0	0	0	0
ENSG00000079313.9	0	0	0	0	0	0	0	0	0	0	0	0	0
ENSG00000079332.12	0	0	0	0	0	0	0	0	0	0	0	0	0
ENSG00000079387.11	0	0	0	0	0	0	0	0	0	0	0	0	0
ENSG00000079435.7	0	0	0	0	0	0	0	0	0	0	0	0	0
ENSG00000079459.10	0	2	2	0	0	0	0	0	4	0	0	2	0
ENSG00000079616.10	0	8	0	0	0	4	2	0	10	0	12	12	0
ENSG00000079691.16	0	10	0	0	0	0	4	0	12	0	4	4	0
ENSG00000079785.12	0	0	0	0	0	0	0	0	0	0	2	6	0
ENSG00000079805.14	0	4	2	2	0	0	0	0	2	0	4	4	0
ENSG00000079819.14	0	0	0	0	0	0	0	0	0	0	0	0	0
ENSG00000079974.15	0	0	0	0	0	0	0	0	0	0	0	0	0
ENSG00000080007.7	0	0	0	0	0	0	0	0	0	0	0	0	0
ENSG00000080031.7	0	0	0	0	0	0	0	0	0	0	0	0	0
ENSG00000080166.13	0	0	0	0	0	0	0	0	0	0	0	0	0
ENSG00000080189.12	0	0	0	0	0	0	0	0	0	0	0	0	0
ENSG00000080345.15	0	2	0	4	0	0	0	0	6	0	2	2	0
ENSG00000080503.17	0	6	2	0	0	0	0	0	8	0	10	4	0
ENSG00000080546.11	0	0	0	0	0	0	0	0	0	0	0	0	0
ENSG00000080603.14	0	6	2	2	0	2	0	0	18	0	4	0	0
ENSG00000080644.13	0	0	0	0	0	0	0	0	0	0	0	0	0
ENSG00000080709.12	0	4	2	0	0	2	2	2	22	0	22	2	0
ENSG00000080802.16	0	0	0	0	0	0	0	0	0	0	0	0	0
ENSG00000080815.16	0	2	0	2	0	0	2	0	4	0	2	0	0
ENSG00000080822.14	0	0	0	0	0	0	0	0	0	0	0	0	0
ENSG00000080823.19	0	0	0	0	0	0	0	0	0	0	0	0	0
ENSG00000080824.16	0	0	0	0	0	0	0	0	0	0	0	0	0
ENSG00000080845.15	0	0	0	0	0	0	0	0	4	0	0	0	0
ENSG00000081059.17	0	0	0	0	0	0	8	0	4	6	8	2	0
ENSG00000081087.12	0	0	0	0	0	0	0	0	0	0	0	0	0
ENSG00000081177.16	0	0	0	0	0	0	0	0	0	0	4	0	0
ENSG00000081181.5	0	2	0	0	0	0	10	0	10	0	6	0	0
ENSG00000081307.10	0	2	0	0	0	0	0	0	0	0	0	0	0
ENSG00000081721.9	0	0	0	0	0	0	0	0	6	0	2	0	0
ENSG00000081760.14	0	16	4	2	0	2	0	0	24	0	32	14	0
ENSG00000081791.6	0	0	0	0	0	0	0	0	0	0	0	0	0
ENSG00000081870.9	0	0	0	0	0	0	0	0	0	0	0	0	0
ENSG00000081913.11	0	8	0	0	0	0	0	0	6	0	2	4	0
ENSG00000082068.6	0	2	0	0	0	0	0	0	4	0	12	0	0
ENSG00000082146.10	0	4	4	0	0	0	8	0	2	0	4	0	0
ENSG00000082153.15	0	0	0	0	0	0	0	0	8	0	0	4	2
ENSG00000082213.15	0	2	0	0	0	0	0	0	2	0	0	0	0
ENSG00000082258.10	0	2	0	0	0	4	2	0	4	0	2	0	0
ENSG00000082397.13	0	0	0	0	0	0	0	0	0	0	0	0	0
ENSG00000082438.13	0	0	0	0	0	0	0	0	0	0	0	0	0
ENSG00000082458.9	0	0	0	0	0	0	0	0	2	0	0	0	0
ENSG00000082512.12	0	0	0	0	0	0	0	0	4	0	2	2	0
ENSG00000082515.14	0	2	0	0	0	2	0	0	6	0	0	0	0
ENSG00000082516.8	0	0	0	0	0	0	0	0	0	0	0	0	0
ENSG00000082641.13	0	2	0	2	0	0	0	0	6	0	4	4	0
ENSG00000082701.12	0	0	0	0	0	0	0	0	0	0	2	0	0
ENSG00000082781.9	0	0	0	0	0	0	0	0	0	0	0	0	0
ENSG00000082805.17	0	2	0	0	0	0	0	0	2	0	2	2	0
ENSG00000082898.14	0	0	0	0	0	0	0	0	0	0	0	0	0
ENSG00000083093.7	0	0	0	0	0	0	0	0	0	0	0	0	0
ENSG00000083097.12	0	8	0	4	0	0	0	0	10	0	4	14	0
ENSG00000083168.7	0	0	0	0	0	0	0	0	0	0	0	0	0
ENSG00000083290.17	0	0	0	0	0	0	0	0	0	0	0	0	0
ENSG00000083307.8	0	8	2	0	0	2	0	0	0	0	2	0	0
ENSG00000083312.15	0	4	0	0	0	0	0	0	0	0	0	0	0
ENSG00000083457.9	0	0	0	0	0	0	0	0	0	0	0	0	0
ENSG00000083635.7	0	0	0	0	0	0	0	0	0	0	0	0	0
ENSG00000083799.15	0	0	0	0	0	0	0	0	0	0	0	0	0
ENSG00000083812.9	0	8	0	0	0	2	0	0	8	0	6	10	0
ENSG00000083817.8	0	0	0	0	0	0	0	0	0	0	0	0	0
ENSG00000083845.6	0	0	0	0	0	0	0	0	2	0	0	2	0
ENSG00000083857.11	0	0	0	0	0	0	0	0	0	0	0	0	0
ENSG00000083937.6	0	4	6	0	0	2	2	0	2	0	6	4	0
ENSG00000084072.14	0	2	0	0	0	0	0	0	0	0	2	0	0
ENSG00000084090.11	0	0	0	0	0	0	0	0	0	0	0	0	0
ENSG00000084092.6	0	0	0	0	0	0	0	0	0	0	0	0	0
ENSG00000084093.13	0	0	0	0	0	0	0	0	0	0	2	0	0
ENSG00000084110.8	0	0	0	0	0	0	0	0	0	0	0	0	0
ENSG00000084234.14	0	8	0	0	0	0	2	2	12	0	2	4	0
ENSG00000084463.5	0	0	0	0	0	0	0	0	0	0	0	0	0
ENSG00000084623.9	0	0	2	0	0	0	0	0	0	0	0	0	0
ENSG00000084676.13	0	0	0	0	0	0	0	0	2	0	4	2	0
ENSG00000084693.13	0	0	0	0	0	0	0	0	2	0	4	6	0
ENSG00000084710.11	0	8	0	0	0	0	0	0	4	0	6	14	0
ENSG00000084731.11	0	0	0	0	0	0	0	0	0	0	0	0	0
ENSG00000084733.8	0	10	6	0	0	6	4	0	6	0	8	4	0
ENSG00000084764.8	0	2	4	2	0	2	2	0	6	0	4	6	0
ENSG00000084774.11	0	4	0	0	0	0	2	0	18	0	12	2	0
ENSG00000085063.12	0	0	0	0	0	0	0	0	0	0	0	0	0
ENSG00000085117.9	0	2	0	0	0	0	0	0	14	2	4	0	0
ENSG00000085185.13	0	8	0	2	0	0	0	2	6	0	0	6	0
ENSG00000085377.11	0	0	0	0	0	0	0	0	0	0	0	0	0
ENSG00000085415.13	0	22	2	0	0	8	0	0	16	0	24	12	0
ENSG00000085433.13	0	0	0	0	0	0	0	0	0	0	0	0	0
ENSG00000085449.12	0	0	0	0	0	0	0	0	0	0	0	0	0
ENSG00000085511.17	0	0	0	0	0	0	0	0	0	0	0	2	0
ENSG00000085552.14	0	0	0	0	0	0	0	0	0	0	0	0	0
ENSG00000085662.11	0	0	0	0	0	0	0	0	0	0	0	0	0
ENSG00000085721.10	0	0	0	0	0	0	0	0	0	0	0	0	0
ENSG00000085733.13	0	2	0	0	0	0	0	0	4	0	8	6	0
ENSG00000085840.10	0	0	0	0	0	0	0	0	0	0	0	0	0
ENSG00000085871.6	0	0	0	0	0	0	0	0	2	0	2	0	0
ENSG00000085872.12	0	0	0	0	0	0	0	0	0	0	0	0	0
ENSG00000085998.11	0	0	0	0	0	0	0	0	0	0	0	0	0
ENSG00000085999.9	0	0	0	0	0	2	0	0	0	0	0	0	0
ENSG00000086015.18	0	8	0	0	0	0	0	0	14	0	4	2	0
ENSG00000086061.13	0	10	0	0	0	2	0	0	12	0	8	0	0
ENSG00000086062.10	0	0	0	0	0	0	0	0	0	0	0	0	0
ENSG00000086232.10	0	0	0	0	0	0	0	0	0	0	0	0	0
ENSG00000086475.12	0	0	0	0	0	0	0	0	0	0	0	0	0
ENSG00000086504.13	0	0	0	0	0	0	0	0	0	0	0	0	0
ENSG00000086570.10	0	0	0	0	0	0	0	0	0	0	0	0	0
ENSG00000086589.9	0	0	0	0	0	0	0	0	0	0	0	0	0
ENSG00000086598.8	0	0	0	0	0	0	0	0	2	0	0	0	0
ENSG00000086619.11	0	0	0	0	0	0	0	0	0	0	0	0	0
ENSG00000086666.16	0	2	4	0	0	0	2	0	4	0	6	2	0
ENSG00000086712.10	0	4	0	0	0	0	2	0	2	0	4	2	0
ENSG00000086717.16	0	0	0	0	0	0	0	0	0	0	0	0	0
ENSG00000086758.13	0	0	0	0	0	0	0	0	0	0	0	0	0
ENSG00000087008.13	0	0	0	0	0	0	0	0	0	0	0	0	0
ENSG00000087053.16	0	0	0	0	0	0	0	0	0	0	0	0	0
ENSG00000087074.7	0	2	2	0	0	0	0	0	2	0	0	0	0
ENSG00000087086.11	0	12	6	4	0	0	16	0	42	0	20	32	2
ENSG00000087087.16	0	2	0	0	0	0	0	0	2	0	4	0	0
ENSG00000087088.17	0	10	0	0	0	2	0	0	10	0	6	2	0
ENSG00000087095.10	0	0	0	0	0	0	0	0	0	0	0	0	0
ENSG00000087111.18	0	0	0	0	0	0	0	0	0	0	0	0	0
ENSG00000087116.11	0	0	0	0	0	0	0	0	0	0	0	0	0
ENSG00000087157.16	0	2	2	0	0	0	0	0	2	0	4	0	0
ENSG00000087191.10	0	0	0	0	0	0	0	0	4	0	4	0	0
ENSG00000087206.14	0	0	0	0	0	0	0	0	0	0	0	0	0
ENSG00000087258.11	0	2	0	4	0	2	0	0	10	0	6	0	0
ENSG00000087263.14	0	20	4	2	0	2	4	0	18	0	22	6	0
ENSG00000087274.14	0	8	0	0	0	6	0	0	14	0	24	10	0
ENSG00000087302.6	0	0	0	0	0	2	12	0	14	0	4	2	0
ENSG00000087303.14	0	0	0	0	0	0	0	0	0	0	0	0	0
ENSG00000087338.4	0	28	2	2	0	4	0	0	36	0	30	6	0
ENSG00000087365.12	0	4	0	0	0	0	0	0	20	0	4	4	0
ENSG00000087448.7	0	0	0	2	0	0	0	0	4	0	0	0	0
ENSG00000087460.21	0	2	8	0	0	0	2	0	2	0	4	2	0
ENSG00000087470.15	0	0	0	0	0	0	0	0	2	0	6	0	0
ENSG00000087495.14	0	6	4	0	0	8	8	0	14	0	8	8	0
ENSG00000087586.15	0	0	0	0	0	0	0	0	2	0	0	0	0
ENSG00000088038.15	0	0	0	0	0	0	0	0	0	0	2	0	0
ENSG00000088205.10	0	4	0	0	0	0	0	0	0	0	0	0	0
ENSG00000088247.13	0	0	0	0	0	0	0	0	0	0	0	0	0
ENSG00000088256.6	0	16	0	4	0	4	0	0	16	0	10	10	0
ENSG00000088298.10	0	0	0	0	0	0	0	0	0	0	0	0	0
ENSG00000088305.16	0	26	4	4	0	2	6	0	22	2	20	14	0
ENSG00000088325.13	0	4	0	0	0	0	0	0	6	0	2	0	0
ENSG00000088356.5	0	0	0	0	0	0	0	0	0	0	0	0	0
ENSG00000088387.15	0	0	0	0	0	0	0	0	0	0	0	0	0
ENSG00000088448.12	0	0	0	0	0	0	0	0	2	0	0	0	0
ENSG00000088682.11	0	0	2	0	0	0	0	0	0	0	6	2	0
ENSG00000088727.10	0	0	0	0	0	0	0	0	0	0	0	0	0
ENSG00000088766.9	0	20	4	0	0	0	4	0	26	0	4	10	0
ENSG00000088808.14	0	0	0	0	0	0	0	0	0	0	0	0	0
ENSG00000088826.15	0	2	0	0	0	0	0	0	0	0	2	0	0
ENSG00000088832.12	0	0	0	0	0	0	0	0	0	0	0	0	0
ENSG00000088833.15	0	0	0	0	0	0	0	0	0	0	0	0	0
ENSG00000088836.10	0	0	0	0	0	0	0	0	0	0	0	0	0
ENSG00000088854.12	0	0	0	0	0	0	0	0	0	0	0	0	0
ENSG00000088876.9	0	0	0	0	0	0	0	0	0	0	0	0	0
ENSG00000088930.7	0	0	0	0	0	0	0	0	0	0	0	0	0
ENSG00000088986.8	0	4	2	4	0	0	10	0	12	0	0	0	0
ENSG00000088992.15	0	0	0	0	0	0	0	0	0	0	0	0	0
ENSG00000089006.14	0	0	0	0	0	0	0	0	0	0	0	0	0
ENSG00000089009.13	0	0	0	0	0	0	0	0	0	0	0	0	0
ENSG00000089022.11	0	0	0	0	0	0	0	0	0	0	0	0	0
ENSG00000089053.10	0	0	0	0	0	0	0	0	0	0	0	0	0
ENSG00000089063.12	0	0	0	0	0	0	0	0	0	0	0	0	0
ENSG00000089094.14	0	0	0	0	0	0	0	0	0	0	0	0	0
ENSG00000089154.8	0	0	0	0	0	0	0	0	0	0	0	0	0
ENSG00000089157.13	0	0	0	0	0	0	0	0	0	0	0	0	0
ENSG00000089159.13	0	0	0	0	0	0	0	0	0	0	0	0	0
ENSG00000089169.12	0	2	0	2	0	2	0	0	4	0	0	4	0
ENSG00000089220.4	0	2	0	0	0	0	0	0	14	0	2	2	0
ENSG00000089225.17	0	0	0	0	0	0	0	0	0	0	0	0	0
ENSG00000089234.13	0	0	0	0	0	0	0	0	0	0	0	0	0
ENSG00000089248.6	0	0	0	0	0	2	0	0	4	0	4	2	0
ENSG00000089280.16	0	2	0	0	0	0	0	0	0	0	0	0	0
ENSG00000089289.13	0	0	0	0	0	0	0	0	0	0	0	0	0
ENSG00000089351.12	0	10	0	0	0	2	0	0	12	0	4	6	0
ENSG00000089486.14	0	0	0	0	0	0	0	0	0	0	0	0	0
ENSG00000089597.14	0	0	0	0	0	0	0	0	0	0	0	0	0
ENSG00000089685.12	0	4	0	0	0	0	0	0	2	0	0	2	0
ENSG00000089693.8	0	0	0	0	0	0	0	0	0	0	0	0	0
ENSG00000089737.13	0	0	0	0	0	0	0	0	0	0	0	0	0
ENSG00000089818.14	0	2	0	0	0	0	0	0	4	0	0	0	0
ENSG00000089876.9	0	0	0	0	0	0	0	0	0	0	0	0	0
ENSG00000089902.9	0	38	2	2	0	6	8	0	38	0	18	10	0
ENSG00000089916.15	0	6	0	0	0	0	0	0	4	0	4	4	0
ENSG00000090006.15	0	0	0	0	0	0	0	0	6	0	0	0	0
ENSG00000090020.8	0	0	0	0	0	0	0	0	0	0	0	0	0
ENSG00000090054.11	0	0	0	0	0	0	0	0	0	0	0	0	0
ENSG00000090060.15	0	10	0	0	0	0	2	0	4	0	2	6	0
ENSG00000090061.15	0	0	0	0	0	0	0	0	0	0	2	2	0
ENSG00000090238.9	0	0	0	0	0	0	0	0	0	0	0	0	0
ENSG00000090263.13	0	0	0	0	0	0	0	0	0	0	0	0	0
ENSG00000090266.10	0	0	0	0	0	4	0	0	4	0	0	0	0
ENSG00000090273.11	0	10	6	0	0	0	4	0	24	0	16	6	0
ENSG00000090316.13	0	20	0	0	0	0	0	0	14	0	12	0	0
ENSG00000090339.6	0	4	2	0	0	0	4	0	8	0	0	2	0
ENSG00000090372.12	0	0	0	0	0	0	0	0	0	0	0	0	0
ENSG00000090432.6	0	0	0	0	0	0	0	0	0	0	0	0	0
ENSG00000090447.9	0	0	0	0	0	0	0	0	0	0	0	0	0
ENSG00000090470.12	0	0	0	0	0	0	0	0	0	0	0	0	0
ENSG00000090487.8	0	0	0	0	0	0	0	0	0	0	0	0	0
ENSG00000090520.8	0	12	0	0	0	2	6	0	14	0	10	0	0
ENSG00000090565.13	0	0	0	0	0	0	0	0	0	0	0	0	0
ENSG00000090581.7	0	0	0	0	0	0	2	0	0	0	0	0	0
ENSG00000090612.18	0	0	0	0	0	0	0	0	2	0	0	0	0
ENSG00000090615.10	0	0	0	0	0	0	0	0	0	0	0	0	0
ENSG00000090621.11	0	0	0	0	0	0	0	0	0	0	0	0	0
ENSG00000090661.9	0	0	0	0	0	0	0	0	4	0	2	0	0
ENSG00000090674.13	0	0	2	0	0	0	2	0	4	0	2	4	0
ENSG00000090686.13	0	0	0	0	0	0	0	0	0	0	0	0	0
ENSG00000090776.5	0	8	0	0	0	2	0	0	0	0	2	2	0
ENSG00000090857.11	0	10	2	0	0	0	0	0	4	0	0	0	0
ENSG00000090861.13	0	0	0	0	0	0	0	0	0	0	0	0	0
ENSG00000090863.9	0	0	0	0	0	0	0	0	0	0	0	0	0
ENSG00000090889.11	0	2	0	0	2	2	0	0	0	0	0	0	0
ENSG00000090905.15	0	46	4	0	0	2	0	0	38	2	30	16	0
ENSG00000090932.8	0	0	2	0	0	0	2	0	0	0	2	0	0
ENSG00000090971.4	0	0	0	0	0	0	0	0	0	0	0	2	0
ENSG00000091009.7	0	2	0	0	0	0	0	0	0	0	0	0	0
ENSG00000091039.14	0	0	0	0	0	0	0	0	0	0	0	0	0
ENSG00000091073.17	0	0	0	0	0	0	0	0	4	0	2	0	0
ENSG00000091127.11	0	0	0	0	0	0	0	0	0	0	0	0	0
ENSG00000091136.11	0	0	0	0	0	0	0	0	0	0	0	0	0
ENSG00000091140.10	0	2	0	0	0	0	0	0	2	0	0	0	0
ENSG00000091157.11	0	0	2	0	0	0	0	0	2	0	4	0	0
ENSG00000091164.10	0	0	0	0	0	0	0	0	0	0	0	0	0
ENSG00000091262.12	0	0	0	0	0	0	0	0	0	0	0	0	0
ENSG00000091317.7	0	0	0	0	0	0	0	0	0	0	0	0	0
ENSG00000091483.6	0	0	0	0	0	0	0	0	0	0	0	0	0
ENSG00000091527.13	0	8	2	0	0	0	0	0	6	0	2	4	0
ENSG00000091542.8	0	34	0	0	0	0	4	0	48	0	18	16	0
ENSG00000091640.5	0	0	0	0	2	0	0	0	0	0	0	0	0
ENSG00000091651.6	0	2	0	0	0	0	0	0	6	0	4	0	0
ENSG00000091732.13	0	0	0	0	0	0	0	0	0	0	0	0	0
ENSG00000091947.7	0	0	0	0	0	0	0	0	0	0	0	0	0
ENSG00000092020.8	0	0	0	0	0	0	0	0	0	0	0	0	0
ENSG00000092036.14	0	0	0	0	0	0	0	0	0	0	0	0	0
ENSG00000092068.16	0	0	0	0	0	0	0	0	0	0	0	0	0
ENSG00000092098.14	0	0	0	0	0	0	0	0	2	0	4	0	0
ENSG00000092108.18	0	2	0	0	0	0	2	0	4	0	0	0	0
ENSG00000092199.15	0	0	0	0	0	0	0	0	0	0	0	0	0
ENSG00000092203.11	0	2	0	0	0	0	2	0	6	0	2	0	10
ENSG00000092208.14	0	0	0	0	0	0	0	0	0	0	0	0	0
ENSG00000092330.13	0	0	0	0	0	0	0	0	0	0	0	0	0
ENSG00000092345.11	0	0	0	0	0	0	0	0	0	0	0	0	0
ENSG00000092470.9	0	4	0	0	0	0	2	0	2	0	2	0	0
ENSG00000092531.7	0	4	0	0	0	0	2	0	4	0	0	2	0
ENSG00000092758.13	0	2	0	0	0	0	0	0	0	0	2	0	0
ENSG00000092820.15	0	0	0	0	0	0	0	0	0	0	0	0	0
ENSG00000092841.16	0	0	0	0	0	0	0	0	0	0	0	0	0
ENSG00000092847.8	0	0	0	0	0	0	0	0	0	0	0	0	0
ENSG00000092853.11	0	0	0	0	0	0	0	0	0	0	0	0	0
ENSG00000092871.14	0	0	0	0	0	0	0	0	0	0	0	0	0
ENSG00000092929.9	0	0	0	0	0	0	0	0	0	0	0	0	0
ENSG00000092931.9	0	0	0	0	0	0	0	0	2	0	0	2	0
ENSG00000092964.14	0	2	2	0	0	0	2	0	2	0	2	0	0
ENSG00000092978.8	0	0	0	0	0	0	0	0	0	0	0	0	0
ENSG00000093000.16	0	4	0	0	0	0	2	0	6	0	6	2	0
ENSG00000093009.7	0	0	0	0	0	0	6	0	6	0	2	0	0
ENSG00000093167.15	0	0	0	0	0	0	0	0	0	0	0	0	0
ENSG00000093183.11	0	0	0	0	0	0	0	0	0	0	0	0	0
ENSG00000094804.7	0	12	0	0	0	0	0	0	10	0	6	4	0
ENSG00000094914.10	0	0	0	0	0	0	0	0	0	0	0	0	0
ENSG00000094916.11	0	0	0	0	0	0	0	0	0	0	0	0	0
ENSG00000094975.11	0	12	0	0	2	2	0	0	12	0	2	14	0
ENSG00000095002.10	0	4	0	2	0	6	4	0	8	0	8	2	0
ENSG00000095066.9	0	0	0	0	0	0	0	0	0	0	0	0	0
ENSG00000095139.11	0	2	0	0	0	2	0	0	12	0	12	4	0
ENSG00000095319.12	0	0	0	0	0	0	0	0	2	0	2	2	0
ENSG00000095370.17	0	0	0	0	0	0	0	0	0	0	0	0	0
ENSG00000095383.17	0	0	0	0	0	0	0	0	0	0	0	0	0
ENSG00000095397.11	0	0	0	0	0	0	0	0	0	0	0	0	0
ENSG00000095464.9	0	0	0	0	0	0	0	0	0	0	2	0	0
ENSG00000095627.7	0	0	0	0	0	0	0	0	8	0	2	0	0
ENSG00000095637.18	0	0	0	0	0	0	0	0	0	0	0	0	0
ENSG00000095787.19	0	14	0	0	0	4	0	0	16	0	10	8	0
ENSG00000095906.14	0	0	0	0	0	0	0	0	2	0	0	8	0
ENSG00000095951.14	0	6	0	0	0	0	0	0	10	0	6	0	0
ENSG00000095981.8	0	0	0	0	0	0	0	0	0	0	0	0	0
ENSG00000096063.12	0	0	0	0	0	0	0	0	0	0	0	0	0
ENSG00000096070.17	0	0	2	0	0	0	0	0	0	0	0	4	0
ENSG00000096080.9	0	0	0	0	0	0	0	0	0	0	0	0	0
ENSG00000096092.5	0	0	2	0	0	0	2	0	10	0	0	0	0
ENSG00000096384.17	0	4	0	0	0	4	0	0	8	0	4	2	0
ENSG00000096401.7	0	2	0	0	0	0	0	0	6	0	0	0	0
ENSG00000096433.8	0	6	0	0	0	0	0	0	4	0	0	0	0
ENSG00000096746.15	0	0	0	0	0	0	0	0	0	0	4	0	0
ENSG00000096968.10	0	0	2	0	0	0	0	0	2	0	4	2	0
ENSG00000097007.15	0	4	0	0	0	0	2	0	6	0	4	2	0
ENSG00000097021.17	0	0	0	0	0	0	0	0	0	0	0	0	0
ENSG00000097033.12	0	6	4	0	0	0	2	0	36	0	6	6	0
ENSG00000097046.10	0	0	0	0	0	2	0	0	2	2	4	2	0
ENSG00000099203.4	0	0	0	0	0	0	0	0	0	0	0	0	0
ENSG00000099219.11	0	0	0	0	0	0	0	0	0	0	0	0	0
ENSG00000099246.14	0	4	0	0	0	0	0	0	4	0	4	0	0
ENSG00000099282.7	0	0	0	2	0	0	0	0	2	0	2	2	0
ENSG00000099284.11	0	0	0	0	0	0	0	0	0	0	0	0	0
ENSG00000099290.13	0	0	0	0	0	0	2	0	6	0	2	6	0
ENSG00000099330.6	0	0	0	0	0	0	0	0	0	0	0	0	0
ENSG00000099331.11	0	2	0	2	0	0	0	0	4	0	2	4	0
ENSG00000099341.9	0	0	0	0	0	0	2	0	6	0	0	0	0
ENSG00000099364.14	0	0	2	0	0	2	0	0	0	0	0	0	0
ENSG00000099381.14	0	2	0	0	0	0	0	0	6	0	4	6	0
ENSG00000099385.9	0	0	0	0	0	0	0	0	0	0	0	0	0
ENSG00000099622.11	0	0	0	0	0	0	0	0	2	0	0	0	0
ENSG00000099624.5	0	4	0	0	0	4	6	0	6	0	10	0	0
ENSG00000099783.9	0	0	0	0	0	2	0	0	2	0	2	0	0
ENSG00000099785.8	0	0	0	0	0	0	0	0	0	0	0	0	0
ENSG00000099795.4	0	0	0	0	0	0	0	0	0	0	0	0	0
ENSG00000099797.9	0	8	0	0	0	0	0	0	0	0	0	0	0
ENSG00000099800.5	0	0	0	0	0	0	0	0	0	0	0	0	0
ENSG00000099804.6	0	4	0	8	0	8	0	0	18	0	8	12	0
ENSG00000099810.16	0	0	0	0	0	0	0	0	0	0	0	0	0
ENSG00000099814.13	0	12	0	0	0	2	0	0	14	0	4	6	0
ENSG00000099817.9	0	0	0	0	0	0	0	0	0	0	0	0	0
ENSG00000099821.11	0	0	0	0	0	0	0	0	0	0	0	0	0
ENSG00000099822.2	0	6	0	2	0	0	0	0	2	0	0	2	0
ENSG00000099875.12	0	0	0	0	0	0	0	0	0	0	0	0	0
ENSG00000099901.14	0	8	2	0	0	4	0	0	16	0	10	2	0
ENSG00000099904.13	0	0	0	0	0	0	0	0	2	0	0	2	0
ENSG00000099917.15	0	20	6	0	0	6	2	2	36	0	18	12	0
ENSG00000099940.9	0	4	0	0	0	0	0	0	0	0	0	0	0
ENSG00000099942.10	0	2	2	6	0	0	2	2	22	0	12	12	0
ENSG00000099953.7	0	0	0	0	0	0	0	0	2	0	0	0	0
ENSG00000099954.16	0	2	0	0	0	0	2	0	2	0	2	0	0
ENSG00000099956.15	0	2	0	0	0	0	0	0	4	0	0	0	0
ENSG00000099958.12	0	0	0	0	0	0	0	0	0	0	0	0	0
ENSG00000099968.15	0	4	0	0	0	0	0	0	4	0	0	0	0
ENSG00000099991.14	0	0	0	0	0	0	0	0	2	0	0	0	0
ENSG00000099992.13	0	0	0	0	0	0	0	0	0	0	0	0	0
ENSG00000099995.16	0	0	0	0	0	0	0	0	0	0	0	0	0
ENSG00000100014.17	0	0	0	0	0	0	0	0	0	0	2	0	0
ENSG00000100023.15	0	0	0	0	0	0	4	0	2	0	4	0	0
ENSG00000100024.12	0	0	0	0	0	0	0	0	2	0	2	0	0
ENSG00000100027.12	0	0	0	0	0	0	0	0	0	0	0	0	0
ENSG00000100028.9	0	2	0	0	0	0	2	0	10	0	4	2	0
ENSG00000100029.15	0	0	0	0	0	0	0	0	0	0	0	0	0
ENSG00000100031.16	0	2	0	0	0	0	0	0	0	0	0	0	0
ENSG00000100034.11	0	0	0	0	0	0	0	0	0	0	0	0	0
ENSG00000100038.17	0	0	0	0	0	0	0	0	0	0	0	0	0
ENSG00000100056.9	0	0	0	0	0	0	0	0	0	0	0	0	0
ENSG00000100065.12	0	0	0	0	0	0	0	0	0	0	0	0	0
ENSG00000100075.7	0	0	0	0	0	0	0	0	0	0	0	0	0
ENSG00000100083.16	0	2	0	0	0	0	2	0	4	0	0	0	0
ENSG00000100084.12	0	0	0	0	0	0	0	0	0	0	0	0	0
ENSG00000100092.18	0	4	0	0	0	2	0	0	6	0	8	4	0
ENSG00000100097.9	0	0	0	0	0	0	4	0	2	0	0	0	0
ENSG00000100099.18	0	0	0	0	0	0	0	0	0	0	2	0	0
ENSG00000100106.17	0	0	0	0	0	0	0	0	0	0	0	0	0
ENSG00000100109.14	0	0	0	0	0	0	0	0	0	0	0	0	0
ENSG00000100116.14	0	16	2	0	0	0	6	0	28	0	12	6	0
ENSG00000100129.15	0	0	0	0	0	0	0	0	2	0	2	0	0
ENSG00000100138.11	0	0	0	0	0	0	0	0	0	0	0	0	0
ENSG00000100139.11	0	0	0	0	0	0	0	0	2	0	2	0	0
ENSG00000100142.12	0	0	0	0	0	0	0	0	0	0	0	0	0
ENSG00000100151.13	0	0	0	0	0	0	2	0	6	0	0	2	0
ENSG00000100154.12	0	0	0	0	0	0	0	0	0	0	0	0	0
ENSG00000100162.12	0	0	0	0	0	0	0	0	0	0	0	0	0
ENSG00000100181.19	0	0	0	0	0	0	2	0	0	0	0	0	0
ENSG00000100201.16	0	0	0	0	0	0	0	0	0	0	0	0	0
ENSG00000100207.16	0	0	0	0	0	2	0	0	0	0	0	0	0
ENSG00000100211.8	0	0	0	0	0	0	0	0	2	0	0	0	0
ENSG00000100216.5	0	2	2	0	0	0	0	0	6	0	2	0	0
ENSG00000100219.14	0	0	0	0	0	0	0	0	0	0	0	0	0
ENSG00000100220.9	0	0	0	0	0	0	0	0	0	0	0	0	0
ENSG00000100221.8	0	0	0	0	0	0	0	0	0	0	0	0	0
ENSG00000100225.15	0	14	2	0	0	10	0	0	10	0	8	8	0
ENSG00000100226.13	0	6	0	4	0	0	0	0	4	0	2	2	0
ENSG00000100227.15	0	0	0	0	0	0	0	0	0	0	0	0	0
ENSG00000100228.10	0	2	0	0	0	0	4	0	10	0	2	0	0
ENSG00000100239.13	0	2	2	0	0	0	0	0	2	0	0	0	0
ENSG00000100241.18	0	0	0	0	0	0	0	0	0	0	0	0	0
ENSG00000100243.18	0	0	0	0	0	0	0	0	0	0	0	0	0
ENSG00000100246.10	0	0	0	0	0	0	0	0	0	0	0	0	0
ENSG00000100258.15	0	2	0	0	0	0	0	0	0	0	0	0	0
ENSG00000100263.11	0	0	0	0	0	0	0	0	0	0	0	0	0
ENSG00000100266.15	0	0	0	0	0	0	0	0	0	0	0	0	0
ENSG00000100276.9	0	0	0	0	0	0	4	0	0	0	0	0	0
ENSG00000100280.14	0	0	0	0	0	0	0	0	0	0	0	0	0
ENSG00000100281.11	0	0	0	0	0	0	0	0	2	0	0	0	0
ENSG00000100284.18	0	0	0	0	0	0	0	0	0	0	2	0	0
ENSG00000100285.9	0	14	6	6	0	0	6	0	22	0	16	18	0
ENSG00000100290.2	0	0	0	0	0	0	0	0	0	0	0	0	0
ENSG00000100294.10	0	0	0	0	0	0	0	0	0	0	0	0	0
ENSG00000100297.13	0	10	0	0	0	2	0	0	16	0	16	2	0
ENSG00000100300.15	0	0	0	0	0	0	0	0	0	0	0	0	0
ENSG00000100304.12	0	0	0	0	0	0	0	0	0	0	0	0	0
ENSG00000100316.13	0	0	0	0	0	0	0	0	0	0	0	0	0
ENSG00000100319.12	0	0	0	0	0	0	0	0	0	0	0	0	0
ENSG00000100320.20	0	0	0	0	0	0	0	0	0	0	0	0	0
ENSG00000100324.11	0	4	2	0	0	2	2	0	6	0	0	0	0
ENSG00000100325.12	0	0	0	0	0	0	0	0	0	0	0	0	0
ENSG00000100330.13	0	0	2	0	0	2	0	0	0	0	2	0	0
ENSG00000100335.10	0	4	0	0	0	0	0	0	0	0	2	2	0
ENSG00000100345.18	0	0	0	0	0	0	0	0	0	0	0	0	0
ENSG00000100347.12	0	0	0	0	0	0	0	0	0	0	0	0	0
ENSG00000100348.7	0	0	0	0	0	0	0	0	0	0	0	0	0
ENSG00000100350.12	0	0	0	0	0	0	0	0	0	0	0	0	0
ENSG00000100353.15	0	0	0	0	0	0	0	0	0	0	0	0	0
ENSG00000100354.18	0	14	6	2	0	2	2	2	16	0	16	8	0
ENSG00000100359.18	0	0	0	0	0	0	0	0	0	0	0	0	0
ENSG00000100360.12	0	0	0	0	0	0	0	0	0	0	0	0	0
ENSG00000100364.16	0	0	0	0	0	0	0	0	0	0	0	0	0
ENSG00000100372.12	0	0	0	0	0	0	0	0	0	0	0	0	0
ENSG00000100376.9	0	8	0	8	0	6	4	2	12	0	10	4	0
ENSG00000100379.15	0	6	0	2	0	2	0	0	8	0	4	2	0
ENSG00000100380.10	0	0	0	0	0	0	0	0	0	0	0	0	0
ENSG00000100387.8	0	0	0	0	0	0	0	0	0	0	0	0	0
ENSG00000100393.9	0	12	6	2	0	2	2	0	14	0	16	4	0
ENSG00000100401.17	0	0	0	0	0	0	0	0	0	0	0	0	0
ENSG00000100410.5	0	0	0	0	0	0	0	0	0	0	0	0	0
ENSG00000100412.13	0	0	2	0	0	0	6	0	2	0	4	0	0
ENSG00000100413.14	0	0	0	0	0	0	0	0	0	0	0	0	0
ENSG00000100417.9	0	0	0	0	0	0	0	0	0	0	0	0	0
ENSG00000100418.7	0	0	0	0	0	0	0	0	0	0	0	0	0
ENSG00000100425.16	0	0	0	0	0	0	0	0	0	0	0	0	0
ENSG00000100426.6	0	6	2	0	0	10	2	0	12	0	4	6	0
ENSG00000100461.15	0	0	0	0	0	0	0	0	0	0	0	0	0
ENSG00000100462.13	0	0	0	0	0	0	0	0	0	0	0	0	0
ENSG00000100473.13	0	4	0	2	0	0	0	0	16	0	2	2	0
ENSG00000100523.12	0	0	0	0	0	0	0	0	0	0	0	0	0
ENSG00000100528.9	0	0	0	0	0	0	0	0	0	0	0	0	0
ENSG00000100554.9	0	0	0	0	0	0	0	0	0	0	0	0	0
ENSG00000100558.6	0	0	0	0	0	0	0	0	0	0	0	0	0
ENSG00000100564.6	0	0	0	0	0	0	0	0	0	0	0	0	0
ENSG00000100567.10	0	0	0	0	0	0	0	0	4	0	2	0	0
ENSG00000100575.11	0	0	0	0	0	0	0	0	0	0	0	0	0
ENSG00000100577.16	0	0	0	0	0	0	0	0	0	0	0	0	0
ENSG00000100580.7	0	0	0	0	0	0	0	0	0	0	0	0	0
ENSG00000100591.5	0	16	4	4	0	4	0	0	18	0	12	2	0
ENSG00000100592.13	0	2	0	0	0	2	0	0	6	0	8	2	0
ENSG00000100600.12	0	0	0	0	0	0	0	0	0	0	0	0	0
ENSG00000100601.7	0	0	0	0	0	0	0	0	0	0	0	0	0
ENSG00000100603.11	0	0	0	0	0	0	0	0	0	0	0	0	0
ENSG00000100604.10	0	2	0	0	0	0	0	0	0	0	0	0	0
ENSG00000100605.14	0	0	0	0	0	0	0	0	0	0	0	0	0
ENSG00000100614.15	0	8	2	2	0	2	0	0	10	0	16	2	0
ENSG00000100632.8	0	0	0	0	0	0	0	0	0	0	0	0	0
ENSG00000100644.14	2	4	0	0	0	6	0	0	2	0	2	2	6
ENSG00000100647.7	0	18	2	8	0	4	12	2	20	2	16	10	0
ENSG00000100650.13	0	4	0	0	0	2	2	0	10	0	8	2	0
ENSG00000100664.8	0	6	0	0	0	2	4	0	20	0	4	2	4
ENSG00000100697.12	0	0	0	0	0	0	0	0	0	0	0	0	0
ENSG00000100711.11	0	14	4	0	0	0	0	0	20	0	14	6	0
ENSG00000100721.8	0	0	0	0	0	0	0	0	0	0	0	0	0
ENSG00000100722.16	0	16	0	0	0	2	4	0	14	0	20	14	0
ENSG00000100744.12	0	6	2	0	0	0	0	0	6	0	4	2	0
ENSG00000100749.5	0	4	0	0	0	0	0	0	0	0	0	0	0
ENSG00000100796.15	0	0	0	0	0	0	0	0	0	0	0	0	0
ENSG00000100804.16	0	0	0	0	0	0	0	0	0	0	0	0	0
ENSG00000100811.8	0	4	0	0	0	2	0	0	2	0	2	2	0
ENSG00000100813.12	0	0	0	0	0	0	0	0	0	0	0	0	0
ENSG00000100814.15	0	0	0	0	0	0	0	0	0	0	0	0	0
ENSG00000100823.9	0	2	2	2	0	0	0	0	4	0	4	0	0
ENSG00000100836.8	0	12	2	12	0	2	2	0	14	0	14	6	0
ENSG00000100888.10	0	0	0	0	0	0	0	0	0	0	0	0	0
ENSG00000100902.8	0	0	2	2	0	0	0	0	0	0	0	6	0
ENSG00000100906.8	0	0	0	0	0	0	0	0	0	0	0	0	0
ENSG00000100941.6	0	2	0	0	0	2	4	0	0	0	0	0	0
ENSG00000100949.12	0	0	0	0	0	0	0	0	0	0	0	0	0
ENSG00000100982.9	0	0	0	0	0	0	0	0	0	0	2	0	0
ENSG00000100991.9	0	0	0	0	0	0	0	0	0	0	0	0	0
ENSG00000100994.9	0	4	0	0	0	0	2	0	4	0	0	8	0
ENSG00000100997.16	0	0	0	0	0	0	0	0	0	0	0	0	0
ENSG00000101003.9	0	6	0	0	0	0	0	0	0	0	0	0	0
ENSG00000101040.17	0	0	0	0	0	0	0	0	0	0	0	0	0
ENSG00000101052.10	0	0	0	0	0	0	0	0	0	0	0	0	0
ENSG00000101057.13	0	18	2	0	0	8	0	2	64	0	6	6	0
ENSG00000101079.18	0	0	0	0	0	0	2	0	0	0	0	0	0
ENSG00000101082.11	0	0	0	0	0	0	0	0	0	0	0	0	0
ENSG00000101084.14	0	4	0	2	0	2	0	0	4	2	4	4	0
ENSG00000101104.10	0	2	0	0	0	0	0	0	0	0	0	2	0
ENSG00000101109.9	0	0	0	4	0	4	0	0	2	0	8	4	0
ENSG00000101115.10	0	0	0	0	0	0	0	0	0	0	0	0	0
ENSG00000101134.9	0	0	0	0	0	0	2	0	4	0	0	0	0
ENSG00000101138.9	0	4	0	0	0	0	0	0	6	0	0	2	0
ENSG00000101146.10	0	0	0	0	0	2	0	0	4	0	0	0	0
ENSG00000101150.15	0	8	0	0	0	0	2	0	0	0	4	0	0
ENSG00000101152.8	0	2	2	0	0	2	0	0	6	0	8	0	0
ENSG00000101158.10	0	4	2	0	0	0	0	0	2	0	0	2	0
ENSG00000101161.7	0	10	0	0	0	0	0	2	10	0	12	0	0
ENSG00000101181.15	0	2	0	2	0	0	0	0	2	0	2	0	0
ENSG00000101182.12	0	0	0	0	0	0	0	0	0	0	0	0	0
ENSG00000101187.13	0	2	0	0	0	0	2	0	8	0	6	4	0
ENSG00000101189.6	0	2	0	0	0	2	0	0	4	0	12	6	0
ENSG00000101190.10	0	0	0	0	0	0	0	0	0	0	0	0	0
ENSG00000101191.14	0	0	0	0	0	0	0	0	0	0	0	0	0
ENSG00000101193.7	0	2	2	0	0	2	0	0	14	0	2	2	0
ENSG00000101199.10	0	0	0	0	2	0	0	0	0	0	2	2	0
ENSG00000101210.8	0	0	0	0	0	0	0	0	0	0	0	0	0
ENSG00000101216.8	0	0	0	0	0	0	0	0	0	0	0	0	0
ENSG00000101220.15	0	0	0	0	0	0	0	0	0	0	0	0	0
ENSG00000101224.15	0	8	12	2	0	6	16	0	26	0	10	14	0
ENSG00000101236.14	0	0	0	0	0	0	0	0	0	0	0	0	0
ENSG00000101266.14	0	0	0	0	0	0	0	0	0	0	0	0	0
ENSG00000101290.11	0	4	2	2	0	6	2	0	12	0	6	6	0
ENSG00000101294.14	0	2	0	2	0	0	0	0	6	0	0	2	0
ENSG00000101298.11	0	0	0	0	0	0	0	0	4	0	0	0	0
ENSG00000101310.12	0	2	0	0	0	2	2	0	4	0	4	2	0
ENSG00000101331.13	0	14	4	0	0	2	0	0	14	0	12	4	0
ENSG00000101337.13	0	0	0	0	0	0	0	0	6	0	0	0	0
ENSG00000101346.9	0	0	0	0	0	0	0	0	2	0	0	0	0
ENSG00000101347.8	0	0	0	0	0	0	0	0	0	0	0	0	0
ENSG00000101361.12	0	8	4	0	0	2	0	0	10	0	6	6	0
ENSG00000101367.8	0	6	0	0	0	2	4	0	12	0	6	4	0
ENSG00000101384.9	0	0	0	0	0	0	0	0	0	0	0	0	0
ENSG00000101391.18	0	0	0	0	0	0	0	0	0	0	0	0	0
ENSG00000101400.5	0	0	0	0	0	0	0	0	0	0	0	0	0
ENSG00000101405.3	0	2	0	0	0	2	0	0	8	0	2	4	0
ENSG00000101407.10	0	0	0	0	0	0	0	0	0	0	0	0	0
ENSG00000101412.11	0	0	0	0	0	0	0	0	0	0	0	0	0
ENSG00000101421.3	0	6	0	0	0	2	0	0	8	0	4	0	0
ENSG00000101439.6	0	0	0	0	0	0	0	0	0	0	0	0	0
ENSG00000101442.9	0	4	2	0	0	6	8	0	4	0	4	6	0
ENSG00000101443.15	0	2	0	0	0	0	10	0	8	0	4	0	0
ENSG00000101444.10	0	0	0	0	0	0	0	0	0	0	0	0	0
ENSG00000101457.10	0	12	2	0	0	0	4	0	10	0	8	2	0
ENSG00000101464.8	0	0	0	0	0	0	0	0	0	0	0	0	0
ENSG00000101474.9	0	0	0	0	0	0	0	0	0	0	0	0	0
ENSG00000101544.6	0	2	0	0	0	2	0	0	2	0	6	4	0
ENSG00000101546.10	0	0	0	0	0	0	0	0	0	0	0	0	0
ENSG00000101557.12	0	36	8	8	0	10	8	0	70	0	38	16	0
ENSG00000101577.7	0	0	0	0	0	0	0	0	0	0	0	0	0
ENSG00000101608.10	0	0	0	0	0	2	0	0	0	0	0	0	0
ENSG00000101670.9	0	2	0	0	0	0	4	0	6	0	4	10	0
ENSG00000101746.13	0	0	0	0	0	0	0	0	0	0	0	0	0
ENSG00000101773.14	0	0	0	0	0	0	0	0	0	0	0	0	0
ENSG00000101782.12	0	20	10	10	0	16	0	4	32	0	32	30	0
ENSG00000101811.11	0	4	0	0	0	0	0	0	2	0	2	0	0
ENSG00000101843.16	0	0	0	0	0	0	0	0	0	0	0	0	0
ENSG00000101849.13	0	4	0	0	0	0	0	0	0	0	0	2	0
ENSG00000101850.10	0	0	0	0	0	0	0	0	0	0	0	0	0
ENSG00000101871.12	0	0	0	0	0	0	0	0	0	0	0	0	0
ENSG00000101882.7	0	0	0	0	0	0	0	0	0	0	0	0	0
ENSG00000101901.8	0	0	2	0	0	0	0	0	0	0	0	0	0
ENSG00000101911.10	0	4	0	2	0	2	0	0	12	0	2	16	0
ENSG00000101940.15	0	0	0	0	0	0	0	0	2	0	2	0	0
ENSG00000101966.10	0	2	0	0	0	0	0	0	2	0	2	0	0
ENSG00000101986.10	0	4	0	2	0	0	0	0	0	0	4	0	0
ENSG00000101997.10	0	0	0	2	0	0	0	0	0	0	2	0	0
ENSG00000102030.13	0	0	0	0	0	0	0	0	0	0	0	0	0
ENSG00000102054.15	0	0	0	0	0	0	0	0	0	0	0	0	0
ENSG00000102078.13	0	0	0	0	0	0	0	0	0	0	0	0	0
ENSG00000102096.9	0	0	0	0	0	0	0	0	0	0	0	0	0
ENSG00000102100.12	0	0	0	0	0	0	0	0	0	0	0	0	0
ENSG00000102103.13	0	0	0	0	0	0	0	0	2	0	0	0	0
ENSG00000102119.8	0	6	0	0	0	0	2	2	4	0	2	0	0
ENSG00000102125.13	0	0	0	4	0	0	0	0	8	0	0	0	0
ENSG00000102144.11	0	2	0	0	0	0	0	0	2	0	4	0	0
ENSG00000102172.13	0	2	6	0	0	0	2	0	14	0	4	0	0
ENSG00000102174.8	0	0	0	0	0	0	2	0	0	0	0	0	0
ENSG00000102225.13	0	4	2	0	0	0	0	0	20	0	4	4	0
ENSG00000102226.7	0	0	0	0	0	0	0	0	2	0	2	0	0
ENSG00000102241.9	0	4	0	2	0	2	0	0	10	0	2	2	0
ENSG00000102265.9	4	0	0	0	0	0	0	0	0	0	0	0	0
ENSG00000102290.19	0	0	0	0	0	0	0	0	2	0	2	0	0
ENSG00000102312.18	0	0	0	0	0	0	0	0	0	0	2	0	0
ENSG00000102316.14	0	0	0	0	0	0	0	0	0	0	0	0	0
ENSG00000102317.15	0	0	0	0	0	0	0	0	0	0	0	0	0
ENSG00000102362.13	0	0	0	0	0	0	0	0	0	0	0	0	0
ENSG00000102384.11	0	0	0	0	0	0	0	0	0	0	0	0	0
ENSG00000102393.7	0	0	0	0	0	0	0	0	0	0	0	0	0
ENSG00000102543.12	0	0	0	0	0	0	0	0	2	0	2	0	0
ENSG00000102554.11	0	22	0	0	0	4	6	0	14	0	8	2	0
ENSG00000102572.12	0	0	0	0	0	0	0	0	0	0	0	0	0
ENSG00000102580.12	0	10	0	0	0	2	2	0	8	0	8	0	0
ENSG00000102606.15	0	2	0	0	0	4	4	0	10	0	6	0	0
ENSG00000102710.17	0	0	0	0	0	0	0	0	0	0	0	0	0
ENSG00000102738.7	0	0	0	0	0	0	0	0	2	0	0	0	0
ENSG00000102753.7	0	0	0	0	0	0	0	0	0	0	0	0	0
ENSG00000102781.11	0	0	0	0	0	0	0	0	0	0	0	0	0
ENSG00000102796.8	0	0	0	0	0	0	0	0	0	0	0	0	0
ENSG00000102804.12	0	0	0	0	0	0	0	0	0	0	0	0	0
ENSG00000102858.10	0	10	2	2	0	6	0	0	32	0	12	4	0
ENSG00000102898.9	0	0	2	2	0	0	0	2	10	0	2	2	0
ENSG00000102900.10	0	0	6	0	0	4	6	0	10	0	8	2	0
ENSG00000102901.10	0	0	0	0	0	0	0	0	0	0	0	0	0
ENSG00000102921.5	0	0	0	0	0	0	0	0	0	0	0	0	0
ENSG00000102931.5	0	6	0	0	0	0	4	0	8	0	4	0	2
ENSG00000102974.12	0	4	4	2	0	2	2	0	10	0	6	4	0
ENSG00000102977.11	0	0	0	0	0	0	0	0	0	0	0	0	0
ENSG00000102978.10	0	0	0	0	0	0	0	0	6	0	0	2	0
ENSG00000102984.12	0	0	0	0	0	0	0	0	0	0	0	0	0
ENSG00000102996.4	0	0	0	0	0	0	0	0	0	0	4	0	0
ENSG00000103005.9	0	6	0	0	0	0	0	0	4	0	10	4	0
ENSG00000103034.12	0	6	0	0	0	0	0	0	8	0	4	0	0
ENSG00000103035.8	0	10	0	0	0	2	0	0	6	0	6	0	0
ENSG00000103037.9	0	8	4	6	0	6	4	2	12	0	8	4	0
ENSG00000103042.6	0	0	0	0	0	0	0	0	0	0	0	0	0
ENSG00000103043.12	0	0	0	0	0	0	0	0	0	0	0	0	0
ENSG00000103044.8	0	14	0	0	0	4	4	0	4	0	10	2	0
ENSG00000103051.16	0	0	0	0	0	0	0	0	0	0	0	0	0
ENSG00000103056.9	0	0	0	0	0	0	0	0	2	0	0	0	0
ENSG00000103061.9	0	0	0	0	0	0	0	0	0	0	0	0	0
ENSG00000103089.6	0	0	0	0	0	0	0	0	0	0	0	0	0
ENSG00000103091.12	0	0	0	0	0	0	0	0	0	0	0	0	0
ENSG00000103111.12	0	0	0	0	0	0	0	0	0	0	0	4	0
ENSG00000103121.6	0	0	0	0	0	0	0	0	0	0	0	0	0
ENSG00000103126.12	0	0	0	0	0	0	0	0	0	0	0	0	0
ENSG00000103145.8	0	0	0	0	0	0	0	0	0	0	0	0	0
ENSG00000103148.13	0	0	0	0	0	0	0	0	0	0	0	0	0
ENSG00000103152.9	0	2	2	0	0	0	0	0	2	0	2	0	0
ENSG00000103160.9	0	0	0	0	0	0	0	0	0	0	0	0	0
ENSG00000103168.14	0	0	0	0	0	0	0	0	0	0	0	0	0
ENSG00000103174.9	0	0	0	0	0	0	0	0	0	0	0	0	0
ENSG00000103187.7	0	0	0	0	0	0	0	0	0	0	0	0	0
ENSG00000103194.13	0	8	0	0	0	4	2	0	8	0	6	6	0
ENSG00000103196.9	0	4	0	0	0	0	4	2	14	0	6	4	0
ENSG00000103197.14	0	2	0	0	0	0	0	0	0	0	2	0	0
ENSG00000103199.11	0	0	0	0	0	0	0	0	0	0	0	0	0
ENSG00000103202.10	0	0	0	0	0	0	0	0	0	0	2	0	0
ENSG00000103222.16	0	0	0	0	0	0	2	0	2	0	0	0	0
ENSG00000103227.16	0	0	0	0	0	0	0	0	0	0	0	0	0
ENSG00000103249.15	0	0	0	0	0	0	0	0	0	0	0	0	0
ENSG00000103254.7	0	0	0	0	0	0	0	0	0	0	0	0	0
ENSG00000103257.6	0	0	0	0	0	0	0	0	0	0	0	0	0
ENSG00000103260.6	0	0	0	2	0	0	0	0	2	0	2	0	0
ENSG00000103264.13	0	0	0	0	0	0	0	0	0	0	0	0	0
ENSG00000103266.8	0	8	0	0	0	0	2	0	12	0	4	0	0
ENSG00000103274.8	0	2	0	0	0	2	0	0	0	0	0	0	0
ENSG00000103275.16	0	20	8	2	0	8	6	0	30	0	18	10	0
ENSG00000103310.8	0	0	0	0	0	0	0	0	0	0	2	0	0
ENSG00000103316.8	0	0	0	0	0	0	0	0	0	0	0	0	0
ENSG00000103319.9	0	8	10	2	0	0	6	0	16	0	24	14	0
ENSG00000103326.8	0	2	0	0	0	0	0	0	2	0	0	0	0
ENSG00000103335.17	0	0	0	0	0	0	0	0	0	0	0	0	0
ENSG00000103342.10	0	0	0	0	0	0	0	0	0	0	4	0	0
ENSG00000103343.10	0	2	0	0	0	0	0	0	4	0	2	0	0
ENSG00000103353.13	0	6	2	0	0	0	0	0	12	0	18	4	0
ENSG00000103356.13	0	0	0	0	0	0	0	0	0	0	0	0	0
ENSG00000103363.12	0	0	0	0	0	0	0	0	0	0	0	0	0
ENSG00000103365.13	0	0	0	0	0	0	0	0	0	0	0	0	0
ENSG00000103404.12	0	2	0	0	0	0	0	0	0	0	0	0	0
ENSG00000103415.9	0	0	0	0	0	0	0	0	0	0	0	0	0
ENSG00000103429.8	0	0	0	0	0	0	0	0	0	0	0	0	0
ENSG00000103479.12	0	0	0	0	0	4	0	0	6	0	6	0	0
ENSG00000103489.9	0	0	0	0	0	0	0	0	0	0	0	0	0
ENSG00000103495.11	0	0	0	2	0	0	0	0	10	0	4	0	0
ENSG00000103496.12	0	0	0	0	0	0	2	0	0	0	0	0	0
ENSG00000103502.11	0	0	0	0	0	0	0	0	0	0	0	0	0
ENSG00000103510.17	0	2	0	0	0	0	0	0	8	0	8	4	0
ENSG00000103528.14	0	0	0	0	0	0	0	0	0	0	2	0	0
ENSG00000103544.12	0	0	0	0	0	0	0	0	0	0	2	0	0
ENSG00000103549.19	0	4	0	0	0	0	0	0	6	0	2	2	0
ENSG00000103550.11	0	0	0	0	0	0	0	0	0	0	0	0	0
ENSG00000103591.10	0	0	0	0	0	0	0	0	0	0	0	0	0
ENSG00000103653.14	0	18	4	0	0	6	0	0	22	0	12	16	0
ENSG00000103707.7	0	0	0	0	0	0	0	0	0	0	0	0	0
ENSG00000103769.7	0	4	4	0	0	0	2	0	8	0	12	8	0
ENSG00000103932.9	0	0	0	0	0	0	0	0	0	0	0	0	0
ENSG00000103942.10	0	0	0	0	0	0	0	0	0	0	0	0	0
ENSG00000103978.13	0	0	0	0	0	0	0	0	0	0	0	0	0
ENSG00000103994.14	0	0	0	0	0	0	0	0	0	0	0	0	0
ENSG00000104044.13	0	0	0	0	0	0	0	0	0	0	0	0	0
ENSG00000104064.14	0	0	0	0	0	0	0	0	0	0	0	0	0
ENSG00000104067.14	0	0	0	0	0	0	0	0	0	0	0	0	0
ENSG00000104131.10	0	10	2	0	0	0	0	0	12	0	2	2	0
ENSG00000104142.8	0	4	0	4	0	0	0	0	0	0	0	4	0
ENSG00000104147.6	0	0	0	0	0	0	0	0	0	0	0	0	0
ENSG00000104213.10	0	6	0	0	0	0	0	0	6	0	0	0	0
ENSG00000104221.10	0	0	0	0	0	0	0	0	0	0	0	0	0
ENSG00000104228.10	0	0	0	0	0	0	0	0	0	0	0	0	0
ENSG00000104290.8	0	6	0	0	0	0	0	0	0	0	2	0	0
ENSG00000104299.12	0	0	0	0	0	0	0	0	0	0	0	0	0
ENSG00000104313.15	0	0	0	0	0	0	0	0	0	0	0	0	0
ENSG00000104320.11	0	0	0	0	0	0	0	0	0	0	0	0	0
ENSG00000104321.8	0	0	0	0	0	0	0	0	0	0	0	0	0
ENSG00000104341.14	0	14	0	0	0	2	2	0	30	0	22	10	0
ENSG00000104365.11	0	4	0	2	0	2	0	0	2	0	0	0	0
ENSG00000104381.10	0	12	6	0	0	0	0	0	22	0	12	4	0
ENSG00000104388.12	0	20	4	0	0	2	0	0	18	0	18	6	0
ENSG00000104408.7	0	0	0	0	0	0	0	0	0	0	0	2	0
ENSG00000104413.13	0	4	0	0	0	0	8	0	10	0	10	2	0
ENSG00000104419.12	0	0	0	0	0	0	0	0	0	0	0	0	0
ENSG00000104442.7	0	0	0	0	0	0	0	0	0	0	0	0	0
ENSG00000104450.10	0	0	0	0	0	0	0	0	2	0	0	0	0
ENSG00000104490.15	0	0	0	0	0	0	0	0	0	0	0	0	0
ENSG00000104517.10	0	0	0	0	0	0	0	0	0	0	0	0	0
ENSG00000104529.15	0	0	0	0	0	0	0	0	0	0	0	0	0
ENSG00000104549.9	0	2	2	0	0	2	0	0	8	0	4	2	0
ENSG00000104611.9	0	12	6	0	0	0	0	0	20	0	8	0	0
ENSG00000104613.9	0	4	0	6	0	4	2	0	16	0	4	4	0
ENSG00000104626.12	0	10	6	0	0	0	0	0	2	0	2	6	0
ENSG00000104635.11	0	2	0	0	2	2	0	0	4	0	2	0	0
ENSG00000104660.15	0	0	0	0	0	0	0	0	18	0	0	0	2
ENSG00000104679.8	0	2	2	0	0	0	0	0	6	0	0	0	0
ENSG00000104687.10	0	0	0	0	0	0	0	0	0	0	0	0	0
ENSG00000104714.11	0	0	0	0	0	0	0	0	0	0	0	0	0
ENSG00000104722.11	0	0	0	0	0	0	0	0	2	0	0	0	0
ENSG00000104723.18	0	0	2	0	0	2	0	0	4	0	0	0	0
ENSG00000104731.11	0	0	0	0	0	0	0	0	0	0	0	0	0
ENSG00000104738.14	0	0	0	0	0	0	0	0	4	0	8	0	0
ENSG00000104763.15	0	0	2	0	0	0	0	0	0	0	0	0	0
ENSG00000104765.12	0	0	0	0	0	2	2	0	16	0	8	2	4
ENSG00000104805.13	0	0	0	0	0	0	0	0	10	0	2	2	0
ENSG00000104812.12	0	0	0	0	0	0	0	0	0	0	0	0	0
ENSG00000104823.6	0	0	0	0	0	0	0	0	0	0	0	0	0
ENSG00000104824.14	0	0	0	0	0	0	0	0	0	0	0	0	0
ENSG00000104835.12	0	0	0	0	0	0	0	0	0	0	0	0	0
ENSG00000104852.12	0	0	0	0	0	4	2	0	8	0	14	6	0
ENSG00000104853.13	0	6	0	0	0	2	0	0	12	0	2	4	0
ENSG00000104859.12	0	4	0	0	0	2	0	0	0	0	4	2	0
ENSG00000104863.9	0	0	0	0	0	0	0	0	0	0	0	0	0
ENSG00000104866.8	0	2	0	0	0	0	0	0	6	0	0	0	0
ENSG00000104870.10	0	0	2	0	0	0	0	0	0	0	0	0	0
ENSG00000104872.8	0	0	0	0	0	0	0	0	0	0	0	0	0
ENSG00000104884.12	0	0	0	0	0	0	0	0	0	0	0	0	0
ENSG00000104885.15	0	14	2	2	0	4	0	0	18	0	4	4	0
ENSG00000104886.7	0	0	0	0	0	0	0	0	0	0	0	0	0
ENSG00000104888.7	0	0	0	0	0	0	0	0	0	0	0	0	0
ENSG00000104889.4	0	0	0	0	0	0	0	0	4	0	4	0	0
ENSG00000104892.14	0	0	0	0	0	0	0	0	4	0	0	0	0
ENSG00000104897.7	0	4	0	0	0	4	0	0	2	0	2	0	0
ENSG00000104904.10	0	2	0	0	0	0	0	0	0	0	0	0	0
ENSG00000104907.10	0	0	0	0	0	0	0	0	2	0	0	0	0
ENSG00000104915.12	0	0	0	0	0	0	0	0	0	0	0	0	0
ENSG00000104936.15	0	0	0	0	0	0	0	0	0	0	0	0	0
ENSG00000104946.8	0	0	0	0	0	0	0	0	6	0	4	0	0
ENSG00000104953.16	0	4	8	2	2	0	2	0	12	2	10	4	0
ENSG00000104957.11	0	0	0	0	0	0	0	0	4	0	0	2	0
ENSG00000104960.13	0	0	0	0	0	4	2	0	10	0	0	4	0
ENSG00000104969.7	0	0	0	0	0	0	0	0	0	0	0	0	0
ENSG00000104973.12	0	8	2	4	0	0	2	0	12	0	18	10	0
ENSG00000104976.9	0	6	2	0	0	0	2	0	18	0	6	4	0
ENSG00000104979.6	0	0	0	0	0	0	0	0	6	0	2	0	0
ENSG00000104980.5	0	0	0	0	0	0	0	0	0	0	0	0	0
ENSG00000105011.6	0	0	0	0	0	0	0	0	0	0	0	0	0
ENSG00000105048.14	0	0	0	0	0	0	0	0	0	0	0	0	0
ENSG00000105053.8	0	0	0	0	0	0	0	0	0	0	0	0	0
ENSG00000105058.9	0	0	2	0	0	0	0	0	4	0	0	4	0
ENSG00000105063.16	0	0	0	0	0	0	0	0	0	0	0	0	0
ENSG00000105085.8	0	0	0	0	0	0	0	0	0	0	0	0	0
ENSG00000105088.6	0	0	0	0	0	0	0	0	0	0	0	0	0
ENSG00000105122.10	0	0	0	0	0	0	0	0	0	0	0	0	0
ENSG00000105136.17	0	2	0	0	0	0	0	0	0	0	0	0	0
ENSG00000105146.10	0	4	0	0	0	0	0	0	0	0	4	0	0
ENSG00000105171.7	0	0	0	0	0	0	2	0	2	0	0	0	0
ENSG00000105173.11	0	4	0	0	0	2	0	0	4	0	6	4	0
ENSG00000105176.15	0	2	0	0	0	4	0	0	4	0	0	0	0
ENSG00000105185.9	0	44	16	6	0	20	44	2	214	0	54	40	0
ENSG00000105186.12	0	0	0	0	0	0	0	0	0	0	0	0	0
ENSG00000105193.6	0	0	0	0	0	0	0	0	0	0	0	0	0
ENSG00000105197.8	0	2	0	0	0	0	0	0	0	0	2	0	0
ENSG00000105202.5	0	0	0	0	0	0	0	0	0	0	0	0	0
ENSG00000105219.6	0	0	0	0	0	0	0	0	0	0	0	0	0
ENSG00000105220.12	0	0	0	0	0	0	0	0	2	0	0	0	0
ENSG00000105221.14	0	0	0	0	0	0	0	0	0	0	0	0	0
ENSG00000105223.16	2	0	0	0	0	0	0	0	0	0	0	0	0
ENSG00000105229.4	0	14	4	0	0	6	2	0	22	0	18	8	0
ENSG00000105248.13	0	0	0	0	0	0	0	0	0	0	2	0	0
ENSG00000105251.8	0	12	12	0	0	4	14	2	52	0	6	4	0
ENSG00000105254.9	0	0	2	0	0	0	0	0	4	0	0	0	0
ENSG00000105255.8	0	4	0	0	0	0	0	0	4	0	2	2	0
ENSG00000105258.6	0	0	0	0	0	0	0	0	0	0	0	0	0
ENSG00000105278.8	0	0	0	0	0	0	0	0	0	0	0	0	0
ENSG00000105281.10	0	0	0	0	0	0	0	0	0	0	0	0	0
ENSG00000105287.10	0	0	0	0	0	0	0	0	0	0	0	0	0
ENSG00000105289.12	0	4	0	0	0	0	0	0	10	0	2	4	0
ENSG00000105298.11	0	0	0	0	0	0	0	0	0	0	0	0	0
ENSG00000105321.10	0	2	0	2	0	2	2	0	12	0	8	0	0
ENSG00000105323.14	0	6	0	2	0	4	0	0	10	0	2	2	0
ENSG00000105325.11	0	8	2	0	0	0	0	0	2	0	2	4	0
ENSG00000105341.16	0	0	0	0	0	0	0	0	0	0	0	0	0
ENSG00000105355.6	0	0	0	0	0	0	0	0	0	0	0	0	0
ENSG00000105364.11	0	2	0	0	0	0	0	0	2	0	4	0	0
ENSG00000105372.4	0	2	0	0	0	2	2	0	6	0	0	0	0
ENSG00000105373.16	0	6	0	2	0	0	0	0	6	0	8	2	0
ENSG00000105393.13	0	0	0	0	0	0	0	0	0	0	0	0	0
ENSG00000105401.4	0	0	0	0	0	0	0	0	0	0	0	0	0
ENSG00000105402.5	0	0	0	0	0	0	0	0	0	0	0	0	0
ENSG00000105404.8	0	0	0	0	0	0	0	0	0	0	0	0	0
ENSG00000105419.15	0	0	0	0	0	0	0	0	0	0	0	0	0
ENSG00000105438.6	0	0	0	0	0	0	0	0	0	0	0	0	0
ENSG00000105443.11	0	0	0	0	0	0	0	0	0	0	0	0	0
ENSG00000105447.10	0	4	2	4	0	0	2	0	8	0	6	2	0
ENSG00000105486.11	0	0	0	0	0	0	0	0	0	0	0	0	0
ENSG00000105499.11	0	0	0	0	0	0	0	0	0	0	0	0	0
ENSG00000105514.5	0	0	0	0	0	0	0	0	0	0	0	0	0
ENSG00000105518.11	0	0	0	0	0	0	0	0	0	0	0	0	0
ENSG00000105520.8	0	2	0	2	0	0	0	0	0	0	4	2	0
ENSG00000105523.3	0	0	0	0	0	0	0	0	0	0	0	0	0
ENSG00000105552.12	0	0	0	0	0	0	0	0	0	0	0	0	0
ENSG00000105556.8	0	0	0	0	0	0	0	0	0	0	0	0	0
ENSG00000105559.9	0	0	0	0	0	0	0	0	0	0	0	0	0
ENSG00000105568.15	0	2	0	0	0	0	0	0	6	0	0	0	0
ENSG00000105576.13	0	0	0	0	0	0	0	0	0	0	0	0	0
ENSG00000105605.5	0	0	0	0	0	0	0	0	0	0	0	0	0
ENSG00000105607.10	0	2	0	0	0	0	0	0	0	0	0	0	0
ENSG00000105640.10	0	0	0	0	0	0	2	0	0	0	0	0	0
ENSG00000105647.12	0	0	0	0	0	0	0	0	0	0	0	0	0
ENSG00000105649.7	0	0	0	0	0	0	0	0	0	0	0	0	0
ENSG00000105655.16	0	0	0	0	0	0	0	0	0	0	0	0	0
ENSG00000105656.10	0	0	0	0	0	0	0	0	0	0	0	0	0
ENSG00000105662.13	0	4	0	4	0	2	2	0	2	0	4	0	0
ENSG00000105669.10	0	0	0	0	0	0	0	0	0	0	0	0	0
ENSG00000105671.9	0	0	0	0	0	0	0	0	0	0	0	0	0
ENSG00000105676.11	0	2	0	0	0	0	0	0	0	0	0	0	0
ENSG00000105677.9	0	0	0	0	0	0	6	0	0	0	2	0	0
ENSG00000105698.13	0	4	0	0	0	0	0	0	0	0	2	4	0
ENSG00000105699.14	0	2	0	0	0	0	0	0	8	0	6	2	0
ENSG00000105700.8	0	0	0	2	0	0	0	0	2	0	0	6	0
ENSG00000105701.13	0	0	0	0	0	0	0	0	0	0	0	0	0
ENSG00000105705.13	0	0	0	0	0	0	0	0	0	0	0	0	0
ENSG00000105722.7	0	0	0	0	0	0	0	0	0	0	0	0	0
ENSG00000105723.9	0	0	0	0	0	0	0	0	0	0	0	0	0
ENSG00000105726.14	0	0	0	0	0	0	0	0	0	0	0	0	0
ENSG00000105732.10	0	4	2	4	0	0	0	0	22	0	16	4	0
ENSG00000105738.8	0	0	0	0	0	0	0	0	0	0	2	0	0
ENSG00000105755.5	0	0	0	0	0	0	0	0	0	0	0	0	0
ENSG00000105793.13	0	2	0	0	0	0	4	0	8	0	4	4	0
ENSG00000105808.15	0	0	0	0	0	0	0	0	0	0	0	0	0
ENSG00000105835.9	0	0	0	0	0	0	0	0	0	0	0	0	0
ENSG00000105849.5	0	0	0	0	0	0	0	0	0	0	0	0	0
ENSG00000105854.10	0	0	0	0	0	0	0	0	0	0	0	0	0
ENSG00000105856.11	0	0	0	0	0	0	0	0	4	0	8	6	0
ENSG00000105865.8	0	0	0	0	0	0	0	0	0	0	0	0	0
ENSG00000105875.11	0	0	0	0	0	0	0	0	0	0	0	0	0
ENSG00000105877.15	0	34	4	4	0	10	0	0	50	0	28	20	0
ENSG00000105879.9	0	0	0	0	0	0	0	0	2	0	0	0	0
ENSG00000105887.10	0	0	0	0	0	0	0	0	0	0	0	0	0
ENSG00000105894.9	0	0	0	0	0	0	0	0	0	0	0	0	0
ENSG00000105928.11	0	0	0	0	0	0	0	0	0	0	4	0	0
ENSG00000105953.12	0	2	0	0	0	0	0	0	2	0	2	6	0
ENSG00000105963.11	0	0	0	0	0	0	0	0	0	0	0	0	0
ENSG00000105968.16	0	0	0	0	0	0	0	0	0	0	0	0	0
ENSG00000105983.17	0	0	0	0	0	0	0	0	0	0	0	0	0
ENSG00000105993.12	0	2	0	2	0	0	0	0	6	0	2	0	0
ENSG00000106012.15	0	4	0	0	0	2	0	0	4	0	0	0	0
ENSG00000106013.10	0	2	0	0	0	0	0	0	2	0	0	4	0
ENSG00000106028.8	0	0	0	0	0	0	0	0	2	0	0	0	0
ENSG00000106049.6	0	0	0	0	0	0	0	0	0	0	0	0	0
ENSG00000106052.11	0	2	0	0	0	0	0	0	12	0	4	0	0
ENSG00000106069.18	0	6	0	0	0	0	0	0	0	0	2	0	0
ENSG00000106070.15	0	0	0	0	0	0	0	0	0	0	0	0	0
ENSG00000106100.8	0	0	0	0	0	0	0	0	0	0	0	0	0
ENSG00000106105.11	0	20	0	2	0	2	2	0	18	2	4	12	0
ENSG00000106128.16	0	2	0	0	0	0	0	0	0	0	0	0	0
ENSG00000106133.15	0	0	0	0	0	0	0	0	0	0	0	0	0
ENSG00000106153.12	0	0	0	0	0	0	0	0	0	0	0	0	0
ENSG00000106211.8	0	2	2	0	0	2	4	0	12	0	10	8	0
ENSG00000106236.3	0	0	0	0	0	0	0	0	0	0	0	0	0
ENSG00000106244.10	0	0	0	0	0	0	0	0	0	0	0	2	0
ENSG00000106245.7	0	0	0	0	0	0	0	0	0	0	0	0	0
ENSG00000106246.15	0	0	0	0	0	0	0	0	0	0	0	0	0
ENSG00000106263.15	0	2	0	0	0	0	0	0	0	0	0	0	0
ENSG00000106268.13	0	0	0	0	0	0	0	0	2	0	0	0	0
ENSG00000106290.12	0	0	0	0	0	0	0	0	0	0	0	0	0
ENSG00000106299.7	0	0	0	0	0	0	0	0	0	0	0	0	0
ENSG00000106305.7	0	6	0	0	0	0	0	0	8	0	4	0	0
ENSG00000106327.10	0	0	0	0	0	0	0	0	0	0	0	0	0
ENSG00000106330.9	0	0	0	0	0	0	0	0	2	0	0	0	0
ENSG00000106351.10	0	24	4	2	0	14	4	0	24	0	30	6	0
ENSG00000106355.7	0	0	0	0	0	0	0	0	0	0	0	0	0
ENSG00000106367.11	0	2	0	0	0	2	0	0	4	0	0	2	0
ENSG00000106392.8	0	8	0	0	0	4	0	0	2	0	6	0	0
ENSG00000106397.9	0	0	0	0	0	0	0	0	0	0	0	0	0
ENSG00000106399.9	0	0	0	0	0	0	0	0	0	0	0	0	0
ENSG00000106400.9	0	0	4	0	0	0	0	0	2	0	0	0	0
ENSG00000106410.12	0	0	0	0	0	0	0	0	0	0	0	0	0
ENSG00000106415.10	0	8	0	0	0	0	2	0	12	0	14	0	0
ENSG00000106443.12	0	0	0	0	0	0	0	0	0	0	0	2	0
ENSG00000106459.12	0	2	0	0	0	0	0	0	2	0	0	0	0
ENSG00000106484.12	0	4	4	0	0	0	2	0	2	0	0	6	0
ENSG00000106538.7	0	0	0	0	0	0	0	0	0	0	2	0	0
ENSG00000106554.9	0	0	0	0	0	0	0	0	0	0	0	0	0
ENSG00000106588.8	0	0	0	0	0	0	0	0	0	0	0	0	0
ENSG00000106591.3	0	2	4	0	0	0	0	0	2	0	2	2	0
ENSG00000106603.15	0	0	0	0	0	0	0	0	0	0	0	0	0
ENSG00000106608.14	0	0	0	0	0	0	0	0	0	0	0	0	0
ENSG00000106609.14	0	12	12	2	0	4	4	0	20	6	32	12	4
ENSG00000106615.7	0	0	0	0	0	0	0	0	0	0	0	0	0
ENSG00000106628.8	0	0	0	0	0	0	0	0	0	0	0	0	0
ENSG00000106635.5	0	0	0	0	0	0	0	0	0	0	0	0	0
ENSG00000106636.5	0	4	0	0	0	0	0	0	2	0	2	2	2
ENSG00000106665.13	0	0	0	0	0	0	4	0	4	0	0	0	0
ENSG00000106682.12	0	8	0	2	0	2	0	0	12	2	6	2	0
ENSG00000106683.12	0	0	2	0	0	0	0	0	4	0	2	2	0
ENSG00000106689.8	0	4	0	0	0	8	0	0	4	0	4	0	0
ENSG00000106723.14	0	6	0	2	0	0	0	0	12	0	10	2	0
ENSG00000106771.10	0	0	0	0	0	0	0	0	0	0	0	0	0
ENSG00000106772.15	0	0	0	0	0	0	0	0	0	0	0	0	0
ENSG00000106799.10	0	16	0	0	0	2	2	0	12	0	14	8	0
ENSG00000106803.7	0	2	0	0	0	0	0	0	0	0	4	0	0
ENSG00000106829.16	0	2	0	2	0	0	2	0	4	0	4	6	0
ENSG00000106991.11	0	0	0	0	0	0	0	0	0	0	0	0	0
ENSG00000106992.15	0	0	0	0	0	0	0	0	0	0	0	0	0
ENSG00000106993.9	0	8	4	0	0	0	0	0	4	0	2	0	0
ENSG00000107018.7	0	0	0	0	0	0	0	0	0	0	0	0	0
ENSG00000107020.7	0	0	0	0	0	0	0	0	0	0	0	0	0
ENSG00000107104.16	0	4	2	0	0	0	10	0	8	0	10	0	0
ENSG00000107105.12	0	0	0	0	0	0	0	0	0	0	0	0	0
ENSG00000107140.13	0	0	0	2	0	0	0	0	4	0	6	0	0
ENSG00000107164.15	0	2	0	2	0	2	0	0	10	0	6	2	0
ENSG00000107175.8	0	0	0	0	0	0	0	0	2	0	0	0	0
ENSG00000107185.9	0	0	0	0	0	0	0	0	0	0	12	4	0
ENSG00000107223.10	0	0	0	0	0	0	0	0	0	0	0	0	0
ENSG00000107242.15	0	2	0	0	0	0	0	0	6	0	2	2	0
ENSG00000107262.14	0	0	0	0	0	0	0	0	0	0	0	0	0
ENSG00000107263.16	0	0	0	0	0	0	0	0	0	0	0	0	0
ENSG00000107281.7	0	0	0	0	0	0	0	0	0	0	0	0	0
ENSG00000107282.5	0	0	0	0	0	0	0	0	0	0	0	0	0
ENSG00000107290.11	0	0	0	0	0	0	0	0	0	0	0	0	0
ENSG00000107295.9	0	0	0	0	0	4	0	0	0	0	2	4	0
ENSG00000107331.14	0	2	0	0	0	0	0	0	0	0	0	0	0
ENSG00000107338.9	0	0	0	0	0	0	0	0	0	0	0	0	0
ENSG00000107341.4	0	0	0	0	0	2	0	0	2	0	4	0	0
ENSG00000107362.11	0	0	0	0	0	0	0	0	0	0	0	0	0
ENSG00000107371.10	0	0	0	0	0	0	0	0	0	0	0	0	0
ENSG00000107372.10	0	0	0	0	0	0	0	0	0	0	0	0	0
ENSG00000107404.15	0	0	0	0	0	0	0	0	0	0	0	2	0
ENSG00000107438.6	0	0	0	0	0	0	0	0	0	0	0	0	0
ENSG00000107443.13	0	34	6	0	0	12	4	0	50	0	30	8	0
ENSG00000107554.13	0	2	0	0	0	0	0	0	2	0	0	0	0
ENSG00000107566.11	0	0	0	0	0	0	0	0	0	0	0	0	0
ENSG00000107581.10	0	0	0	0	0	0	0	0	0	0	0	0	0
ENSG00000107625.10	0	6	4	0	0	2	0	0	10	0	10	4	0
ENSG00000107643.13	0	0	0	0	0	0	0	0	6	0	2	2	0
ENSG00000107672.12	0	0	0	0	0	0	0	0	0	0	0	0	0
ENSG00000107745.14	0	0	0	0	0	0	0	0	0	0	0	0	0
ENSG00000107758.13	0	0	0	0	0	0	0	0	0	0	0	0	0
ENSG00000107771.13	0	12	4	4	0	2	0	0	8	0	4	0	0
ENSG00000107816.15	0	0	0	2	0	0	0	0	4	0	0	4	0
ENSG00000107829.11	0	0	0	0	0	0	0	0	0	0	0	0	0
ENSG00000107831.10	0	0	0	0	0	0	0	0	0	0	0	0	0
ENSG00000107833.8	0	0	0	0	0	0	0	0	0	0	0	0	0
ENSG00000107854.5	0	34	2	4	0	8	0	0	30	0	14	0	0
ENSG00000107862.4	0	0	2	0	0	0	0	0	12	0	2	2	0
ENSG00000107863.14	0	0	0	0	0	0	0	0	0	0	0	0	0
ENSG00000107872.10	0	6	0	0	0	0	0	0	4	0	2	0	0
ENSG00000107882.9	0	0	4	0	0	0	8	0	4	0	2	8	0
ENSG00000107902.11	0	0	0	0	0	0	0	0	0	0	2	0	0
ENSG00000107929.12	0	0	0	0	0	0	0	0	0	0	0	0	0
ENSG00000107938.15	0	0	0	0	0	0	0	0	0	0	2	0	0
ENSG00000107949.14	0	10	2	0	0	4	0	0	2	0	0	0	0
ENSG00000107954.8	0	0	2	0	0	4	0	0	6	0	2	0	0
ENSG00000107959.13	0	0	0	0	0	0	0	0	0	0	0	0	0
ENSG00000107960.8	0	0	0	0	0	0	0	0	0	0	0	0	0
ENSG00000108021.17	0	10	0	0	0	4	8	0	26	0	8	12	0
ENSG00000108055.9	0	4	0	0	0	2	0	0	2	0	2	6	0
ENSG00000108091.10	0	0	0	0	0	0	0	0	0	0	0	0	0
ENSG00000108106.11	0	0	0	0	0	0	0	0	0	0	0	0	0
ENSG00000108107.10	0	0	0	0	0	0	0	0	0	0	0	0	0
ENSG00000108179.11	0	4	0	0	0	0	2	0	2	0	0	0	0
ENSG00000108219.12	0	2	2	0	0	4	0	0	12	0	10	2	0
ENSG00000108256.6	0	0	0	0	0	0	0	0	0	0	0	0	0
ENSG00000108262.13	0	0	0	0	0	0	0	0	0	0	0	0	0
ENSG00000108298.7	0	0	0	0	0	0	0	0	0	0	2	0	0
ENSG00000108306.9	0	0	0	0	0	0	0	0	0	0	0	0	0
ENSG00000108312.12	0	0	0	0	0	0	0	0	0	0	0	0	0
ENSG00000108344.12	0	20	0	0	0	2	0	0	16	0	16	2	2
ENSG00000108349.12	0	26	6	4	0	12	2	0	34	0	24	14	0
ENSG00000108389.7	0	0	0	0	0	0	0	0	0	0	0	0	0
ENSG00000108395.11	0	0	0	0	0	0	0	0	0	0	0	0	0
ENSG00000108424.7	0	0	0	2	0	0	2	0	2	0	6	4	0
ENSG00000108433.13	0	0	0	0	0	0	0	0	0	0	0	0	0
ENSG00000108465.12	0	0	0	0	0	0	0	0	0	0	0	0	0
ENSG00000108468.12	0	0	0	0	0	0	0	0	0	0	0	0	0
ENSG00000108469.12	0	0	0	0	0	0	0	0	0	0	0	0	0
ENSG00000108509.18	0	0	0	0	0	0	0	0	0	0	0	0	0
ENSG00000108510.7	0	0	2	0	0	0	0	0	0	0	0	0	0
ENSG00000108518.7	0	0	0	0	0	0	0	0	0	0	0	0	0
ENSG00000108523.13	0	0	0	0	0	4	2	0	0	0	0	0	0
ENSG00000108528.11	0	0	0	0	0	0	0	0	0	0	0	0	0
ENSG00000108556.7	0	0	0	0	0	0	0	0	0	0	0	0	0
ENSG00000108559.9	0	0	0	0	0	0	0	0	0	0	0	0	0
ENSG00000108561.6	0	0	0	0	0	0	0	0	0	0	0	0	0
ENSG00000108578.12	0	0	0	0	0	0	0	0	0	0	0	0	0
ENSG00000108591.7	0	0	0	0	0	0	0	0	2	0	0	0	0
ENSG00000108592.14	0	0	0	0	0	0	0	0	0	0	0	0	0
ENSG00000108604.13	0	0	0	0	0	0	0	0	0	0	0	0	0
ENSG00000108641.12	0	0	0	0	0	0	0	0	0	0	0	0	0
ENSG00000108651.7	0	0	0	0	0	0	0	0	0	0	0	0	0
ENSG00000108654.9	0	0	2	0	0	0	0	0	0	0	0	0	0
ENSG00000108669.14	0	0	0	0	0	0	0	0	0	0	0	0	0
ENSG00000108671.7	0	0	0	0	0	0	0	0	4	0	2	4	0
ENSG00000108733.7	0	0	0	0	0	0	0	0	0	0	0	0	0
ENSG00000108771.10	0	0	0	0	0	0	0	0	0	0	0	0	0
ENSG00000108773.8	0	0	0	0	0	0	0	0	0	0	0	0	0
ENSG00000108774.12	0	0	0	0	0	0	0	0	0	0	0	0	0
ENSG00000108788.9	0	6	4	0	0	4	0	0	8	0	4	4	0
ENSG00000108819.10	0	0	0	0	0	0	0	0	0	0	0	0	0
ENSG00000108826.13	0	0	0	0	0	0	0	0	0	0	0	0	0
ENSG00000108828.13	0	0	0	0	0	0	0	0	0	0	0	0	0
ENSG00000108829.9	0	0	0	0	0	0	0	0	0	0	0	0	0
ENSG00000108848.13	0	0	0	0	0	0	0	0	0	0	0	4	0
ENSG00000108852.12	0	0	0	0	0	2	0	0	0	0	0	0	0
ENSG00000108854.13	0	0	0	0	0	0	0	0	0	0	0	0	0
ENSG00000108883.10	0	0	0	0	0	0	0	0	0	0	0	0	0
ENSG00000108946.12	0	0	0	0	0	0	0	0	8	0	2	4	0
ENSG00000108953.14	0	0	0	0	0	0	0	0	0	0	0	0	0
ENSG00000108960.5	0	0	0	0	0	0	0	0	0	0	0	0	0
ENSG00000109016.15	0	0	0	0	0	0	0	0	0	0	0	0	0
ENSG00000109046.12	0	2	0	0	0	0	0	0	2	0	8	0	0
ENSG00000109062.7	0	2	4	0	0	0	0	0	4	0	4	0	0
ENSG00000109066.11	0	4	0	0	0	0	0	0	0	0	0	4	0
ENSG00000109079.7	0	4	0	0	0	0	0	0	0	0	2	6	0
ENSG00000109083.11	0	0	0	0	0	0	0	0	0	0	0	0	0
ENSG00000109084.11	0	2	0	0	0	4	0	0	0	0	0	4	0
ENSG00000109111.12	0	4	0	0	0	2	0	0	4	0	4	4	0
ENSG00000109118.11	0	0	0	0	0	0	0	0	0	0	0	0	0
ENSG00000109133.10	0	0	0	0	0	0	0	0	0	0	0	0	0
ENSG00000109171.12	0	12	0	4	0	4	0	0	8	0	14	6	0
ENSG00000109180.12	0	0	2	0	0	0	2	0	0	0	0	0	0
ENSG00000109220.8	0	0	0	0	0	0	0	0	0	0	0	0	0
ENSG00000109265.10	0	2	0	0	0	0	0	0	0	0	0	4	0
ENSG00000109332.17	0	0	0	0	0	0	0	0	0	0	0	0	0
ENSG00000109390.9	0	0	0	0	0	0	0	0	0	0	0	0	0
ENSG00000109436.7	0	0	0	0	0	0	0	0	0	0	0	0	0
ENSG00000109445.8	0	0	0	0	0	0	2	0	8	0	4	0	0
ENSG00000109452.10	0	0	0	0	0	0	0	0	0	0	0	0	0
ENSG00000109458.6	0	4	0	0	0	2	0	0	2	0	8	4	0
ENSG00000109475.14	0	0	0	0	0	0	0	0	0	0	0	0	0
ENSG00000109501.11	0	22	2	0	0	4	10	0	28	0	18	14	0
ENSG00000109519.10	0	0	0	0	0	0	0	0	0	0	0	0	0
ENSG00000109536.9	0	0	0	0	0	0	0	0	0	0	0	0	0
ENSG00000109670.11	0	0	0	0	0	0	0	0	0	0	0	0	0
ENSG00000109685.15	0	20	0	0	0	4	4	0	12	0	16	18	0
ENSG00000109689.12	0	4	0	0	0	0	2	0	4	0	4	4	0
ENSG00000109736.12	0	0	0	0	0	0	0	0	0	0	0	0	0
ENSG00000109756.6	0	0	0	0	0	0	0	0	0	0	0	0	0
ENSG00000109762.13	0	4	0	0	0	0	0	0	6	0	0	0	0
ENSG00000109794.11	0	0	0	0	0	4	0	0	16	0	0	0	0
ENSG00000109814.9	0	0	0	0	0	0	0	0	0	0	0	0	0
ENSG00000109861.13	0	0	0	0	0	0	0	0	0	0	0	0	0
ENSG00000109906.11	0	6	2	0	0	0	2	0	0	0	2	0	0
ENSG00000109917.8	0	0	0	0	0	0	0	0	0	0	0	0	0
ENSG00000109919.7	0	0	0	0	0	0	0	0	0	0	0	0	0
ENSG00000109927.7	0	4	4	0	0	0	2	0	8	0	0	0	0
ENSG00000109971.11	0	0	0	0	0	0	0	0	0	0	0	0	0
ENSG00000110002.13	0	4	0	2	0	0	0	0	4	0	0	2	0
ENSG00000110011.11	0	0	0	0	0	0	0	0	0	0	0	0	0
ENSG00000110025.10	0	0	0	0	0	0	0	0	0	0	0	0	0
ENSG00000110047.15	0	0	0	0	0	0	0	0	0	0	0	0	0
ENSG00000110048.9	0	0	0	0	0	0	0	0	0	0	0	0	0
ENSG00000110063.6	0	6	2	2	0	0	0	0	6	0	8	0	0
ENSG00000110075.12	0	2	0	0	0	0	0	0	0	0	0	0	0
ENSG00000110080.16	0	4	0	0	2	0	0	0	10	0	6	4	2
ENSG00000110104.9	0	2	0	0	0	0	4	0	4	0	0	0	0
ENSG00000110107.6	0	0	0	0	0	0	0	0	0	0	0	0	0
ENSG00000110108.7	0	2	0	0	0	0	2	0	4	0	2	6	0
ENSG00000110171.16	0	0	0	0	0	0	0	0	0	0	0	0	0
ENSG00000110200.6	0	0	0	0	0	0	0	0	0	0	0	0	0
ENSG00000110218.6	0	18	4	2	0	2	2	0	20	0	20	12	0
ENSG00000110274.12	0	4	0	0	0	2	6	0	0	0	4	2	0
ENSG00000110321.13	0	0	0	0	0	0	0	0	0	0	0	0	0
ENSG00000110330.6	0	0	2	0	0	2	0	0	0	0	0	0	0
ENSG00000110400.8	0	0	0	0	0	0	0	0	0	0	0	0	0
ENSG00000110427.12	0	0	0	0	0	0	2	0	0	0	0	6	0
ENSG00000110435.9	0	2	0	0	0	0	0	0	10	0	0	0	0
ENSG00000110442.9	0	0	0	0	0	0	0	0	0	0	0	0	0
ENSG00000110492.13	0	0	0	0	0	0	0	0	0	0	2	0	2
ENSG00000110497.12	0	0	0	0	0	0	0	0	0	0	0	0	0
ENSG00000110514.16	0	8	4	2	0	0	0	4	6	0	0	2	0
ENSG00000110536.11	0	0	0	0	0	0	0	0	0	0	0	0	0
ENSG00000110583.10	0	4	0	0	0	2	0	0	0	0	6	2	0
ENSG00000110619.14	0	0	0	0	0	0	0	0	0	0	0	0	0
ENSG00000110651.9	0	2	0	0	0	0	0	0	0	0	0	0	0
ENSG00000110696.7	0	6	0	0	0	0	2	0	10	0	8	0	0
ENSG00000110697.10	0	0	0	0	0	0	0	0	0	0	0	0	0
ENSG00000110700.4	0	0	0	0	0	0	0	0	0	0	0	0	0
ENSG00000110711.7	0	0	0	0	0	0	0	0	0	0	0	2	0
ENSG00000110713.13	0	0	0	0	0	0	0	0	0	0	0	0	0
ENSG00000110717.8	0	4	0	0	0	0	4	0	0	0	2	0	0
ENSG00000110768.9	0	0	0	0	0	0	0	0	2	0	2	0	0
ENSG00000110786.15	0	0	0	0	0	0	0	0	0	0	0	0	0
ENSG00000110801.11	0	0	0	0	0	0	0	0	0	0	0	0	0
ENSG00000110841.11	0	0	0	0	0	0	0	0	2	0	0	0	0
ENSG00000110844.11	0	0	0	0	0	0	2	0	0	0	2	0	0
ENSG00000110851.9	0	0	0	0	0	0	0	0	0	0	0	0	0
ENSG00000110880.8	0	0	0	0	0	0	0	0	0	0	0	0	0
ENSG00000110881.9	0	0	0	2	0	0	0	0	0	0	0	0	0
ENSG00000110888.15	0	0	0	0	0	0	0	0	0	0	0	0	0
ENSG00000110906.10	0	0	0	0	0	0	0	0	0	0	0	0	0
ENSG00000110911.12	0	0	0	0	0	0	0	0	0	0	0	0	0
ENSG00000110917.5	0	8	0	2	0	4	0	0	22	0	4	4	0
ENSG00000110921.9	0	2	0	0	0	0	0	0	2	0	4	0	0
ENSG00000110925.4	0	0	0	0	0	0	0	0	0	0	0	0	0
ENSG00000110955.6	0	0	0	0	0	0	0	0	0	0	0	0	0
ENSG00000110958.13	0	0	0	0	0	0	0	0	0	0	0	0	0
ENSG00000110987.6	0	4	0	0	0	2	0	0	4	0	0	0	0
ENSG00000111011.15	0	0	0	0	0	0	0	0	0	0	0	0	0
ENSG00000111057.8	0	0	0	0	0	0	0	0	0	0	0	0	0
ENSG00000111142.11	0	8	2	2	0	2	0	0	6	0	14	8	0
ENSG00000111145.5	0	0	2	0	0	0	0	0	0	0	2	0	0
ENSG00000111199.8	0	0	0	0	0	0	0	0	0	0	0	0	0
ENSG00000111206.10	0	0	0	0	0	0	0	0	0	0	0	0	0
ENSG00000111229.13	0	0	0	0	0	0	0	0	0	0	0	0	0
ENSG00000111231.6	0	0	0	0	0	0	0	0	0	0	0	0	0
ENSG00000111237.16	0	0	0	0	0	0	0	0	0	0	0	0	0
ENSG00000111247.12	0	0	0	0	0	0	0	0	0	0	0	0	0
ENSG00000111249.11	0	0	0	2	0	0	0	0	2	0	0	0	0
ENSG00000111252.8	0	8	2	0	0	0	4	0	18	0	6	6	0
ENSG00000111266.6	0	0	0	0	0	0	0	0	0	0	0	0	0
ENSG00000111269.2	0	4	0	0	0	2	6	0	10	0	2	6	0
ENSG00000111328.4	0	0	0	0	0	0	0	0	0	0	0	0	0
ENSG00000111361.10	0	0	0	0	0	0	0	0	0	0	0	0	0
ENSG00000111364.13	0	4	0	0	0	0	0	0	2	0	0	0	0
ENSG00000111412.5	0	0	0	0	0	0	0	0	0	0	0	0	0
ENSG00000111445.11	0	0	0	0	0	0	0	0	0	0	0	0	0
ENSG00000111450.11	0	0	0	0	0	0	0	0	0	0	0	0	0
ENSG00000111452.10	0	2	2	0	0	0	0	0	2	0	2	2	0
ENSG00000111540.13	0	6	2	0	0	0	0	0	16	0	6	6	0
ENSG00000111554.12	0	0	0	0	0	0	0	0	0	0	0	0	0
ENSG00000111581.7	0	2	0	0	0	0	0	0	0	0	2	0	0
ENSG00000111596.9	0	2	0	0	0	0	0	0	2	0	0	0	0
ENSG00000111602.9	0	0	0	0	0	0	0	0	0	0	0	0	0
ENSG00000111605.14	0	6	0	0	0	0	0	0	6	0	0	2	0
ENSG00000111640.12	0	0	0	0	0	0	0	0	4	0	0	0	0
ENSG00000111641.8	0	0	0	0	0	0	0	0	0	0	0	0	0
ENSG00000111642.12	0	0	0	0	0	0	0	0	0	0	0	0	0
ENSG00000111647.10	0	0	0	0	0	0	0	0	0	0	0	0	0
ENSG00000111652.7	0	0	0	0	0	0	0	0	0	0	0	0	0
ENSG00000111665.9	0	0	0	0	0	0	0	0	0	0	0	0	0
ENSG00000111666.8	0	0	0	0	0	4	0	0	2	0	0	0	0
ENSG00000111667.11	0	4	0	0	0	0	0	0	4	0	2	2	0
ENSG00000111669.12	0	0	0	0	0	0	0	0	6	0	4	0	0
ENSG00000111670.12	0	0	0	0	0	0	0	0	0	0	0	0	0
ENSG00000111676.12	0	0	0	0	0	0	0	0	0	0	2	0	0
ENSG00000111678.8	0	0	0	0	0	0	0	0	0	0	0	0	0
ENSG00000111696.9	0	0	0	0	0	0	0	0	0	0	0	0	0
ENSG00000111707.9	0	76	8	8	0	14	12	0	92	0	46	30	0
ENSG00000111711.7	0	0	0	0	0	0	2	0	0	0	0	2	0
ENSG00000111728.8	0	0	0	0	0	0	0	0	0	0	0	0	0
ENSG00000111731.10	0	0	0	0	0	0	0	0	0	0	0	0	0
ENSG00000111737.9	0	0	0	0	0	0	0	0	0	0	0	0	0
ENSG00000111752.8	0	0	0	0	0	0	0	0	6	0	0	0	0
ENSG00000111775.2	0	0	0	0	0	0	0	0	0	0	4	0	0
ENSG00000111786.6	0	0	0	0	0	0	0	0	0	0	0	0	0
ENSG00000111788.10	0	0	0	0	0	0	0	0	0	0	0	0	0
ENSG00000111790.11	0	0	0	0	0	0	0	0	2	0	0	0	0
ENSG00000111843.11	0	0	0	0	0	0	0	0	4	0	0	2	2
ENSG00000111845.4	0	0	0	0	0	0	2	0	2	0	4	0	0
ENSG00000111863.10	0	0	0	0	0	0	0	0	0	0	0	0	0
ENSG00000111875.7	0	6	0	0	0	0	2	0	18	0	14	0	0
ENSG00000111877.15	0	0	0	0	0	2	0	0	0	0	6	0	0
ENSG00000111906.15	0	0	0	0	0	0	0	0	0	0	0	0	0
ENSG00000112029.7	0	0	0	0	0	0	0	0	0	0	0	0	0
ENSG00000112033.11	0	10	2	0	0	0	0	0	6	0	2	0	0
ENSG00000112039.3	0	0	0	0	0	0	0	0	2	0	0	0	0
ENSG00000112079.8	0	0	0	0	0	0	0	0	0	0	0	0	0
ENSG00000112110.7	0	4	0	0	0	0	0	0	16	0	4	0	0
ENSG00000112118.15	0	0	0	0	0	0	0	0	0	0	0	0	0
ENSG00000112130.14	0	2	0	0	0	0	0	0	0	0	0	0	0
ENSG00000112137.14	0	0	0	2	0	0	0	0	0	0	0	0	0
ENSG00000112146.14	0	2	0	0	0	0	0	0	8	0	0	2	0
ENSG00000112149.7	0	0	0	0	0	0	0	0	0	0	0	0	0
ENSG00000112167.7	0	0	0	0	0	0	0	0	0	0	0	0	0
ENSG00000112182.12	0	0	0	0	0	0	0	0	0	0	0	0	0
ENSG00000112245.7	0	44	20	22	0	22	14	0	122	2	66	40	4
ENSG00000112273.6	0	0	2	0	0	0	0	0	0	0	2	0	0
ENSG00000112282.15	0	0	0	0	0	0	0	0	0	0	0	0	0
ENSG00000112290.10	0	0	0	0	0	0	0	0	0	0	0	0	0
ENSG00000112293.12	0	0	0	0	0	0	0	0	0	0	0	0	0
ENSG00000112294.10	0	2	0	0	0	0	0	0	2	0	4	0	0
ENSG00000112297.12	0	6	0	4	0	2	4	0	22	0	4	4	0
ENSG00000112306.7	0	0	0	0	0	0	0	0	0	0	0	0	0
ENSG00000112308.10	0	0	0	0	0	0	0	0	0	0	0	0	0
ENSG00000112312.7	0	4	2	0	0	4	0	0	4	0	0	2	0
ENSG00000112333.9	0	2	6	0	0	0	0	0	6	0	2	0	0
ENSG00000112335.12	0	0	0	0	0	0	0	0	0	0	0	0	0
ENSG00000112365.4	0	0	0	0	0	0	0	0	0	0	0	0	0
ENSG00000112394.14	0	2	0	0	0	0	2	0	4	0	4	0	0
ENSG00000112414.12	0	0	2	0	0	0	2	0	4	0	2	0	0
ENSG00000112494.7	0	6	0	0	0	0	0	0	4	0	0	0	0
ENSG00000112511.15	0	4	0	0	0	0	0	0	0	0	0	4	0
ENSG00000112514.13	0	0	0	0	0	0	0	0	0	0	0	0	0
ENSG00000112531.14	0	18	2	2	0	14	8	0	26	0	22	18	0
ENSG00000112576.10	0	0	0	0	0	0	0	0	6	0	0	0	0
ENSG00000112578.7	0	6	6	0	0	0	0	0	6	0	2	2	0
ENSG00000112592.10	0	0	0	2	0	0	0	0	0	0	6	0	0
ENSG00000112640.12	0	10	0	2	0	0	0	0	12	0	10	4	0
ENSG00000112651.9	0	0	0	0	0	0	0	0	0	0	0	0	0
ENSG00000112658.7	0	6	2	2	0	2	0	0	10	0	10	6	0
ENSG00000112659.11	0	2	0	0	0	0	0	0	0	0	0	0	0
ENSG00000112679.12	0	22	2	4	0	6	4	4	30	0	26	4	0
ENSG00000112685.11	0	0	0	0	0	0	0	0	0	0	0	0	0
ENSG00000112695.9	0	0	0	0	0	0	0	0	0	0	0	0	0
ENSG00000112699.8	0	0	0	0	0	0	0	0	0	0	0	0	0
ENSG00000112701.15	0	4	0	0	0	0	0	0	0	0	0	2	0
ENSG00000112742.7	0	2	0	0	0	0	0	0	0	0	0	0	0
ENSG00000112759.14	0	8	0	2	0	8	4	0	14	2	10	2	0
ENSG00000112787.10	0	14	0	2	0	6	2	0	16	0	12	4	0
ENSG00000112941.10	0	8	0	2	0	4	0	0	6	0	14	6	0
ENSG00000112972.12	0	0	0	0	0	0	0	0	0	0	0	0	0
ENSG00000112977.13	0	0	0	0	0	0	0	0	0	0	0	0	0
ENSG00000112983.15	0	0	0	0	0	0	0	0	0	0	0	0	0
ENSG00000112984.9	0	0	0	0	0	0	0	0	4	0	0	0	0
ENSG00000112996.7	0	4	0	0	0	0	0	0	0	0	0	0	0
ENSG00000113013.10	0	0	0	0	0	0	0	0	0	0	0	0	0
ENSG00000113068.7	0	0	0	0	0	0	0	0	0	0	0	0	0
ENSG00000113141.13	0	6	0	0	0	0	0	0	4	0	0	0	0
ENSG00000113161.13	0	0	0	0	0	0	0	0	2	0	0	0	0
ENSG00000113231.11	0	2	2	0	0	0	0	0	2	0	0	4	0
ENSG00000113269.11	0	0	0	0	0	0	0	0	0	0	0	0	0
ENSG00000113282.11	0	0	0	0	0	0	0	0	0	0	0	0	0
ENSG00000113296.12	0	2	0	0	0	0	0	0	2	0	2	4	0
ENSG00000113300.9	0	24	6	2	0	4	0	0	20	0	32	16	0
ENSG00000113312.8	0	6	0	0	0	0	0	0	4	0	2	2	0
ENSG00000113318.9	0	2	0	0	0	0	6	0	4	0	0	4	0
ENSG00000113328.16	0	0	0	0	0	0	2	0	4	0	8	2	0
ENSG00000113360.14	0	0	0	0	0	0	0	0	0	0	0	0	0
ENSG00000113368.9	0	0	2	4	0	0	0	0	8	0	12	0	0
ENSG00000113384.11	0	0	0	0	0	0	0	0	0	0	2	0	0
ENSG00000113387.9	0	0	2	0	0	0	0	0	2	0	0	0	0
ENSG00000113396.10	0	2	4	4	0	0	0	0	2	0	4	0	0
ENSG00000113407.11	0	2	4	2	0	0	2	0	4	0	4	2	0
ENSG00000113430.7	0	0	0	0	0	0	0	0	0	0	0	0	0
ENSG00000113456.16	0	0	0	0	0	0	0	0	0	0	0	0	0
ENSG00000113460.10	0	2	0	0	0	0	0	0	0	0	0	0	0
ENSG00000113504.17	0	0	0	0	0	0	0	0	0	0	0	0	0
ENSG00000113520.8	0	0	0	0	0	0	0	0	0	0	0	0	0
ENSG00000113522.11	0	2	2	2	0	0	4	0	10	0	2	0	0
ENSG00000113552.13	0	0	0	0	0	0	0	0	0	0	0	0	0
ENSG00000113558.16	0	0	0	0	0	0	0	0	0	0	0	0	0
ENSG00000113575.7	0	0	0	0	0	0	0	0	0	0	2	0	0
ENSG00000113593.9	0	2	0	0	0	0	0	0	2	0	2	2	0
ENSG00000113615.10	0	2	0	0	0	0	0	0	0	0	0	0	0
ENSG00000113621.12	0	0	0	0	0	0	0	0	4	0	0	0	0
ENSG00000113643.6	0	0	0	0	0	0	0	0	8	0	0	2	0
ENSG00000113645.11	0	2	0	0	0	6	0	0	6	0	2	0	0
ENSG00000113648.14	0	0	0	0	0	0	0	0	0	0	0	0	0
ENSG00000113649.9	0	2	4	0	0	0	0	0	0	0	0	2	0
ENSG00000113658.14	0	6	0	0	0	0	0	0	4	0	4	2	0
ENSG00000113712.14	0	0	0	0	0	0	0	0	0	0	0	0	0
ENSG00000113716.10	0	6	0	0	0	2	2	0	2	0	6	2	0
ENSG00000113732.6	0	0	0	0	0	0	0	0	2	0	0	0	0
ENSG00000113734.15	0	0	0	0	0	0	0	0	2	0	2	0	0
ENSG00000113742.10	0	44	14	0	0	4	6	0	50	2	48	26	0
ENSG00000113749.6	0	4	0	0	0	4	0	0	0	0	4	0	0
ENSG00000113758.11	0	0	0	0	0	0	0	0	0	0	0	0	0
ENSG00000113761.9	0	6	0	0	0	0	0	0	4	0	0	2	0
ENSG00000113810.13	0	0	0	0	0	0	0	0	6	0	2	2	0
ENSG00000113811.8	0	0	0	0	0	0	0	0	0	0	0	0	0
ENSG00000113838.10	0	0	0	0	0	0	0	0	0	0	0	0	0
ENSG00000113845.7	0	0	0	0	0	2	0	0	0	0	0	0	0
ENSG00000113905.4	0	0	0	0	0	0	0	2	0	0	0	0	0
ENSG00000113971.16	0	0	0	0	0	0	0	0	0	0	0	0	0
ENSG00000114021.9	0	0	2	0	0	2	0	0	10	0	0	4	0
ENSG00000114026.19	0	0	2	0	0	0	0	0	0	0	8	4	0
ENSG00000114054.11	0	10	2	0	0	0	0	0	30	0	0	2	0
ENSG00000114098.15	0	4	0	0	0	0	2	0	6	0	0	0	0
ENSG00000114115.7	0	0	0	0	0	0	0	0	0	0	0	0	0
ENSG00000114126.15	0	0	0	0	0	0	0	0	0	0	0	0	0
ENSG00000114268.9	0	0	0	0	0	0	0	0	0	0	0	0	0
ENSG00000114302.13	0	0	0	0	0	0	0	0	0	0	0	0	0
ENSG00000114346.11	0	2	0	0	0	0	2	0	4	0	0	0	0
ENSG00000114353.14	0	18	2	0	0	2	0	0	14	0	16	10	2
ENSG00000114354.10	0	0	2	0	0	2	2	0	8	0	6	6	0
ENSG00000114383.7	0	0	0	0	0	0	0	0	0	0	0	0	0
ENSG00000114391.10	0	0	0	0	0	0	0	0	0	0	0	0	0
ENSG00000114395.8	0	0	0	0	0	0	0	0	0	0	0	0	0
ENSG00000114405.8	0	0	0	0	0	0	0	0	0	0	0	2	0
ENSG00000114416.15	0	0	0	0	0	2	0	0	0	0	2	0	0
ENSG00000114446.4	0	0	0	0	0	0	0	0	0	0	0	0	0
ENSG00000114450.7	0	0	0	0	0	0	0	0	0	0	0	0	0
ENSG00000114455.11	0	0	0	0	0	0	0	0	0	0	4	0	0
ENSG00000114480.10	0	0	0	0	0	0	0	0	0	0	0	0	0
ENSG00000114491.11	0	0	0	0	0	0	0	0	0	0	0	0	0
ENSG00000114503.8	0	0	0	0	0	0	0	0	0	0	0	0	0
ENSG00000114520.8	0	0	0	0	0	0	0	0	0	0	0	0	0
ENSG00000114541.12	0	0	0	0	0	0	0	0	0	0	0	0	0
ENSG00000114544.13	0	0	0	0	0	0	0	0	0	0	0	0	0
ENSG00000114554.9	0	0	0	0	0	0	0	0	0	0	2	0	0
ENSG00000114631.10	0	0	0	0	0	0	0	0	4	0	0	0	0
ENSG00000114648.9	0	6	0	0	0	0	0	0	12	0	6	2	0
ENSG00000114650.16	0	0	0	0	0	0	0	0	0	0	0	0	0
ENSG00000114656.8	0	0	0	0	0	0	0	0	0	0	0	0	0
ENSG00000114686.6	0	0	0	0	0	0	0	0	0	0	0	0	0
ENSG00000114737.13	0	0	0	0	0	0	0	0	0	0	0	0	0
ENSG00000114739.11	0	6	4	0	0	0	0	0	6	0	2	2	0
ENSG00000114742.11	0	0	0	0	0	0	0	0	0	0	0	4	0
ENSG00000114744.6	0	0	0	0	0	0	0	0	0	0	0	0	0
ENSG00000114745.11	0	0	0	0	0	0	0	0	0	0	0	0	0
ENSG00000114767.6	0	0	0	0	0	0	0	0	0	0	0	0	0
ENSG00000114770.14	0	0	0	0	0	0	0	0	0	0	2	0	0
ENSG00000114784.3	0	4	8	0	0	0	30	0	14	0	8	2	0
ENSG00000114790.10	0	0	0	0	0	0	0	0	0	0	0	2	0
ENSG00000114796.13	0	2	0	0	0	0	0	0	4	0	2	2	0
ENSG00000114867.17	0	8	0	0	0	4	0	0	12	0	6	10	0
ENSG00000114902.11	0	0	4	0	0	0	6	0	6	0	0	0	2
ENSG00000114904.10	0	0	0	0	0	0	0	0	0	0	0	0	0
ENSG00000114933.13	0	0	0	0	0	0	0	0	0	0	0	0	0
ENSG00000114942.11	0	0	0	0	0	0	0	0	2	0	2	0	0
ENSG00000114956.17	0	0	0	0	0	0	0	0	0	0	0	0	0
ENSG00000114978.15	0	0	0	0	0	0	0	0	0	0	0	0	0
ENSG00000114982.15	0	0	0	0	0	0	0	0	0	0	0	0	0
ENSG00000115020.14	0	8	0	2	0	2	0	0	2	0	10	4	0
ENSG00000115053.13	0	0	0	0	0	0	0	0	0	0	0	0	0
ENSG00000115073.7	0	0	0	0	0	0	0	0	0	0	0	0	0
ENSG00000115109.11	0	6	4	2	0	0	0	0	4	0	0	2	0
ENSG00000115159.13	0	14	0	2	0	4	0	0	8	0	4	6	0
ENSG00000115163.12	0	4	2	0	0	0	0	0	12	0	2	2	0
ENSG00000115170.11	0	0	0	0	0	0	0	0	0	0	0	0	0
ENSG00000115183.11	0	0	0	0	0	0	0	0	10	0	0	0	0
ENSG00000115194.8	0	0	0	0	0	0	0	0	0	0	0	0	0
ENSG00000115204.12	0	0	0	0	0	0	0	0	0	0	0	0	0
ENSG00000115207.11	0	0	0	0	0	0	0	0	0	0	0	0	0
ENSG00000115216.11	0	2	0	0	0	0	0	0	10	0	4	0	0
ENSG00000115226.7	0	0	0	0	0	0	0	0	0	0	0	0	0
ENSG00000115232.11	0	2	0	0	0	2	4	0	4	0	2	2	0
ENSG00000115233.9	0	2	0	2	0	0	0	0	8	0	0	2	0
ENSG00000115234.8	0	0	0	0	0	0	0	0	2	0	0	0	0
ENSG00000115241.10	0	0	0	0	0	0	0	0	0	0	0	0	0
ENSG00000115257.13	0	0	0	0	0	0	0	0	0	0	0	0	0
ENSG00000115268.7	0	0	0	0	0	0	0	0	2	0	0	0	0
ENSG00000115274.12	0	0	0	0	0	0	0	0	0	0	0	0	0
ENSG00000115282.17	0	2	0	0	0	0	0	0	0	0	0	0	0
ENSG00000115286.17	0	4	0	2	0	0	0	4	0	0	4	0	0
ENSG00000115289.10	0	0	0	0	0	0	0	0	0	0	0	0	0
ENSG00000115295.17	0	6	0	0	0	4	0	0	24	0	20	4	2
ENSG00000115306.13	0	18	0	2	0	8	4	0	2	2	12	6	2
ENSG00000115307.14	0	0	0	0	0	0	0	0	0	0	0	0	0
ENSG00000115310.15	0	0	0	0	0	0	0	0	0	0	0	0	0
ENSG00000115317.9	0	0	0	0	0	2	0	0	4	0	2	0	0
ENSG00000115325.11	0	8	0	0	0	0	0	0	2	0	4	0	0
ENSG00000115339.11	0	0	0	0	0	0	0	0	0	0	0	0	0
ENSG00000115350.9	0	8	4	0	0	10	2	0	20	0	10	2	0
ENSG00000115364.11	0	4	0	0	0	0	2	0	6	0	0	0	0
ENSG00000115368.7	0	0	2	6	0	0	4	0	6	0	0	6	0
ENSG00000115392.9	0	0	0	0	0	0	0	0	0	0	0	0	0
ENSG00000115414.16	0	0	0	0	0	0	0	0	0	0	0	0	0
ENSG00000115425.11	0	0	0	0	0	0	0	0	0	0	0	0	0
ENSG00000115446.9	0	0	2	0	0	4	0	0	0	0	0	4	0
ENSG00000115457.7	0	0	0	0	0	0	2	0	0	0	0	0	0
ENSG00000115461.4	0	0	0	0	0	0	0	0	0	0	0	0	0
ENSG00000115464.12	0	0	0	0	0	0	0	0	0	0	0	0	0
[truncated: 5,860 more rows]

## Sheet: m6A
	AAGCTA	ACATCG	ATTGGC	CACTGT	CGTGAT	CTGATC	GATCTG	GCCTAA	GTAGCC	TACAAG	TCAAGT	TGGTCA	TTGACT
ENSG00000001084.8	0	8	6	4	0	14	2	0	38	0	10	10	2
ENSG00000001167.12	0	4	4	0	0	4	0	0	8	0	6	6	0
ENSG00000001460.15	0	8	0	0	0	0	4	0	10	0	6	4	0
ENSG00000001461.14	0	6	2	0	0	0	0	0	30	0	18	8	0
ENSG00000001497.14	0	2	0	0	0	0	0	0	2	0	0	6	6
ENSG00000001626.12	0	0	0	0	0	0	0	0	4	0	2	2	0
ENSG00000002330.11	0	0	0	0	0	0	0	0	2	0	2	0	0
ENSG00000002549.10	0	2	0	0	0	0	0	0	2	0	2	2	0
ENSG00000002586.15	0	0	6	6	0	0	2	0	10	0	8	12	0
ENSG00000002822.13	0	66	2	6	0	6	8	0	68	0	48	30	0
ENSG00000002919.12	0	6	0	0	0	0	2	0	10	0	2	4	0
ENSG00000003056.5	0	4	0	0	0	0	0	2	12	0	6	10	0
ENSG00000003147.15	0	0	0	0	0	0	0	0	0	0	0	2	0
ENSG00000003393.12	0	16	0	10	0	4	0	0	50	0	14	16	0
ENSG00000003509.13	0	0	0	0	0	0	0	0	2	0	2	0	0
ENSG00000003756.14	0	4	0	0	0	0	0	2	8	0	2	0	0
ENSG00000003987.11	0	2	0	0	0	0	2	0	0	0	4	0	0
ENSG00000004059.8	0	8	0	4	0	0	2	0	22	0	10	8	2
ENSG00000004142.9	0	20	0	2	0	6	2	0	40	0	16	4	0
ENSG00000004455.14	0	2	2	0	0	0	0	0	2	0	14	4	2
ENSG00000004478.6	0	32	8	4	0	8	8	0	42	0	20	22	0
ENSG00000004487.13	0	36	4	2	0	4	4	0	42	0	28	16	0
ENSG00000004534.12	0	12	0	0	0	2	0	0	6	0	6	6	0
ENSG00000004700.13	0	0	0	0	0	0	0	0	4	0	0	6	0
ENSG00000004777.16	0	28	4	0	0	6	4	0	32	0	26	16	0
ENSG00000004779.7	0	0	0	0	0	0	0	0	6	0	2	0	0
ENSG00000004864.11	0	20	0	0	0	0	0	2	20	0	18	8	0
ENSG00000004866.16	0	8	0	0	0	0	4	0	4	0	2	0	0
ENSG00000004961.12	0	0	2	0	0	0	0	0	10	0	0	0	0
ENSG00000004975.9	0	14	0	4	0	2	0	0	18	0	20	16	0
ENSG00000005007.10	0	92	6	14	0	12	2	0	134	0	70	28	0
ENSG00000005020.10	0	6	2	2	0	0	4	6	14	0	2	6	0
ENSG00000005022.5	0	16	0	0	0	2	4	0	36	0	8	6	0
ENSG00000005059.13	0	2	0	0	0	0	0	0	6	0	0	4	0
ENSG00000005075.13	0	4	2	2	0	2	0	0	6	0	14	0	0
ENSG00000005100.10	0	42	6	2	0	4	0	0	42	0	18	16	0
ENSG00000005156.9	0	16	0	2	0	0	0	0	24	0	8	4	0
ENSG00000005194.12	0	6	4	6	0	0	0	0	18	0	6	10	0
ENSG00000005206.14	0	2	0	4	4	0	0	0	12	2	6	0	0
ENSG00000005302.15	0	0	4	2	0	8	2	0	18	0	8	14	0
ENSG00000005339.10	0	142	16	18	0	20	12	2	238	0	138	120	2
ENSG00000005471.13	0	30	2	4	0	10	6	0	26	0	32	8	0
ENSG00000005483.17	0	4	12	0	0	0	0	2	6	0	6	4	0
ENSG00000005486.14	0	2	0	0	0	0	0	0	10	0	0	8	0
ENSG00000005810.15	6	22	2	10	2	4	0	0	20	0	14	12	4
ENSG00000005812.8	0	4	0	0	0	0	0	0	14	0	16	8	0
ENSG00000005882.9	0	6	0	0	0	0	0	0	8	0	0	6	0
ENSG00000005893.13	0	4	0	2	0	2	0	0	16	0	6	4	2
ENSG00000006015.15	0	0	0	0	0	0	0	0	10	0	0	4	0
ENSG00000006047.10	0	84	12	12	0	6	10	6	172	0	90	76	0
ENSG00000006125.14	0	28	2	2	0	8	2	0	54	0	22	12	0
ENSG00000006327.11	0	0	0	0	0	0	0	0	4	0	0	2	2
ENSG00000006451.5	0	8	8	0	0	0	20	0	26	0	12	2	0
ENSG00000006453.11	0	82	12	8	0	14	2	0	98	0	60	32	0
ENSG00000006459.8	0	12	4	2	0	2	0	0	22	0	6	12	0
ENSG00000006530.13	0	14	10	0	0	0	4	0	36	0	6	12	0
ENSG00000006576.14	0	8	2	0	0	0	4	0	14	0	10	2	0
ENSG00000006607.11	0	16	0	0	2	0	0	0	14	0	4	8	0
ENSG00000006625.15	0	6	0	0	0	0	0	0	2	0	4	0	0
ENSG00000006634.5	0	4	8	0	0	0	0	0	4	0	0	0	0
ENSG00000006695.8	0	10	2	0	0	0	0	0	32	0	10	8	0
ENSG00000006712.12	0	20	4	10	0	0	2	0	22	0	22	4	0
ENSG00000006740.14	0	22	4	2	0	4	2	0	36	0	6	16	0
ENSG00000006744.16	0	26	0	0	0	6	2	0	56	0	48	24	0
ENSG00000006831.9	0	16	2	8	0	6	2	0	42	0	18	10	0
ENSG00000007047.12	0	58	10	6	0	20	4	0	62	0	54	36	0
ENSG00000007080.8	0	2	2	2	0	0	2	0	24	0	10	6	2
ENSG00000007168.10	0	16	4	6	0	2	0	0	28	0	10	20	0
ENSG00000007202.12	0	8	0	0	0	0	4	0	40	0	32	2	2
ENSG00000007237.16	0	52	4	4	0	10	10	0	108	0	40	44	0
ENSG00000007255.8	0	0	0	0	0	0	0	0	2	0	0	0	0
ENSG00000007264.11	0	8	2	2	0	0	0	0	20	0	8	2	0
ENSG00000007376.5	0	4	0	4	0	0	0	0	12	0	10	6	6
ENSG00000007384.13	0	14	0	0	0	0	0	0	6	0	2	2	0
ENSG00000007402.9	0	10	0	8	0	2	10	0	34	0	12	16	0
ENSG00000007516.11	0	12	0	2	0	0	0	0	8	0	2	6	0
ENSG00000007520.3	0	6	0	0	0	0	0	0	12	0	2	2	0
ENSG00000007541.12	0	10	0	2	0	0	2	0	4	0	6	0	0
ENSG00000007545.13	0	40	10	18	0	2	0	0	32	0	30	6	0
ENSG00000007866.16	0	46	8	12	0	16	2	0	36	0	30	16	2
ENSG00000007923.13	0	16	2	0	2	0	0	0	16	0	16	8	0
ENSG00000007944.12	0	44	12	4	0	12	4	2	42	0	64	40	0
ENSG00000007968.6	0	0	0	0	0	0	0	0	0	0	0	0	0
ENSG00000008018.8	0	0	0	0	0	0	0	0	4	0	2	0	0
ENSG00000008083.11	0	230	46	56	2	40	8	0	310	2	352	138	0
ENSG00000008128.20	0	4	0	2	0	0	0	0	0	0	0	0	0
ENSG00000008130.13	0	2	2	4	0	2	0	0	18	0	6	6	0
ENSG00000008196.10	0	6	0	0	0	0	0	0	4	0	8	2	0
ENSG00000008256.13	0	10	4	0	0	2	2	0	14	0	4	6	0
ENSG00000008282.5	0	4	0	6	0	2	0	0	6	0	6	6	0
ENSG00000008283.13	0	8	0	0	0	0	0	0	0	0	0	0	0
ENSG00000008324.8	0	0	0	0	0	0	0	0	0	0	0	0	0
ENSG00000008382.13	0	4	0	2	0	0	0	0	12	0	4	2	0
ENSG00000008394.10	0	0	0	0	0	0	0	0	0	0	0	0	0
ENSG00000008405.9	0	20	12	2	0	4	6	0	30	0	28	22	0
ENSG00000008513.12	0	4	2	2	0	0	0	0	6	0	4	10	0
ENSG00000008710.15	0	12	2	2	6	4	4	0	28	0	12	18	0
ENSG00000008735.12	0	16	2	10	0	8	0	0	14	0	22	8	0
ENSG00000008838.15	0	12	0	0	0	0	0	0	32	0	20	8	0
ENSG00000008853.14	0	12	0	8	0	2	0	0	24	0	22	10	0
ENSG00000008988.7	0	0	0	0	0	0	0	2	4	0	0	0	0
ENSG00000009307.13	0	54	8	2	0	12	4	0	104	0	84	40	2
ENSG00000009780.13	0	4	2	0	0	0	0	0	8	0	6	2	0
ENSG00000009830.9	0	6	0	0	0	0	0	0	2	0	4	2	2
ENSG00000009950.13	0	18	6	0	0	0	0	0	32	0	18	4	0
ENSG00000009954.8	0	68	16	10	0	4	4	0	94	0	74	34	2
ENSG00000010017.11	0	48	4	18	0	8	6	0	48	0	32	38	0
ENSG00000010072.13	0	0	0	0	0	0	0	0	14	0	12	4	0
ENSG00000010165.17	0	14	0	0	0	0	0	0	2	0	0	2	0
ENSG00000010219.11	0	0	0	0	0	2	0	0	0	0	0	0	0
ENSG00000010244.14	0	6	2	0	0	2	0	0	12	0	6	2	4
ENSG00000010256.8	0	14	0	0	0	2	0	0	20	0	4	8	0
ENSG00000010270.11	0	2	4	0	0	2	0	0	0	0	0	4	0
ENSG00000010278.9	0	8	0	0	0	0	10	0	22	0	8	2	0
ENSG00000010292.10	0	6	0	6	0	6	0	0	22	0	8	8	0
ENSG00000010295.17	0	24	4	14	0	4	2	0	36	0	16	20	0
ENSG00000010322.13	0	76	2	10	0	12	0	0	112	0	86	44	4
ENSG00000010404.15	0	0	2	0	0	4	0	0	6	0	4	8	0
ENSG00000010539.9	0	12	6	0	0	2	0	0	26	0	12	6	0
ENSG00000010810.15	0	60	2	12	0	10	0	0	88	0	44	38	0
ENSG00000011007.10	0	20	4	2	0	6	0	0	26	0	18	2	0
ENSG00000011009.8	0	0	0	0	0	4	0	0	0	0	4	0	0
ENSG00000011105.9	0	2	2	4	0	6	2	0	14	0	4	22	0
ENSG00000011132.9	0	2	0	0	0	0	0	0	6	0	8	0	0
ENSG00000011143.14	0	4	0	0	0	0	0	0	12	0	10	2	0
ENSG00000011243.15	0	4	0	0	0	2	0	0	14	0	12	4	0
ENSG00000011260.11	0	2	0	0	0	0	0	0	20	0	2	0	2
ENSG00000011275.16	0	38	4	2	0	2	4	0	78	0	24	20	0
ENSG00000011304.14	2	68	18	14	4	36	2	4	176	0	140	64	8
ENSG00000011332.17	0	6	2	2	0	2	0	0	20	0	8	2	0
ENSG00000011376.7	0	12	0	0	0	2	0	0	22	0	12	12	0
ENSG00000011405.11	0	32	4	14	0	2	8	0	46	0	38	20	0
ENSG00000011426.8	0	18	2	8	0	2	0	0	20	0	24	18	0
ENSG00000011451.15	0	84	10	10	0	12	0	0	126	0	68	52	0
ENSG00000011454.14	0	24	4	6	0	0	0	0	18	0	16	20	0
ENSG00000011523.11	0	16	6	0	0	2	0	0	32	0	8	16	0
ENSG00000011566.12	0	14	0	0	0	4	0	0	12	0	6	8	0
ENSG00000012048.17	0	6	0	6	0	4	0	0	18	0	4	2	0
ENSG00000012232.6	0	126	8	26	0	12	10	0	172	0	136	80	0
ENSG00000012660.11	0	2	0	0	0	0	0	0	30	0	8	12	0
ENSG00000012822.13	0	12	0	0	0	0	2	0	6	0	8	0	0
ENSG00000012963.11	0	0	0	0	0	0	0	0	0	0	0	0	0
ENSG00000012983.9	0	4	4	0	0	0	0	0	2	0	0	2	2
ENSG00000013275.5	0	2	0	4	0	0	0	0	18	0	4	4	0
ENSG00000013306.13	0	14	0	0	0	6	2	0	38	0	26	8	0
ENSG00000013364.16	0	312	14	42	0	62	6	2	666	0	264	212	0
ENSG00000013374.13	0	8	0	0	0	0	4	0	12	0	6	4	0
ENSG00000013375.13	0	0	0	0	0	0	0	0	0	0	0	0	0
ENSG00000013441.13	0	0	2	0	0	2	0	0	10	0	12	6	0
ENSG00000013503.7	0	10	4	0	0	4	0	0	14	0	2	4	0
ENSG00000013561.15	0	38	0	4	0	4	0	0	22	0	24	24	0
ENSG00000013573.14	0	46	4	8	0	14	6	0	164	0	54	36	0
ENSG00000013810.16	0	402	54	56	0	64	46	4	614	2	448	134	0
ENSG00000014123.9	0	10	0	0	0	0	4	0	2	0	10	4	0
ENSG00000014138.6	0	10	4	2	0	4	4	0	14	0	10	0	0
ENSG00000014164.6	0	56	4	0	0	8	4	2	76	0	28	40	0
ENSG00000014216.13	0	12	0	0	0	2	0	0	18	0	12	4	0
ENSG00000014641.15	0	0	0	0	0	0	0	0	6	0	2	0	0
ENSG00000015133.16	0	172	8	30	0	30	8	0	270	0	158	108	0
ENSG00000015413.7	0	4	0	0	0	2	0	0	4	0	12	10	0
ENSG00000015532.7	0	14	0	4	0	2	0	0	26	0	14	6	0
ENSG00000015676.15	0	22	2	2	0	6	2	0	28	0	4	16	0
ENSG00000016082.12	0	8	0	0	0	0	4	0	12	0	2	2	0
ENSG00000016864.14	0	0	0	0	0	2	0	0	2	0	2	4	0
ENSG00000017260.17	0	20	0	0	0	2	2	2	48	0	14	10	0
ENSG00000017797.9	0	36	4	8	0	4	2	0	44	0	28	26	0
ENSG00000018189.10	0	8	0	0	0	0	0	0	8	0	14	2	0
ENSG00000018610.11	0	14	2	2	0	2	2	0	8	0	14	6	0
ENSG00000018869.14	0	0	0	0	0	0	0	0	4	0	4	0	0
ENSG00000019144.14	0	12	10	0	0	0	0	0	16	0	12	4	0
ENSG00000019995.6	0	4	0	0	0	0	0	0	14	0	2	4	0
ENSG00000020129.13	0	4	0	0	0	0	0	0	18	0	6	4	0
ENSG00000020256.17	0	4	0	2	0	0	0	0	20	0	12	6	0
ENSG00000020577.11	0	62	24	10	0	6	2	0	116	0	36	36	0
ENSG00000021300.11	0	28	2	2	0	0	8	0	32	0	14	8	0
ENSG00000021488.10	0	2	0	4	0	2	10	0	6	0	6	4	0
ENSG00000021574.9	0	8	2	0	0	8	4	0	22	0	8	6	0
ENSG00000021645.15	0	0	0	0	0	0	0	0	0	0	4	2	0
ENSG00000021762.17	0	34	2	2	0	2	6	0	16	0	32	10	0
ENSG00000021776.8	0	6	4	0	0	0	0	0	22	0	4	6	0
ENSG00000021826.12	0	0	0	0	0	4	0	0	4	0	6	8	0
ENSG00000022277.10	0	0	0	0	0	0	2	0	10	0	2	2	0
ENSG00000022556.13	0	2	0	0	0	0	0	0	2	0	4	0	0
ENSG00000022567.7	0	12	4	0	0	0	0	0	12	0	28	2	0
ENSG00000022840.13	0	184	40	66	0	36	26	4	284	2	166	158	0
ENSG00000022976.13	0	6	0	2	0	0	2	0	10	0	10	4	0
ENSG00000023191.14	0	0	0	0	0	0	0	0	0	0	4	0	0
ENSG00000023287.10	0	24	0	0	0	2	6	0	22	0	12	6	0
ENSG00000023318.7	0	0	0	0	0	0	2	0	6	0	2	0	0
ENSG00000023330.12	0	22	4	4	0	2	12	0	60	0	38	16	0
ENSG00000023516.8	0	52	6	4	0	4	0	0	48	0	18	22	0
ENSG00000023572.6	0	2	0	0	0	0	0	0	0	0	2	0	0
ENSG00000023697.10	0	0	0	0	0	0	2	0	2	0	0	0	0
ENSG00000023734.8	0	12	4	0	0	0	4	0	12	0	10	14	0
ENSG00000023902.11	0	12	2	0	0	0	0	0	20	0	36	6	2
ENSG00000023909.7	0	16	0	10	0	2	2	0	24	0	14	8	0
ENSG00000024048.8	0	26	0	4	0	6	2	0	44	0	20	28	0
ENSG00000025434.16	0	0	0	0	0	0	0	0	4	0	2	2	0
ENSG00000025770.16	0	2	0	0	0	0	0	0	6	0	0	0	2
ENSG00000025772.7	0	18	0	2	0	0	10	0	42	0	22	24	0
ENSG00000025800.11	0	20	2	0	0	2	2	0	40	0	12	18	0
ENSG00000026025.11	0	0	0	0	2	0	0	0	0	0	0	0	14
ENSG00000026297.13	0	4	0	0	0	0	0	0	8	0	2	16	0
ENSG00000026652.11	0	8	0	0	0	2	0	0	10	0	6	4	0
ENSG00000027075.11	0	12	0	0	0	0	0	0	10	0	4	2	0
ENSG00000027847.11	0	4	2	0	0	0	0	0	4	0	2	2	0
ENSG00000028137.14	0	2	2	2	0	0	2	0	8	0	16	0	0
ENSG00000028528.12	0	14	6	2	0	0	0	0	28	0	14	6	0
ENSG00000028839.7	0	4	2	0	0	0	2	2	6	0	2	0	0
ENSG00000029725.14	0	4	0	2	0	0	4	0	8	0	4	0	0
ENSG00000029993.12	0	34	0	12	0	4	2	0	62	0	42	48	0
ENSG00000030582.14	0	10	0	2	0	4	2	0	42	0	26	20	0
ENSG00000031003.8	0	2	0	2	0	0	2	0	8	0	6	0	0
ENSG00000031698.10	0	6	2	4	0	0	0	0	10	0	10	2	0
ENSG00000031823.12	4	6	0	2	0	2	2	0	30	0	16	8	2
ENSG00000032219.16	0	14	0	2	0	2	4	0	12	0	24	10	0
ENSG00000032389.10	0	10	8	0	0	4	2	0	22	0	16	10	0
ENSG00000033011.9	0	2	0	0	0	0	0	0	4	0	0	0	0
ENSG00000033030.11	0	0	0	0	0	0	2	0	6	0	10	0	0
ENSG00000033050.5	0	6	18	0	0	6	2	0	24	0	18	4	2
ENSG00000033100.12	0	6	0	0	0	0	0	0	8	0	14	6	2
ENSG00000033170.14	0	12	0	0	0	0	2	0	8	0	2	10	0
ENSG00000033178.10	0	8	4	0	0	0	2	0	6	0	0	2	0
ENSG00000033327.10	0	260	24	40	2	46	18	0	318	0	190	186	0
ENSG00000033800.11	0	6	10	4	0	2	4	0	26	0	8	10	0
ENSG00000033867.14	0	44	10	10	0	4	4	0	44	0	72	42	0
ENSG00000034053.12	0	4	0	0	0	0	0	0	2	0	0	0	0
ENSG00000034152.16	0	52	2	6	0	6	0	0	42	0	28	24	2
ENSG00000034510.5	0	0	0	0	0	0	0	0	0	0	0	0	2
ENSG00000034677.9	0	18	0	0	0	2	0	0	10	0	6	4	0
ENSG00000034713.5	0	2	2	0	0	0	0	2	54	0	14	2	0
ENSG00000035141.5	0	2	2	0	0	0	0	0	2	0	0	0	0
ENSG00000035499.10	0	0	0	0	0	6	0	0	4	0	0	6	0
ENSG00000035862.10	0	18	0	8	0	6	8	2	50	0	30	18	6
ENSG00000035928.12	0	4	0	0	0	0	6	0	14	0	2	2	0
ENSG00000036054.10	0	8	2	0	0	0	0	0	30	0	12	4	0
ENSG00000036672.13	0	128	40	20	0	22	34	0	242	0	106	96	0
ENSG00000037042.8	0	16	2	6	0	4	6	0	44	0	14	8	0
ENSG00000037241.5	0	2	0	0	0	0	0	0	2	0	2	0	0
ENSG00000037474.12	0	8	0	2	0	2	0	0	8	0	10	10	0
ENSG00000038210.11	0	6	4	2	0	6	2	0	28	0	20	12	0
ENSG00000038274.14	0	6	2	0	0	0	0	0	8	0	10	0	0
ENSG00000038358.12	0	24	0	14	2	0	4	0	36	0	24	18	2
ENSG00000038382.15	0	118	10	38	0	18	4	4	208	2	142	104	2
ENSG00000038532.12	0	22	4	8	0	10	0	0	34	0	20	12	0
ENSG00000038945.12	0	0	0	0	0	0	2	0	0	0	2	4	0
ENSG00000039068.16	0	56	4	32	0	4	8	0	80	0	58	20	0
ENSG00000039560.11	0	8	8	0	0	0	0	0	16	0	2	6	0
ENSG00000039600.8	0	26	10	6	0	4	8	0	76	0	18	26	0
ENSG00000040275.14	0	20	4	2	0	0	0	0	46	0	34	16	0
ENSG00000040341.15	0	2	0	0	0	0	2	0	2	0	0	0	2
ENSG00000040487.10	0	10	2	0	0	6	0	0	28	0	14	14	0
ENSG00000040531.12	0	20	0	8	0	6	4	4	36	0	14	8	0
ENSG00000040608.11	0	28	12	2	0	10	2	0	8	0	6	14	0
ENSG00000040633.10	0	10	0	2	0	0	0	0	14	0	22	14	0
ENSG00000042062.9	0	40	4	2	0	0	0	0	56	0	18	12	2
ENSG00000042088.11	0	14	8	6	0	8	2	0	50	0	32	12	0
ENSG00000042317.14	0	2	0	0	0	0	0	0	0	0	8	2	0
ENSG00000042753.9	0	4	0	0	0	0	0	0	8	0	4	4	0
ENSG00000043039.6	0	6	4	2	0	2	4	2	24	0	16	8	0
ENSG00000043355.8	0	0	0	4	0	0	0	0	0	0	4	4	0
ENSG00000043514.13	0	0	2	0	0	0	0	0	4	0	12	0	0
ENSG00000044115.18	0	36	6	6	4	4	0	0	68	0	42	30	0
ENSG00000044574.7	0	34	2	6	0	4	0	0	62	0	32	10	0
ENSG00000046647.11	0	0	2	0	0	0	4	0	6	0	4	0	0
ENSG00000046651.12	0	42	4	4	0	4	2	0	84	0	30	28	0
ENSG00000047056.12	0	18	0	2	0	2	4	0	38	0	22	10	4
ENSG00000047249.14	0	0	0	8	0	0	6	0	14	0	0	0	0
ENSG00000047346.10	0	22	6	6	0	4	2	0	40	0	34	6	0
ENSG00000047410.11	0	28	4	4	0	4	0	0	48	0	14	4	0
ENSG00000047579.17	0	6	2	6	0	0	0	0	12	0	0	2	0
ENSG00000047634.12	0	6	2	0	0	2	0	0	20	0	8	2	0
ENSG00000047644.15	0	44	10	2	0	10	0	0	58	0	46	8	0
[truncated: 7,586 more rows]

## Sheet: TailLength
	CGTGAT	TGGTCA	AAGCTA	GATCTG	TACAAG	ACATCG	ATTGGC	TTGACT	GCCTAA	GTAGCC	CTGATC	CACTGT	TCAAGT
[truncated: 4,303 more rows]

[truncated: 1 more sheets: mataData]
