# Supplementary material for: RNA multi-omics in single cells reveal rhythmical RNA reshaping during human and mouse oocyte maturation
Source: BMC Biol. 2025 May 28;23:147. doi: 10.1186/s12915-025-02250-7 (PMC12121112; doi:10.1186/s12915-025-02250-7)
Supplement: Supplementary file 6 — Additional file 6. A comprehensive result of the polystructure of mESC cell line, the result file is an original output of C2T-APP. [file 12915_2025_2250_MOESM6_ESM.txt]

APA sites	reads/Ureads	info	media	averaelen
chrPeaks10000::chr10:41718159-41718360(+)	2-0	68;45	56.5	56.5
chrPeaks10002::chr6:44793221-44793422(+)	1-0	93	93.0	93.0
chrPeaks10006::chr9:65084428-65084629(+)	7-0	82;74;61;60;59;55;48	60.0	62.7
chrPeaks10008::chr13:51152403-51152604(+)	2-0	70;17	43.5	43.5
chrPeaks1000::chr9:65895941-65896142(+)	1-0	62	62.0	62.0
chrPeaks10010::chr7:126630444-126630645(+)	1-0	27	27.0	27.0
chrPeaks10011::chr7:126672695-126672896(+)	34-0	143;143;121;113;110;99;96;93;91;90;88;80;75;74;74;71;71;63;60;56;55;54;54;51;50;49;42;40;36;31;30;26;19;18	67.0	69.6
chrPeaks10012::chr7:126696633-126696834(+)	31-0	143;143;92;88;88;84;76;75;73;73;72;71;71;71;70;68;66;66;62;60;55;51;50;49;47;46;40;39;35;30;15	68.0	66.7
chrPeaks10013::chr18:3422053-3422254(+)	1-0	61	61.0	61.0
chrPeaks10015::chr18:3435289-3435490(+)	26-1	143;87;87;86;70;69;68;68;63;63;62;62;61;60;60;59;52;51;49;49;47;44;40;40;22;21	60.5	60.9
chrPeaks10016::chr12:84416990-84417191(+)	3-0	77;73;62	73.0	70.7
chrPeaks1001::chr4:122009471-122009672(+)	5-0	68;54;40;35;32	40.0	45.8
chrPeaks10020::chr10:40483700-40483901(+)	9-0	115;91;76;72;68;67;60;26;25	68.0	66.7
chrPeaks10022::chr15:89371506-89371707(+)	18-0	143;92;81;81;81;80;75;74;68;63;62;61;58;58;56;56;47;38	65.5	70.8
chrPeaks10023::chr15:89372784-89372985(+)	10-0	76;73;73;68;60;59;57;46;18;11	59.5	54.1
chrPeaks10024::chr13:119708018-119708219(+)	14-0	143;143;143;103;88;71;70;61;56;55;52;42;35;24	65.5	77.6
chrPeaks10025::chr13:48991931-48992132(+)	3-0	143;71;61	71.0	91.7
chrPeaks10028::chr10:21368802-21369003(+)	22-0	92;91;91;84;84;76;75;73;72;67;63;61;61;61;57;55;42;41;36;36;34;25	62.0	62.6
chrPeaks10029::chr10:21382766-21382967(+)	1-0	55	55.0	55.0
chrPeaks10031::chr16:21163956-21164157(+)	28-0	143;102;95;94;93;93;92;89;77;75;74;74;68;65;61;56;52;47;46;45;45;41;40;39;26;22;21;14	63.0	63.9
chrPeaks10034::chr13:61916588-61916789(+)	4-0	59;53;47;33	50.0	48.0
chrPeaks10035::chr13:61995121-61995322(+)	1-0	71	71.0	71.0
chrPeaks10036::chr15:75625194-75625395(+)	11-0	142;137;95;79;76;70;65;55;49;46;28	70.0	76.5
chrPeaks10038::chr13:40960774-40960975(+)	95-2	143;143;140;139;121;120;116;100;97;95;95;93;92;91;89;88;86;85;84;82;78;77;77;77;77;76;76;75;75;75;75;74;74;74;74;73;73;72;72;72;72;71;71;70;69;69;68;68;67;67;66;66;66;64;63;63;62;61;60;60;59;58;58;57;57;57;56;56;56;55;55;54;53;52;52;51;51;50;48;47;47;47;46;42;40;40;39;36;36;35;27;25;20;13;12	68.0	68.5
chrPeaks1003::chr1:128237644-128237845(+)	12-0	143;143;93;89;82;79;75;74;71;68;52;29	77.0	83.2
chrPeaks10040::chr4:98935434-98935635(+)	57-2	143;143;143;143;143;143;143;131;124;121;119;105;97;96;96;94;93;91;89;77;73;73;72;71;69;69;65;65;63;62;62;62;62;61;61;61;60;57;56;55;54;52;51;51;51;46;46;45;41;39;37;37;35;35;34;32;30	63.0	75.9
chrPeaks10041::chr9:27007244-27007445(+)	169-0	143;143;143;143;132;129;126;119;118;116;116;116;113;104;103;102;102;99;96;96;95;94;93;93;93;93;92;92;91;91;91;91;91;90;90;90;90;89;88;88;87;87;84;83;82;81;81;81;81;80;78;78;77;77;76;76;76;76;76;76;76;76;75;74;74;74;74;74;74;73;73;73;73;73;73;73;73;73;72;72;72;71;71;70;69;69;67;67;67;65;65;63;62;62;61;61;61;61;60;60;60;60;60;60;60;57;56;56;56;55;55;54;54;54;54;53;53;53;52;52;51;51;51;51;51;50;49;4…	69.0	68.0
chrPeaks10043::chr9:27095227-27095428(+)	10-0	96;92;91;90;89;89;88;87;73;39	89.0	83.4
chrPeaks10044::chr6:67017817-67018018(+)	7-0	141;77;70;57;54;48;16	57.0	66.1
chrPeaks10047::chr7:113570810-113571011(+)	16-0	143;127;100;97;92;76;75;75;73;73;69;63;61;60;58;57	74.0	81.2
chrPeaks1004::chr1:128277475-128277676(+)	10-0	94;77;73;72;72;66;61;60;56;26	69.0	65.7
chrPeaks10050::chr18:67766144-67766345(+)	1-0	66	66.0	66.0
chrPeaks10051::chr18:67793577-67793778(+)	1-0	76	76.0	76.0
chrPeaks10052::chr18:67795357-67795558(+)	36-0	143;103;96;88;81;75;74;74;73;72;71;70;69;68;67;66;65;57;56;52;52;51;46;45;42;41;38;36;35;33;31;29;27;26;22;21	56.5	58.2
chrPeaks10057::chr2:106132878-106133079(+)	1-0	70	70.0	70.0
chrPeaks10058::chr1:89153629-89153830(+)	6-0	92;74;66;62;43;40	64.0	62.8
chrPeaks1005::chr1:128279314-128279515(+)	7-0	95;86;55;52;50;44;34	52.0	59.4
chrPeaks10061::chr17:17206207-17206408(+)	61-1	96;88;88;79;76;73;73;72;72;70;70;69;62;62;61;61;61;61;61;61;60;60;60;58;58;57;57;55;55;52;52;52;50;50;50;49;47;47;46;43;41;41;40;39;38;37;33;33;32;32;32;32;32;31;30;27;23;21;18;15;15	52.0	51.1
chrPeaks10063::chr18:52534343-52534544(+)	1-0	71	71.0	71.0
chrPeaks10067::chr2:25409438-25409639(+)	6-0	143;89;74;72;63;61	73.0	83.7
chrPeaks10068::chr2:25448431-25448632(+)	12-0	143;142;119;114;95;93;84;69;53;52;52;51	88.5	88.9
chrPeaks10069::chr15:39038020-39038221(+)	5-0	96;76;56;52;37	56.0	63.4
chrPeaks10071::chr1:181236690-181236891(+)	1-0	65	65.0	65.0
chrPeaks10072::chr7:126294945-126295146(+)	11-0	87;82;64;61;55;54;52;52;37;36;36	54.0	56.0
chrPeaks10073::chr4:107887349-107887550(+)	57-0	143;143;143;143;142;118;112;106;97;94;93;90;89;88;87;87;78;77;77;76;76;75;75;74;74;74;73;73;72;71;71;68;68;63;62;61;60;60;58;58;57;57;57;56;55;55;55;54;53;49;47;47;35;35;35;26;24	72.0	74.5
chrPeaks10074::chr4:107897741-107897942(+)	2-0	94;61	77.5	77.5
chrPeaks10077::chr18:46934148-46934349(+)	38-0	95;91;90;87;86;86;80;79;77;76;76;75;73;73;73;70;69;67;65;61;61;60;58;57;55;55;55;52;52;51;43;36;32;31;21;20;19;16	63.0	61.1
chrPeaks10079::chr9:65330137-65330338(+)	18-0	143;143;102;96;92;75;73;71;69;68;61;60;57;56;53;46;45;35	68.5	74.7
chrPeaks1007::chr11:115583821-115584022(+)	75-0	143;143;143;143;120;97;97;94;92;90;90;90;89;87;87;86;83;82;81;76;76;75;75;74;74;74;73;73;73;73;72;72;71;70;69;68;68;68;68;67;67;63;62;61;61;60;60;59;57;57;55;54;53;52;51;51;49;47;46;46;45;42;36;34;34;34;33;31;26;26;26;22;22;20;16	68.0	66.7
chrPeaks10081::chr9:65359542-65359743(+)	21-0	95;90;77;73;72;71;70;70;69;67;61;56;55;52;47;43;42;36;35;34;32	61.0	59.4
chrPeaks10082::chr9:65378120-65378321(+)	5-0	143;92;76;60;25	76.0	79.2
chrPeaks10083::chr9:65380074-65380275(+)	1-0	139	139.0	139.0
chrPeaks10084::chr6:67259216-67259417(+)	1-0	18	18.0	18.0
chrPeaks10086::chr6:67284196-67284397(+)	395-2	143;143;143;143;143;143;143;143;143;143;143;143;143;143;143;143;142;142;124;120;118;116;109;107;105;101;100;100;100;98;96;96;95;95;95;94;94;93;93;93;93;92;92;92;92;92;92;92;91;91;90;90;90;89;89;88;87;87;87;87;86;86;86;85;84;83;82;81;81;80;79;78;78;77;77;77;77;77;77;76;76;76;76;76;76;76;76;76;76;76;76;75;75;75;75;75;75;75;74;74;74;74;74;74;74;73;73;73;73;73;73;73;73;73;73;73;73;73;72;72;72;72;72;7…	61.0	61.6
chrPeaks10087::chr6:67286369-67286570(+)	25-0	116;111;87;81;80;77;76;72;71;70;68;68;67;65;64;64;61;61;59;58;51;43;39;39;36	67.0	67.4
chrPeaks10088::chr6:67296173-67296374(+)	8-0	70;60;58;57;57;56;45;36	57.0	54.9
chrPeaks10091::chrX:38763078-38763279(+)	3-0	89;69;52	69.0	70.0
chrPeaks10092::chr11:45909271-45909472(+)	2-0	121;62	91.5	91.5
chrPeaks10093::chr11:45910521-45910722(+)	26-1	102;94;93;92;91;84;80;77;77;76;74;73;73;72;72;69;68;62;60;59;59;58;54;49;26;18	72.5	69.7
chrPeaks10094::chr11:45964884-45965085(+)	1-0	56	56.0	56.0
chrPeaks10095::chr11:121308597-121308798(+)	16-1	99;93;92;76;70;69;60;60;56;56;55;55;50;42;37;35	58.0	62.8
chrPeaks10096::chr11:121309828-121310029(+)	5-2	62;57;40;40;27	40.0	45.2
chrPeaks10099::chr5:36764502-36764703(+)	2-0	116;28	72.0	72.0
chrPeaks1009::chr3:131247263-131247464(+)	5-0	101;61;58;34;29	58.0	56.6
chrPeaks100::chr9:15312035-15312236(+)	7-0	128;73;70;61;58;56;52	61.0	71.1
chrPeaks10102::chr1:151443570-151443771(+)	1-0	82	82.0	82.0
chrPeaks10103::chr1:151458123-151458324(+)	6-0	78;75;66;55;40;33	60.5	57.8
chrPeaks10105::chr18:35806365-35806566(+)	74-1	143;118;116;100;100;95;95;94;93;92;91;91;90;90;86;82;80;77;76;76;76;76;75;74;73;73;73;73;73;72;72;71;71;71;71;69;69;68;68;68;66;65;64;63;62;62;62;61;61;60;59;57;55;55;55;54;53;52;50;49;46;44;43;42;42;41;38;35;33;26;25;20;18;14	68.5	66.9
chrPeaks10106::chr18:35807075-35807276(+)	22-0	142;126;119;76;75;70;70;68;66;61;60;50;45;44;40;39;38;37;37;36;20;16	55.0	60.7
chrPeaks10107::chr18:35861595-35861796(+)	95-2	101;94;93;90;90;86;83;78;77;77;75;75;74;74;74;73;73;73;73;73;73;72;71;70;69;69;69;68;67;67;66;66;66;66;65;65;65;64;63;62;61;61;61;61;60;60;59;59;57;56;56;56;56;56;56;56;56;55;55;55;55;55;55;55;54;53;52;52;51;51;48;47;47;46;46;46;45;43;43;43;41;41;40;37;36;35;31;31;21;18;16;16;16;16;15	59.0	57.9
chrPeaks10108::chr18:35871608-35871809(+)	1-0	55	55.0	55.0
chrPeaks10109::chr19:26286926-26287127(+)	1-0	60	60.0	60.0
chrPeaks1010::chr4:119308820-119309021(+)	2-0	46;45	45.5	45.5
chrPeaks10111::chr2:52530530-52530731(+)	1-0	53	53.0	53.0
chrPeaks10113::chr8:23446491-23446692(+)	46-0	93;90;88;86;82;80;78;78;75;74;70;70;70;67;67;67;64;62;61;60;59;59;57;56;55;54;53;53;51;50;47;46;39;38;37;36;36;32;29;28;28;27;25;21;19;19	56.5	55.1
chrPeaks10114::chr8:23447876-23448077(+)	98-15	143;143;141;93;74;73;71;71;70;68;67;67;63;62;62;62;61;61;61;59;58;57;57;56;56;55;55;55;52;52;52;51;50;50;50;48;47;47;47;46;46;44;43;43;42;41;41;41;40;40;40;38;38;38;37;37;36;36;36;36;36;36;36;35;35;35;34;34;34;34;34;34;33;30;29;29;28;27;26;26;25;23;23;23;23;23;22;22;22;21;21;20;20;18;18;17;11;1	40.0	44.9
chrPeaks10115::chr8:23449546-23449747(+)	15-0	86;85;75;74;73;70;67;66;66;62;61;61;50;28;16	66.0	62.7
chrPeaks10116::chr8:23458192-23458393(+)	3-0	72;56;50	56.0	59.3
chrPeaks10118::chr5:137602130-137602331(+)	1-0	67	67.0	67.0
chrPeaks1011::chr4:119369920-119370121(+)	3-0	72;63;34	63.0	56.3
chrPeaks10120::chr5:137640452-137640653(+)	5-0	75;69;51;50;50	51.0	59.0
chrPeaks10121::chr5:137642877-137643078(+)	7-0	143;117;74;74;68;62;30	74.0	81.1
chrPeaks10122::chr5:137679300-137679501(+)	1-0	89	89.0	89.0
chrPeaks10123::chr2:167976879-167977080(+)	5-0	99;69;61;55;50	61.0	66.8
chrPeaks10124::chr2:167979298-167979499(+)	3-0	90;74;51	74.0	71.7
chrPeaks10126::chr4:148454883-148455084(+)	2-0	60;55	57.5	57.5
chrPeaks10129::chr2:31616465-31616666(+)	1-0	93	93.0	93.0
chrPeaks10130::chr2:31617404-31617605(+)	22-1	91;88;87;78;76;76;74;74;73;73;68;68;67;62;57;55;55;48;39;37;18;13	68.0	62.6
chrPeaks10132::chr2:31681218-31681419(+)	4-0	73;72;64;50	68.0	64.8
chrPeaks10134::chr13:80661916-80662117(+)	1-0	75	75.0	75.0
chrPeaks10137::chr2:24472403-24472604(+)	2-0	120;89	104.5	104.5
chrPeaks10139::chr2:28652783-28652984(+)	1-0	46	46.0	46.0
chrPeaks1013::chr7:126490617-126490818(+)	18-0	143;98;93;89;86;68;66;65;59;56;52;51;40;34;34;32;25;23	57.5	61.9
chrPeaks10141::chr2:28691086-28691287(+)	18-0	96;89;89;78;78;76;74;69;65;62;60;57;55;53;49;34;26;23	63.5	62.9
chrPeaks10142::chr2:71803303-71803504(+)	2-0	72;36	54.0	54.0
chrPeaks10144::chr2:71858120-71858321(+)	35-0	143;143;143;96;93;92;81;78;75;75;74;73;71;64;62;61;61;56;51;47;45;42;37;36;36;35;34;33;32;31;30;29;28;28;15	56.0	60.9
chrPeaks10148::chr6:123693930-123694131(+)	19-0	143;107;98;97;93;89;78;77;74;70;70;63;62;58;36;36;33;18;1	70.0	68.6
chrPeaks10149::chr4:45379694-45379895(+)	1-0	143	143.0	143.0
chrPeaks10150::chr6:125037577-125037778(+)	17-0	114;89;89;71;68;66;62;62;60;57;54;36;32;27;27;23;18	60.0	56.2
chrPeaks10152::chr6:125054104-125054305(+)	16-0	143;120;120;92;92;72;65;64;63;61;61;59;53;49;41;26	63.5	73.8
chrPeaks10153::chr6:125083960-125084161(+)	5-1	67;57;48;46;37	48.0	51.0
chrPeaks10157::chr12:57240147-57240348(+)	13-0	142;89;74;70;67;56;43;40;39;39;28;24;24	43.0	56.5
chrPeaks10158::chr12:57242073-57242274(+)	6-0	88;87;71;62;55;53	66.5	69.3
chrPeaks1015::chr10:81082139-81082340(+)	22-0	143;143;101;101;99;89;85;77;76;75;72;67;67;67;63;57;56;38;35;34;33;33	69.5	73.2
chrPeaks10162::chr11:88051444-88051645(+)	38-1	143;143;117;117;115;105;95;94;92;89;88;88;86;86;78;77;75;73;72;69;67;67;66;60;60;57;56;55;53;53;53;52;51;50;50;48;47;13	70.5	75.3
chrPeaks10163::chr11:88051901-88052102(+)	10-0	143;143;142;113;93;85;74;69;68;61	89.0	99.1
chrPeaks10164::chr11:88053643-88053844(+)	24-0	128;81;79;78;75;73;65;62;59;55;55;52;49;47;43;43;40;40;40;40;39;28;27;26	50.5	55.2
chrPeaks10166::chr11:88083658-88083859(+)	6-0	143;125;94;93;71;60	93.5	97.7
chrPeaks10169::chr15:30735167-30735368(+)	4-0	142;80;74;46	77.0	85.5
chrPeaks1016::chr7:92836496-92836697(+)	3-0	116;74;47	74.0	79.0
chrPeaks10170::chr11:84401606-84401807(+)	3-0	128;73;67	73.0	89.3
chrPeaks10172::chr17:23700633-23700834(+)	1-0	55	55.0	55.0
chrPeaks10173::chr17:23736691-23736892(+)	19-0	94;93;93;87;86;82;74;71;71;68;67;58;55;50;46;45;41;40;37	68.0	66.2
chrPeaks10174::chr13:21810803-21811004(+)	1-0	90	90.0	90.0
chrPeaks10175::chr11:53812328-53812529(+)	953-1	143;143;143;143;143;143;143;143;143;143;143;143;142;142;142;136;133;130;117;117;114;114;114;113;107;106;105;102;102;101;101;101;100;100;100;99;98;97;97;96;96;95;94;94;94;93;93;92;92;91;91;91;91;91;91;91;91;91;90;90;90;89;89;89;89;89;88;88;88;88;88;88;87;87;87;87;87;87;87;87;87;87;86;85;85;84;84;84;82;81;81;80;80;80;80;80;80;79;79;79;78;78;78;78;78;78;77;77;77;77;77;77;77;77;77;77;77;77;77;77;77;7…	60.0	61.2
chrPeaks10176::chr5:67355686-67355887(+)	13-0	143;109;95;94;80;80;77;76;74;73;70;62;57	77.0	83.8
chrPeaks10177::chr17:47411683-47411884(+)	2-0	75;66	70.5	70.5
chrPeaks1017::chr3:135358194-135358395(+)	1-0	68	68.0	68.0
chrPeaks10181::chr13:54591077-54591278(+)	41-0	143;108;93;82;76;74;69;69;68;68;68;67;66;65;65;64;63;62;61;61;60;58;58;57;55;55;53;53;52;52;45;35;34;34;33;31;22;18;16;15;12	60.0	57.1
chrPeaks10182::chr5:21803728-21803929(+)	4-0	92;74;66;34	70.0	66.5
chrPeaks10183::chr11:41970422-41970623(+)	2-0	49;35	42.0	42.0
chrPeaks10184::chr10:40556145-40556346(+)	1-0	72	72.0	72.0
chrPeaks10186::chr16:20663294-20663495(+)	113-0	143;143;143;143;143;143;143;143;142;142;121;118;118;113;102;100;98;97;96;96;95;94;94;94;93;92;92;92;91;90;87;87;83;80;79;78;78;77;77;77;76;76;75;75;74;74;73;73;73;72;72;71;71;71;70;70;69;68;68;68;67;67;66;66;65;65;62;62;62;61;58;58;57;57;56;56;55;55;55;55;55;55;54;53;53;51;51;50;49;48;48;48;47;47;46;45;41;41;38;38;36;35;29;29;28;27;25;24;22;21;18;16;15	69.0	72.1
chrPeaks10188::chr16:20682703-20682904(+)	2-0	143;76	109.5	109.5
chrPeaks10189::chr16:20692768-20692969(+)	11-0	138;90;87;76;67;47;38;33;33;29;16	47.0	59.5
chrPeaks1018::chr3:93963155-93963356(+)	2-0	49;45	47.0	47.0
chrPeaks10190::chr2:61800256-61800457(+)	94-0	143;143;143;143;143;143;143;143;143;142;121;120;102;101;100;100;97;94;94;93;92;91;91;90;90;90;89;88;85;83;82;81;80;77;72;72;71;70;70;68;68;67;67;67;66;65;65;64;63;62;62;61;61;59;58;58;57;57;56;56;56;56;56;53;52;51;49;47;47;47;46;46;43;41;40;38;37;36;36;36;36;35;32;30;27;26;24;21;19;18;17;16;15;11	64.5	69.8
chrPeaks10191::chr7:80226334-80226535(+)	9-0	121;99;95;74;67;55;40;37;31	67.0	68.8
chrPeaks10192::chr7:80265281-80265482(+)	31-2	143;143;117;96;94;93;91;87;87;85;78;76;74;72;71;67;65;61;61;60;60;58;54;39;38;35;33;29;29;21;17	67.0	68.8
chrPeaks10193::chr7:80291492-80291693(+)	6-0	143;114;83;75;62;46	79.0	87.2
chrPeaks10196::chr8:95098994-95099195(+)	10-0	99;78;75;71;61;52;39;32;32;32	56.5	57.1
chrPeaks10197::chr19:4131631-4131832(+)	37-1	143;143;96;93;92;92;92;88;86;85;83;83;76;75;73;70;70;70;63;60;60;58;55;55;55;54;52;51;45;45;38;27;27;26;26;14;13	63.0	65.8
chrPeaks10198::chr19:4153990-4154191(+)	42-0	119;92;88;82;80;79;77;76;74;73;73;73;71;70;68;68;67;64;63;61;60;59;58;57;57;56;50;49;49;47;44;44;40;38;37;37;36;35;32;30;23;19	59.5	58.9
chrPeaks10199::chr19:4195313-4195514(+)	332-0	143;143;143;143;143;143;143;143;143;143;143;143;137;125;125;121;118;118;118;118;116;115;115;114;112;112;110;110;110;107;107;103;102;101;101;100;99;99;99;99;98;97;97;96;96;96;96;96;96;96;95;94;94;94;93;93;93;93;92;92;92;92;92;92;92;92;91;91;91;91;91;90;90;89;89;88;88;88;88;88;87;87;87;86;86;86;86;85;85;85;84;84;83;83;83;82;82;82;82;81;81;80;79;79;78;78;78;77;77;77;77;76;76;76;76;76;76;76;75;75;75;…	68.0	67.6
chrPeaks1019::chr17:71658937-71659138(+)	64-1	143;98;91;90;90;90;81;80;76;76;76;74;74;74;73;72;72;71;69;68;68;65;64;63;62;62;62;61;61;60;60;60;59;59;58;58;58;58;57;56;56;56;55;55;55;55;55;55;54;52;46;43;35;34;32;31;30;30;28;22;21;18;15;13	59.5	59.3
chrPeaks101::chr9:15316936-15317137(+)	15-0	95;80;76;75;75;73;69;67;60;60;60;59;55;29;15	67.0	63.2
chrPeaks10200::chr7:56231713-56231914(+)	12-0	98;88;77;76;72;70;65;60;59;55;50;49	67.5	68.2
chrPeaks10203::chr9:47850917-47851118(+)	11-0	143;62;61;54;53;52;35;35;31;31;22	52.0	52.6
chrPeaks10204::chr9:47853243-47853444(+)	11-0	143;134;101;92;76;72;71;70;62;37;32	72.0	80.9
chrPeaks10205::chr4:112731006-112731207(+)	1-0	70	70.0	70.0
chrPeaks10208::chr9:72622740-72622941(+)	5-0	71;61;60;46;34	60.0	54.4
chrPeaks10210::chr11:86210710-86210911(+)	5-0	96;76;41;32;28	41.0	54.6
chrPeaks10212::chr18:56674579-56674780(+)	6-0	91;87;82;76;76;57	79.0	78.2
chrPeaks10214::chr5:32786443-32786644(+)	1-0	74	74.0	74.0
chrPeaks10215::chrX:112372297-112372498(+)	10-0	86;69;69;65;61;52;37;35;33;11	56.5	51.8
chrPeaks10216::chr9:25308462-25308663(+)	151-0	143;143;143;143;142;118;105;95;94;94;93;93;90;90;90;89;89;89;88;86;85;82;82;81;80;79;76;76;76;76;76;76;75;75;75;74;74;74;74;73;73;73;73;73;73;72;72;72;72;72;72;72;72;72;71;71;71;71;70;70;69;69;68;68;67;66;66;65;64;63;63;62;62;61;61;61;61;61;61;61;61;61;60;60;60;60;59;59;59;58;58;58;58;58;57;57;56;56;56;55;55;55;55;55;55;54;54;53;52;52;52;52;52;52;49;49;49;48;47;46;46;46;46;44;43;42;42;42;41;40;38…	61.0	63.6
chrPeaks10218::chr9:107538626-107538827(+)	6-0	121;76;74;53;38;32	63.5	65.7
chrPeaks10219::chr9:107545650-107545851(+)	21-0	143;89;87;86;74;68;65;65;57;56;56;53;51;46;46;43;42;40;39;26;20	56.0	59.6
chrPeaks1021::chr8:71369613-71369814(+)	88-1	143;143;143;143;143;142;121;118;115;113;108;105;102;102;99;97;96;96;94;91;90;90;89;89;88;88;88;87;82;81;78;77;76;76;75;75;74;74;73;73;73;73;73;70;69;68;66;65;63;63;63;62;62;62;61;61;60;60;57;56;56;55;52;51;48;48;46;42;38;32;32;31;31;29;28;28;27;26;26;25;25;24;23;21;21;21;21;13	69.5	69.8
chrPeaks10220::chr9:107566036-107566237(+)	8-0	143;92;75;74;68;39;38;32	71.0	70.1
chrPeaks10221::chr9:107572710-107572911(+)	13-0	142;86;86;82;75;73;72;70;70;57;33;31;24	72.0	69.3
chrPeaks10223::chr9:107583994-107584195(+)	4-0	90;69;55;55	62.0	67.2
chrPeaks10224::chr9:107592966-107593167(+)	28-0	143;142;142;124;98;90;88;83;82;81;76;74;73;71;67;66;65;65;65;63;61;60;57;45;42;40;39;28	69.0	76.1
chrPeaks10225::chr11:94643822-94644023(+)	10-0	104;96;81;77;73;71;69;50;16;13	72.0	65.0
chrPeaks10226::chr11:94645105-94645306(+)	102-3	143;128;113;96;93;92;92;92;92;92;91;91;91;89;89;88;87;87;86;85;84;78;77;77;76;75;75;74;74;74;74;74;74;73;73;73;73;72;72;72;71;71;71;71;71;70;68;67;66;66;65;65;63;62;61;61;61;61;61;60;60;60;60;59;58;58;58;57;57;55;54;54;54;53;52;52;52;52;50;47;47;47;47;47;45;43;42;41;39;39;38;36;36;35;35;34;33;32;25;23;18;2	65.0	64.8
chrPeaks10227::chr11:94660002-94660203(+)	21-0	143;143;143;103;97;95;93;81;81;77;77;76;75;74;67;65;65;55;51;51;49	77.0	83.9
chrPeaks1022::chr15:102324267-102324468(+)	33-1	143;143;122;114;110;99;99;96;92;92;91;89;87;78;75;74;74;73;73;71;67;62;62;61;55;50;47;40;34;27;26;20;6	74.0	74.3
chrPeaks10230::chr2:32234378-32234579(+)	26-0	143;142;93;86;85;84;77;72;69;66;66;62;58;55;54;52;50;46;42;40;39;39;34;33;25;14	56.5	62.5
chrPeaks10231::chr2:32254921-32255122(+)	5-0	74;64;63;57;55	63.0	62.6
chrPeaks10234::chr1:137935234-137935435(+)	2-0	47;45	46.0	46.0
chrPeaks10235::chrX:74304589-74304790(+)	88-0	98;86;84;77;77;76;75;74;74;72;71;71;71;70;70;70;67;66;66;66;65;64;63;63;63;62;62;61;61;60;59;58;57;57;57;57;57;56;55;55;55;55;55;55;55;54;53;52;51;50;50;48;47;47;46;46;46;46;43;38;38;36;36;36;36;35;35;34;32;31;31;29;28;27;26;26;26;26;24;24;23;23;22;19;15;15;13;11	55.0	50.2
chrPeaks10237::chrX:74320051-74320252(+)	36-0	142;91;86;79;77;74;74;73;72;72;71;71;70;63;61;59;56;55;55;49;48;47;46;45;44;41;40;40;40;39;39;37;35;35;33;17	55.0	57.7
chrPeaks10238::chr13:113718506-113718707(+)	191-3	143;143;132;106;99;97;94;92;90;90;90;90;90;89;89;89;87;86;86;84;84;84;80;79;78;77;77;77;76;76;76;76;76;76;75;75;75;74;74;74;74;74;74;74;74;73;73;73;73;73;73;73;73;73;73;72;72;72;72;72;71;71;70;70;69;69;69;69;69;68;68;68;68;68;68;67;66;66;66;66;66;65;64;64;64;63;62;62;62;62;62;62;61;61;61;61;60;60;60;60;59;59;59;59;58;58;58;57;57;57;57;56;56;56;56;55;55;55;55;55;54;54;54;53;53;52;52;51;51;50;47;47…	61.0	59.4
chrPeaks1023::chr15:102331394-102331595(+)	19-0	97;91;81;78;76;63;62;62;61;58;57;57;57;54;47;40;32;27;12	58.0	58.5
chrPeaks10240::chr3:89031644-89031845(+)	1-0	59	59.0	59.0
chrPeaks10241::chr3:89079238-89079439(+)	5-0	71;57;55;54;34	55.0	54.2
chrPeaks10243::chr19:53043688-53043889(+)	2-0	143;72	107.5	107.5
chrPeaks10245::chr16:32239937-32240138(+)	3-0	73;63;58	63.0	64.7
chrPeaks10246::chr16:32257035-32257236(+)	8-0	94;92;74;57;56;50;49;47	56.5	64.9
chrPeaks10249::chr4:141565082-141565283(+)	5-0	105;74;71;63;60	71.0	74.6
chrPeaks1024::chr15:102337805-102338006(+)	10-0	95;70;69;60;54;41;40;40;34;31	47.5	53.4
chrPeaks10252::chr5:135246079-135246280(+)	19-0	95;85;75;74;73;72;72;71;61;61;61;58;57;52;52;46;43;36;20	61.0	61.3
chrPeaks10254::chr2:157325973-157326174(+)	129-2	143;143;143;143;143;143;143;143;143;143;143;126;121;120;120;119;116;114;114;112;107;101;99;96;95;94;94;93;93;93;93;91;91;90;90;89;88;88;88;88;87;87;86;85;83;81;81;77;77;76;76;76;76;75;75;75;75;74;74;74;73;72;72;71;71;70;70;70;70;68;67;65;64;64;64;63;63;63;62;62;61;61;61;60;60;60;60;59;59;58;58;58;57;57;57;57;57;55;55;55;53;53;52;50;49;49;48;47;43;43;42;41;37;36;36;35;34;34;34;33;33;32;31;28;23;20…	71.0	74.8
chrPeaks10255::chr2:157352230-157352431(+)	2-0	26;18	22.0	22.0
chrPeaks10256::chr2:157380846-157381047(+)	0-0		0.0	0.0
chrPeaks10257::chr2:157396693-157396894(+)	5-0	75;75;58;34;34	58.0	55.2
chrPeaks10258::chr4:155733677-155733878(+)	58-0	143;143;143;143;143;142;129;120;116;114;99;95;92;91;90;90;89;88;78;74;74;73;73;71;69;67;67;64;63;61;60;60;60;58;56;55;54;52;50;47;46;45;40;40;39;38;35;35;33;31;27;27;26;26;25;24;24;20	62.0	69.6
chrPeaks10260::chr7:13777003-13777204(+)	3-0	106;63;60	63.0	76.3
chrPeaks10264::chr15:96251581-96251782(+)	14-0	126;86;76;73;70;63;61;58;55;45;42;42;23;18	59.5	59.9
chrPeaks10266::chr11:79329574-79329775(+)	1-0	140	140.0	140.0
chrPeaks10267::chr12:41955176-41955377(+)	10-0	143;143;105;99;66;62;56;56;54;17	64.0	80.1
chrPeaks10269::chr5:100547671-100547872(+)	40-0	143;143;143;143;101;94;90;88;82;78;76;75;75;73;72;72;71;69;68;68;68;62;61;61;56;56;55;55;52;50;50;48;41;37;29;28;28;24;20;16	68.0	68.0
chrPeaks1026::chr15:102391533-102391734(+)	2-0	90;45	67.5	67.5
chrPeaks10270::chr18:70582846-70583047(+)	3-0	143;68;16	68.0	75.7
chrPeaks10271::chr11:23115558-23115759(+)	5-0	108;79;56;34;18	56.0	59.0
chrPeaks10272::chr1:85851437-85851638(+)	18-0	143;143;111;96;74;73;73;71;68;63;59;54;49;46;45;40;31;21	65.5	70.0
chrPeaks10273::chr18:10628063-10628264(+)	17-0	94;93;77;73;69;67;66;65;65;62;57;55;44;43;40;38;21	65.0	60.5
chrPeaks10274::chr9:50605227-50605428(+)	9-1	100;90;88;62;60;55;42;35;31	60.0	62.6
chrPeaks10276::chr1:75536859-75537060(+)	10-0	143;143;116;95;75;73;72;47;44;35	74.0	84.3
chrPeaks10277::chrX:47965766-47965967(+)	35-0	143;84;71;69;62;62;61;61;61;60;60;55;55;54;52;52;51;51;47;47;46;45;45;41;36;33;33;31;28;28;27;27;27;26;26	51.0	50.2
chrPeaks10280::chr9:43114563-43114764(+)	10-0	100;84;75;71;62;43;43;38;27;14	52.5	55.7
chrPeaks10282::chr9:110083094-110083295(+)	36-0	143;143;143;119;106;102;98;94;92;90;78;76;76;75;75;74;73;71;69;68;68;67;67;65;61;61;59;57;55;52;51;50;46;34;31;30	70.0	75.5
chrPeaks10283::chr9:110083837-110084038(+)	58-0	143;143;143;143;142;136;133;112;93;92;92;90;90;88;88;84;82;78;77;74;73;71;68;67;67;67;65;65;63;62;62;62;61;60;59;58;56;55;55;54;50;50;50;50;49;44;42;41;39;39;37;28;26;25;22;16;14;13	62.5	69.1
chrPeaks10284::chr10:75215219-75215420(+)	1-0	48	48.0	48.0
chrPeaks10285::chr2:94325915-94326116(+)	3-0	47;45;35	45.0	42.3
chrPeaks10288::chr2:122632992-122633193(+)	9-0	95;88;81;78;76;73;61;51;51	76.0	72.7
chrPeaks1028::chr10:63411622-63411823(+)	1-0	16	16.0	16.0
chrPeaks10291::chr14:18280342-18280543(+)	8-0	74;74;49;47;46;37;37;36	46.5	50.0
chrPeaks10292::chr15:34143435-34143636(+)	49-0	143;142;95;92;91;91;89;88;86;78;77;77;76;75;74;73;73;72;72;72;71;71;69;68;68;68;65;64;62;61;60;60;58;57;56;56;56;55;55;55;54;50;50;47;46;44;44;40;38	68.0	69.1
chrPeaks10294::chr4:145454862-145455063(+)	9-0	143;93;63;61;56;43;40;35;30	56.0	62.7
chrPeaks10296::chr4:129515864-129516065(+)	83-0	143;142;129;116;99;95;94;94;93;93;93;92;92;89;85;77;76;76;75;75;75;74;74;74;73;73;73;73;72;71;71;71;70;70;69;68;67;64;64;64;62;61;61;61;60;60;60;60;59;58;57;56;55;55;54;52;51;50;48;46;45;45;45;43;40;39;38;38;38;37;36;36;35;35;35;35;34;29;27;25;21;18;16	61.0	63.3
chrPeaks10299::chr2:61227363-61227564(+)	1-1	74	74.0	74.0
chrPeaks102::chr8:124889421-124889622(+)	11-0	143;98;90;88;86;69;65;63;50;36;18	69.0	73.3
chrPeaks10301::chrX:73359022-73359223(+)	4-1	97;70;60;23	65.0	62.5
chrPeaks10303::chr10:71384058-71384259(+)	8-0	91;90;71;47;43;34;34;28	45.0	54.8
chrPeaks10304::chr10:71385805-71386006(+)	17-1	89;74;73;73;61;60;60;60;57;56;55;54;50;49;41;41;35	57.0	58.1
chrPeaks10305::chr18:85052214-85052415(+)	2-0	118;62	90.0	90.0
chrPeaks10310::chr3:9285266-9285467(+)	7-0	94;63;62;54;47;39;23	54.0	54.6
chrPeaks10313::chr2:32569662-32569863(+)	5-0	89;71;60;33;24	60.0	55.4
chrPeaks10315::chr2:32573521-32573722(+)	9-1	88;72;68;65;62;55;49;41;28	62.0	58.7
chrPeaks10316::chr2:32597616-32597817(+)	22-0	97;76;71;65;63;62;61;61;58;57;57;57;57;55;53;43;42;42;37;26;26;24	57.0	54.1
chrPeaks10317::chr18:47112626-47112827(+)	1-0	73	73.0	73.0
chrPeaks10319::chr14:8090517-8090718(+)	3-0	78;61;50	61.0	63.0
chrPeaks1031::chr1:151356710-151356911(+)	8-0	81;60;58;58;57;50;32;32	57.5	53.5
chrPeaks10320::chr13:24400322-24400523(+)	1-0	61	61.0	61.0
chrPeaks10321::chr5:123248463-123248664(+)	9-0	89;73;63;62;61;55;53;52;38	61.0	60.7
chrPeaks10323::chr1:181166341-181166542(+)	6-0	114;88;71;54;50;39	62.5	69.3
chrPeaks10324::chr1:181168885-181169086(+)	10-0	143;143;143;123;77;76;53;42;21;14	76.5	83.5
chrPeaks10325::chr11:14799398-14799599(+)	2-0	61;52	56.5	56.5
chrPeaks1032::chr1:151364267-151364468(+)	16-0	74;74;73;71;71;70;70;67;60;57;56;48;34;32;32;31	63.5	57.5
chrPeaks10330::chr1:182462337-182462538(+)	10-0	143;141;100;68;60;59;57;57;56;40	59.5	78.1
chrPeaks10331::chr10:81273184-81273385(+)	5-0	85;76;72;52;46	72.0	66.2
chrPeaks10332::chr10:81281931-81282132(+)	5-0	143;56;52;48;15	52.0	62.8
chrPeaks10333::chr3:79603172-79603373(+)	17-0	143;143;73;73;73;70;70;69;58;56;55;54;54;46;43;37;35	58.0	67.8
chrPeaks10334::chr3:79603543-79603744(+)	13-0	143;60;54;51;46;45;39;38;37;37;35;32;28	39.0	49.6
chrPeaks10335::chr3:79632727-79632928(+)	7-0	143;142;60;54;33;27;21	54.0	68.6
chrPeaks10336::chr13:49196136-49196337(+)	32-0	100;80;77;76;76;74;73;62;61;60;60;58;57;56;55;55;48;48;47;43;40;39;38;38;36;35;35;33;31;25;24;23	51.5	52.0
chrPeaks10338::chr5:142667038-142667239(+)	14-1	95;88;87;73;72;71;71;70;56;38;35;33;24;23	70.5	59.7
chrPeaks10339::chr5:142669571-142669772(+)	38-1	95;95;91;86;82;80;78;77;76;69;66;64;61;61;61;61;59;59;59;56;56;55;55;53;53;52;47;45;40;38;32;28;26;25;24;22;19;19	57.5	55.9
chrPeaks10340::chr11:75405616-75405817(+)	9-0	111;93;73;71;55;21;20;17;14	55.0	52.8
chrPeaks10341::chr11:75470804-75471005(+)	2-0	72;33	52.5	52.5
chrPeaks10343::chr9:91051055-91051256(+)	2-0	75;63	69.0	69.0
chrPeaks10345::chr5:24501978-24502179(+)	21-0	91;90;87;78;76;76;75;75;73;71;69;68;67;67;61;59;55;48;45;43;34	69.0	67.0
chrPeaks10347::chr18:50878627-50878828(+)	3-0	96;64;27	64.0	62.3
chrPeaks10349::chr2:92381137-92381338(+)	3-0	65;61;52	61.0	59.3
chrPeaks10350::chr5:21661531-21661732(+)	9-0	116;94;93;85;76;71;55;54;39	76.0	75.9
chrPeaks10351::chr5:21662554-21662755(+)	8-0	114;90;68;64;63;38;34;19	63.5	61.2
chrPeaks10353::chr3:24333448-24333649(+)	264-1	143;143;142;127;123;120;119;115;106;103;97;95;93;92;92;91;90;89;89;88;88;87;85;84;84;83;83;83;82;80;78;77;77;77;77;76;76;76;76;76;76;76;75;75;75;75;74;74;74;74;74;74;74;74;74;74;74;74;73;73;73;73;73;73;73;73;73;73;73;73;72;72;72;72;72;72;71;71;71;71;71;71;70;69;68;68;68;68;68;68;68;67;67;67;66;66;66;66;66;65;63;63;63;62;62;62;61;61;61;60;60;60;60;60;59;59;59;58;58;57;57;57;57;57;57;57;57;56;56;55…	55.0	56.7
chrPeaks10355::chr1:58595852-58596053(+)	19-0	123;119;116;90;90;88;86;73;73;70;70;67;65;65;56;56;55;44;36	70.0	75.9
chrPeaks10357::chr19:36892767-36892968(+)	72-0	87;86;77;75;74;74;74;73;72;71;71;70;69;68;65;65;62;61;59;58;58;57;57;57;57;57;56;56;55;54;54;53;52;52;52;52;51;50;49;47;47;47;46;46;45;45;44;41;40;39;38;38;37;36;36;35;33;32;31;31;30;29;27;26;25;24;24;23;21;19;18;18	51.5	49.4
chrPeaks10358::chr19:36893364-36893565(+)	20-0	143;143;92;90;89;83;77;74;61;58;52;52;50;45;42;41;34;27;26;21	55.0	65.0
chrPeaks1035::chr9:123521489-123521690(+)	3-0	82;57;55	57.0	64.7
chrPeaks10360::chr5:76155406-76155607(+)	10-0	85;76;75;71;64;53;44;43;39;36	58.5	58.6
chrPeaks10361::chr9:7206912-7207113(+)	83-0	143;143;143;143;143;130;121;119;117;116;99;97;95;94;93;92;91;89;88;88;87;85;82;79;78;78;76;76;76;75;75;74;74;74;73;73;73;73;71;71;69;68;68;67;66;66;65;65;62;62;62;61;61;60;60;60;56;56;56;54;52;52;52;51;49;47;42;39;36;35;33;32;30;30;28;28;27;26;26;25;24;24;1	68.0	69.9
chrPeaks10362::chr14:32348077-32348278(+)	67-0	143;143;143;143;125;116;115;96;90;88;88;82;77;76;76;76;76;75;75;74;74;74;74;74;74;73;73;73;73;72;72;72;72;72;70;70;68;68;66;63;61;61;59;57;56;56;56;55;55;55;55;55;55;54;54;54;51;45;42;38;37;33;32;31;27;27;19	72.0	69.9
chrPeaks10366::chr3:31052635-31052836(+)	56-0	116;95;92;90;90;87;78;76;76;75;75;74;73;71;69;67;63;62;61;61;61;60;60;57;56;56;55;55;54;51;51;51;50;48;47;47;46;44;43;40;39;37;37;36;36;35;35;34;34;34;26;22;20;20;18;3	54.5	54.4
chrPeaks10369::chr11:60714003-60714204(+)	18-0	143;122;78;74;72;70;65;63;61;60;57;55;47;36;36;35;35;26	60.5	63.1
chrPeaks1036::chr9:123592490-123592691(+)	16-0	94;90;79;72;72;57;53;51;47;46;35;34;34;32;32;31	49.0	53.7
chrPeaks10371::chr11:60732878-60733079(+)	18-0	143;143;129;118;112;96;90;88;79;76;76;74;73;67;61;45;21;18	77.5	83.8
chrPeaks10373::chr11:60788101-60788302(+)	4-0	41;41;36;27	38.5	36.2
chrPeaks10374::chr1:66719422-66719623(+)	7-0	96;91;82;81;76;75;12	81.0	73.3
chrPeaks10375::chr12:17939562-17939763(+)	4-0	90;62;58;52	60.0	65.5
chrPeaks10377::chr18:67062960-67063161(+)	2-0	61;55	58.0	58.0
chrPeaks10378::chr4:145625264-145625465(+)	1-0	27	27.0	27.0
chrPeaks10379::chr14:74951552-74951753(+)	2-0	40;39	39.5	39.5
chrPeaks10382::chr16:52207936-52208137(+)	8-0	143;142;95;72;71;61;55;46	71.5	85.6
chrPeaks10385::chr7:13311344-13311545(+)	138-2	143;143;143;141;120;97;93;92;91;88;88;88;81;78;78;77;76;76;76;76;76;76;76;76;75;75;75;75;74;74;74;73;73;73;73;73;73;73;73;72;72;72;72;71;71;71;71;71;70;70;70;70;68;68;68;67;65;63;62;62;62;62;62;61;61;61;61;61;61;60;60;60;60;60;59;58;58;57;56;56;56;56;56;56;55;54;54;54;53;52;51;51;51;50;50;49;48;47;46;46;45;44;44;43;42;41;41;39;39;39;36;36;35;35;32;32;31;30;30;29;29;28;28;28;27;27;27;27;27;26;26;2…	60.5	59.5
chrPeaks10386::chr7:13336290-13336491(+)	3-0	77;55;12	55.0	48.0
chrPeaks10387::chr7:102238516-102238717(+)	8-2	141;139;137;100;77;71;56;19	88.5	92.5
chrPeaks10390::chr5:146835975-146836176(+)	11-0	143;98;95;80;77;71;71;68;67;64;60	71.0	81.3
chrPeaks10392::chr16:8851573-8851774(+)	30-0	143;97;95;90;77;76;74;74;74;73;72;71;71;70;70;70;69;65;61;61;58;58;52;49;48;42;40;38;36;17	70.0	66.4
chrPeaks10397::chr9:72748092-72748293(+)	19-0	143;143;95;94;93;91;90;89;87;70;69;63;59;52;51;50;45;43;37	70.0	77.1
chrPeaks10398::chr9:72749738-72749939(+)	281-6	143;143;143;143;143;143;143;143;143;143;143;143;143;143;143;143;143;143;143;143;143;143;143;142;142;142;141;133;129;126;125;121;120;111;104;100;99;95;95;93;92;92;91;91;90;89;87;87;87;87;86;86;86;85;83;82;81;81;81;80;80;79;79;79;79;79;78;77;77;77;77;76;76;76;76;76;75;75;75;75;75;75;75;74;74;74;74;74;73;73;73;73;73;72;72;72;72;72;72;71;71;71;71;71;71;70;70;70;70;70;70;70;70;69;68;68;68;68;68;68;68;…	64.0	68.9
chrPeaks10399::chr9:72765483-72765684(+)	1-0	34	34.0	34.0
chrPeaks1039::chr7:140947576-140947777(+)	9-0	78;78;60;59;56;55;47;46;32	56.0	56.8
chrPeaks103::chr8:124889869-124890070(+)	15-0	91;75;74;73;71;70;69;68;62;56;56;54;50;23;22	68.0	60.9
chrPeaks10400::chr9:72796872-72797073(+)	9-0	143;121;83;72;71;59;57;39;19	71.0	73.8
chrPeaks10401::chr9:54603824-54604025(+)	63-1	143;143;143;143;143;143;142;126;122;119;119;116;97;94;93;92;91;88;85;77;76;76;74;73;73;73;72;71;69;68;68;63;61;59;57;57;55;55;55;55;54;54;53;51;47;46;43;41;41;41;40;40;39;37;35;34;27;26;26;25;25;20;18	63.0	71.3
chrPeaks10402::chr9:54604590-54604791(+)	8-0	77;76;74;73;70;69;58;58	71.5	69.4
chrPeaks10403::chr7:107744834-107745035(+)	6-0	75;71;68;52;47;46	60.0	59.8
chrPeaks1040::chr7:140969715-140969916(+)	452-2	143;143;143;143;143;143;143;143;143;143;143;143;143;143;143;143;143;143;142;142;141;141;139;131;127;124;120;119;119;118;118;116;115;115;114;110;110;105;105;103;103;101;100;100;98;98;97;96;95;94;93;93;93;92;92;92;92;92;91;91;91;90;90;90;89;89;89;89;89;89;88;88;88;88;88;88;88;87;87;87;86;86;85;85;85;82;81;79;79;78;78;78;78;78;78;77;77;77;77;76;76;76;76;76;76;76;76;76;76;76;76;75;75;75;75;75;75;75;7…	62.0	64.6
chrPeaks10410::chrX:101260802-101261003(+)	11-0	72;70;69;68;66;50;41;38;31;26;18	50.0	49.9
chrPeaks10411::chrX:101297370-101297571(+)	5-0	143;78;74;57;49	74.0	80.2
chrPeaks10412::chr2:165827076-165827277(+)	13-0	92;88;76;76;65;58;56;55;55;54;52;33;32	56.0	60.9
chrPeaks10413::chr2:165858415-165858616(+)	1-0	76	76.0	76.0
chrPeaks10414::chr7:78792894-78793095(+)	15-0	81;75;74;73;66;64;61;61;60;57;56;50;47;33;30	61.0	59.2
chrPeaks10415::chr1:172501541-172501742(+)	1-0	61	61.0	61.0
chrPeaks10416::chr1:172507260-172507461(+)	187-0	143;143;143;143;143;136;102;96;95;94;94;93;92;92;91;89;89;86;82;82;81;81;81;79;79;79;77;77;77;77;76;76;76;75;75;74;74;74;74;74;74;73;73;73;73;72;72;72;72;71;71;71;71;70;70;70;69;69;69;69;68;68;68;68;68;67;67;67;67;66;66;65;65;65;64;64;63;63;62;62;62;62;61;61;61;61;61;61;61;61;61;61;60;60;60;60;60;60;60;59;59;59;57;57;57;57;56;56;56;56;56;56;55;55;55;55;55;55;55;54;54;54;53;52;52;52;52;52;52;51;51…	60.0	60.5
chrPeaks10417::chr2:73021608-73021809(+)	7-0	78;76;74;73;57;57;44	73.0	65.6
chrPeaks10420::chr16:92112139-92112340(+)	22-0	143;135;115;114;109;95;91;77;77;73;73;73;66;59;56;54;49;48;39;34;34;31	73.0	74.8
chrPeaks10421::chr16:92197642-92197843(+)	10-0	78;77;77;76;75;73;46;46;20;19	74.0	58.7
chrPeaks10422::chr11:3132348-3132549(+)	29-0	101;98;97;91;91;91;89;75;74;73;71;71;66;65;62;61;60;57;51;51;50;50;46;33;31;23;22;20;18	62.0	61.7
chrPeaks10424::chr11:3185735-3185936(+)	1-0	27	27.0	27.0
chrPeaks10426::chr4:126140911-126141112(+)	28-1	143;143;142;99;94;88;87;81;76;76;75;75;75;74;73;70;65;61;58;56;47;46;37;35;34;30;16;12	73.5	70.3
chrPeaks10427::chr5:151283036-151283237(+)	6-0	122;72;70;61;60;50	65.5	72.5
chrPeaks10428::chr10:75312301-75312502(+)	18-0	143;114;89;76;76;75;74;73;68;63;61;59;56;47;47;45;22;21	65.5	67.2
chrPeaks10429::chr10:75353009-75353210(+)	4-0	96;71;66;45	68.5	69.5
chrPeaks1042::chr13:60642440-60642641(+)	45-0	143;128;125;101;100;91;89;87;86;84;80;79;78;77;76;76;76;75;74;73;72;68;68;65;65;63;63;61;61;61;60;58;57;57;57;55;40;39;39;27;22;22;18;16;16	68.0	67.3
chrPeaks10432::chr16:64663899-64664100(+)	1-0	67	67.0	67.0
chrPeaks10433::chr16:34391133-34391334(+)	2-0	75;18	46.5	46.5
chrPeaks10435::chr2:104057431-104057632(+)	6-0	60;59;57;56;48;45	56.5	54.2
chrPeaks10437::chrX:38613407-38613608(+)	5-0	143;86;80;54;36	80.0	79.8
chrPeaks1043::chr9:62774792-62774993(+)	3-0	78;73;60	73.0	70.3
chrPeaks10440::chr4:41758596-41758797(+)	24-1	90;77;76;76;74;73;73;72;66;62;57;56;55;54;53;52;46;45;39;26;23;21;18;16	55.5	54.2
chrPeaks10442::chr7:55900569-55900770(+)	25-0	143;142;76;76;73;73;73;71;69;58;57;56;52;48;47;41;40;38;36;36;29;25;25;22;19	52.0	57.0
chrPeaks10444::chr7:55930602-55930803(+)	38-0	143;143;143;143;143;118;118;116;100;97;95;92;92;92;91;89;88;76;76;76;74;73;73;71;65;63;62;62;62;61;60;60;54;35;32;32;20;19	76.0	81.8
chrPeaks10445::chr6:146257597-146257798(+)	2-0	122;73	97.5	97.5
chrPeaks10446::chr15:97341322-97341523(+)	1-0	11	11.0	11.0
chrPeaks10447::chr15:97385579-97385780(+)	12-0	97;85;75;75;73;73;68;52;50;46;45;43	70.5	65.2
chrPeaks10449::chr19:34334255-34334456(+)	1-0	51	51.0	51.0
chrPeaks1044::chr4:146050793-146050994(+)	25-0	143;143;117;101;79;77;70;66;65;63;59;58;53;52;51;39;36;34;32;27;25;25;1;1;1	53.0	56.7
chrPeaks10450::chr11:29161597-29161798(+)	15-0	143;83;76;74;72;68;60;57;56;56;56;52;51;40;33	57.0	65.1
chrPeaks10451::chr11:29193610-29193811(+)	1-0	76	76.0	76.0
chrPeaks10452::chr8:53523328-53523529(+)	7-0	117;76;57;54;48;34;28	54.0	59.1
chrPeaks10456::chr3:115929036-115929237(+)	9-0	141;93;88;87;73;73;72;56;13	73.0	77.3
chrPeaks10457::chr1:115726847-115727048(+)	1-0	60	60.0	60.0
chrPeaks10458::chr11:69703645-69703846(+)	3-0	31;28;14	28.0	24.3
chrPeaks10459::chr11:70729417-70729618(+)	10-0	77;76;74;74;61;61;52;52;51;49	61.0	62.7
chrPeaks10464::chr15:81546077-81546278(+)	2-0	29;27	28.0	28.0
chrPeaks10465::chr15:10493598-10493799(+)	15-0	92;88;87;77;72;71;61;57;52;51;49;42;38;34;33	57.0	60.3
chrPeaks10466::chr3:87916015-87916216(+)	70-0	143;119;102;93;93;92;92;89;88;88;82;79;77;76;76;74;74;74;73;71;71;69;67;62;61;61;60;60;60;58;58;56;56;56;56;55;55;54;52;52;51;50;49;48;48;47;47;46;45;43;42;39;38;37;37;36;36;34;34;33;31;30;30;29;29;29;27;25;18;15	55.5	57.7
chrPeaks10467::chr3:87923375-87923576(+)	36-0	143;143;113;99;92;89;76;73;73;72;68;68;66;66;64;60;60;59;57;57;56;54;52;50;50;49;47;44;44;36;29;28;27;23;19;11	58.0	61.6
chrPeaks10468::chr3:87940601-87940802(+)	13-0	77;74;73;73;73;67;67;65;61;58;54;51;51	67.0	64.9
chrPeaks10470::chr2:43196423-43196624(+)	14-0	143;143;143;103;103;92;90;78;77;63;61;58;26;17	84.0	85.5
chrPeaks10471::chr4:141200738-141200939(+)	3-0	63;43;40	43.0	48.7
chrPeaks10472::chr4:141203979-141204180(+)	9-0	142;142;90;85;81;74;60;59;21	81.0	83.8
chrPeaks10474::chr16:3750698-3750899(+)	23-0	90;83;78;76;74;73;73;71;71;68;68;62;61;60;60;60;58;57;56;53;36;16;16	62.0	61.7
chrPeaks10478::chr6:133040095-133040296(+)	1-0	76	76.0	76.0
chrPeaks1047::chr2:121156560-121156761(+)	10-0	84;76;70;69;69;68;68;58;50;36	68.5	64.8
chrPeaks10483::chr19:40917863-40918064(+)	7-0	73;70;62;56;55;52;29	56.0	56.7
chrPeaks10485::chr3:25732521-25732722(+)	24-0	143;143;143;143;143;143;121;117;115;108;104;94;94;88;78;76;75;74;71;69;63;57;49;41	94.0	98.0
chrPeaks10486::chr4:134092434-134092635(+)	31-0	88;87;74;74;73;72;72;70;70;69;69;69;68;67;67;65;62;58;55;53;52;50;48;46;45;43;37;35;35;34;11	65.0	58.6
chrPeaks10489::chr6:148355504-148355705(+)	72-3	143;143;143;143;143;143;143;142;142;141;128;125;120;118;114;97;96;95;94;91;90;89;89;88;88;88;87;86;85;82;81;81;80;79;78;78;77;76;76;76;75;75;75;74;74;73;73;72;72;72;68;68;65;62;61;59;59;57;55;55;55;54;54;53;52;51;42;40;25;23;19;1	77.5	82.9
chrPeaks1048::chr2:121198091-121198292(+)	6-0	76;73;70;67;62;56	68.5	67.3
chrPeaks10490::chr18:39051800-39052001(+)	2-0	95;91	93.0	93.0
chrPeaks10491::chr17:28174781-28174982(+)	1-0	61	61.0	61.0
chrPeaks10492::chr1:42905566-42905767(+)	40-0	143;143;143;132;123;122;97;95;95;93;93;91;78;74;73;73;72;71;68;62;61;57;57;56;55;53;52;52;51;51;51;47;46;46;46;38;35;24;16;16	61.5	71.3
chrPeaks10497::chr7:109034293-109034494(+)	3-0	90;46;45	46.0	60.3
chrPeaks1049::chr2:127069382-127069583(+)	3-0	77;36;22	36.0	45.0
chrPeaks10500::chr18:24638740-24638941(+)	35-0	143;143;143;142;121;120;115;103;99;92;92;75;74;73;73;73;73;73;68;67;62;59;58;53;47;43;37;36;36;34;23;21;18;18;14	73.0	72.0
chrPeaks10501::chr12:98787740-98787941(+)	7-0	143;76;71;68;62;56;51	68.0	75.3
chrPeaks10502::chr7:42590643-42590844(+)	1-0	65	65.0	65.0
chrPeaks10503::chr3:90062371-90062572(+)	8-0	95;91;78;77;74;58;57;46	75.5	72.0
chrPeaks10505::chr8:11513211-11513412(+)	13-0	85;75;73;68;61;56;55;55;43;38;21;17;15	55.0	50.9
chrPeaks10507::chr8:11563049-11563250(+)	14-0	143;121;73;58;47;36;33;32;29;28;24;23;22;21	32.5	49.3
chrPeaks10508::chr1:7547576-7547777(+)	1-0	89	89.0	89.0
chrPeaks10509::chr17:32131293-32131494(+)	2-0	61;47	54.0	54.0
chrPeaks1050::chr2:127097024-127097225(+)	4-0	89;73;42;35	57.5	59.8
chrPeaks10510::chr17:48311118-48311319(+)	4-0	73;60;55;52	57.5	60.0
chrPeaks10511::chr8:79775248-79775449(+)	11-0	143;74;73;73;71;71;70;68;43;42;16	71.0	67.6
chrPeaks10515::chr13:23739334-23739535(+)	1-0	22	22.0	22.0
chrPeaks10516::chr13:23740278-23740479(+)	12-0	100;87;76;71;56;55;53;52;44;43;38;34	54.0	59.1
chrPeaks10517::chr3:96177305-96177506(+)	20-0	143;75;73;70;65;61;58;58;58;58;56;53;52;52;49;42;39;36;28;25	57.0	57.5
chrPeaks10518::chr11:60858069-60858270(+)	19-0	118;97;92;87;71;70;68;66;62;61;60;47;35;35;34;27;18;12;12	61.0	56.4
chrPeaks1051::chr1:97822964-97823165(+)	1-0	143	143.0	143.0
chrPeaks10521::chr12:69310329-69310530(+)	29-0	114;113;100;94;92;90;89;88;85;83;76;74;72;71;69;68;66;66;62;62;61;60;58;56;55;55;46;21;18	69.0	71.2
chrPeaks10522::chr12:69347814-69348015(+)	2-0	39;38	38.5	38.5
chrPeaks10523::chr12:69373688-69373889(+)	70-0	143;143;96;91;89;89;88;88;80;79;77;76;75;74;73;72;72;70;69;69;68;67;64;62;62;61;61;61;61;61;60;60;60;60;60;60;58;58;57;57;57;56;54;53;53;52;52;50;48;45;43;43;41;40;39;36;35;35;35;34;32;32;32;31;27;27;21;19;16;15	60.0	58.3
chrPeaks10524::chr12:69375878-69376079(+)	25-0	143;142;140;101;87;79;73;73;70;67;66;62;62;61;56;51;48;48;36;34;27;26;25;20;18	62.0	64.6
chrPeaks10527::chr17:13862174-13862375(+)	32-0	143;143;143;142;140;124;123;114;104;98;93;88;84;76;76;76;75;75;74;73;73;72;72;69;67;61;60;59;55;45;31;30	75.5	86.2
chrPeaks10528::chr17:87000001-87000202(+)	6-0	78;65;62;54;53;29	58.0	56.8
chrPeaks10532::chr4:117210892-117211093(+)	1-0	143	143.0	143.0
chrPeaks10533::chr2:140203611-140203812(+)	7-0	77;71;68;48;36;35;31	48.0	52.3
chrPeaks10535::chr15:76703542-76703743(+)	5-0	63;52;33;31;23	33.0	40.4
chrPeaks10536::chr15:76707930-76708131(+)	4-0	143;75;73;41	74.0	83.0
chrPeaks10537::chr15:76715025-76715226(+)	3-0	67;57;53	57.0	59.0
chrPeaks10538::chr1:191553403-191553604(+)	12-0	91;89;87;80;67;64;57;56;46;35;24;24	60.5	60.0
chrPeaks10540::chr1:131173382-131173583(+)	41-0	143;142;111;96;90;81;77;75;73;71;67;66;66;63;63;62;61;58;57;57;56;54;51;50;46;46;46;46;44;42;41;40;33;32;32;22;22;21;20;12;3	56.0	57.0
chrPeaks10541::chr18:52491165-52491366(+)	8-1	142;73;70;70;67;62;57;39	68.5	72.5
chrPeaks10542::chr9:99612505-99612706(+)	1-0	49	49.0	49.0
chrPeaks10543::chr14:32229893-32230094(+)	1-0	61	61.0	61.0
chrPeaks10545::chr14:32297109-32297310(+)	22-0	123;118;111;92;89;75;73;72;72;69;66;56;53;52;51;51;36;28;26;24;24;16	61.0	62.6
chrPeaks10547::chr19:55853595-55853796(+)	1-0	57	57.0	57.0
chrPeaks10549::chr16:57391279-57391480(+)	0-0		0.0	0.0
chrPeaks1054::chr5:146955565-146955766(+)	8-0	143;92;82;75;74;55;41;19	74.5	72.6
chrPeaks10551::chr13:97014152-97014353(+)	5-0	82;74;72;63;55	72.0	69.2
chrPeaks10553::chr6:44531366-44531567(+)	1-0	53	53.0	53.0
chrPeaks10554::chr5:134343516-134343717(+)	1-0	60	60.0	60.0
chrPeaks10555::chr7:28179099-28179300(+)	8-0	72;71;68;59;53;36;28;26	56.0	51.6
chrPeaks10556::chr14:27211617-27211818(+)	24-0	143;127;93;91;88;77;76;73;71;68;68;67;65;64;59;58;58;54;52;51;48;46;46;41	66.0	70.2
chrPeaks10557::chr1:90215653-90215854(+)	5-1	55;52;49;47;46	49.0	49.8
chrPeaks10559::chr9:57962804-57963005(+)	3-0	98;40;37	40.0	58.3
chrPeaks10561::chr9:106908168-106908369(+)	7-0	72;72;65;64;62;37;31	64.0	57.6
chrPeaks10564::chr17:34498212-34498413(+)	2-0	58;22	40.0	40.0
chrPeaks10565::chr6:90403413-90403614(+)	2-0	76;60	68.0	68.0
chrPeaks10566::chr6:90475141-90475342(+)	9-0	95;93;90;79;76;75;73;69;68	76.0	79.8
chrPeaks10569::chr19:43768529-43768730(+)	2-0	56;51	53.5	53.5
chrPeaks10573::chr14:21566773-21566974(+)	3-0	36;35;31	35.0	34.0
chrPeaks10574::chr8:123965378-123965579(+)	1-1	28	28.0	28.0
chrPeaks10575::chr8:123976873-123977074(+)	1-1	61	61.0	61.0
chrPeaks10578::chr4:147029426-147029627(+)	1-0	101	101.0	101.0
chrPeaks1057::chr7:12518390-12518591(+)	3-0	103;55;40	55.0	66.0
chrPeaks10580::chr2:156762897-156763098(+)	5-0	143;143;88;62;34	88.0	94.0
chrPeaks10581::chr2:156764300-156764501(+)	14-1	93;75;73;71;67;66;56;55;53;53;46;42;30;12	55.5	56.6
chrPeaks10588::chr1:114481351-114481552(+)	1-0	74	74.0	74.0
chrPeaks10589::chr10:34816271-34816472(-)	1-0	61	61.0	61.0
chrPeaks10591::chr3:89208995-89209196(-)	25-1	143;93;87;81;80;76;75;75;74;71;62;62;59;58;53;52;50;46;46;42;26;25;22;22;14	59.0	59.8
chrPeaks10593::chr13:85215290-85215491(-)	9-0	92;85;73;60;58;49;39;34;20	58.0	56.7
chrPeaks10594::chr11:94282163-94282364(-)	2-0	114;68	91.0	91.0
chrPeaks10595::chr11:94291009-94291210(-)	62-0	143;119;119;103;96;90;86;81;78;76;76;74;74;73;73;73;73;72;71;68;68;67;67;67;67;66;64;64;61;60;58;55;54;52;47;47;46;46;44;43;43;39;39;38;37;37;37;37;36;36;35;34;33;27;27;26;25;24;23;19;17;15	56.5	57.2
chrPeaks10597::chr2:24925239-24925440(-)	17-0	100;76;76;72;71;66;65;65;61;60;60;58;47;26;23;19;16	61.0	56.5
chrPeaks10599::chr2:24973995-24974196(-)	11-0	81;62;58;55;47;46;45;41;37;32;28	46.0	48.4
chrPeaks10600::chr2:24992632-24992833(-)	7-0	142;54;18;17;16;16;15	17.0	39.7
chrPeaks10601::chr8:70629306-70629507(-)	7-0	74;61;56;55;50;34;32	55.0	51.7
chrPeaks10603::chr5:114080107-114080308(-)	5-0	42;28;25;21;18	25.0	26.8
chrPeaks10607::chr19:53050595-53050796(-)	14-0	133;102;93;92;75;73;73;73;70;64;62;36;35;11	73.0	70.9
chrPeaks10608::chr2:35313843-35314044(-)	5-0	78;58;45;37;24	45.0	48.4
chrPeaks10610::chr13:44741445-44741646(-)	4-0	46;43;36;35	39.5	40.0
chrPeaks10613::chr8:77250252-77250453(-)	5-0	90;61;53;51;33	53.0	57.6
chrPeaks10614::chr7:125467543-125467744(-)	44-0	93;90;89;86;75;73;73;71;70;69;69;69;68;68;68;67;67;63;62;62;61;61;61;61;59;59;57;55;53;52;50;47;47;47;47;42;41;40;39;37;33;29;18;16	61.0	58.3
chrPeaks10615::chr1:70067630-70067831(-)	4-0	76;68;50;35	59.0	57.2
chrPeaks10617::chr1:153122627-153122828(-)	20-0	78;76;73;71;71;62;61;60;57;56;55;52;50;49;47;42;37;35;28;25	55.5	54.2
chrPeaks10619::chr17:89303377-89303578(-)	1-0	58	58.0	58.0
chrPeaks1061::chr11:116008366-116008567(+)	3-0	69;54;32	54.0	51.7
chrPeaks10623::chr10:18011229-18011430(-)	11-0	75;71;57;54;49;46;35;25;20;16;14	46.0	42.0
chrPeaks10626::chr6:148830403-148830604(-)	1-0	142	142.0	142.0
chrPeaks10627::chr6:148842405-148842606(-)	8-0	143;143;100;81;78;62;56;34	79.5	87.1
chrPeaks10629::chr10:116906637-116906838(-)	7-0	131;99;82;76;57;56;22	76.0	74.7
chrPeaks10630::chr10:116972625-116972826(-)	6-0	76;75;72;71;62;49	71.5	67.5
chrPeaks10633::chr12:73226797-73226998(-)	1-0	143	143.0	143.0
chrPeaks10634::chr7:27305023-27305224(-)	19-0	76;72;71;71;67;66;62;60;60;57;54;50;45;44;42;40;39;34;22	57.0	54.3
chrPeaks10637::chr9:88520892-88521093(-)	3-0	56;55;52	55.0	54.3
chrPeaks10639::chr13:64435300-64435501(-)	1-0	39	39.0	39.0
chrPeaks10642::chr4:151776864-151777065(-)	3-0	60;52;35	52.0	49.0
chrPeaks10643::chr4:151792099-151792300(-)	12-0	76;74;73;72;66;61;55;45;45;43;41;31	58.0	56.8
chrPeaks10644::chr12:111828325-111828526(-)	1-0	35	35.0	35.0
chrPeaks10647::chr5:115345537-115345738(-)	88-2	143;142;128;122;120;117;92;91;91;90;88;87;86;86;83;76;76;76;76;74;74;74;74;73;73;72;72;72;71;70;69;69;69;69;65;65;62;62;61;61;60;60;59;58;57;57;56;56;55;55;54;52;52;51;48;47;47;46;42;42;42;42;37;37;36;35;35;35;34;33;32;32;31;28;28;25;23;23;22;22;22;21;20;19;17;17;16;15	57.5	58.6
chrPeaks10648::chr5:115378333-115378534(-)	14-0	91;80;74;72;64;63;61;58;55;52;38;31;30;27	59.5	56.9
chrPeaks10649::chr4:126743648-126743849(-)	23-1	92;88;80;78;78;77;77;74;74;71;68;65;61;61;60;58;56;56;54;53;53;52;47	65.0	66.7
chrPeaks10652::chr7:118688423-118688624(-)	12-0	96;90;74;73;61;59;58;46;37;32;26;22	58.5	56.2
chrPeaks10653::chr5:137295617-137295818(-)	31-0	92;87;81;79;77;77;75;74;73;72;71;71;71;68;66;66;62;62;58;57;55;52;51;37;36;36;36;36;35;31;31	66.0	60.5
chrPeaks10654::chr15:81318814-81319015(-)	10-0	75;74;69;68;60;55;54;34;19;18	57.5	52.6
chrPeaks10655::chr15:81363545-81363746(-)	161-0	143;143;143;143;143;143;143;143;142;127;120;105;104;99;98;95;94;94;93;92;90;90;89;89;89;89;88;88;86;85;82;82;82;82;81;80;78;77;77;76;76;76;76;76;76;75;75;75;75;74;74;74;74;74;74;73;73;73;73;73;73;73;73;73;73;72;72;72;71;71;71;70;70;70;70;70;68;68;68;68;68;68;67;67;67;67;66;66;66;66;65;65;65;65;65;65;65;64;63;63;62;62;62;61;61;61;61;60;60;60;60;58;58;57;57;57;57;57;57;56;56;55;55;55;55;55;55;54;54…	68.0	68.9
chrPeaks10656::chr15:81364972-81365173(-)	49-0	143;143;142;123;121;113;103;98;87;86;84;83;79;78;76;76;75;74;74;74;72;72;71;70;70;68;68;68;66;61;60;58;58;58;55;55;50;50;46;45;40;37;36;32;27;26;26;20;14	70.0	69.6
chrPeaks10658::chr2:164839368-164839569(-)	7-0	81;58;58;54;24;21;14	54.0	44.3
chrPeaks10659::chr2:164891756-164891957(-)	12-0	143;143;130;121;96;92;92;79;73;62;14;11	92.0	88.0
chrPeaks10661::chr14:65051935-65052136(-)	6-0	115;84;83;80;61;55	81.5	79.7
chrPeaks10663::chr10:14583834-14584035(-)	5-0	88;73;66;61;26	66.0	62.8
chrPeaks10665::chr12:85509662-85509863(-)	7-0	95;92;87;81;54;54;19	81.0	68.9
chrPeaks10666::chrX:142510781-142510982(-)	1-0	74	74.0	74.0
chrPeaks1066::chr9:83629982-83630183(+)	1-1	34	34.0	34.0
chrPeaks10671::chr2:126791473-126791674(-)	21-0	143;91;76;75;74;73;70;68;63;60;60;59;57;57;57;53;52;52;46;43;27	60.0	64.6
chrPeaks10677::chr1:179527919-179528120(-)	3-0	76;75;71	75.0	74.0
chrPeaks10679::chr3:104453873-104454074(-)	5-0	73;72;68;60;55	68.0	65.6
chrPeaks1067::chr12:99645287-99645488(+)	1-0	85	85.0	85.0
chrPeaks10681::chr11:97205747-97205948(-)	85-1	143;143;101;99;95;94;93;93;92;90;88;88;88;82;78;77;77;77;76;76;76;76;76;76;76;76;76;75;74;74;74;73;73;72;70;70;70;68;68;67;67;65;64;64;63;62;62;61;60;60;60;60;60;58;58;57;57;56;55;55;55;55;54;53;53;52;49;46;45;45;43;41;39;38;38;37;37;36;35;33;32;31;29;23;18	64.0	65.1
chrPeaks10682::chr11:97206760-97206961(-)	4-0	77;73;72;68	72.5	72.5
chrPeaks10683::chr11:97229642-97229843(-)	1-0	143	143.0	143.0
chrPeaks10684::chr11:97254436-97254637(-)	2-0	76;69	72.5	72.5
chrPeaks10685::chr11:97285767-97285968(-)	1-0	21	21.0	21.0
chrPeaks10686::chr8:29268844-29269045(-)	3-0	41;38;37	38.0	38.7
chrPeaks10687::chr8:29286107-29286308(-)	28-0	72;68;60;58;58;58;57;57;57;53;50;44;38;35;33;31;29;29;27;26;22;21;21;20;18;18;18;16	34.0	39.1
chrPeaks10688::chr19:46888507-46888708(-)	10-0	143;94;92;77;75;67;57;43;36;21	71.0	70.5
chrPeaks10689::chr8:117791563-117791764(-)	30-0	102;94;81;74;74;70;69;66;66;62;62;60;59;59;57;56;55;55;54;51;48;48;42;36;35;34;31;26;21;16	56.5	55.4
chrPeaks10691::chr5:21662797-21662998(-)	3-0	117;51;40	51.0	69.3
chrPeaks10692::chr5:21664849-21665050(-)	7-0	143;114;90;74;62;54;50	74.0	83.9
chrPeaks10695::chr3:42318193-42318394(-)	0-0		0.0	0.0
chrPeaks10698::chr5:110259059-110259260(-)	31-0	143;143;117;92;74;74;73;71;69;67;66;66;65;65;63;61;61;61;57;55;55;43;43;41;41;39;39;35;32;27;27	61.0	63.4
chrPeaks10699::chr5:110274147-110274348(-)	13-0	143;93;91;90;82;74;56;55;52;34;32;28;19	56.0	65.3
chrPeaks10700::chr5:110293792-110293993(-)	3-0	115;27;21	27.0	54.3
chrPeaks10701::chr12:104471055-104471256(-)	7-0	100;95;76;71;71;70;34	71.0	73.9
chrPeaks10702::chr7:29965040-29965241(-)	75-1	90;84;76;75;73;71;71;70;69;69;67;66;66;65;65;65;64;62;61;61;61;60;58;57;57;57;55;54;53;53;51;50;49;47;46;45;44;43;42;38;37;37;35;35;34;34;32;32;32;31;30;30;30;29;28;27;26;26;25;25;24;23;22;22;21;21;20;19;19;18;18;18;18;16;14	43.0	44.2
chrPeaks10703::chr7:29988545-29988746(-)	2-0	43;43	43.0	43.0
chrPeaks10705::chr16:33954642-33954843(-)	7-1	142;94;92;73;66;64;61	73.0	84.6
chrPeaks10706::chr16:33956470-33956671(-)	16-0	132;99;92;91;76;73;73;67;62;46;45;36;35;33;30;17	64.5	62.9
chrPeaks1070::chr1:93365199-93365400(+)	9-0	82;79;68;67;61;54;36;18;18	61.0	53.7
chrPeaks10711::chr5:49959815-49960016(-)	6-0	143;95;64;56;51;34	60.0	73.8
chrPeaks10712::chr7:100326622-100326823(-)	11-0	104;97;95;73;73;59;58;58;55;17;16	59.0	64.1
chrPeaks10713::chr3:5560473-5560674(-)	2-0	30;15	22.5	22.5
chrPeaks10715::chr15:55533980-55534181(-)	34-0	75;74;72;71;70;69;66;63;63;63;63;62;62;61;57;56;55;55;55;51;51;46;45;45;41;38;37;36;36;33;32;31;19;18	55.0	52.1
chrPeaks10716::chr8:62172775-62172976(-)	1-0	52	52.0	52.0
chrPeaks10718::chr10:19860450-19860651(-)	18-0	143;74;73;72;70;62;61;56;56;55;54;48;46;42;39;27;16;14	55.5	56.0
chrPeaks1071::chr1:93373407-93373608(+)	8-2	120;120;91;73;61;56;54;41	67.0	77.0
chrPeaks10720::chr1:181241841-181242042(-)	74-0	143;142;89;80;77;74;74;73;72;72;72;62;61;61;60;60;60;60;58;57;57;55;55;55;53;52;52;52;52;51;51;51;50;50;50;49;49;48;48;47;47;46;46;45;42;41;36;36;35;35;35;34;32;31;31;30;29;29;28;26;26;26;26;25;25;24;22;22;22;20;19;16;14;14	48.5	48.0
chrPeaks10721::chr10:91116697-91116898(-)	235-3	143;143;143;143;143;143;131;119;101;99;99;96;93;93;93;93;93;91;89;89;88;87;87;86;85;83;83;77;77;76;76;76;76;76;76;76;75;75;75;75;74;74;74;74;74;74;73;73;73;73;73;73;73;73;73;73;73;72;72;72;72;71;70;70;70;70;69;69;69;69;69;68;68;68;68;68;68;67;67;67;67;67;67;67;66;66;66;65;65;65;65;64;62;62;62;62;62;62;62;62;61;61;61;61;60;60;60;60;60;59;59;59;59;59;59;58;58;58;58;57;57;57;57;56;56;56;56;55;55;55;…	58.0	58.8
chrPeaks10723::chr10:91147485-91147686(-)	70-4	143;143;143;143;143;143;143;143;143;142;142;142;132;125;115;108;103;93;92;92;91;89;82;79;75;75;75;75;74;74;72;71;71;71;70;69;67;67;62;61;60;57;57;56;56;55;55;55;52;51;47;46;46;45;42;42;41;39;38;36;35;33;33;30;25;25;22;21;21;19	69.5	75.5
chrPeaks10724::chr10:91148980-91149181(-)	65-0	143;143;142;127;118;95;92;91;89;85;81;78;77;77;76;75;74;74;73;73;73;73;72;70;69;68;66;65;65;62;62;60;59;58;56;55;55;55;55;55;54;53;51;51;49;47;47;47;46;46;46;46;45;44;41;40;40;34;33;33;30;29;23;22;16	59.0	63.8
chrPeaks10725::chr10:91160273-91160474(-)	12-0	102;96;90;75;69;66;61;52;46;46;36;33	63.5	64.3
chrPeaks10726::chr8:107668843-107669044(-)	1-0	37	37.0	37.0
chrPeaks10727::chr8:107677452-107677653(-)	8-0	90;83;75;74;61;60;55;46	67.5	68.0
chrPeaks1072::chr14:119851888-119852089(+)	2-0	92;55	73.5	73.5
chrPeaks10730::chr4:43654095-43654296(-)	40-0	143;143;118;116;108;96;96;91;91;89;76;74;73;72;72;70;68;67;62;62;62;61;60;59;58;58;52;52;51;51;45;43;43;42;36;36;32;25;22;12	62.0	67.2
chrPeaks10733::chr14:122456685-122456886(-)	12-0	142;90;76;67;62;60;60;56;55;55;52;32	60.0	67.2
chrPeaks10734::chr17:81026162-81026363(-)	2-0	76;73	74.5	74.5
chrPeaks10735::chr12:55792648-55792849(-)	1-0	24	24.0	24.0
chrPeaks10745::chrX:116287152-116287353(-)	13-0	143;142;84;84;78;74;73;72;70;54;33;28;14	73.0	73.0
chrPeaks10747::chr5:140620444-140620645(-)	11-0	143;143;120;118;97;78;73;57;54;54;41	78.0	88.9
chrPeaks10749::chr17:84183794-84183995(-)	10-0	143;73;73;71;61;59;58;58;41;12	60.0	64.9
chrPeaks1074::chr16:64859379-64859580(+)	29-0	143;117;94;90;81;75;75;75;74;74;70;70;68;65;61;60;60;55;54;51;46;36;35;33;32;28;26;26;21	61.0	61.9
chrPeaks10750::chr19:34197174-34197375(-)	2-0	76;35	55.5	55.5
chrPeaks10751::chr1:121553781-121553982(-)	44-0	143;143;143;95;95;92;76;76;76;75;74;74;73;73;71;71;70;68;66;63;62;62;60;60;57;57;57;57;57;55;53;51;51;49;48;47;45;45;35;33;29;27;25;16	61.0	64.9
chrPeaks10752::chr18:62261298-62261499(-)	1-0	66	66.0	66.0
chrPeaks10753::chr17:35828480-35828681(-)	1-0	59	59.0	59.0
chrPeaks10754::chr17:35833809-35834010(-)	115-1	143;143;143;143;143;143;142;142;116;115;112;112;111;102;100;99;97;96;95;95;94;93;92;91;90;89;89;89;89;89;88;88;88;88;87;87;87;85;83;80;80;78;77;76;76;75;75;75;74;74;74;74;73;73;73;73;73;73;72;72;71;71;70;69;68;68;67;67;67;66;65;65;63;63;62;62;62;62;61;61;61;61;60;60;60;60;58;58;56;55;54;52;52;51;51;51;51;49;46;46;43;43;42;38;38;38;36;35;30;30;28;22;21;20;18	73.0	74.2
chrPeaks10755::chr17:35834698-35834899(-)	512-7	143;143;143;143;123;122;104;103;95;95;95;94;93;93;93;92;92;92;91;88;88;88;88;87;87;87;85;83;82;82;81;80;78;77;77;77;77;76;76;76;76;76;76;76;76;76;76;76;76;76;76;76;76;76;76;76;76;76;75;75;75;75;75;75;75;75;75;75;75;75;75;74;74;74;74;74;74;74;74;74;74;74;74;74;74;74;74;74;74;74;74;74;74;74;74;73;73;73;73;73;73;73;73;73;73;73;73;73;73;73;73;73;73;73;73;73;73;73;72;72;72;72;72;72;72;72;72;72;72;71;7…	60.0	58.8
chrPeaks10757::chr17:35892544-35892745(-)	43-0	143;143;120;90;89;80;76;74;74;74;72;71;70;66;66;62;62;61;61;60;58;57;56;56;55;55;54;52;52;51;49;49;45;41;41;41;36;30;20;19;19;18;18	57.0	60.1
chrPeaks10758::chr17:35897466-35897667(-)	18-0	91;77;72;64;60;56;52;52;48;45;34;32;31;25;24;18;18;12	46.5	45.1
chrPeaks10759::chrX:156688351-156688552(-)	1-0	74	74.0	74.0
chrPeaks10760::chr4:138890968-138891169(-)	14-0	143;142;124;117;103;101;95;91;90;82;76;73;73;38	93.0	96.3
chrPeaks10761::chr18:85698066-85698267(-)	4-0	76;52;41;35	46.5	51.0
chrPeaks10762::chr1:127282541-127282742(-)	112-0	143;123;95;95;94;94;93;91;90;89;88;88;84;80;80;77;76;76;75;75;74;74;73;73;72;72;71;70;70;70;69;68;67;67;67;67;66;65;65;65;64;63;62;61;61;61;59;59;58;57;57;56;56;56;55;55;55;55;55;54;54;52;52;51;51;51;50;49;49;49;47;46;43;42;41;41;40;40;39;38;37;37;36;36;35;35;34;32;32;32;31;31;30;30;28;27;26;25;24;24;23;23;22;22;22;20;20;19;16;16;15;7	55.0	54.7
chrPeaks10763::chr11:74738604-74738805(-)	1-0	143	143.0	143.0
chrPeaks10765::chr1:9667304-9667505(-)	7-0	111;99;77;76;73;68;43	76.0	78.1
chrPeaks10766::chr5:90214626-90214827(-)	10-0	89;83;68;61;57;56;55;46;35;30	56.5	58.0
chrPeaks10767::chr5:90227840-90228041(-)	11-0	143;102;82;82;78;76;75;69;68;56;17	76.0	77.1
chrPeaks10768::chr5:90228627-90228828(-)	13-0	143;91;90;79;74;74;71;68;62;61;60;55;12	71.0	72.3
chrPeaks10769::chr5:90245332-90245533(-)	1-0	60	60.0	60.0
chrPeaks1076::chr11:20452532-20452733(+)	1-0	35	35.0	35.0
chrPeaks10771::chr4:41092595-41092796(-)	10-0	90;89;80;79;61;60;57;55;19;18	60.5	60.8
chrPeaks10772::chr7:118108951-118109152(-)	619-7	143;143;143;143;143;143;143;143;143;143;143;143;143;143;143;143;143;143;142;142;142;142;142;141;140;140;139;134;134;132;130;129;126;124;124;119;118;118;118;117;115;113;113;103;101;101;100;100;99;99;98;98;97;97;96;94;94;94;94;94;94;93;93;93;93;93;93;93;92;92;92;92;92;92;92;92;92;92;91;91;91;91;91;91;91;90;90;90;90;89;89;89;89;88;88;88;87;87;87;87;87;87;86;86;86;86;86;85;85;83;81;81;81;80;80;79;79;…	61.0	63.5
chrPeaks10774::chr7:118118805-118119006(-)	172-1	143;143;136;126;121;120;119;116;103;103;99;97;96;96;96;95;94;94;94;93;92;92;92;92;91;91;90;89;89;88;88;87;87;86;86;80;80;79;78;77;77;77;77;77;76;76;76;76;76;75;74;74;74;74;74;74;73;73;73;73;72;72;72;72;72;71;71;71;71;71;71;69;69;68;68;68;68;68;68;67;67;67;67;67;65;64;64;64;63;63;62;62;62;62;61;61;61;61;60;60;60;58;58;57;56;56;56;56;55;55;55;55;55;55;54;53;53;52;52;51;51;51;50;48;46;45;44;43;42;42…	64.0	63.5
chrPeaks10775::chr7:118131226-118131427(-)	17-2	106;103;94;93;89;74;72;61;54;44;40;29;26;26;25;25;15	54.0	57.4
chrPeaks10777::chr7:118192310-118192511(-)	1-1	86	86.0	86.0
chrPeaks10779::chr13:55319775-55319976(-)	51-0	143;142;123;120;114;106;96;92;92;90;90;89;88;86;85;83;82;80;76;76;74;73;73;72;72;72;70;69;64;62;62;61;60;60;57;56;56;55;51;51;50;46;46;45;43;37;36;34;34;31;26	72.0	71.6
chrPeaks10781::chr13:55343701-55343902(-)	37-3	121;102;100;94;93;91;74;71;69;67;64;64;62;61;61;58;57;57;56;56;55;55;55;54;52;50;50;47;44;42;42;38;35;34;32;26;18	56.0	59.6
chrPeaks10782::chr13:55346660-55346861(-)	28-2	143;143;143;142;120;119;91;90;88;87;80;74;73;68;62;61;59;58;57;55;44;42;41;27;27;25;25;16	65.0	73.6
chrPeaks10783::chr8:54675726-54675927(-)	2-0	131;37	84.0	84.0
chrPeaks10784::chr1:93800432-93800633(-)	14-0	93;73;72;69;68;62;61;57;52;51;50;41;35;11	59.0	56.8
chrPeaks10788::chr5:104813100-104813301(-)	10-0	59;54;50;49;48;44;33;29;26;20	46.0	41.2
chrPeaks10790::chr2:90394978-90395179(-)	9-0	78;74;73;72;55;52;42;32;13	55.0	54.6
chrPeaks10792::chr10:129088417-129088618(-)	1-0	73	73.0	73.0
chrPeaks10794::chr5:141168842-141169043(-)	1-0	60	60.0	60.0
chrPeaks10795::chr2:17209247-17209448(-)	1-0	54	54.0	54.0
chrPeaks10797::chr2:103453902-103454103(-)	75-0	143;101;99;92;92;88;78;77;76;76;76;76;75;74;74;74;73;72;71;70;70;69;69;68;68;68;67;66;64;62;61;61;61;60;60;59;56;55;53;53;50;47;47;46;43;42;42;41;40;40;40;37;36;35;32;31;31;30;29;29;28;27;26;26;25;23;23;22;21;20;19;18;16;12;1	55.0	53.1
chrPeaks10799::chr5:92113312-92113513(-)	33-0	143;143;82;74;74;73;73;69;68;68;62;60;60;57;55;51;49;47;45;44;40;38;37;36;31;30;29;29;22;20;19;19;18	49.0	53.5
chrPeaks107::chr11:106248870-106249071(+)	11-0	89;76;73;73;73;71;70;61;60;46;32	71.0	65.8
chrPeaks10800::chr5:92140271-92140472(-)	229-4	143;143;143;143;143;143;143;143;128;124;123;115;112;111;110;103;102;97;94;94;93;93;93;89;89;88;88;87;85;83;80;76;76;76;75;73;72;71;71;70;70;70;70;70;69;69;69;68;67;67;66;66;65;64;63;61;61;61;61;60;60;60;60;60;60;59;58;57;56;56;55;55;55;55;55;55;55;55;54;54;53;53;52;52;52;52;52;51;51;51;51;50;50;50;50;49;49;49;49;48;48;48;47;46;46;46;45;45;44;44;42;42;42;41;41;41;40;40;40;40;39;39;39;39;38;38;36;3…	41.0	48.1
chrPeaks10801::chr5:92180819-92181020(-)	4-0	72;62;42;26	52.0	50.5
chrPeaks10803::chr15:98724205-98724406(-)	11-0	115;94;79;74;70;68;59;56;52;46;46	68.0	69.0
chrPeaks10805::chr15:98736233-98736434(-)	3-0	74;71;39	71.0	61.3
chrPeaks10806::chr15:98737527-98737728(-)	37-0	119;118;75;75;74;73;73;73;73;72;69;69;69;69;68;66;65;61;57;56;55;53;49;48;46;46;43;42;40;40;36;36;35;31;30;26;15	57.0	58.0
chrPeaks10807::chr1:136601877-136602078(-)	1-0	53	53.0	53.0
chrPeaks10808::chr1:136611593-136611794(-)	1-0	84	84.0	84.0
chrPeaks1080::chr7:56894668-56894869(+)	1-0	27	27.0	27.0
chrPeaks10812::chr3:88549680-88549881(-)	29-0	143;143;118;96;91;87;77;77;76;76;75;73;67;65;62;60;58;57;57;53;53;51;50;50;50;34;31;16;1	62.0	67.1
chrPeaks10813::chr3:88575225-88575426(-)	2-0	87;87	87.0	87.0
chrPeaks10814::chr9:66155498-66155699(-)	1-0	53	53.0	53.0
chrPeaks10815::chr11:89983281-89983482(-)	6-0	124;53;51;37;35;12	44.0	52.0
chrPeaks10819::chr5:33247638-33247839(-)	39-3	143;142;129;119;118;116;100;99;98;92;88;88;87;86;82;78;76;76;74;74;73;73;70;70;65;62;61;60;60;55;52;47;42;42;40;32;21;16;13	74.0	74.8
chrPeaks1081::chr2:68555649-68555850(+)	34-0	143;143;136;117;101;101;96;92;92;90;90;85;77;76;76;74;74;73;73;73;72;71;68;68;66;66;60;56;50;45;24;23;22;18	73.5	76.2
chrPeaks10822::chr5:116408377-116408578(-)	51-0	143;142;130;93;92;89;78;78;77;77;76;76;76;76;76;74;74;73;73;73;72;72;72;72;71;70;68;67;67;67;66;61;60;60;57;56;55;52;52;52;52;47;46;42;40;37;36;30;28;19;13	70.0	66.8
chrPeaks10823::chr2:157981646-157981847(-)	21-0	143;143;143;123;103;92;91;78;76;76;74;69;69;69;67;64;59;57;53;33;18	74.0	81.0
chrPeaks10824::chr7:104463649-104463850(-)	2-0	17;17	17.0	17.0
chrPeaks1082::chr17:56711706-56711907(+)	17-0	143;127;81;76;76;73;67;59;57;53;52;49;38;35;29;28;19	57.0	62.5
chrPeaks10832::chr2:33729868-33730069(-)	24-2	143;87;68;66;66;62;62;62;59;57;55;51;50;48;46;42;38;36;36;35;31;28;25;22	50.5	53.1
chrPeaks10833::chr3:59705363-59705564(-)	1-0	54	54.0	54.0
chrPeaks10834::chr10:64090763-64090964(-)	2-0	77;67	72.0	72.0
chrPeaks10836::chr16:64780196-64780397(-)	7-0	90;76;73;57;47;45;32	57.0	60.0
chrPeaks10837::chr16:64781377-64781578(-)	8-0	122;55;52;49;48;46;37;22	48.5	53.9
chrPeaks1083::chr17:56722066-56722267(+)	111-0	142;132;115;101;89;88;86;85;78;77;77;77;77;76;76;76;76;75;75;74;73;73;73;73;73;73;73;73;72;72;71;71;70;69;69;69;68;68;67;67;67;67;66;66;66;65;63;61;61;61;61;61;61;60;57;57;57;57;56;56;56;56;55;55;55;55;55;55;55;54;54;53;53;52;52;52;51;51;50;50;49;48;47;47;41;40;40;39;38;38;37;37;35;35;34;34;31;31;30;29;28;27;26;22;22;20;18;17;17;15;11	57.0	58.1
chrPeaks10840::chr11:114859368-114859569(-)	2-0	63;51	57.0	57.0
chrPeaks10841::chr12:58297708-58297909(-)	1-0	48	48.0	48.0
chrPeaks10844::chr11:35808222-35808423(-)	5-0	116;87;78;72;67	78.0	84.0
chrPeaks10845::chr11:35838272-35838473(-)	15-0	97;92;76;76;75;66;65;63;55;45;41;39;33;29;11	63.0	57.5
chrPeaks10846::chr11:35874884-35875085(-)	2-0	58;55	56.5	56.5
chrPeaks1084::chr17:56769790-56769991(+)	7-0	90;64;58;57;55;40;38	57.0	57.4
chrPeaks10850::chr1:52185173-52185374(-)	28-0	142;93;91;72;72;70;69;68;68;67;64;61;60;60;59;58;58;50;49;46;45;44;41;40;30;24;21;19	59.5	58.6
chrPeaks10851::chrX:152294685-152294886(-)	5-0	97;94;88;77;76	88.0	86.4
chrPeaks10852::chr13:4592788-4592989(-)	7-0	69;60;55;54;52;46;23	54.0	51.3
chrPeaks10853::chr19:41862742-41862943(-)	23-0	95;91;78;72;70;67;60;60;55;55;55;51;46;46;44;42;42;37;35;29;28;19;18	51.0	52.0
chrPeaks10856::chr4:108564777-108564978(-)	19-0	143;143;122;84;76;75;73;71;68;62;62;48;41;39;35;25;22;18;12	62.0	64.2
chrPeaks10857::chr2:3328782-3328983(-)	1-0	72	72.0	72.0
chrPeaks10859::chr15:36477518-36477719(-)	16-0	143;94;76;73;66;60;59;59;55;52;46;43;42;37;35;21	57.0	60.1
chrPeaks10860::chr5:5504990-5505191(-)	15-0	143;130;86;76;70;66;60;59;57;55;55;49;49;46;34	59.0	69.0
chrPeaks10861::chr5:5537370-5537571(-)	12-1	74;74;70;69;66;66;59;40;40;28;28;13	62.5	52.2
chrPeaks10862::chr3:104822850-104823051(-)	40-2	143;143;143;117;99;94;82;77;76;76;75;74;72;72;70;68;68;66;64;64;62;62;61;60;58;57;56;52;50;48;48;47;46;43;35;34;29;28;28;26	63.0	66.8
chrPeaks10863::chr1:138851904-138852105(-)	9-0	93;91;76;61;56;52;28;18;17	56.0	54.7
chrPeaks10864::chr19:30824583-30824784(-)	1-0	61	61.0	61.0
chrPeaks10865::chr11:116537626-116537827(-)	12-0	118;94;93;90;77;74;73;62;56;55;53;47	73.5	74.3
chrPeaks10866::chr11:116598060-116598261(-)	10-0	98;91;77;73;65;53;51;35;31;21	59.0	59.5
chrPeaks10868::chr4:41114308-41114509(-)	38-0	143;76;72;72;68;68;67;65;65;65;61;61;61;61;59;58;58;58;56;56;55;55;54;54;53;52;50;37;35;34;32;32;30;29;26;22;21;12	56.0	53.5
chrPeaks10869::chr4:41194217-41194418(-)	19-0	94;83;81;74;74;73;71;70;69;64;62;60;56;55;51;42;34;21;19	64.0	60.7
chrPeaks1086::chrX:101448489-101448690(+)	43-0	143;143;143;143;142;97;95;94;91;91;90;89;84;82;76;76;75;73;73;73;72;67;65;63;58;56;56;56;56;55;55;55;55;55;54;51;50;50;49;41;41;35;17	67.0	74.1
chrPeaks10873::chr13:103818667-103818868(-)	5-0	89;66;65;55;16	65.0	58.2
chrPeaks10874::chr4:8145145-8145346(-)	3-0	77;65;59	65.0	67.0
chrPeaks10877::chr18:34599711-34599912(-)	31-0	143;143;142;91;90;89;84;78;78;73;73;73;72;71;70;70;70;70;68;61;57;56;56;52;52;50;40;34;30;29;25	70.0	70.6
chrPeaks10878::chr2:164792624-164792825(-)	5-0	89;62;42;27;20	42.0	48.0
chrPeaks10879::chr17:5410712-5410913(-)	7-0	143;143;143;143;110;71;29	143.0	111.7
chrPeaks10881::chr6:125167889-125168090(-)	43-0	143;137;132;93;92;91;88;87;87;76;73;73;73;72;72;70;70;67;66;65;65;63;62;58;55;54;53;49;47;47;46;46;44;43;43;40;37;35;35;34;32;25;21	63.0	64.2
chrPeaks10883::chr6:125186459-125186660(-)	3-0	46;41;24	41.0	37.0
chrPeaks10885::chr5:35089278-35089479(-)	1-0	1	1.0	1.0
chrPeaks10886::chr5:35091384-35091585(-)	41-0	143;143;143;143;131;108;100;93;93;93;78;73;73;72;72;71;68;63;63;63;62;60;60;57;55;54;52;52;47;45;44;38;36;35;35;34;33;32;24;19;18	62.0	67.8
chrPeaks10887::chr5:35092845-35093046(-)	55-0	143;142;129;113;98;96;89;84;76;76;75;74;73;71;71;71;68;67;65;65;63;63;63;63;61;61;61;59;58;55;55;55;55;54;53;51;50;49;46;46;41;41;39;39;37;36;33;32;31;31;24;22;22;20;16	59.0	60.6
chrPeaks1088::chr4:136255154-136255355(+)	1-0	96	96.0	96.0
chrPeaks10890::chr6:49187931-49188132(-)	6-0	70;57;46;25;23;17	35.5	39.7
chrPeaks10891::chr3:107325840-107326041(-)	24-0	75;74;72;71;69;68;67;61;59;58;58;56;52;52;51;50;48;47;46;42;41;32;24;18	54.0	53.8
chrPeaks10892::chr1:181902871-181903072(-)	86-2	143;143;143;143;143;142;142;128;125;122;117;117;111;102;100;100;98;96;94;94;93;90;89;86;84;83;79;79;79;78;78;77;77;76;76;76;75;75;75;74;73;72;72;68;68;67;66;63;61;61;61;59;59;57;57;57;57;55;55;55;54;54;54;53;53;53;53;52;50;48;47;42;42;41;41;39;37;35;34;34;33;28;25;24;18;16	70.0	73.3
chrPeaks10893::chr1:181903504-181903705(-)	11-0	143;98;90;76;73;73;70;68;56;33;18	73.0	72.5
chrPeaks10894::chr14:57806441-57806642(-)	11-1	143;143;114;104;103;91;73;70;63;57;48	91.0	91.7
chrPeaks10895::chr14:57832643-57832844(-)	9-0	143;143;94;75;74;72;67;57;16	74.0	82.3
chrPeaks10897::chr1:24613102-24613303(-)	4366-20	143;143;143;143;143;143;143;143;143;143;143;143;143;143;143;143;143;143;143;143;143;143;143;143;143;143;143;143;143;143;143;143;143;143;143;143;143;143;143;143;143;143;143;143;143;142;142;142;142;142;142;142;142;141;134;131;130;128;127;127;126;126;125;124;122;122;121;121;120;120;119;118;118;118;117;117;117;117;116;116;115;115;114;114;114;114;113;112;111;110;109;104;104;104;103;102;102;102;102;101…	53.5	54.0
chrPeaks10898::chr1:24613766-24613967(-)	43-0	142;91;87;85;82;78;77;75;75;74;74;73;72;71;70;68;68;62;61;60;58;57;55;53;46;45;40;37;37;36;36;34;29;28;28;27;26;24;22;19;17;17;16	57.0	54.2
chrPeaks10899::chr1:24614783-24614984(-)	1039-8	143;143;143;143;143;143;143;143;141;140;133;129;121;120;119;117;113;106;101;98;95;94;93;92;91;91;91;89;89;89;88;88;86;86;85;84;81;81;79;79;78;78;77;77;76;76;76;76;76;76;76;76;76;76;74;74;74;74;74;74;74;74;73;73;73;73;73;73;73;73;73;73;73;72;72;72;72;72;71;71;71;71;71;71;71;70;70;70;70;70;70;69;69;69;68;68;68;68;68;68;67;67;67;67;66;66;66;66;66;65;65;65;65;65;64;64;64;63;63;63;63;63;63;63;63;62;62…	41.0	43.8
chrPeaks108::chr11:106263015-106263216(+)	20-0	143;96;89;87;83;76;65;63;61;55;46;41;35;28;26;26;25;25;14;11	50.5	54.8
chrPeaks10907::chr5:107548936-107549137(-)	15-0	143;142;90;88;76;76;66;65;64;63;61;61;54;31;17	65.0	73.1
chrPeaks10908::chr2:155390582-155390783(-)	19-0	143;116;93;91;76;75;70;69;55;55;54;53;50;48;45;42;34;31;30	55.0	64.7
chrPeaks10909::chr4:121146042-121146243(-)	8-0	93;92;69;68;67;56;55;31	67.5	66.4
chrPeaks10911::chr14:21847078-21847279(-)	36-0	143;143;143;143;131;95;90;88;77;76;74;74;67;64;62;61;58;57;56;52;51;51;47;46;42;42;35;28;28;27;26;26;24;23;19;18	56.5	63.5
chrPeaks10912::chr2:98125092-98125293(-)	1-0	95	95.0	95.0
chrPeaks10915::chr9:96470864-96471065(-)	54-0	143;143;143;143;142;141;103;94;93;92;89;79;76;74;73;72;72;72;71;71;69;67;67;65;63;63;62;61;60;60;59;59;58;58;58;58;55;55;52;52;52;49;46;42;38;38;36;35;35;35;30;23;22;19	61.5	68.3
chrPeaks10918::chr16:30955049-30955250(-)	23-0	115;111;101;92;89;80;79;77;77;73;61;58;48;48;47;37;35;34;34;34;32;31;26	58.0	61.7
chrPeaks10919::chr8:111270873-111271074(-)	20-0	118;91;88;78;74;69;67;66;57;56;50;49;49;49;48;40;38;28;22;18	53.0	57.8
chrPeaks1091::chr10:85117531-85117732(+)	7-0	90;87;61;57;52;50;37	57.0	62.0
chrPeaks10922::chr11:107166812-107167013(-)	44-0	142;116;115;100;98;92;92;89;89;85;84;81;80;77;75;75;74;73;72;72;70;63;62;58;56;55;55;54;52;52;46;40;38;38;37;36;33;33;32;31;29;27;27;20	62.5	64.2
chrPeaks10923::chr17:82357457-82357658(-)	1-0	78	78.0	78.0
chrPeaks10924::chr8:121549315-121549516(-)	4-0	62;55;51;28	53.0	49.0
chrPeaks10925::chr8:121551861-121552062(-)	11-0	101;97;92;92;89;73;65;55;53;40;37	73.0	72.2
chrPeaks10926::chr1:96081562-96081763(-)	1-0	73	73.0	73.0
chrPeaks10927::chr12:96922182-96922383(-)	69-1	74;74;73;72;72;72;71;70;68;68;67;62;62;61;61;60;57;57;57;57;56;55;55;55;55;54;54;53;53;53;52;51;50;50;47;47;46;45;45;44;43;41;40;40;40;38;37;35;35;35;34;33;33;31;31;31;31;29;29;28;27;27;26;25;24;23;22;20;19	47.0	47.0
chrPeaks10929::chr7:29003186-29003387(-)	16-0	90;73;72;72;63;55;54;52;51;50;50;46;46;46;40;25	51.5	55.3
chrPeaks10930::chr5:45697096-45697297(-)	9-4	77;75;66;64;58;55;54;39;23	58.0	56.8
chrPeaks10931::chr15:61643234-61643435(-)	1-0	119	119.0	119.0
chrPeaks10932::chr2:168202058-168202259(-)	2-0	23;17	20.0	20.0
chrPeaks10933::chr2:168210313-168210514(-)	4-0	89;71;68;56	69.5	71.0
chrPeaks10934::chr11:76726467-76726668(-)	5-0	56;52;40;23;23	40.0	38.8
chrPeaks10936::chr9:75497686-75497887(-)	13-0	118;89;86;76;72;68;66;63;57;45;43;33;29	66.0	65.0
chrPeaks10937::chr9:75497979-75498180(-)	10-0	143;88;76;71;69;68;67;37;37;34	68.5	69.0
chrPeaks10938::chr1:153406284-153406485(-)	18-0	97;93;91;73;66;62;62;37;34;33;31;30;29;26;25;23;21;21	33.5	47.4
chrPeaks10940::chr1:153455677-153455878(-)	68-0	94;94;94;93;91;90;88;87;82;81;79;77;76;74;74;74;73;73;72;71;71;70;69;68;67;67;67;66;66;66;64;64;63;62;61;60;59;59;58;58;57;57;56;56;55;53;52;51;51;47;47;42;41;40;40;38;36;35;34;33;33;28;26;22;18;17;16;13	61.5	59.1
chrPeaks10943::chr2:92403612-92403813(-)	3-1	68;33;19	33.0	40.0
chrPeaks10944::chr3:86362306-86362507(-)	1-0	50	50.0	50.0
chrPeaks10948::chr11:48750552-48750753(-)	1-0	44	44.0	44.0
chrPeaks1094::chr2:37465213-37465414(+)	1-0	57	57.0	57.0
chrPeaks10950::chr9:27348893-27349094(-)	2-0	62;26	44.0	44.0
chrPeaks10954::chr11:60713979-60714180(-)	27-0	69;66;58;55;54;53;52;51;46;46;43;41;38;38;37;37;35;34;33;31;30;29;29;28;28;28;23	38.0	41.2
chrPeaks10957::chr11:60787992-60788193(-)	2-0	64;58	61.0	61.0
chrPeaks10958::chr11:60788772-60788973(-)	15-0	143;102;90;90;76;75;75;74;71;66;57;56;54;39;26	74.0	72.9
chrPeaks1095::chr6:4760435-4760636(+)	8-0	97;95;94;36;35;31;23;23	35.5	54.2
chrPeaks10961::chr12:85234380-85234581(-)	4-0	75;75;60;37	67.5	61.8
chrPeaks10962::chr12:85299434-85299635(-)	76-0	143;143;143;128;127;117;116;102;99;98;97;96;94;92;92;91;90;88;83;82;80;80;80;77;75;74;74;73;72;72;72;72;71;71;70;69;69;68;66;63;62;61;61;61;60;60;58;57;56;56;56;56;55;55;55;55;55;55;54;53;52;51;49;49;49;48;46;43;37;36;36;34;30;23;18;12	67.0	70.0
chrPeaks10964::chr2:29776024-29776225(-)	53-1	78;75;74;73;72;67;67;66;65;61;61;60;60;60;60;58;58;58;57;57;56;55;55;55;53;51;51;50;47;45;43;42;42;41;40;39;37;36;35;34;33;32;29;28;28;28;25;23;23;21;17;15;12	51.0	47.3
chrPeaks10965::chr5:33111637-33111838(-)	5-0	60;33;27;25;15	27.0	32.0
chrPeaks10966::chr4:34570673-34570874(-)	18-1	129;122;95;94;90;70;63;61;60;50;42;40;36;36;35;34;34;28	55.0	62.2
chrPeaks10967::chr4:34588444-34588645(-)	1-0	23	23.0	23.0
chrPeaks10968::chr9:118064979-118065180(-)	6-0	143;127;77;77;69;64	77.0	92.8
chrPeaks1096::chr4:54949566-54949767(+)	1-0	18	18.0	18.0
chrPeaks10971::chr14:26918894-26919095(-)	40-0	143;143;140;93;91;90;83;82;79;76;76;76;73;73;72;71;70;70;70;70;68;67;67;65;61;60;59;58;56;55;53;52;50;48;47;38;30;26;21;17	69.0	68.5
chrPeaks10972::chr11:49087639-49087840(-)	38-2	142;106;100;95;92;82;82;79;77;76;75;73;73;73;72;72;71;69;66;65;61;61;61;61;56;56;56;55;52;46;44;43;39;37;36;34;28;27	65.5	65.6
chrPeaks10974::chr10:115473189-115473390(-)	1-0	49	49.0	49.0
chrPeaks10975::chr18:24484877-24485078(-)	33-0	92;79;73;73;73;72;69;68;68;67;62;61;61;61;61;60;59;59;57;57;51;51;51;51;46;39;39;37;36;35;34;19;1	59.0	55.2
chrPeaks10978::chr1:151469370-151469571(-)	90-1	143;143;143;143;142;121;121;117;102;100;92;91;91;90;86;85;80;77;75;75;74;74;74;73;73;73;73;72;71;69;68;68;68;66;66;65;63;62;61;61;61;60;60;60;59;58;57;57;57;57;56;56;55;55;55;54;53;51;50;49;48;48;48;46;46;44;44;41;41;40;38;38;37;37;37;36;36;36;34;32;31;30;29;29;27;26;25;24;18;18	58.5	63.1
chrPeaks1097::chr11:96807283-96807484(+)	19-1	143;143;127;93;87;81;76;74;73;71;69;61;61;54;46;42;27;17;11	71.0	71.4
chrPeaks10980::chr8:47589328-47589529(-)	1-0	61	61.0	61.0
chrPeaks10981::chr4:98355292-98355493(-)	18-0	143;143;118;89;88;77;76;76;70;61;61;61;60;52;49;35;34;26	65.5	73.3
chrPeaks10982::chr10:90989202-90989403(-)	4-0	107;94;71;57	82.5	82.2
chrPeaks10984::chr8:121097421-121097622(-)	5-0	90;88;76;74;69	76.0	79.4
chrPeaks10987::chr3:51405353-51405554(-)	34-0	143;93;74;73;73;73;71;71;71;71;64;63;61;58;57;56;53;52;52;49;46;46;44;42;41;36;36;36;35;32;30;21;19;17	52.5	54.7
chrPeaks1098::chr11:96808028-96808229(+)	99-0	143;143;118;98;94;90;88;87;82;82;82;81;78;76;76;76;75;75;75;75;75;75;74;74;73;73;73;73;73;72;71;71;70;67;66;66;66;65;64;61;61;61;60;60;59;59;59;57;57;57;57;56;56;56;56;55;55;54;54;54;53;53;52;52;52;52;52;51;51;50;49;49;49;47;47;46;46;45;43;39;39;38;38;38;37;36;36;35;35;35;34;33;28;27;26;25;21;19;18	57.0	59.7
chrPeaks10991::chr1:172065923-172066124(-)	9-0	142;142;99;76;74;70;42;32;21	74.0	77.6
chrPeaks10995::chr15:98455523-98455724(-)	2-0	69;34	51.5	51.5
chrPeaks10996::chr4:137570423-137570624(-)	32-0	143;76;76;75;73;73;72;70;65;65;60;60;54;52;49;49;46;46;43;41;37;32;28;28;21;20;20;19;17;16;14;14	47.5	48.6
chrPeaks10997::chr12:69311436-69311637(-)	8-0	94;91;63;57;57;55;40;21	57.0	59.8
chrPeaks10998::chr12:69361142-69361343(-)	6-0	74;69;47;36;34;25	41.5	47.5
chrPeaks1099::chr11:96861138-96861339(+)	19-0	143;115;96;94;88;76;75;73;72;70;60;55;53;50;42;38;28;18;1	70.0	65.6
chrPeaks109::chr6:126885640-126885841(+)	3-0	88;57;55	57.0	66.7
chrPeaks10::chr1:90613089-90613290(+)	12-0	143;124;93;92;75;73;71;70;68;59;54;49	72.0	80.9
chrPeaks11000::chr2:167481264-167481465(-)	4-0	75;67;46;12	56.5	50.0
chrPeaks11001::chr15:99706383-99706584(-)	1-0	24	24.0	24.0
chrPeaks11002::chr15:99735513-99735714(-)	20-0	96;93;88;76;65;62;61;60;58;57;53;53;44;42;41;32;28;28;28;23	55.0	54.4
chrPeaks11003::chr15:99778391-99778592(-)	50-0	143;143;143;89;88;83;78;78;77;76;76;76;74;73;72;70;70;67;65;63;62;61;61;58;58;57;57;56;56;54;51;51;50;47;47;46;44;44;42;42;38;35;34;33;33;29;29;25;15;11	57.5	60.6
chrPeaks11004::chr1:178320999-178321200(-)	38-0	143;92;90;88;78;74;74;71;69;68;68;62;61;61;60;60;59;58;56;56;55;54;52;52;49;43;38;37;37;36;36;33;32;31;30;28;21;11	56.0	55.9
chrPeaks11005::chr1:178328479-178328680(-)	66-1	143;143;142;102;95;90;89;89;88;76;76;76;75;75;75;75;75;74;74;74;73;72;71;71;70;70;70;69;68;67;65;65;64;63;61;61;61;60;60;59;57;57;56;56;55;55;53;52;50;49;47;46;46;45;45;44;43;35;34;33;32;28;24;22;14;12	63.5	63.9
chrPeaks11006::chr1:178328932-178329133(-)	223-0	143;143;143;143;128;124;110;104;95;95;95;95;95;95;94;93;91;91;91;90;89;89;88;87;85;84;80;80;80;79;78;78;78;77;77;77;77;76;76;76;76;76;76;76;75;75;75;75;75;75;75;74;74;74;74;74;74;74;73;73;73;73;73;73;73;73;73;72;72;72;72;72;71;71;71;71;71;71;71;71;70;70;70;70;70;69;69;69;69;69;69;68;68;68;68;68;68;66;66;66;66;66;66;65;65;65;65;64;63;62;62;61;61;61;61;61;60;60;60;60;60;60;60;60;60;60;60;59;59;59;5…	61.0	63.3
chrPeaks11007::chr2:166981056-166981257(-)	24-0	143;92;90;89;86;82;79;73;70;70;63;60;60;55;42;35;34;31;31;28;25;22;21;16	60.0	58.2
chrPeaks11013::chr5:43744521-43744722(-)	26-0	143;143;143;143;125;104;96;87;87;86;78;76;75;71;69;68;57;56;55;53;45;36;33;32;25;21	73.0	77.2
chrPeaks11014::chr9:121679904-121680105(-)	6-0	96;90;72;66;58;42	69.0	70.7
chrPeaks11015::chr2:97822276-97822477(-)	1-0	62	62.0	62.0
chrPeaks11016::chr11:87378443-87378644(-)	12-0	82;76;75;74;73;73;67;67;65;61;40;40	70.0	66.1
chrPeaks11019::chr13:65545458-65545659(-)	2-0	90;53	71.5	71.5
chrPeaks11021::chr8:111003115-111003316(-)	14-0	92;90;76;75;71;71;68;60;52;41;27;20;19;18	64.0	55.7
chrPeaks11023::chr8:102864649-102864850(-)	6-0	142;82;25;22;20;17	23.5	51.3
chrPeaks11025::chr1:163953879-163954080(-)	7-0	119;75;73;69;66;55;50	69.0	72.4
chrPeaks11026::chr8:25725222-25725423(-)	6-0	98;75;74;72;70;35	73.0	70.7
chrPeaks11027::chr8:25764385-25764586(-)	4-0	92;71;62;28	66.5	63.2
chrPeaks11028::chr8:25767130-25767331(-)	3-0	73;36;32	36.0	47.0
chrPeaks1102::chr12:77475909-77476110(+)	9-0	121;89;76;74;57;55;45;37;27	57.0	64.6
chrPeaks11030::chr2:33406020-33406221(-)	17-0	143;143;103;95;92;91;90;77;73;69;64;61;61;51;48;40;25	73.0	78.0
chrPeaks11031::chr2:33450171-33450372(-)	8-0	119;86;80;78;61;60;58;56	69.5	74.8
chrPeaks11032::chr1:170314612-170314813(-)	21-0	121;108;95;87;71;68;63;62;58;58;57;57;57;55;52;51;50;47;40;25;16	57.0	61.8
chrPeaks11033::chr10:7767794-7767995(-)	7-0	71;70;66;66;65;56;55	66.0	64.1
chrPeaks11034::chr1:189641839-189642040(-)	25-0	96;95;92;86;76;76;75;74;72;70;65;57;54;54;50;48;47;47;46;42;25;23;23;23;18	54.0	57.4
chrPeaks11039::chr7:28305370-28305571(-)	24-0	122;121;100;96;92;91;90;90;77;77;76;73;72;69;68;62;57;55;55;54;35;33;31;29	72.5	71.9
chrPeaks1103::chr2:32307853-32308054(+)	6-0	94;84;71;39;32;22	55.0	57.0
chrPeaks11040::chr7:28305716-28305917(-)	38-0	143;143;143;143;128;127;116;100;92;91;87;87;86;86;85;84;81;77;74;72;66;62;61;59;59;58;57;51;50;48;41;41;39;38;37;30;23;18	73.0	75.9
chrPeaks11041::chr7:28314790-28314991(-)	75-1	143;143;92;92;91;85;84;82;75;74;74;74;74;74;74;73;73;73;73;72;72;71;71;71;71;69;69;68;62;61;61;61;60;57;57;56;56;56;56;55;55;52;52;52;51;49;48;47;47;46;46;45;45;44;44;43;43;42;41;41;41;40;40;37;36;35;32;31;28;27;26;26;26;22;15	56.0	58.0
chrPeaks11044::chr7:28359470-28359671(-)	4-0	93;93;61;57	77.0	76.0
chrPeaks11045::chr7:28376611-28376812(-)	5-0	91;90;87;76;74	87.0	83.6
chrPeaks11046::chr7:28386610-28386811(-)	8-0	89;77;76;65;62;59;56;19	63.5	62.9
chrPeaks11047::chr7:28399440-28399641(-)	16-0	143;121;120;102;89;89;81;79;75;73;73;68;66;56;54;46	77.0	83.4
chrPeaks11049::chr3:144924772-144924973(-)	17-0	143;118;102;91;72;68;65;61;55;50;46;40;38;34;34;26;24	55.0	62.8
chrPeaks1104::chr2:32362224-32362425(+)	1-0	52	52.0	52.0
chrPeaks11050::chr8:13255860-13256061(-)	3-0	73;51;18	51.0	47.3
chrPeaks11051::chr14:47540757-47540958(-)	14-0	78;76;73;71;62;61;61;61;59;54;45;40;34;19	61.0	56.7
chrPeaks11056::chr11:49671341-49671542(-)	3-0	91;71;55	71.0	72.3
chrPeaks11057::chr11:49674591-49674792(-)	2-0	34;29	31.5	31.5
chrPeaks11058::chr11:49678589-49678790(-)	52-0	143;143;143;143;143;95;88;78;71;68;66;63;62;62;61;61;60;58;57;57;55;55;54;54;52;52;51;51;51;50;49;47;46;46;46;41;38;37;37;36;36;36;36;35;35;34;29;27;26;23;21;15	51.5	58.1
chrPeaks1105::chr2:32378240-32378441(+)	12-0	120;94;93;93;90;76;76;74;71;61;40;40	76.0	77.3
chrPeaks11062::chr4:130315983-130316184(-)	19-0	143;76;75;74;74;73;73;72;72;71;67;62;61;46;42;42;38;27;26	71.0	63.9
chrPeaks11063::chr14:88122875-88123076(-)	110-0	143;143;143;134;121;118;115;93;91;90;86;83;82;79;76;76;74;74;74;74;73;73;72;71;71;70;70;69;68;67;66;64;63;62;62;62;61;61;60;60;58;57;57;57;57;57;57;57;56;56;55;55;54;54;53;52;52;50;50;49;48;48;48;46;46;46;46;44;44;42;42;42;40;38;38;37;36;35;35;34;33;31;30;29;29;29;29;28;28;27;27;27;26;26;26;25;24;24;22;22;21;21;20;20;19;17;16;15;15;11	52.5	54.0
chrPeaks11066::chr11:97715040-97715241(-)	3-0	80;76;41	76.0	65.7
chrPeaks11067::chr11:97716550-97716751(-)	9-0	76;76;71;63;62;57;56;51;34	62.0	60.7
chrPeaks11068::chr11:97770624-97770825(-)	1-0	57	57.0	57.0
chrPeaks11069::chr11:97777403-97777604(-)	124-1	143;99;96;89;89;89;88;87;77;76;76;75;75;74;74;74;74;73;71;71;70;70;70;70;70;69;69;68;68;67;67;66;65;65;63;62;62;62;62;61;61;61;61;61;60;60;60;59;59;59;59;58;58;57;57;56;56;56;56;56;55;55;55;55;54;53;53;52;52;52;51;51;51;50;49;49;49;48;47;47;47;47;47;46;46;46;46;46;45;44;44;44;44;44;44;43;42;42;42;41;40;40;39;39;38;36;35;35;35;34;34;32;32;31;31;28;27;27;23;22;20;16;12;11	55.0	54.8
chrPeaks11070::chr11:97777891-97778092(-)	877-2	143;143;143;143;143;123;103;95;95;95;94;93;93;93;92;92;91;91;91;91;90;88;88;87;87;86;84;82;82;80;79;79;79;79;78;78;78;77;77;76;76;76;76;76;76;76;76;76;75;75;75;75;75;75;75;75;75;74;74;74;74;74;74;74;74;74;74;74;74;74;74;74;74;74;74;74;74;73;73;73;73;73;73;73;73;73;73;73;73;73;73;73;73;73;73;73;73;73;73;73;72;72;72;72;72;72;72;72;72;72;72;72;72;72;72;72;72;71;71;71;71;71;71;71;71;71;71;71;71;71;71…	55.0	53.2
chrPeaks11072::chrX:142630615-142630816(-)	2-0	143;142	142.5	142.5
chrPeaks11073::chr2:52865134-52865335(-)	1-0	97	97.0	97.0
chrPeaks11074::chr14:47468296-47468497(-)	2-0	122;36	79.0	79.0
chrPeaks11075::chr1:165592153-165592354(-)	94-2	96;95;85;81;77;77;76;76;75;74;74;74;74;73;73;73;72;70;70;69;68;68;67;65;64;63;62;61;61;61;61;61;61;61;60;60;59;59;58;58;58;57;57;57;57;56;56;56;56;56;56;55;55;55;55;54;54;53;53;52;51;50;50;50;48;48;47;47;46;46;46;46;44;43;42;41;40;40;40;39;37;37;37;35;35;34;34;31;30;27;27;19;18;18	56.0	55.4
chrPeaks11078::chr16:29764930-29765131(-)	2-0	26;15	20.5	20.5
chrPeaks1107::chr13:59634674-59634875(+)	31-0	143;143;142;118;93;92;92;90;87;78;74;73;73;72;72;72;71;69;62;61;60;56;55;55;45;36;35;35;33;20;12	72.0	71.6
chrPeaks11080::chr1:93405836-93406037(-)	18-0	99;92;91;77;75;75;63;57;57;57;56;52;52;34;24;23;22;19	57.0	56.9
chrPeaks11081::chr1:93407688-93407889(-)	50-2	143;129;125;120;99;95;93;91;86;79;77;75;74;74;73;73;71;71;70;70;70;69;66;64;63;62;62;62;57;56;55;54;54;53;51;46;42;37;37;36;35;35;34;33;31;30;28;26;22;19	62.5	63.5
chrPeaks11086::chr9:32044179-32044380(-)	1-0	88	88.0	88.0
chrPeaks11087::chr9:21920906-21921107(-)	68-0	94;77;76;76;75;74;74;72;71;70;70;70;70;70;69;68;65;64;62;62;62;62;61;61;60;58;58;57;56;55;55;54;54;51;51;50;49;49;49;49;48;48;48;47;47;46;45;44;43;43;42;42;42;42;41;41;40;39;38;37;37;37;37;34;27;26;16;11	51.0	53.2
chrPeaks11089::chr11:65951987-65952188(-)	1-0	66	66.0	66.0
chrPeaks11090::chr5:98475403-98475604(-)	7-0	87;84;61;61;52;52;31	61.0	61.1
chrPeaks11091::chr11:51600796-51600997(-)	217-3	143;143;143;143;143;143;143;143;143;143;143;143;143;143;143;143;143;143;143;143;143;143;143;143;143;142;142;142;142;142;142;141;141;141;127;125;122;120;120;120;119;118;117;117;116;116;115;115;114;114;110;109;106;101;100;99;99;98;96;95;95;95;95;95;94;93;93;92;91;91;90;90;90;89;89;88;88;88;88;88;87;87;87;86;85;84;80;79;79;78;78;78;78;77;76;76;76;76;75;75;75;75;75;75;75;75;74;74;74;74;74;74;74;74;74…	74.0	82.9
chrPeaks11092::chr11:51623526-51623727(-)	7-0	143;90;60;55;51;50;42	55.0	70.1
chrPeaks11093::chr11:51643016-51643217(-)	7-0	76;66;59;57;55;39;27	57.0	54.1
chrPeaks11095::chr11:51677422-51677623(-)	1-0	47	47.0	47.0
chrPeaks11096::chr11:51685311-51685512(-)	25-4	143;143;95;90;76;75;74;74;73;72;68;67;65;58;55;48;48;46;42;40;39;39;37;35;11	65.0	64.5
chrPeaks11097::chr11:51692148-51692349(-)	18-0	143;140;100;87;79;76;76;71;67;64;62;61;58;56;56;52;49;45	65.5	74.6
chrPeaks11098::chr12:54700456-54700657(-)	2-0	62;40	51.0	51.0
chrPeaks1109::chr5:143421034-143421235(+)	8-0	143;107;91;71;69;69;43;37	70.0	78.8
chrPeaks11100::chr12:54746226-54746427(-)	27-0	118;94;80;77;73;73;73;71;69;66;61;61;61;56;55;55;54;47;47;44;44;38;37;36;36;34;25	56.0	58.7
chrPeaks11101::chr13:29146984-29147185(-)	8-0	82;76;73;68;68;45;42;16	68.0	58.8
chrPeaks11102::chrX:53742810-53743011(-)	10-0	92;77;72;71;61;60;56;42;26;21	60.5	57.8
chrPeaks11103::chr11:120465402-120465603(-)	2-0	75;35	55.0	55.0
chrPeaks11104::chr12:111282565-111282766(-)	2-1	71;54	62.5	62.5
chrPeaks11105::chr6:97890124-97890325(-)	3-0	143;57;34	57.0	78.0
chrPeaks11106::chr16:20279719-20279920(-)	54-0	143;143;120;119;101;96;95;93;93;92;88;79;77;77;75;74;70;68;68;67;66;65;65;63;62;59;56;56;56;55;54;54;53;50;49;49;48;48;47;47;44;40;40;37;36;35;34;33;33;32;31;21;21;16	56.0	62.8
chrPeaks11109::chr15:31590725-31590926(-)	316-0	143;129;115;105;99;95;95;94;94;93;93;92;92;91;91;91;90;90;89;88;88;88;87;87;86;86;85;84;84;82;82;81;80;79;78;77;77;77;77;77;76;76;76;76;76;76;76;76;76;75;75;74;74;74;74;74;73;73;73;73;73;73;73;73;73;73;73;73;73;72;72;72;72;72;72;72;72;72;72;72;71;71;71;71;71;71;71;71;71;71;71;71;71;71;70;70;70;70;70;70;70;69;69;69;69;69;69;68;68;68;68;68;67;67;66;66;66;66;66;66;65;65;64;63;63;63;63;63;62;62;62;62…	60.0	57.6
chrPeaks1110::chr5:143421789-143421990(+)	64-1	143;143;121;117;93;93;92;89;88;84;78;77;75;74;74;74;73;73;73;72;71;70;70;69;69;67;67;64;64;62;60;57;56;55;55;54;54;54;52;52;52;51;49;48;47;46;46;46;44;43;42;42;41;40;40;40;40;40;38;38;37;35;25;17	56.5	62.7
chrPeaks11112::chr7:30186848-30187049(-)	121-0	143;143;143;143;143;129;126;121;113;98;98;98;97;93;93;93;91;90;90;90;90;89;89;89;89;88;88;88;86;86;86;86;85;83;82;81;78;77;76;76;76;76;76;76;75;75;75;75;75;75;75;74;74;74;74;74;73;73;73;73;72;72;70;69;69;68;66;66;65;65;65;63;63;63;63;62;62;62;62;61;61;60;59;59;59;58;58;57;57;57;57;57;57;56;56;55;54;54;54;49;48;46;45;44;44;43;41;41;39;35;34;33;33;32;31;28;28;27;25;20;15	72.0	71.0
chrPeaks11114::chr10:7629317-7629518(-)	6-0	140;124;92;75;68;46	83.5	90.8
chrPeaks11115::chr10:7630124-7630325(-)	6-2	94;91;71;66;61;58	68.5	73.5
chrPeaks11116::chr10:7637611-7637812(-)	22-0	100;92;90;84;81;74;69;69;67;64;63;61;59;55;54;50;39;38;32;30;27;22	62.0	60.0
chrPeaks11118::chr11:3131814-3132015(-)	22-0	91;91;91;90;76;74;74;71;69;62;60;57;55;47;45;44;43;42;41;40;35;24	58.5	60.1
chrPeaks11119::chr11:3149360-3149561(-)	39-0	123;121;98;98;96;90;90;86;80;79;77;76;76;74;74;73;71;67;61;61;60;60;56;55;51;50;50;49;49;43;39;38;36;35;33;27;23;15;1	61.0	62.6
chrPeaks11121::chr11:3185501-3185702(-)	3-0	77;60;23	60.0	53.3
chrPeaks11122::chr16:84954313-84954514(-)	14-0	143;97;95;91;78;77;74;68;68;67;66;55;55;20	71.0	75.3
chrPeaks11123::chr17:6043909-6044110(-)	2-0	103;75	89.0	89.0
chrPeaks11125::chr7:105371105-105371306(-)	6-0	93;93;87;56;44;16	71.5	64.8
chrPeaks11126::chr7:105378541-105378742(-)	9-0	143;143;119;91;79;75;75;65;60	79.0	94.4
chrPeaks11127::chr3:105678156-105678357(-)	10-0	143;116;94;92;77;76;72;62;50;37	76.5	81.9
chrPeaks11129::chr6:142362018-142362219(-)	3-0	67;47;36	47.0	50.0
chrPeaks1112::chr5:143440814-143441015(+)	9-0	94;31;27;26;24;24;23;23;15	24.0	31.9
chrPeaks11131::chr3:116631113-116631314(-)	21-0	125;113;73;71;65;65;62;56;45;45;44;41;35;34;32;31;31;29;28;27;22	44.0	51.1
chrPeaks11133::chr9:99385295-99385496(-)	5-0	78;75;70;69;65	70.0	71.4
chrPeaks11134::chr3:125299889-125300090(-)	1-0	57	57.0	57.0
chrPeaks11136::chr13:53109211-53109412(-)	9-0	81;67;63;57;57;54;45;29;25	57.0	53.1
chrPeaks11137::chr13:53117070-53117271(-)	3-0	102;95;75	95.0	90.7
chrPeaks11138::chr7:72539979-72540180(-)	2-0	57;52	54.5	54.5
chrPeaks11139::chr8:112756770-112756971(-)	1-0	47	47.0	47.0
chrPeaks1113::chr6:83303714-83303915(+)	3-0	142;112;87	112.0	113.7
chrPeaks11143::chr1:53344541-53344742(-)	19-0	96;89;84;83;79;76;74;73;69;67;62;61;61;59;57;35;31;31;23	67.0	63.7
chrPeaks11146::chr12:40602521-40602722(-)	2-0	19;15	17.0	17.0
chrPeaks11149::chr17:46735658-46735859(-)	11-1	77;72;70;65;62;60;42;37;35;33;20	60.0	52.1
chrPeaks1114::chr6:83343646-83343847(+)	8-0	90;75;73;71;62;56;36;23	66.5	60.8
chrPeaks11150::chr17:46773788-46773989(-)	3-0	80;71;36	71.0	62.3
chrPeaks11151::chr17:46774918-46775119(-)	2-0	73;61	67.0	67.0
chrPeaks11152::chr17:46798128-46798329(-)	14-0	143;74;74;60;55;46;37;34;31;30;19;18;16;16	35.5	46.6
chrPeaks11153::chr19:42282920-42283121(-)	10-0	143;124;88;73;68;54;54;50;47;27	61.0	72.8
chrPeaks11154::chr19:42283450-42283651(-)	11-0	102;96;95;74;65;28;22;21;20;17;17	28.0	50.6
chrPeaks11156::chr1:146911576-146911777(-)	1-0	60	60.0	60.0
chrPeaks11160::chr17:33746525-33746726(-)	7-0	76;72;41;39;36;18;1	39.0	40.4
chrPeaks11161::chr17:33761008-33761209(-)	1-0	142	142.0	142.0
chrPeaks11162::chr17:33774804-33775005(-)	3-0	78;58;19	58.0	51.7
chrPeaks11165::chr7:16320330-16320531(-)	3-0	142;76;56	76.0	91.3
chrPeaks11166::chr7:16326945-16327146(-)	190-0	143;143;119;117;104;97;94;94;90;89;89;88;88;80;78;78;77;76;76;76;75;74;74;74;73;73;73;73;73;73;73;73;72;72;72;71;70;70;70;70;69;69;68;68;68;68;67;67;67;67;67;67;67;65;65;63;63;63;62;62;62;62;62;62;61;61;61;61;61;61;61;61;61;59;59;59;58;58;57;57;57;57;57;56;56;56;56;56;55;55;55;55;55;55;55;55;54;54;54;53;53;53;53;52;52;52;52;51;51;51;51;51;50;50;50;50;49;49;49;47;47;47;47;47;46;46;46;46;46;45;45;4…	55.0	54.8
chrPeaks11167::chr4:48193204-48193405(-)	6-0	80;79;72;68;62;46	70.0	67.8
chrPeaks11168::chr4:48194331-48194532(-)	15-0	82;74;73;72;71;70;61;60;56;52;46;32;28;27;26	60.0	55.3
chrPeaks11169::chr13:29835447-29835648(-)	3-0	38;32;31	32.0	33.7
chrPeaks1116::chr6:83358271-83358472(+)	23-0	92;78;76;76;75;75;71;69;68;68;56;54;50;49;43;40;37;36;34;33;31;27;18	54.0	54.6
chrPeaks11171::chr18:73734879-73735080(-)	6-0	98;90;82;74;67;52	78.0	77.2
chrPeaks11172::chr18:73764865-73765066(-)	7-0	76;66;31;30;28;25;12	30.0	38.3
chrPeaks11173::chr18:73769915-73770116(-)	5-0	94;70;67;41;18	67.0	58.0
chrPeaks11174::chr18:73770418-73770619(-)	6-0	90;88;78;73;73;64	75.5	77.7
chrPeaks11175::chr11:61205540-61205741(-)	2-0	91;53	72.0	72.0
chrPeaks11176::chr11:61244722-61244923(-)	11-0	93;91;75;72;70;67;57;53;25;25;21	67.0	59.0
chrPeaks11177::chr3:27144291-27144492(-)	1-0	39	39.0	39.0
chrPeaks11179::chr7:101858253-101858454(-)	10-0	143;88;83;76;69;62;61;58;56;55	65.5	75.1
chrPeaks11180::chr13:119457073-119457274(-)	2-0	46;29	37.5	37.5
chrPeaks11181::chr13:119466228-119466429(-)	2-0	57;17	37.0	37.0
chrPeaks11185::chr2:25518768-25518969(-)	11-0	143;105;88;86;83;71;70;69;65;61;26	71.0	78.8
chrPeaks11186::chr2:25573309-25573510(-)	36-0	143;116;114;89;82;81;80;77;75;74;74;74;74;74;72;71;70;69;69;67;66;64;63;63;62;61;61;61;60;60;58;53;52;50;46;31	69.0	71.0
chrPeaks11187::chr2:25582888-25583089(-)	9-0	143;87;82;75;68;61;61;56;55	68.0	76.4
chrPeaks11188::chrX:167206978-167207179(-)	8-1	76;74;68;62;52;38;32;2	57.0	50.5
chrPeaks1118::chr4:134896118-134896319(+)	1-0	76	76.0	76.0
chrPeaks11191::chr2:164053448-164053649(-)	29-0	88;87;85;77;74;72;71;69;69;67;66;64;63;62;61;60;56;55;55;52;51;49;49;46;46;39;32;32;27	61.0	59.4
chrPeaks11192::chr10:60711937-60712138(-)	14-0	143;93;77;76;74;72;70;57;56;55;55;53;42;31	63.5	68.1
chrPeaks11193::chr10:60762526-60762727(-)	7-0	58;47;43;40;32;16;12	40.0	35.4
chrPeaks11195::chr15:80260515-80260716(-)	23-0	140;95;95;91;89;88;88;85;84;77;76;73;71;70;68;66;60;55;55;55;46;45;35	73.0	74.2
chrPeaks11196::chr7:29247405-29247606(-)	2-0	91;52	71.5	71.5
chrPeaks11198::chr7:29256225-29256426(-)	44-0	118;117;101;95;91;90;89;87;78;76;75;75;75;74;74;73;73;73;72;69;66;63;62;62;60;60;56;56;55;54;54;52;50;47;45;43;41;40;38;32;31;21;18;16	62.5	63.6
chrPeaks11199::chr14:69697147-69697348(-)	6-0	94;78;76;74;67;54	75.0	73.8
chrPeaks1119::chr11:32746566-32746767(+)	46-1	143;142;139;120;103;94;93;92;90;90;89;89;87;86;80;80;74;73;73;69;69;68;68;63;62;61;58;56;55;50;49;43;43;40;36;35;35;34;32;31;30;30;29;27;22;21	65.5	66.4
chrPeaks11200::chr6:36639622-36639823(-)	2-0	73;67	70.0	70.0
chrPeaks11201::chr2:167607724-167607925(-)	52-0	143;143;143;102;95;93;93;91;89;84;81;78;78;77;76;75;75;75;73;72;71;70;69;69;68;67;66;66;64;63;61;60;58;57;54;52;51;44;44;43;41;35;34;34;33;33;24;24;23;18;14;1	66.5	64.4
chrPeaks11203::chr2:167642458-167642659(-)	1-0	55	55.0	55.0
chrPeaks11206::chr13:100569614-100569815(-)	3-0	51;43;35	43.0	43.0
chrPeaks11207::chr13:100595839-100596040(-)	3-0	67;31;30	31.0	42.7
chrPeaks11208::chr8:106572976-106573177(-)	82-3	80;78;77;73;73;68;62;61;61;59;57;57;55;55;55;52;52;51;47;46;45;45;44;44;43;42;41;38;38;38;38;38;37;36;35;35;34;34;32;32;30;30;30;30;30;29;29;28;28;27;27;26;25;25;24;23;23;22;22;22;21;21;20;19;19;19;18;18;17;17;16;16;16;16;16;16;15;15;15;15;14;12	30.0	35.2
chrPeaks11209::chr9:56997419-56997620(-)	1-0	63	63.0	63.0
chrPeaks11210::chr3:88394012-88394213(-)	10-0	143;92;74;67;59;47;42;39;27;15	53.0	60.5
chrPeaks11212::chrX:74013825-74014026(-)	12-0	76;73;70;69;68;64;61;41;37;32;27;19	62.5	53.1
chrPeaks11213::chrX:74014154-74014355(-)	18-1	143;143;103;93;88;87;74;73;68;67;57;54;52;50;46;33;25;12	67.5	70.4
chrPeaks11214::chrX:74035211-74035412(-)	8-0	88;72;57;55;41;37;34;16	48.0	50.0
chrPeaks11215::chr15:64088412-64088613(-)	9-0	135;119;81;77;76;56;42;20;16	76.0	69.1
chrPeaks11216::chr10:71330622-71330823(-)	64-0	143;143;143;131;123;120;117;115;114;114;105;105;102;101;100;98;94;93;93;90;90;90;90;90;87;83;83;81;78;78;76;76;72;70;69;68;68;68;67;63;62;61;61;60;59;57;56;54;53;53;51;50;50;49;49;48;46;42;40;36;35;35;31;28	74.0	77.5
chrPeaks11218::chr1:33761521-33761722(-)	8-1	142;61;54;35;32;22;19;18	33.5	47.9
chrPeaks11219::chr1:33797606-33797807(-)	3-0	84;68;41	68.0	64.3
chrPeaks11220::chr4:154157376-154157577(-)	37-0	143;136;115;96;96;95;93;92;91;85;80;76;76;75;72;71;65;64;63;61;58;57;56;51;51;51;50;49;49;49;48;44;39;36;35;26;23	63.0	68.0
chrPeaks11221::chr13:34074191-34074392(-)	30-0	118;95;89;76;76;73;72;65;63;62;60;56;54;51;47;44;43;39;39;38;36;34;33;33;32;24;20;17;16;15	45.5	50.7
chrPeaks11222::chr13:34093303-34093504(-)	0-0		0.0	0.0
chrPeaks11223::chr4:105429867-105430068(-)	1-0	76	76.0	76.0
chrPeaks11226::chr13:59449393-59449594(-)	6-0	77;74;73;69;61;50	71.0	67.3
chrPeaks11227::chr7:140105639-140105840(-)	64-0	142;100;98;98;92;90;90;89;83;81;81;80;78;76;76;75;74;74;74;72;72;71;70;69;67;67;66;65;64;64;62;62;62;61;61;60;59;59;58;58;57;56;55;55;53;53;51;51;50;46;46;46;43;42;40;36;33;33;29;29;29;25;21;19	62.0	62.5
chrPeaks11228::chr4:119418471-119418672(-)	8-0	76;69;61;55;44;37;27;22	49.5	48.9
chrPeaks1122::chr14:45713673-45713874(+)	46-0	143;120;101;100;88;74;71;62;62;61;60;57;55;55;52;52;50;49;48;46;45;45;45;45;39;36;35;35;35;34;34;33;33;33;32;29;28;22;21;19;19;18;18;16;16;13	45.0	47.5
chrPeaks11231::chr1:151509012-151509213(-)	2-0	46;41	43.5	43.5
chrPeaks11235::chr11:117965944-117966145(-)	26-0	97;90;90;90;83;78;77;76;76;75;75;74;73;73;70;69;69;61;57;57;56;56;46;40;37;16	73.0	67.7
chrPeaks11237::chr4:154023190-154023391(-)	5-0	67;47;43;36;36	43.0	45.8
chrPeaks11238::chr17:56607507-56607708(-)	35-0	100;93;91;88;87;75;74;74;73;71;69;65;62;62;61;61;60;55;55;55;55;54;52;50;50;48;44;43;41;37;36;36;35;28;22	55.0	58.9
chrPeaks11239::chr17:56614191-56614392(-)	102-0	143;143;143;143;142;130;129;127;123;122;121;121;121;117;116;115;113;113;106;100;100;96;95;93;92;92;91;90;90;89;88;88;87;87;84;82;78;77;76;76;76;76;75;75;75;75;73;71;71;71;69;68;68;68;68;67;67;67;66;66;64;63;63;62;62;62;61;61;60;58;58;58;57;57;57;55;55;54;53;51;50;50;44;41;40;37;37;36;34;33;32;32;29;28;27;27;22;22;21;21;20;13	68.5	73.7
chrPeaks11241::chr17:56646697-56646898(-)	2-0	69;46	57.5	57.5
chrPeaks11243::chr2:156927245-156927446(-)	10-0	91;71;56;55;55;54;47;35;29;17	54.5	51.0
chrPeaks11244::chr2:156993969-156994170(-)	4-0	64;45;38;36	41.5	45.8
chrPeaks11246::chr13:8972493-8972694(-)	18-0	143;143;143;100;96;84;82;75;73;71;71;67;64;62;61;58;58;11	72.0	81.2
chrPeaks11247::chr13:8985997-8986198(-)	7-0	75;73;73;69;60;48;18	69.0	59.4
chrPeaks11249::chr13:112578058-112578259(-)	64-0	143;115;115;105;100;97;96;90;85;80;76;75;73;73;73;72;72;71;70;70;70;69;69;67;66;66;66;65;65;65;63;61;61;61;61;60;59;58;56;54;54;54;52;47;47;46;46;45;45;43;41;41;40;39;38;35;34;33;33;29;28;28;22;14	61.0	61.7
chrPeaks1124::chr2:19303358-19303559(+)	3-0	55;27;20	27.0	34.0
chrPeaks11252::chr6:74451704-74451905(-)	61-1	112;102;99;97;95;94;90;90;89;88;86;86;86;84;83;80;79;78;76;75;75;74;72;72;72;71;71;71;69;69;68;68;66;65;65;65;64;61;57;56;56;55;53;52;52;48;48;48;48;47;46;46;44;43;41;36;35;32;26;22;22	68.0	65.9
chrPeaks11253::chr2:102829250-102829451(-)	2-0	86;82	84.0	84.0
chrPeaks11256::chr7:84614956-84615157(-)	18-0	143;125;123;122;115;97;85;81;76;76;74;73;68;65;65;58;56;23	76.0	84.7
chrPeaks11258::chr9:117954397-117954598(-)	1-0	46	46.0	46.0
chrPeaks11259::chr1:56782063-56782264(-)	92-0	143;143;143;143;143;139;115;100;99;99;95;95;94;93;93;92;92;91;91;89;88;87;84;83;82;81;81;81;80;76;76;76;75;75;74;74;74;73;73;73;73;72;70;70;70;69;69;67;66;64;63;62;62;62;61;61;61;60;60;60;58;58;57;56;56;55;55;55;54;54;53;52;51;50;50;50;46;44;44;43;41;38;37;37;35;34;33;33;30;29;18;13	69.0	70.4
chrPeaks1125::chr2:19394890-19395091(+)	6-0	143;90;52;52;47;13	52.0	66.2
chrPeaks11260::chr1:56793868-56794069(-)	7-0	81;80;75;71;65;61;35	71.0	66.9
chrPeaks11261::chr7:19716560-19716761(-)	40-0	91;75;74;71;69;68;68;66;66;63;60;60;60;60;60;59;58;56;55;53;52;48;47;46;45;45;44;42;39;35;35;33;31;31;26;25;22;18;15;13	52.5	49.6
chrPeaks11262::chr7:19724035-19724236(-)	20-1	143;77;76;76;73;70;69;69;68;65;62;61;58;58;57;55;54;53;44;40	63.5	66.4
chrPeaks11264::chr7:19756007-19756208(-)	39-0	143;142;122;97;91;91;89;76;76;76;76;74;72;72;71;71;69;66;65;63;62;62;60;59;55;55;54;53;45;37;37;37;37;36;35;32;28;27;27	63.0	65.1
chrPeaks11265::chr7:19779573-19779774(-)	8-0	81;73;68;67;46;44;32;16	56.5	53.4
chrPeaks11267::chr19:5364526-5364727(-)	98-0	143;143;143;143;143;142;142;127;119;115;96;95;95;95;93;92;91;90;90;90;90;89;89;89;88;88;88;88;87;87;86;86;84;79;79;78;78;77;77;76;76;75;75;74;74;74;74;73;73;73;73;73;72;70;70;69;68;68;68;67;66;65;64;62;62;61;60;59;59;58;57;56;56;56;55;55;52;52;52;51;51;50;50;49;49;47;47;44;44;39;39;34;34;33;23;22;22;20	73.0	74.1
chrPeaks11268::chr19:5379965-5380166(-)	11-0	140;78;72;70;61;61;57;42;39;33;21	61.0	61.3
chrPeaks11269::chr16:92391832-92392033(-)	11-0	95;75;69;62;57;56;44;31;30;30;28	56.0	52.5
chrPeaks11270::chr6:145216587-145216788(-)	16-0	129;100;95;88;76;76;74;70;68;64;62;46;44;42;42;21	69.0	68.6
chrPeaks11271::chr6:145219328-145219529(-)	10-0	143;143;143;142;93;93;76;72;62;21	93.0	98.8
chrPeaks11272::chr6:52346589-52346790(-)	276-2	143;143;143;143;143;143;143;143;143;143;142;142;130;122;120;119;112;104;102;101;101;101;101;101;98;98;98;94;94;94;93;93;93;92;91;91;91;91;91;91;90;89;89;89;89;89;88;88;87;87;85;84;81;81;80;79;79;79;78;78;77;77;77;76;76;76;76;76;76;75;75;75;75;75;74;74;74;74;74;74;74;73;73;73;73;73;73;73;73;73;72;72;72;72;72;72;71;71;71;71;71;71;71;71;71;70;70;70;69;69;68;68;68;68;68;67;67;67;67;66;66;66;66;65;65;…	61.0	60.9
chrPeaks11274::chr7:3207783-3207984(-)	1-0	60	60.0	60.0
chrPeaks11275::chr7:3284348-3284549(-)	13-0	71;70;67;65;61;60;60;58;57;54;49;41;18	60.0	56.2
chrPeaks11277::chr2:93835311-93835512(-)	2-0	73;56	64.5	64.5
chrPeaks11278::chr2:93855205-93855406(-)	6-0	143;93;76;63;59;48	69.5	80.3
chrPeaks1127::chr13:117274000-117274201(+)	7-0	68;62;61;53;50;41;23	53.0	51.1
chrPeaks11280::chrX:20934075-20934276(-)	7-0	88;74;71;34;18;16;1	34.0	43.1
chrPeaks11281::chr6:91295917-91296118(-)	1-0	35	35.0	35.0
chrPeaks11282::chr4:139347309-139347510(-)	58-0	143;143;143;142;119;100;95;90;90;88;87;85;81;79;76;75;75;74;73;73;73;73;73;73;72;72;72;70;70;69;65;64;64;62;61;61;60;60;60;60;58;58;57;57;55;55;55;55;52;50;49;49;48;36;35;33;25;22	69.5	70.9
chrPeaks11283::chr2:11742434-11742635(-)	26-0	98;90;89;88;87;85;73;71;70;67;64;63;62;59;56;56;56;55;55;53;50;44;38;34;19;18	60.5	61.5
chrPeaks11285::chr7:141297035-141297236(-)	11-0	143;97;93;89;79;74;71;61;56;55;52	74.0	79.1
chrPeaks1128::chr6:65000960-65001161(+)	4-0	72;72;51;39	61.5	58.5
chrPeaks11291::chr2:174266294-174266495(-)	6-0	86;73;68;56;42;36	62.0	60.2
chrPeaks11292::chr17:16668702-16668903(-)	375-3	143;142;112;110;96;94;91;91;90;89;88;87;87;87;86;86;82;79;79;79;78;78;78;78;77;76;76;76;76;76;76;76;76;75;75;75;75;75;74;74;74;74;74;73;73;73;73;73;73;73;73;73;72;72;72;72;72;71;71;71;71;71;70;70;70;70;69;69;69;68;68;68;68;68;68;68;68;68;67;67;67;67;67;67;67;67;67;66;66;66;65;65;65;65;63;62;62;62;62;62;62;62;62;62;62;62;62;61;61;61;61;61;61;61;61;61;61;61;60;60;60;60;60;59;59;59;58;58;58;58;57;57…	50.0	49.6
chrPeaks11294::chr11:98704472-98704673(-)	57-0	101;87;85;82;76;75;75;75;73;73;73;73;73;72;71;70;70;70;67;65;63;63;62;61;61;61;61;58;58;57;57;57;56;56;56;54;51;51;48;44;43;43;42;41;39;36;35;35;35;34;30;25;22;22;21;21;15	58.0	55.8
chrPeaks11295::chr11:45928094-45928295(-)	1-0	63	63.0	63.0
chrPeaks11296::chr11:45947775-45947976(-)	6-0	143;143;91;64;25;23	77.5	81.5
chrPeaks11297::chr13:36106314-36106515(-)	3-1	77;40;21	40.0	46.0
chrPeaks1129::chrX:23515869-23516070(+)	5-3	55;47;31;25;23	31.0	36.2
chrPeaks11300::chr7:46889215-46889416(-)	13-0	139;93;76;76;73;69;69;67;60;60;51;40;34	69.0	69.8
chrPeaks11301::chr17:46928164-46928365(-)	18-0	141;94;90;89;83;77;70;70;68;60;57;54;53;51;48;43;28;23	64.0	66.6
chrPeaks11302::chr17:46930090-46930291(-)	4-0	75;73;51;37	62.0	59.0
chrPeaks11305::chr10:117750533-117750734(-)	39-0	143;121;98;94;90;90;85;79;76;74;74;73;73;73;71;70;68;67;66;61;61;60;57;57;56;55;54;54;53;50;49;49;49;48;46;44;42;32;19	61.0	66.2
chrPeaks11306::chr12:79156120-79156321(-)	18-0	143;143;143;123;98;94;93;70;68;66;60;59;57;47;37;34;33;16	67.0	76.9
chrPeaks11307::chr3:97738757-97738958(-)	17-0	143;125;95;93;92;86;74;68;65;65;60;56;55;50;48;36;35	65.0	73.3
chrPeaks11309::chr9:7540175-7540376(-)	2-0	57;55	56.0	56.0
chrPeaks11312::chr14:52261663-52261864(-)	5-0	87;70;41;40;20	41.0	51.6
chrPeaks11313::chr14:52294737-52294938(-)	5-0	65;64;56;34;23	56.0	48.4
chrPeaks11314::chr5:134237714-134237915(-)	60-2	143;143;143;143;143;131;127;122;119;114;98;97;96;93;86;82;81;81;79;78;76;76;74;73;73;71;70;69;69;69;67;65;61;60;60;59;58;58;57;57;55;51;51;43;42;41;41;40;40;40;39;38;35;34;29;29;24;21;16;11	68.0	70.7
chrPeaks11316::chr5:134299625-134299826(-)	9-1	86;77;63;62;59;57;42;39;34	59.0	57.7
chrPeaks11317::chr3:30593954-30594155(-)	1-0	112	112.0	112.0
chrPeaks11318::chr5:69574877-69575078(-)	5-0	74;73;72;54;35	72.0	61.6
chrPeaks11321::chr11:38436854-38437055(-)	1-0	56	56.0	56.0
chrPeaks11322::chr7:110468078-110468279(-)	1-0	55	55.0	55.0
chrPeaks11324::chr4:33245290-33245491(-)	8-0	88;76;75;73;57;55;52;27	65.0	62.9
chrPeaks11325::chr18:35822350-35822551(-)	12-0	142;129;81;76;76;61;58;51;34;31;21;16	59.5	64.7
chrPeaks11329::chr11:86210574-86210775(-)	24-0	123;92;89;82;76;76;74;73;73;73;72;66;57;56;55;54;53;46;45;38;36;36;33;15	61.5	62.2
chrPeaks1132::chr17:23610968-23611169(+)	10-0	95;85;71;61;58;55;54;54;36;29	56.5	59.8
chrPeaks11331::chr11:86266929-86267130(-)	8-0	115;69;66;61;55;45;31;14	58.0	57.0
chrPeaks11335::chr17:15475881-15476082(-)	82-0	142;127;120;117;93;93;92;92;91;90;90;89;88;86;79;77;77;76;76;75;75;74;73;73;72;71;71;71;71;70;70;68;67;65;65;64;63;63;63;62;62;62;62;61;61;61;61;61;60;58;55;55;55;54;54;53;51;51;50;49;47;47;47;46;46;45;45;40;39;36;35;34;31;28;26;25;25;22;22;21;18;12	62.0	62.4
chrPeaks11337::chr18:46941488-46941689(-)	26-0	126;88;87;86;78;74;71;69;68;61;57;54;53;53;42;42;42;40;36;31;31;30;26;25;25;19	53.0	54.4
chrPeaks11339::chr15:51772159-51772360(-)	1-0	74	74.0	74.0
chrPeaks1133::chr17:23636981-23637182(+)	1-0	73	73.0	73.0
chrPeaks11340::chr15:51786463-51786664(-)	145-1	143;143;143;143;143;136;120;110;96;95;94;93;92;92;92;89;89;88;88;87;87;86;80;79;77;77;77;76;76;76;75;75;75;75;75;75;74;74;74;73;73;73;72;72;72;71;71;71;71;70;69;69;68;67;66;66;65;64;64;64;63;62;62;62;61;60;60;59;59;59;58;58;58;58;57;57;57;57;57;56;56;56;56;56;56;55;55;55;55;55;55;55;54;53;53;53;53;53;52;52;52;52;51;51;51;50;49;48;48;47;47;47;47;47;46;44;43;42;42;41;41;40;39;39;37;37;36;35;35;33;3…	58.0	62.4
chrPeaks11342::chr7:19530663-19530864(-)	8-0	96;88;78;73;70;62;57;51	71.5	71.9
chrPeaks11343::chr7:19564853-19565054(-)	30-0	143;143;138;92;83;81;76;75;75;75;71;67;67;61;58;56;56;56;55;54;54;52;50;49;43;39;39;34;34;28	57.0	66.8
chrPeaks11344::chr7:19580901-19581102(-)	22-0	97;88;81;76;73;73;72;72;72;68;60;57;56;51;49;48;37;36;34;33;24;1	58.5	57.2
chrPeaks11347::chr2:119372899-119373100(-)	8-0	142;95;73;72;70;70;41;22	71.0	73.1
chrPeaks11351::chr8:71534094-71534295(-)	4-0	131;129;93;76	111.0	107.2
chrPeaks11352::chr9:109057774-109057975(-)	6-0	143;143;91;75;73;61	83.0	97.7
chrPeaks11353::chr16:84718115-84718316(-)	21-0	143;143;122;120;112;95;93;93;93;92;91;91;90;74;72;71;71;62;60;55;35	91.0	89.4
chrPeaks11354::chr8:69561486-69561687(-)	31-2	143;82;76;74;73;70;61;58;58;54;54;52;49;46;41;40;38;37;33;33;32;30;28;28;28;27;26;25;24;22;21	40.0	47.2
chrPeaks11355::chr1:127923028-127923229(-)	2-0	34;21	27.5	27.5
chrPeaks11356::chr1:127954080-127954281(-)	5-0	103;93;73;42;41	73.0	70.4
chrPeaks11357::chr5:38526690-38526891(-)	19-0	99;76;75;72;70;68;68;67;67;61;60;57;56;54;54;52;47;40;31	61.0	61.8
chrPeaks11358::chr5:38534727-38534928(-)	1-0	97	97.0	97.0
chrPeaks11360::chr11:86936275-86936476(-)	9-0	105;93;78;61;61;60;56;49;29	61.0	65.8
chrPeaks11361::chr3:71400886-71401087(-)	1-0	91	91.0	91.0
chrPeaks11362::chr1:185286541-185286742(-)	14-0	143;94;77;73;72;72;66;65;59;59;56;55;32;25	65.5	67.7
chrPeaks11363::chr9:82866300-82866501(-)	16-0	143;143;137;74;71;61;60;58;57;57;52;51;49;40;26;20	57.5	68.7
chrPeaks11364::chr7:121922743-121922944(-)	19-1	143;119;96;88;87;75;68;65;61;58;55;55;46;39;34;33;29;29;27	58.0	63.5
chrPeaks11366::chr7:121988651-121988852(-)	206-1	143;143;143;143;143;143;143;143;141;140;121;113;95;93;92;92;92;92;91;91;90;90;90;90;89;88;88;86;86;84;84;83;79;78;77;77;76;76;76;76;76;76;76;75;75;74;74;74;74;74;74;74;73;73;73;73;73;73;72;72;72;71;71;71;71;70;70;69;69;69;68;68;68;68;68;68;67;67;67;67;67;66;66;65;65;64;64;63;62;62;62;62;61;61;61;61;61;61;61;61;61;61;60;60;60;60;60;59;59;58;58;58;57;57;56;56;56;56;56;55;55;55;55;55;55;55;55;55;55;…	60.0	61.3
chrPeaks11367::chr5:124345286-124345487(-)	15-1	142;96;88;88;75;74;72;72;71;71;69;65;55;45;36	72.0	74.6
chrPeaks11368::chr5:124356067-124356268(-)	1-0	73	73.0	73.0
chrPeaks11369::chr5:124368625-124368826(-)	35-0	143;143;142;142;96;95;94;93;90;90;84;81;74;74;73;72;69;65;61;60;60;59;59;57;56;55;55;54;51;49;46;43;27;20;17	65.0	72.8
chrPeaks1136::chr4:117004135-117004336(+)	7-0	78;72;72;58;46;24;22	58.0	53.1
chrPeaks11370::chr5:124373019-124373220(-)	13-1	143;119;91;78;75;74;73;62;61;52;48;37;29	73.0	72.5
chrPeaks11371::chrX:103957050-103957251(-)	42-0	143;143;143;143;142;132;118;114;114;104;101;96;95;94;94;92;90;89;81;76;74;74;70;63;63;62;61;60;55;52;52;49;47;46;42;33;26;26;23;22;21;17	74.0	77.2
chrPeaks11373::chr7:124428052-124428253(-)	1-0	68	68.0	68.0
chrPeaks11375::chr1:92637027-92637228(-)	18-0	143;142;116;95;94;82;77;76;74;67;62;62;55;51;40;36;36;22	70.5	73.9
chrPeaks11376::chr9:14779669-14779870(-)	17-0	143;143;96;96;95;92;83;74;72;65;56;53;48;34;30;13;1	72.0	70.2
chrPeaks11377::chr11:84466795-84466996(-)	5-0	65;49;49;47;26	49.0	47.2
chrPeaks1137::chr4:117086798-117086999(+)	12-0	127;119;77;74;69;59;57;56;47;43;39;19	58.0	65.5
chrPeaks11380::chr1:67003263-67003464(-)	21-1	102;89;86;79;76;76;69;68;68;68;68;64;63;62;60;59;48;46;41;32;17	68.0	63.9
chrPeaks11381::chr5:85836347-85836548(-)	1-0	73	73.0	73.0
chrPeaks11382::chr1:181815225-181815426(-)	54-1	143;143;143;142;141;114;109;105;101;100;95;94;93;93;93;92;92;91;90;90;87;86;77;76;76;76;75;75;74;74;74;73;73;73;72;68;68;67;63;62;61;60;59;56;54;54;51;46;40;40;35;34;30;28	75.0	79.3
chrPeaks11383::chr1:181856254-181856455(-)	1-0	72	72.0	72.0
chrPeaks11386::chr16:61652265-61652466(-)	1-0	78	78.0	78.0
chrPeaks11388::chr3:94612635-94612836(-)	7-0	142;89;74;70;67;66;36	70.0	77.7
chrPeaks1138::chr7:104234802-104235003(+)	50-0	143;143;142;121;94;90;89;86;78;76;76;75;75;74;73;73;71;70;68;67;67;66;63;62;62;61;61;61;61;60;60;58;58;57;55;55;55;54;53;53;52;51;50;48;46;38;36;35;33;25	61.5	67.6
chrPeaks11390::chr5:145129534-145129735(-)	25-0	143;143;143;120;94;93;92;84;78;76;76;76;73;68;61;59;59;57;56;56;55;54;50;38;38	73.0	77.7
chrPeaks11391::chr5:145143255-145143456(-)	3-0	53;46;36	46.0	45.0
chrPeaks11392::chr5:145183568-145183769(-)	287-1	143;143;143;143;143;143;143;143;143;143;142;142;139;136;134;134;127;122;122;119;119;116;115;114;114;114;113;113;113;108;105;105;104;101;100;99;99;98;98;98;97;97;97;97;97;97;97;96;96;96;96;95;95;95;95;94;94;94;94;94;93;93;93;93;93;93;93;92;92;92;92;91;91;91;91;90;90;90;89;89;89;88;88;88;87;87;87;87;87;86;84;84;83;82;80;79;79;78;77;77;77;76;76;76;76;76;76;76;76;76;76;75;75;75;75;75;75;75;75;75;74;7…	72.0	73.6
chrPeaks11393::chr11:20685000-20685201(-)	9-0	92;87;85;78;75;72;67;62;61	75.0	75.4
chrPeaks11394::chr8:95800874-95801075(-)	3-0	143;112;35	112.0	96.7
chrPeaks11395::chr8:95835804-95836005(-)	23-1	95;92;89;88;88;77;75;74;73;71;69;63;56;55;51;48;47;44;33;26;19;18;11	63.0	59.2
chrPeaks11396::chr8:95854071-95854272(-)	6-0	82;71;34;30;28;24	32.0	44.8
chrPeaks11397::chr8:95864012-95864213(-)	37-0	143;143;120;114;98;97;96;93;92;88;85;81;80;78;76;72;72;71;70;69;68;64;60;59;58;57;55;53;51;50;46;34;32;28;22;21;14	70.0	70.5
chrPeaks11398::chr19:21597210-21597411(-)	9-0	111;89;82;67;59;55;55;54;25	59.0	66.3
chrPeaks11399::chr4:69925129-69925330(-)	2-0	28;24	26.0	26.0
chrPeaks113::chr16:20125329-20125530(+)	6-0	90;89;80;76;60;21	78.0	69.3
chrPeaks11400::chr16:48589112-48589313(-)	5-0	120;67;52;36;28	52.0	60.6
chrPeaks11401::chr7:91633461-91633662(-)	1-0	60	60.0	60.0
chrPeaks11402::chr8:4346341-4346542(-)	4-0	142;129;120;72	124.5	115.8
chrPeaks11403::chr15:97159843-97160044(-)	5-0	128;76;68;40;21	68.0	66.6
chrPeaks11404::chr15:97160787-97160988(-)	9-0	125;121;118;91;88;60;58;54;24	88.0	82.1
chrPeaks11407::chr2:28566227-28566428(-)	6-0	101;92;79;70;70;52	74.5	77.3
chrPeaks11408::chr4:72157450-72157651(-)	5-0	93;75;69;52;35	69.0	64.8
chrPeaks11409::chr2:26876366-26876567(-)	2-0	108;59	83.5	83.5
chrPeaks11410::chr2:26890700-26890901(-)	7-0	95;74;47;36;30;27;26	36.0	47.9
chrPeaks11411::chr16:22215107-22215308(-)	1-0	73	73.0	73.0
chrPeaks11412::chr16:22245674-22245875(-)	30-0	143;143;143;143;98;97;93;87;79;77;77;76;73;61;58;56;54;54;53;53;50;48;42;41;34;30;29;21;20;17	57.0	68.3
chrPeaks11413::chr13:17986512-17986713(-)	8-0	113;93;89;89;74;70;68;19	81.5	76.9
chrPeaks11414::chr13:94201298-94201499(-)	17-0	94;93;89;84;76;73;71;70;67;63;63;62;61;60;58;56;41	67.0	69.5
chrPeaks11415::chr8:31136117-31136318(-)	0-0		0.0	0.0
chrPeaks11416::chr8:31159377-31159578(-)	62-0	143;143;143;143;142;133;118;98;98;95;95;93;91;80;79;78;76;76;76;75;74;72;72;71;71;70;67;66;66;65;63;63;62;61;61;58;57;56;56;56;55;55;55;55;55;54;54;54;51;50;45;38;38;37;37;34;33;31;26;26;23;16	63.0	69.1
chrPeaks11417::chrX:43790238-43790439(-)	2-0	60;34	47.0	47.0
chrPeaks11418::chr9:104151517-104151718(-)	14-0	143;91;88;74;73;71;68;68;68;68;60;52;45;26	68.0	71.1
chrPeaks1141::chr17:20571329-20571530(+)	1-0	102	102.0	102.0
chrPeaks11420::chr9:54717045-54717246(-)	34-0	143;143;143;143;142;122;94;92;87;86;86;85;82;77;76;76;76;76;76;72;72;70;70;66;64;63;55;52;51;48;44;38;35;25	76.0	80.3
chrPeaks11422::chr16:17840273-17840474(-)	37-0	122;101;100;92;91;90;90;86;86;81;77;76;74;73;72;72;71;70;65;62;60;58;57;57;56;52;52;46;43;33;32;30;30;30;29;27;25	65.0	64.0
chrPeaks11424::chr7:38097889-38098090(-)	18-0	95;92;88;76;75;74;74;73;68;62;62;61;56;48;46;42;35;35	65.0	64.6
chrPeaks11426::chr18:37936895-37937096(-)	43-1	143;143;143;143;143;143;143;133;118;118;94;93;88;79;79;76;73;73;71;71;70;70;68;67;63;59;58;57;57;56;56;55;50;41;40;40;39;35;35;35;34;33;29	70.0	77.1
chrPeaks11428::chr11:104766447-104766648(-)	1-0	62	62.0	62.0
chrPeaks11430::chr12:36014449-36014650(-)	2-0	115;66	90.5	90.5
chrPeaks11432::chr12:36069609-36069810(-)	4-0	62;22;22;14	22.0	30.0
chrPeaks11433::chr12:36091745-36091946(-)	107-0	143;143;143;143;143;143;143;142;99;99;95;95;92;92;90;90;90;89;88;86;85;85;84;82;76;76;76;74;73;73;73;72;72;71;71;71;71;70;68;68;68;67;63;63;62;61;61;61;61;60;59;59;58;58;58;57;57;57;55;55;55;54;53;51;50;50;50;49;49;48;47;47;46;46;43;43;43;41;41;40;40;40;39;39;36;35;35;34;34;33;31;31;31;30;29;29;29;28;27;22;22;20;18;18;1;1;1	58.0	61.9
chrPeaks11436::chr1:44106782-44106983(-)	4-0	76;68;49;47	58.5	60.0
chrPeaks11438::chr16:20702851-20703052(-)	18-0	143;117;95;94;94;92;85;73;71;61;55;55;55;47;47;47;32;26	66.0	71.6
chrPeaks11439::chr16:20725037-20725238(-)	4-0	85;75;71;59	73.0	72.5
chrPeaks11440::chr16:20754100-20754301(-)	3-0	68;63;37	63.0	56.0
chrPeaks11442::chr16:20792484-20792685(-)	1-0	60	60.0	60.0
chrPeaks11443::chr1:57955063-57955264(-)	3-0	126;91;86	91.0	101.0
chrPeaks11445::chr2:84833383-84833584(-)	2-0	88;31	59.5	59.5
chrPeaks11448::chr4:75277259-75277460(-)	7-0	88;78;76;72;72;57;30	72.0	67.6
chrPeaks11449::chr3:116255906-116256107(-)	1-0	90	90.0	90.0
chrPeaks1144::chr4:13161715-13161916(+)	2-0	142;81	111.5	111.5
chrPeaks11450::chr11:63328958-63329159(-)	1-0	23	23.0	23.0
chrPeaks11451::chr7:81221989-81222190(-)	2-0	119;91	105.0	105.0
chrPeaks11452::chr3:101576108-101576309(-)	143-1	143;143;97;96;95;95;93;92;89;88;84;83;83;83;83;83;78;78;78;77;77;77;77;76;76;76;76;76;75;75;75;75;74;74;74;74;74;74;74;74;73;73;73;73;73;73;73;73;73;73;72;72;72;71;71;71;70;70;70;70;69;68;68;67;67;66;66;65;65;63;63;63;62;62;62;61;61;61;61;61;60;60;60;60;60;58;58;58;58;57;56;56;56;56;55;55;55;55;55;54;54;53;53;52;51;51;51;51;50;50;49;47;47;47;46;45;43;42;42;41;40;39;38;38;37;36;35;34;29;29;28;27;2…	63.0	61.6
chrPeaks11454::chr4:103170515-103170716(-)	6-0	74;70;64;41;25;21	52.5	49.2
chrPeaks11456::chr13:74122402-74122603(-)	2-0	75;60	67.5	67.5
chrPeaks11457::chr13:74171841-74172042(-)	17-0	98;93;89;85;79;77;76;76;74;73;68;62;55;49;43;32;18	74.0	67.5
chrPeaks11459::chr15:98903819-98904020(-)	12-0	143;58;57;56;56;54;52;47;46;40;35;12	53.0	54.7
chrPeaks1145::chr1:9899760-9899961(+)	9-0	112;77;71;63;54;52;47;46;40	54.0	62.4
chrPeaks11461::chr15:98931384-98931585(-)	269-5	143;117;97;96;94;90;88;86;81;81;80;78;77;77;77;76;76;76;75;75;75;75;75;74;74;74;74;74;73;73;73;73;72;71;71;70;69;68;68;68;68;67;67;67;66;66;66;66;65;65;64;64;63;63;62;62;62;62;62;62;62;62;61;61;61;61;61;61;60;60;60;60;59;59;59;58;57;57;57;57;56;56;56;56;56;55;55;55;55;54;54;54;54;54;54;54;53;53;53;53;52;52;52;52;52;51;51;51;51;51;51;51;50;50;50;49;49;49;49;48;48;47;47;47;47;46;46;46;46;45;45;45;4…	43.0	46.0
chrPeaks11462::chr15:98949736-98949937(-)	16-0	114;77;73;70;60;59;57;55;54;53;52;51;44;28;19;17	54.5	55.2
chrPeaks11464::chrX:9654179-9654380(-)	29-0	76;75;75;72;70;67;67;62;62;62;61;60;60;58;57;56;52;51;47;46;40;32;29;23;20;20;19;18;17	57.0	50.1
chrPeaks11465::chr7:116520211-116520412(-)	1-0	29	29.0	29.0
chrPeaks11468::chr3:108556263-108556464(-)	13-0	76;75;73;73;72;67;66;61;58;54;49;41;36	66.0	61.6
chrPeaks11470::chr1:118834009-118834210(-)	13-0	96;88;76;75;75;74;73;73;53;51;51;44;35	73.0	66.5
chrPeaks11472::chr7:125640847-125641048(-)	17-0	143;143;88;88;75;74;74;73;62;62;62;58;55;54;51;35;31	62.0	72.2
chrPeaks11474::chr6:38315545-38315746(-)	7-0	73;66;60;52;50;23;19	52.0	49.0
chrPeaks11478::chr10:94642899-94643100(-)	1-0	31	31.0	31.0
chrPeaks11480::chr8:8918965-8919166(-)	1-0	61	61.0	61.0
chrPeaks11481::chr1:135230798-135230999(-)	1-0	61	61.0	61.0
chrPeaks11483::chr14:22801902-22802103(-)	1-0	36	36.0	36.0
chrPeaks11486::chr8:120081037-120081238(-)	5-0	97;68;57;48;23	57.0	58.6
chrPeaks11487::chr7:6703791-6703992(-)	2-0	98;61	79.5	79.5
chrPeaks11492::chr2:22924105-22924306(-)	1-0	36	36.0	36.0
chrPeaks11493::chr2:22941129-22941330(-)	6-0	143;86;58;48;40;32	53.0	67.8
chrPeaks11496::chr17:35071171-35071372(-)	1-0	76	76.0	76.0
chrPeaks11497::chr18:77631402-77631603(-)	8-0	143;124;78;75;72;70;48;18	73.5	78.5
chrPeaks114::chr16:20129132-20129333(+)	15-0	143;118;95;90;88;75;61;55;55;51;49;49;47;45;20	55.0	69.4
chrPeaks11501::chr13:47195752-47195953(-)	2-0	142;93	117.5	117.5
chrPeaks11502::chr6:144615573-144615774(-)	1-0	140	140.0	140.0
chrPeaks11503::chrX:37187485-37187686(-)	20-0	121;116;116;98;97;93;92;91;83;82;73;71;60;50;48;42;40;38;32;16	77.5	73.0
chrPeaks11507::chr1:36423042-36423243(-)	3-0	93;82;36	82.0	70.3
chrPeaks11511::chr4:73497219-73497420(-)	1-0	35	35.0	35.0
chrPeaks11513::chr4:62061352-62061553(-)	29-0	143;125;95;92;90;88;83;79;79;78;73;73;70;68;66;62;62;58;58;57;57;53;53;52;46;42;38;23;21	66.0	68.4
chrPeaks11514::chr1:147860553-147860754(-)	1-0	34	34.0	34.0
chrPeaks11515::chr15:53068167-53068368(-)	2-0	81;60	70.5	70.5
chrPeaks11516::chr3:75516388-75516589(-)	6-0	89;77;76;72;71;50	74.0	72.5
chrPeaks11517::chr3:75516888-75517089(-)	10-0	143;116;96;91;86;77;74;69;68;45	81.5	86.5
chrPeaks11519::chr13:24817797-24817998(-)	14-0	124;100;91;76;76;73;66;66;62;60;41;26;22;18	66.0	64.4
chrPeaks1151::chrX:136247039-136247240(+)	21-0	143;117;93;91;85;73;72;71;69;62;58;55;53;47;47;45;37;35;35;35;13	58.0	63.6
chrPeaks11521::chr9:36709360-36709561(-)	23-0	142;131;91;89;75;75;75;74;74;66;63;61;56;47;38;37;36;36;34;26;20;19;16	61.0	60.0
chrPeaks11522::chr9:36732290-36732491(-)	59-1	143;143;143;142;127;102;99;98;96;95;95;94;94;93;91;89;88;87;87;85;83;81;77;77;75;75;73;73;72;72;70;70;70;67;66;65;62;62;62;61;59;57;56;56;55;55;55;54;53;46;46;41;40;38;36;35;34;26;18	72.0	74.0
chrPeaks11523::chr9:36779025-36779226(-)	5-0	118;75;68;46;37	68.0	68.8
chrPeaks11524::chr8:126590564-126590765(-)	12-0	75;75;73;71;66;61;60;58;35;32;23;12	60.5	53.4
chrPeaks11526::chr7:78827370-78827571(-)	10-0	84;68;68;66;61;61;58;49;43;33	61.0	59.1
chrPeaks11527::chr18:6024338-6024539(-)	16-0	143;136;95;86;79;75;74;73;71;62;62;55;36;35;33;14	72.0	70.6
chrPeaks11528::chr18:6025085-6025286(-)	6-0	119;110;87;68;57;54	77.5	82.5
chrPeaks1152::chrX:136271856-136272057(+)	29-0	143;137;123;122;121;96;91;87;80;80;79;78;76;74;74;73;73;70;67;65;62;60;60;57;57;54;29;25;19	74.0	77.0
chrPeaks11530::chr10:93860831-93861032(-)	11-0	126;80;73;70;62;57;56;52;49;47;34	57.0	64.2
chrPeaks11533::chr8:40649591-40649792(-)	1-0	73	73.0	73.0
chrPeaks11537::chr6:112717883-112718084(-)	7-0	72;71;67;67;65;55;46	67.0	63.3
chrPeaks11539::chrX:105967969-105968170(-)	59-1	143;101;97;92;87;86;84;82;76;76;75;74;73;72;70;68;68;66;63;62;62;62;61;61;61;60;60;60;59;58;56;56;55;52;51;45;43;43;42;39;38;37;36;34;34;33;33;31;30;30;30;27;26;20;19;18;16;16;14	58.0	54.6
chrPeaks1153::chr14:57920389-57920590(+)	4-0	143;98;85;61	91.5	96.8
chrPeaks11541::chr11:102566787-102566988(-)	2-0	33;18	25.5	25.5
chrPeaks11542::chr16:13714958-13715159(-)	7-0	102;92;87;85;71;70;57	85.0	80.6
chrPeaks11543::chr16:13763191-13763392(-)	4-0	69;67;55;45	61.0	59.0
chrPeaks11544::chr8:11513877-11514078(-)	15-1	142;100;87;73;73;73;72;71;67;64;62;62;45;40;33	71.0	70.9
chrPeaks11545::chr6:7675072-7675273(-)	467-0	143;143;143;143;143;143;143;143;143;143;143;143;143;143;143;143;143;143;143;143;143;143;142;142;142;142;134;131;130;127;127;126;122;121;119;118;118;118;118;118;117;117;116;115;114;114;113;112;112;111;110;110;109;109;107;102;101;101;100;99;99;99;98;98;98;97;97;97;97;96;96;96;96;96;95;95;95;94;94;94;94;94;93;93;93;93;93;93;93;93;93;92;92;92;91;91;91;91;91;91;91;90;90;90;90;90;90;89;89;89;89;89;89;8…	72.0	71.7
chrPeaks11546::chr12:84918065-84918266(-)	15-0	143;96;94;93;93;93;89;71;66;62;61;60;57;56;31	71.0	77.7
chrPeaks11547::chr15:79639239-79639440(-)	3-0	73;71;18	71.0	54.0
chrPeaks11548::chr15:79674165-79674366(-)	8-0	90;81;75;71;61;61;55;40	66.0	66.8
chrPeaks11551::chr8:72444252-72444453(-)	4-0	83;80;64;19	72.0	61.5
chrPeaks11552::chr8:72460389-72460590(-)	3-0	117;41;33	41.0	63.7
chrPeaks11553::chr8:72480522-72480723(-)	21-0	143;94;82;74;74;73;71;71;70;69;69;66;66;65;49;45;45;28;26;25;17	69.0	63.0
chrPeaks11554::chr8:72494460-72494661(-)	14-0	143;143;143;143;140;115;113;100;74;66;63;27;24;20	106.5	93.9
chrPeaks11556::chr19:42755079-42755280(-)	4-0	75;61;60;27	60.5	55.8
chrPeaks11557::chr7:84834245-84834446(-)	1-0	31	31.0	31.0
chrPeaks11559::chrX:155213014-155213215(-)	14-0	143;88;78;76;75;73;73;71;66;62;61;53;47;34	72.0	71.4
chrPeaks1155::chr16:22872254-22872455(+)	19-0	116;108;72;71;68;62;61;60;60;60;57;56;51;44;37;32;27;27;26	60.0	57.6
chrPeaks11561::chr4:124841242-124841443(-)	3-0	143;89;36	89.0	89.3
chrPeaks11562::chr4:124849361-124849562(-)	10-0	143;142;130;129;90;77;74;73;61;38	83.5	95.7
chrPeaks11563::chr4:124855100-124855301(-)	1-0	62	62.0	62.0
chrPeaks11564::chr4:135541817-135542018(-)	10-0	142;132;78;63;58;54;51;43;35;34	56.0	69.0
chrPeaks11566::chr7:59969459-59969660(-)	30-0	143;119;93;74;73;72;71;69;69;66;62;62;58;58;57;55;55;55;52;49;47;44;44;43;41;39;35;34;25;12	56.0	59.2
chrPeaks11567::chr7:59975411-59975612(-)	1-0	34	34.0	34.0
chrPeaks11568::chr7:59982970-59983171(-)	49-0	143;143;143;142;142;131;121;120;114;114;98;97;97;93;92;92;91;91;89;89;88;87;87;85;81;78;77;77;76;75;75;74;73;73;73;71;68;68;62;57;54;53;52;35;30;29;28;28;13	81.0	83.0
chrPeaks1156::chr16:92241991-92242192(+)	2-0	51;44	47.5	47.5
chrPeaks11571::chr10:77486544-77486745(-)	16-0	76;72;65;56;55;54;49;40;35;33;31;31;27;25;19;17	37.5	42.8
chrPeaks11573::chr15:77914964-77915165(-)	32-1	143;143;143;140;103;92;87;87;82;77;75;72;69;61;61;59;56;56;55;52;51;50;43;43;41;38;35;34;27;24;23;22	57.5	67.0
chrPeaks11574::chr15:77958869-77959070(-)	280-2	143;143;143;143;143;143;143;142;142;131;119;115;113;107;104;98;98;97;96;95;95;95;94;94;93;93;92;91;91;91;90;89;89;89;89;88;88;85;85;84;84;83;82;79;79;79;79;78;78;78;77;77;77;77;77;77;76;76;76;75;75;75;75;75;75;75;75;75;75;74;74;74;74;74;74;74;74;74;73;73;73;73;73;73;73;73;73;72;72;72;72;72;71;71;71;71;71;70;70;69;69;68;68;68;68;68;67;67;67;67;67;67;67;67;67;67;66;66;66;66;66;66;65;65;65;63;63;62;…	61.0	62.3
chrPeaks11577::chr14:56010026-56010227(-)	8-1	81;78;68;62;60;57;38;18	61.0	57.8
chrPeaks11580::chr14:45557216-45557417(-)	1-0	75	75.0	75.0
chrPeaks11584::chr17:28587543-28587744(-)	24-0	106;101;97;96;89;79;77;76;76;76;76;75;74;73;73;73;73;71;67;62;62;55;42;21	74.5	73.8
chrPeaks11585::chr17:28589497-28589698(-)	35-1	93;88;87;73;71;71;68;68;68;68;67;64;62;61;61;61;60;59;57;57;56;56;52;50;47;43;36;35;34;32;25;21;17;16;12	59.0	54.2
chrPeaks11586::chr17:28595426-28595627(-)	4-0	71;70;55;19	62.5	53.8
chrPeaks11588::chr11:84078832-84079033(-)	32-1	76;76;74;73;73;72;71;70;70;57;55;55;50;46;46;46;46;45;44;42;39;38;36;36;35;35;34;30;28;27;19;17	46.0	48.8
chrPeaks1158::chr12:4827147-4827348(+)	59-0	143;143;131;98;93;91;89;88;87;83;80;78;77;77;76;75;71;71;68;68;68;68;67;66;65;65;64;63;63;62;61;61;61;60;60;58;58;58;55;55;53;53;49;47;47;46;45;42;37;36;32;31;31;31;31;30;28;26;16	62.0	63.3
chrPeaks11590::chr7:141009488-141009689(-)	66-0	143;143;143;143;143;143;139;120;120;116;109;103;103;100;99;99;94;93;92;91;89;87;86;76;76;75;75;74;73;73;72;72;71;70;70;68;68;67;66;64;62;61;61;58;58;58;57;56;55;55;48;48;46;43;40;37;35;34;34;31;29;26;21;20;20;15	70.5	74.5
chrPeaks11591::chr7:141091068-141091269(-)	20-0	132;88;88;77;76;76;76;75;74;72;71;58;56;54;50;50;41;40;30;21	71.5	65.2
chrPeaks11593::chr11:113726741-113726942(-)	13-0	143;143;142;88;73;73;68;59;59;57;55;36;12	68.0	77.5
chrPeaks11594::chr11:113758105-113758306(-)	1-0	40	40.0	40.0
chrPeaks11599::chr9:119926454-119926655(-)	1-0	59	59.0	59.0
chrPeaks11600::chr9:119971082-119971283(-)	15-0	73;70;69;42;40;40;40;38;37;29;25;18;18;17;17	38.0	38.2
chrPeaks11601::chr1:34401733-34401934(-)	2-0	84;62	73.0	73.0
chrPeaks11602::chr1:34436565-34436766(-)	13-0	143;143;121;95;91;87;75;71;61;51;49;41;37	75.0	81.9
chrPeaks11603::chr5:103989633-103989834(-)	11-0	135;132;91;73;73;71;70;65;56;36;22	71.0	74.9
chrPeaks11604::chr6:124810592-124810793(-)	112-0	143;142;118;100;95;94;93;93;92;91;89;88;87;82;81;79;76;76;76;76;76;75;75;74;74;74;74;74;74;74;74;74;74;74;74;73;73;73;72;70;68;68;68;68;65;65;64;63;62;62;62;61;61;61;60;60;60;60;59;59;58;57;57;56;56;56;56;56;56;55;54;54;53;53;52;51;51;51;51;49;47;47;44;43;42;40;36;36;36;35;35;34;34;33;33;31;29;29;28;28;27;25;25;24;22;21;19;19;18;16;16;14	60.0	59.4
chrPeaks11605::chr6:124814936-124815137(-)	87-0	143;118;115;115;113;96;94;92;92;92;91;88;87;87;83;83;82;82;81;76;75;75;75;75;75;74;73;73;73;72;72;72;71;69;68;67;67;67;67;66;63;63;63;62;62;62;61;60;59;58;57;57;57;56;56;56;55;54;52;51;51;50;49;48;47;45;44;40;40;39;32;30;30;29;28;27;25;22;22;21;20;20;20;16;16;15;12	62.0	61.4
chrPeaks11606::chr2:166073823-166074024(-)	50-1	143;143;99;89;88;86;78;77;76;76;75;74;71;70;70;70;69;67;66;66;66;63;62;62;60;60;56;55;54;52;51;50;50;47;42;36;36;36;36;36;35;33;31;29;28;28;28;26;23;22	60.0	58.9
chrPeaks11607::chr9:68848677-68848878(-)	2-0	61;32	46.5	46.5
chrPeaks11609::chr8:53586720-53586921(-)	1-0	61	61.0	61.0
chrPeaks1160::chr3:31122488-31122689(+)	15-0	123;96;93;90;89;82;76;75;74;67;67;41;37;29;28	75.0	71.1
chrPeaks11611::chr1:156654887-156655088(-)	14-0	131;100;75;72;65;63;62;62;62;58;51;37;34;13	62.0	63.2
chrPeaks11613::chr3:89978564-89978765(-)	1-0	95	95.0	95.0
chrPeaks11616::chr11:101406722-101406923(-)	131-0	143;143;143;143;143;142;142;139;132;124;119;116;114;104;96;96;96;95;95;93;92;92;90;90;90;90;90;90;89;89;88;87;86;85;84;82;81;80;79;79;78;77;77;76;76;75;75;74;73;73;72;72;72;72;72;71;71;71;71;70;70;70;70;70;69;69;69;66;62;62;62;62;62;61;61;61;60;60;58;58;58;58;57;56;56;56;56;56;55;55;55;55;55;54;53;51;50;48;46;46;43;43;43;42;39;38;37;37;37;36;36;36;35;35;34;33;33;32;29;29;28;27;27;27;21;19;18;18;1…	69.0	68.2
chrPeaks11617::chr11:101458662-101458863(-)	33-0	143;143;117;90;80;77;76;76;75;73;72;72;72;67;64;61;61;60;58;56;55;52;51;51;39;39;36;35;22;20;16;6;1	61.0	61.1
chrPeaks11618::chr11:101488657-101488858(-)	18-0	143;143;141;140;128;118;90;88;77;74;74;72;70;70;69;52;25;16	75.5	88.3
chrPeaks11619::chr1:87945009-87945210(-)	4-0	82;61;50;37	55.5	57.5
chrPeaks11621::chr8:111911894-111912095(-)	21-0	143;143;142;118;92;90;73;73;70;60;57;56;52;51;47;47;46;46;40;29;18	57.0	71.1
chrPeaks11623::chr8:111993284-111993485(-)	40-0	94;76;75;73;73;71;71;70;70;68;68;68;66;63;63;62;61;61;60;57;57;57;56;51;47;45;41;41;41;41;40;40;36;35;34;34;28;27;25;24	57.0	54.2
chrPeaks11625::chr11:116112012-116112213(-)	1-0	72	72.0	72.0
chrPeaks11626::chr11:116131714-116131915(-)	135-0	143;143;117;97;97;96;92;91;90;90;82;81;81;78;77;76;75;75;75;75;75;74;74;74;74;74;73;73;73;73;73;72;72;72;72;71;71;70;70;70;69;69;68;68;68;68;66;64;63;63;62;62;62;61;61;61;61;61;60;60;60;60;59;59;59;58;58;58;57;57;57;56;56;56;56;56;55;55;55;55;55;55;55;54;54;54;53;52;52;51;51;51;50;49;49;49;49;48;48;48;47;47;47;47;46;46;44;43;42;42;40;39;39;37;36;34;32;31;31;31;30;28;27;26;24;24;23;23;22;21;21;18;…	58.0	58.2
chrPeaks11629::chr6:72432717-72432918(-)	184-1	143;143;143;143;143;143;143;143;143;143;143;142;142;141;140;123;121;121;118;117;115;113;113;110;110;103;102;102;101;98;97;97;97;95;93;93;93;93;93;93;93;92;92;91;91;91;91;90;90;90;90;89;89;89;89;89;89;88;88;88;88;88;88;88;83;77;77;77;76;76;76;75;75;74;74;74;74;74;73;72;71;71;71;71;70;70;70;69;69;69;68;68;68;67;67;67;66;63;62;62;61;61;61;60;60;60;60;60;60;59;58;58;58;58;57;57;57;57;56;55;55;55;55;5…	68.0	71.2
chrPeaks1162::chr2:130553580-130553781(+)	17-0	143;75;75;63;61;57;55;51;48;39;36;33;32;28;23;23;13	48.0	50.3
chrPeaks11630::chr17:53866264-53866465(-)	7-0	143;75;64;63;50;45;33	63.0	67.6
chrPeaks11633::chr5:117379042-117379243(-)	81-0	143;143;142;96;93;93;91;90;90;88;86;82;77;76;76;76;76;75;75;75;74;74;74;73;72;70;69;69;68;67;65;64;64;61;61;61;60;59;57;54;54;54;53;52;51;50;50;49;49;48;48;47;45;43;43;41;39;39;38;37;37;36;36;36;36;35;35;34;33;33;32;31;29;28;23;22;21;20;19;18;13	54.0	58.0
chrPeaks11636::chr8:26737562-26737763(-)	2-0	90;35	62.5	62.5
chrPeaks11637::chr2:32925072-32925273(-)	8-0	142;68;34;28;27;26;18;12	27.5	44.4
chrPeaks11638::chr2:32972851-32973052(-)	30-0	143;143;143;143;114;114;100;95;94;92;75;75;74;73;72;71;71;69;66;61;60;56;51;49;47;45;33;31;27;18	71.5	76.8
chrPeaks11639::chr2:32986173-32986374(-)	2-0	90;46	68.0	68.0
chrPeaks1163::chr2:130565300-130565501(+)	8-0	119;113;99;95;91;89;73;54	93.0	91.6
chrPeaks11643::chr17:14195077-14195278(-)	14-0	142;92;91;80;77;77;73;71;67;67;54;51;41;16	72.0	71.4
chrPeaks11644::chr13:66634233-66634434(-)	0-0		0.0	0.0
chrPeaks11647::chr5:130245600-130245801(-)	9-0	143;57;57;55;54;53;51;46;20	54.0	59.6
chrPeaks11648::chr8:40550960-40551161(-)	8-0	129;92;75;66;60;55;49;46	63.0	71.5
chrPeaks11649::chr16:51362039-51362240(-)	2-0	143;82	112.5	112.5
chrPeaks1164::chr10:39800495-39800696(+)	2-0	122;34	78.0	78.0
chrPeaks11651::chr2:131321863-131322064(-)	5-0	60;34;29;29;28	29.0	36.0
chrPeaks11654::chr6:99877525-99877726(-)	4-0	143;69;55;35	62.0	75.5
chrPeaks11655::chr17:68573215-68573416(-)	1-0	94	94.0	94.0
chrPeaks11656::chr7:79948699-79948900(-)	5-0	96;91;76;52;17	76.0	66.4
chrPeaks11658::chr7:79988569-79988770(-)	5-0	76;61;61;55;51	61.0	60.8
chrPeaks11660::chr12:76792197-76792398(-)	9-0	115;94;92;88;72;69;61;59;56	72.0	78.4
chrPeaks11664::chr12:58958659-58958860(-)	22-0	143;115;77;76;76;76;75;74;72;72;70;68;68;68;65;63;60;60;52;47;42;36	69.0	70.7
chrPeaks11668::chr11:78206897-78207098(-)	15-0	94;88;77;76;73;73;71;66;55;54;54;52;52;37;35	66.0	63.8
chrPeaks1166::chr1:55915765-55915966(+)	1-0	74	74.0	74.0
chrPeaks11670::chr8:43970713-43970914(-)	1-0	68	68.0	68.0
chrPeaks11671::chr4:6011192-6011393(-)	1-0	75	75.0	75.0
chrPeaks11675::chr18:46521486-46521687(-)	3-0	61;33;32	33.0	42.0
chrPeaks11676::chr18:46585857-46586058(-)	23-0	143;143;143;143;142;120;120;119;103;99;90;84;72;65;63;62;60;58;58;57;57;57;56	84.0	91.9
chrPeaks11677::chr18:46587929-46588130(-)	5-0	74;73;59;58;37	59.0	60.2
chrPeaks11678::chr15:83546686-83546887(-)	16-0	143;94;89;80;77;75;73;62;57;56;53;52;28;26;21;17	59.5	62.7
chrPeaks1167::chr13:51065057-51065258(+)	8-0	102;73;57;53;52;35;32;19	52.5	52.9
chrPeaks11680::chr10:44437066-44437267(-)	6-0	90;71;49;36;35;18	42.5	49.8
chrPeaks11681::chr6:127084999-127085200(-)	5-0	69;57;55;50;31	55.0	52.4
chrPeaks11682::chr6:127087362-127087563(-)	16-0	143;113;89;86;79;74;72;69;69;69;65;63;50;49;46;32	69.0	73.0
chrPeaks11683::chr11:105933555-105933756(-)	2-0	120;76	98.0	98.0
chrPeaks11684::chr6:108569963-108570164(-)	1-0	55	55.0	55.0
chrPeaks11685::chr4:117884235-117884436(-)	76-0	143;143;143;131;129;123;117;96;95;94;93;91;90;90;88;85;77;77;77;77;76;75;74;74;73;73;72;71;71;70;70;69;68;67;65;63;62;61;61;61;58;58;58;57;57;57;56;56;54;53;52;52;51;51;50;50;49;49;49;47;46;43;42;40;39;38;38;35;35;33;33;33;31;22;21;16	61.0	66.4
chrPeaks11687::chr14:54614017-54614218(-)	280-5	143;143;143;143;136;123;121;118;117;116;103;101;98;98;98;95;94;93;93;92;91;91;91;91;91;91;90;90;90;89;89;88;87;87;87;87;82;82;81;81;81;80;80;79;78;78;78;77;77;77;77;77;76;76;76;76;76;76;75;74;74;74;74;74;74;74;73;73;73;73;73;73;73;73;73;73;73;73;72;72;72;72;72;71;71;71;71;70;70;70;70;70;70;69;69;68;68;68;68;68;68;68;68;67;67;67;66;66;66;66;66;65;65;65;64;64;63;63;63;62;62;62;62;62;62;62;62;61;61;…	60.0	60.8
chrPeaks11688::chr14:54642068-54642269(-)	56-0	143;143;115;98;96;95;91;91;91;91;91;91;80;78;76;74;74;74;73;73;69;68;68;67;67;66;63;62;60;60;58;58;57;56;55;55;55;53;51;51;50;48;47;39;36;34;34;29;23;21;21;20;20;20;19;19	61.0	62.8
chrPeaks11689::chr10:77987757-77987958(-)	38-0	143;97;90;84;77;76;76;76;73;73;73;72;72;70;66;63;62;62;61;61;60;60;60;58;58;57;55;55;53;50;46;43;39;29;27;20;19;18	61.0	61.4
chrPeaks1168::chr5:113740538-113740739(+)	4-0	76;75;75;61	75.0	71.8
chrPeaks11691::chr17:6580931-6581132(-)	1-0	88	88.0	88.0
chrPeaks11694::chr15:99620399-99620600(-)	19-0	123;95;88;76;76;74;72;72;70;69;68;66;62;61;58;55;53;53;29	69.0	69.5
chrPeaks11695::chr15:99621129-99621330(-)	8-0	143;88;76;73;56;32;15;12	64.5	61.9
chrPeaks11696::chrX:75785596-75785797(-)	8-0	93;80;56;37;37;37;34;7	37.0	47.6
chrPeaks1169::chr5:113778204-113778405(+)	8-0	93;76;62;61;60;56;33;26	60.5	58.4
chrPeaks11702::chr16:14109012-14109213(-)	9-0	143;143;118;94;93;75;73;72;27	93.0	93.1
chrPeaks11703::chr18:76884649-76884850(-)	3-0	76;68;56	68.0	66.7
chrPeaks11704::chr12:41257168-41257369(-)	1-0	142	142.0	142.0
chrPeaks11706::chr6:56777397-56777598(-)	13-0	93;90;71;68;67;67;63;62;58;53;39;34;32	63.0	61.3
chrPeaks11708::chr6:148920917-148921118(-)	2-0	93;93	93.0	93.0
chrPeaks11709::chr6:148962115-148962316(-)	4-0	75;75;48;43	61.5	60.2
chrPeaks1170::chr11:59512255-59512456(+)	3-0	91;62;32	62.0	61.7
chrPeaks11710::chr6:148993981-148994182(-)	1-0	87	87.0	87.0
chrPeaks11711::chr6:148995508-148995709(-)	2-0	32;31	31.5	31.5
chrPeaks11713::chr14:20445072-20445273(-)	1-0	76	76.0	76.0
chrPeaks11714::chr14:20455171-20455372(-)	35-0	143;143;143;125;103;98;91;90;90;82;77;75;73;73;72;70;69;69;68;63;63;56;55;54;50;47;40;39;38;36;35;32;32;31;13	69.0	69.7
chrPeaks11715::chr14:20456086-20456287(-)	86-1	143;143;143;143;143;143;142;124;121;111;97;93;93;91;87;87;81;76;75;74;74;73;73;73;73;73;71;70;70;70;68;68;68;66;62;62;61;60;60;59;59;58;58;57;57;56;56;56;55;55;54;53;52;51;50;48;46;46;45;44;42;40;38;37;37;36;36;36;36;35;35;35;34;34;34;33;31;27;26;24;22;21;21;20;16;12	57.5	63.0
chrPeaks11717::chr4:154896244-154896445(-)	2-0	55;40	47.5	47.5
chrPeaks11718::chr19:34206323-34206524(-)	17-0	90;61;53;53;39;36;25;21;21;20;18;18;17;16;16;16;15	21.0	31.5
chrPeaks11722::chr7:128696865-128697066(-)	15-1	103;99;92;91;75;75;74;74;74;70;67;55;35;27;20	74.0	68.7
chrPeaks11723::chr7:128698124-128698325(-)	8-0	77;67;66;60;55;49;34;30	57.5	54.8
chrPeaks11724::chr13:68487897-68488098(-)	3-0	82;76;73	76.0	77.0
chrPeaks11725::chr6:120509408-120509609(-)	1-0	52	52.0	52.0
chrPeaks11728::chr12:55045557-55045758(-)	30-0	143;130;128;123;100;97;89;86;81;80;74;74;74;73;73;68;64;54;54;53;46;46;41;36;35;34;33;29;28;27	70.5	69.1
chrPeaks11729::chr12:55073984-55074185(-)	2-0	61;24	42.5	42.5
chrPeaks11731::chr15:51962524-51962725(-)	229-4	143;143;143;143;143;143;120;118;116;109;105;96;95;94;94;94;93;93;92;91;91;90;90;90;90;89;89;88;88;88;88;87;87;82;79;78;78;77;77;76;76;76;76;76;76;76;76;76;75;75;75;75;75;75;74;74;74;74;73;73;73;73;73;73;73;73;72;72;72;72;72;72;72;71;71;71;71;70;70;69;69;69;69;68;68;68;68;68;68;67;67;67;66;66;65;65;65;65;63;63;62;62;62;62;61;61;61;61;61;61;61;60;60;60;60;60;60;60;60;59;59;59;59;59;59;58;58;58;58;5…	60.0	62.8
chrPeaks11734::chr14:20723581-20723782(-)	5-0	92;62;41;36;35	41.0	53.2
chrPeaks11735::chr14:20734730-20734931(-)	11-0	143;91;81;79;72;72;71;57;56;52;48	72.0	74.7
chrPeaks11736::chr13:53332667-53332868(-)	33-0	143;101;91;88;86;74;74;68;68;64;61;60;57;55;55;53;53;51;50;46;39;37;36;35;35;35;34;34;34;30;29;23;16	53.0	55.0
chrPeaks11737::chr10:82707828-82708029(-)	2-0	62;61	61.5	61.5
chrPeaks11738::chr10:82748616-82748817(-)	9-0	74;74;74;73;55;48;44;42;28	55.0	56.9
chrPeaks1173::chr16:56598245-56598446(+)	111-0	143;143;143;143;113;111;96;94;94;92;91;90;90;89;89;88;87;87;82;80;80;80;78;78;77;77;77;76;76;76;76;76;75;75;74;74;74;74;73;73;73;73;73;73;73;72;71;70;70;69;68;68;67;67;67;66;66;66;65;65;64;63;63;62;62;61;61;61;60;59;58;57;57;57;57;57;57;55;55;53;52;51;49;49;47;47;46;46;46;45;44;43;41;40;39;37;37;37;36;34;32;31;27;25;25;14;13;8;3;3;3	66.0	64.6
chrPeaks11740::chr11:115415572-115415773(-)	81-0	143;143;143;129;126;120;119;118;116;115;115;114;102;95;94;92;92;91;89;89;88;88;88;87;83;82;81;80;76;76;76;76;76;76;76;76;75;75;74;73;72;71;69;68;67;67;67;64;64;63;63;61;61;60;59;58;57;56;56;56;56;55;55;52;51;49;48;47;46;39;36;35;33;32;30;29;29;28;28;22;2	72.0	72.7
chrPeaks11743::chr11:115497928-115498129(-)	19-0	96;92;87;86;72;65;64;63;62;57;43;43;36;33;29;27;22;20;16	57.0	53.3
chrPeaks11744::chr13:96480580-96480781(-)	10-0	93;88;70;67;56;47;44;42;33;33	51.5	57.3
chrPeaks11745::chr11:3917000-3917201(-)	2-0	103;72	87.5	87.5
chrPeaks11747::chr14:119654944-119655145(-)	1-0	77	77.0	77.0
chrPeaks11748::chr2:72936776-72936977(-)	14-0	88;86;76;74;69;67;64;57;56;49;44;28;25;16	60.5	57.1
chrPeaks1174::chr9:40805069-40805270(+)	19-0	79;75;75;75;69;58;55;55;41;38;31;27;27;26;26;26;20;15;14	38.0	43.8
chrPeaks11751::chr8:110431407-110431608(-)	3-0	53;50;46	50.0	49.7
chrPeaks11752::chr8:110484524-110484725(-)	4-0	76;52;41;19	46.5	47.0
chrPeaks11753::chr1:13564605-13564806(-)	9-0	143;142;92;86;71;63;57;56;55	71.0	85.0
chrPeaks11757::chr2:114516297-114516498(-)	9-0	143;126;91;80;74;67;61;54;51	74.0	83.0
chrPeaks11758::chr9:21109641-21109842(-)	1-0	74	74.0	74.0
chrPeaks11759::chr9:21133845-21134046(-)	1-1	37	37.0	37.0
chrPeaks11760::chr9:21139321-21139522(-)	125-1	119;99;98;96;93;93;93;92;87;83;83;82;78;78;77;77;77;77;77;76;76;76;75;75;75;75;74;74;74;74;73;73;72;72;71;70;70;70;70;69;68;68;68;66;66;66;65;65;65;65;63;63;63;62;62;61;61;61;61;60;60;60;60;59;58;58;58;57;57;57;57;56;55;55;55;54;54;53;48;47;46;46;46;45;45;45;44;44;43;42;39;39;38;37;37;37;37;36;36;35;35;34;34;34;34;34;34;34;32;31;30;30;30;30;30;29;27;25;24;24;24;20;19;18;17	60.0	57.0
chrPeaks11763::chr1:20996901-20997102(-)	7-0	69;68;65;59;56;40;15	59.0	53.1
chrPeaks11765::chr15:8183862-8184063(-)	1-0	59	59.0	59.0
chrPeaks11766::chr7:140853302-140853503(-)	13-0	78;77;73;67;63;62;56;55;51;49;46;38;27	56.0	57.1
chrPeaks11767::chr7:140863554-140863755(-)	19-0	95;91;91;89;87;81;74;74;65;63;61;60;59;55;55;54;26;20;19	63.0	64.2
chrPeaks11770::chr11:113187988-113188189(-)	4-0	99;56;55;53	55.5	65.8
chrPeaks11772::chr8:40990771-40990972(-)	4-0	77;75;50;34	62.5	59.0
chrPeaks11775::chr4:116600933-116601134(-)	49-0	143;143;136;130;116;99;93;91;91;91;90;79;78;78;78;77;76;76;75;75;75;74;73;71;70;70;70;68;68;63;62;61;60;59;58;57;57;55;55;55;53;52;49;44;40;40;36;33;32	70.0	73.0
chrPeaks11776::chr4:116601493-116601694(-)	31-0	143;143;142;116;115;100;99;95;95;94;90;89;87;86;86;85;83;82;74;74;72;71;70;68;61;57;56;51;50;43;38	85.0	84.4
chrPeaks11777::chr4:116626742-116626943(-)	1-0	143	143.0	143.0
chrPeaks11778::chr4:116636393-116636594(-)	33-0	143;143;124;109;91;78;75;75;75;74;74;74;73;73;70;69;67;66;66;63;63;61;55;53;52;52;45;33;32;28;22;15;11	67.0	66.8
chrPeaks1177::chr1:132505574-132505775(+)	11-0	88;61;61;61;54;51;51;45;44;33;12	51.0	51.0
chrPeaks11780::chr9:8994485-8994686(-)	2-0	70;28	49.0	49.0
chrPeaks11782::chr14:47387674-47387875(-)	21-0	143;143;143;143;143;133;131;120;115;105;104;96;92;89;78;76;73;60;51;34;20	104.0	99.6
chrPeaks11784::chr19:27389925-27390126(-)	34-2	143;100;99;97;94;91;79;77;76;75;74;73;73;72;70;68;68;68;68;67;67;62;62;60;56;55;54;50;43;41;34;34;28;17	68.0	67.5
chrPeaks11788::chrX:136169969-136170170(-)	30-0	143;143;142;99;92;90;90;87;76;76;76;75;74;73;73;67;64;61;61;59;56;50;40;37;34;26;24;21;21;18	70.0	68.3
chrPeaks11789::chr11:86443189-86443390(-)	1-0	60	60.0	60.0
chrPeaks11790::chr11:86498805-86499006(-)	5-0	88;76;64;61;61	64.0	70.0
chrPeaks11793::chr4:62400803-62401004(-)	2-0	143;26	84.5	84.5
chrPeaks11794::chr16:97791372-97791573(-)	7-0	143;143;94;92;92;40;35	92.0	91.3
chrPeaks11795::chr16:75942053-75942254(-)	1-0	37	37.0	37.0
chrPeaks11797::chr17:35500456-35500657(-)	1-0	81	81.0	81.0
chrPeaks11798::chr17:35512577-35512778(-)	6-0	143;143;61;55;39;29	58.0	78.3
chrPeaks11800::chr6:109107707-109107908(-)	1-0	54	54.0	54.0
chrPeaks11801::chr7:31032604-31032805(-)	14-0	143;122;88;74;73;72;65;60;52;41;37;37;26;22	62.5	65.1
chrPeaks11802::chr11:100457005-100457206(-)	16-1	143;89;76;75;73;61;60;58;56;52;52;52;38;35;33;20	57.0	60.8
chrPeaks11803::chr11:100476210-100476411(-)	76-0	143;143;143;143;121;115;102;96;94;92;91;91;91;90;90;89;89;88;87;84;82;81;79;78;77;77;76;75;75;74;74;74;74;74;73;73;73;73;72;72;72;72;71;71;70;70;68;68;67;66;63;62;62;61;60;60;58;57;57;56;53;51;51;50;47;46;45;36;33;30;27;27;26;26;25;23	72.5	72.0
chrPeaks11804::chr3:100138094-100138295(-)	19-1	143;143;143;96;79;76;75;74;71;69;65;62;60;52;52;50;33;22;22	69.0	73.0
chrPeaks11806::chr5:92415417-92415618(-)	11-0	90;90;74;73;72;62;58;41;40;38;38	62.0	61.5
chrPeaks11808::chr5:92441224-92441425(-)	22-1	120;99;96;76;76;72;72;71;68;65;62;52;48;48;46;43;43;42;37;32;23;15	57.0	59.4
chrPeaks11809::chr5:92443883-92444084(-)	8-0	91;76;73;51;49;48;47;15	50.0	56.2
chrPeaks1180::chr3:51475386-51475587(+)	11-0	102;95;93;90;76;75;73;72;70;69;66	75.0	80.1
chrPeaks11810::chr13:83997299-83997500(-)	1-0	62	62.0	62.0
chrPeaks11811::chr3:30624152-30624353(-)	37-1	143;143;143;143;101;96;95;89;89;88;87;79;76;74;74;69;68;66;64;61;60;58;56;55;54;54;52;46;38;36;36;32;29;26;25;24;11	64.0	68.6
chrPeaks11812::chr3:30676059-30676260(-)	9-0	91;75;70;61;60;51;50;46;36	60.0	60.0
chrPeaks11813::chr3:30678752-30678953(-)	3-0	61;40;27	40.0	42.7
chrPeaks11818::chr8:46207076-46207277(-)	96-1	143;143;143;143;143;141;140;132;100;100;99;97;95;93;93;92;92;90;81;79;77;76;74;74;74;74;73;70;70;70;69;68;68;67;66;65;65;63;62;62;62;61;61;60;59;58;56;55;55;55;55;54;54;53;50;49;49;48;47;47;47;45;44;44;43;41;40;40;39;38;37;37;37;36;35;35;34;34;33;33;32;31;30;28;26;26;22;21;20;19;18;18;16;15;13;11	55.0	60.8
chrPeaks11819::chr17:46016852-46017053(-)	19-0	143;139;117;88;77;77;76;71;71;69;68;66;66;60;58;56;56;55;52	69.0	77.1
chrPeaks11820::chr5:67619040-67619241(-)	3-0	128;62;58	62.0	82.7
chrPeaks11821::chr4:138012557-138012758(-)	6-1	102;81;71;62;58;41	66.5	69.2
chrPeaks11823::chr1:52428129-52428330(-)	1-0	28	28.0	28.0
chrPeaks11827::chr7:45421797-45421998(-)	112-0	142;110;98;95;95;93;93;92;91;91;91;91;91;91;90;85;81;78;77;76;76;76;76;76;76;75;75;74;74;74;74;73;73;73;73;73;73;73;73;72;71;71;71;71;69;69;69;68;67;67;67;66;66;64;64;63;63;62;61;61;61;60;59;59;58;58;57;57;57;56;56;55;55;54;52;52;51;50;50;50;50;50;49;49;49;47;46;46;45;43;41;41;40;40;40;38;37;37;37;36;35;34;33;31;27;27;26;24;23;23;18;15	63.0	62.0
chrPeaks11828::chr7:45457861-45458062(-)	15-0	143;143;98;73;72;68;66;61;59;52;39;27;24;18;16	61.0	63.9
chrPeaks11829::chr7:45461561-45461762(-)	83-1	143;91;89;89;89;89;86;86;82;82;80;80;79;79;78;76;76;75;74;73;73;73;73;72;72;71;70;70;69;68;68;67;67;66;65;65;63;63;62;62;62;62;62;62;62;61;60;59;58;58;58;58;58;57;56;56;55;55;55;52;52;52;51;50;49;49;46;46;45;43;43;43;42;42;40;40;27;26;26;26;23;18;13	62.0	61.6
chrPeaks1182::chr16:45187804-45188005(+)	9-0	87;76;73;63;52;50;49;22;18	52.0	54.4
chrPeaks11830::chr7:45484870-45485071(-)	1-0	58	58.0	58.0
chrPeaks11831::chr6:13869737-13869938(-)	8-0	129;119;84;71;61;40;28;24	66.0	69.5
chrPeaks11832::chr4:141858243-141858444(-)	7-0	95;76;75;73;67;65;43	73.0	70.6
chrPeaks11835::chr14:55581361-55581562(-)	1-0	17	17.0	17.0
chrPeaks11837::chr14:55587275-55587476(-)	16-0	93;91;90;86;76;74;73;70;70;69;61;60;53;38;33;31	70.0	66.8
chrPeaks11842::chr19:47500901-47501102(-)	11-0	143;142;124;89;88;69;62;60;60;59;47	69.0	85.7
chrPeaks11843::chr1:33453668-33453869(-)	22-0	126;93;90;86;81;73;73;68;63;63;63;62;56;56;56;46;44;36;35;27;25;19	62.5	61.0
chrPeaks11844::chr7:81342627-81342828(-)	42-1	143;142;127;119;103;100;98;97;96;92;92;89;88;87;87;85;81;79;79;77;76;76;74;74;69;69;68;68;68;67;61;60;59;57;55;53;40;40;34;31;26;1	76.0	75.9
chrPeaks11846::chrX:74352056-74352257(-)	29-0	143;117;94;93;91;89;87;85;74;71;69;69;65;61;61;60;58;56;55;52;42;39;38;33;30;26;19;19;12	61.0	62.3
chrPeaks11847::chrX:74365521-74365722(-)	1-0	56	56.0	56.0
chrPeaks11848::chrX:74367255-74367456(-)	8-0	88;74;71;55;46;42;40;38	50.5	56.8
chrPeaks11849::chrX:74384619-74384820(-)	11-0	127;75;72;57;50;47;36;36;32;27;26	47.0	53.2
chrPeaks1184::chr5:7180755-7180956(+)	4-0	71;60;41;38	50.5	52.5
chrPeaks11853::chr8:107412401-107412602(-)	31-1	88;76;75;74;73;73;73;71;71;70;66;61;61;60;60;58;57;56;52;52;52;50;46;43;41;40;36;34;32;31;25	58.0	56.7
chrPeaks11856::chr10:79540138-79540339(-)	13-0	110;97;95;75;73;71;66;62;56;55;54;50;47	66.0	70.1
chrPeaks11857::chr11:3404734-3404935(-)	1-0	76	76.0	76.0
chrPeaks11858::chr11:29221394-29221595(-)	4-0	40;40;36;21	38.0	34.2
chrPeaks11860::chr8:47825968-47826169(-)	5-0	87;76;76;56;32	76.0	65.4
chrPeaks11861::chr8:47826672-47826873(-)	20-0	89;88;74;73;73;71;70;62;58;57;56;51;48;46;46;44;27;27;21;18	56.5	55.0
chrPeaks11862::chr8:47827533-47827734(-)	1-0	21	21.0	21.0
chrPeaks11863::chr6:48062279-48062480(-)	5-0	95;88;81;63;47	81.0	74.8
chrPeaks11864::chr9:110384944-110385145(-)	12-0	142;98;95;91;88;77;74;73;71;63;53;16	75.5	78.4
chrPeaks11868::chr3:65379578-65379779(-)	87-0	143;143;123;118;107;97;96;94;92;89;88;88;88;83;81;79;77;76;76;75;75;75;75;74;73;73;73;73;73;73;72;71;71;70;70;69;69;69;68;66;65;65;62;61;61;60;60;59;58;58;58;56;56;56;56;55;54;53;52;51;49;49;48;48;48;48;45;45;45;41;41;39;39;39;39;38;37;36;36;35;35;34;32;29;26;21;1	61.0	63.5
chrPeaks11869::chr1:63047717-63047918(-)	25-0	93;90;74;73;73;70;69;68;68;68;67;66;61;60;57;51;49;46;41;33;28;19;17;17;17	61.0	55.0
chrPeaks1186::chr4:40198276-40198477(+)	36-0	143;143;76;76;76;76;76;75;73;72;68;68;68;66;62;61;60;60;60;59;58;58;58;55;53;52;47;47;46;46;44;34;32;28;18;16	60.0	61.4
chrPeaks11871::chr14:86655239-86655440(-)	18-0	92;89;89;73;70;69;69;67;66;60;57;54;48;47;44;42;41;35	63.0	61.8
chrPeaks11872::chr15:81535876-81536077(-)	1-0	52	52.0	52.0
chrPeaks11874::chr5:115801501-115801702(-)	17-0	96;96;78;67;55;55;54;41;37;36;36;35;26;21;20;18;16	37.0	46.3
chrPeaks11875::chr5:115830487-115830688(-)	1-0	53	53.0	53.0
chrPeaks11878::chr15:89288173-89288374(-)	8-0	143;143;126;119;107;90;64;35	113.0	103.4
chrPeaks11879::chr10:62429168-62429369(-)	7-0	143;89;74;72;52;47;33	72.0	72.9
chrPeaks1187::chr8:47550878-47551079(+)	2-0	122;99	110.5	110.5
chrPeaks11880::chr10:62455167-62455368(-)	23-0	143;143;119;101;96;81;76;76;75;75;75;71;71;63;61;60;55;55;50;48;46;40;15	71.0	73.7
chrPeaks11881::chr10:62456301-62456502(-)	1-0	70	70.0	70.0
chrPeaks11885::chrX:151492856-151493057(-)	3-0	92;31;21	31.0	48.0
chrPeaks11887::chr12:108203465-108203666(-)	15-0	136;91;89;88;85;76;75;61;61;60;59;56;46;44;20	61.0	69.8
chrPeaks11888::chrX:8142244-8142445(-)	15-0	143;107;91;90;86;85;78;75;70;68;64;57;52;50;18	75.0	75.6
chrPeaks11889::chrX:8154345-8154546(-)	3-0	72;72;61	72.0	68.3
chrPeaks1188::chr8:47552753-47552954(+)	11-0	142;92;75;73;73;73;57;55;51;46;43	73.0	70.9
chrPeaks11890::chrX:8185178-8185379(-)	10-0	143;95;80;73;55;53;48;40;38;16	54.0	64.1
chrPeaks11892::chr11:4701875-4702076(-)	233-2	143;143;143;143;142;120;119;118;117;115;111;106;101;100;100;97;96;94;92;92;92;91;91;91;90;90;90;90;89;89;88;88;88;87;87;86;84;82;82;81;80;79;79;77;76;76;76;76;76;76;76;76;76;75;75;75;75;75;75;75;75;75;75;75;74;74;74;74;74;73;73;73;73;73;73;73;73;73;72;72;72;71;71;71;71;71;71;70;70;70;69;69;68;68;68;67;67;66;66;66;66;66;65;65;64;63;63;63;63;62;62;62;62;61;61;61;61;61;61;61;61;61;60;60;60;60;60;60;…	61.0	61.5
chrPeaks11893::chr11:4710323-4710524(-)	3-0	27;26;25	26.0	26.0
chrPeaks11894::chr11:4765769-4765970(-)	63-0	143;143;142;142;141;119;116;96;91;90;90;89;88;87;79;76;76;76;76;75;75;74;73;72;71;69;68;68;67;66;64;63;61;60;60;58;57;56;56;55;55;54;52;52;52;51;51;43;39;39;37;36;35;33;33;30;28;27;22;21;19;18;15	63.0	66.2
chrPeaks11895::chr17:79848980-79849181(-)	32-0	143;91;89;88;79;78;75;75;74;74;73;72;66;65;62;61;61;60;58;56;54;52;49;46;44;41;39;36;30;29;26;26	61.0	61.6
chrPeaks11898::chr12:99189991-99190192(-)	15-0	89;75;73;72;71;70;69;66;61;61;56;36;31;31;22	66.0	58.9
chrPeaks11899::chr1:39543067-39543268(-)	1-0	53	53.0	53.0
chrPeaks1189::chrX:121915851-121916052(+)	1-1	76	76.0	76.0
chrPeaks11900::chr1:39551184-39551385(-)	44-0	143;143;143;143;142;127;117;117;116;114;112;112;96;95;94;93;92;91;89;87;86;86;85;76;76;74;73;72;71;67;62;58;55;51;36;34;30;28;28;27;27;25;23;20	85.5	80.4
chrPeaks11903::chr15:76501881-76502082(-)	5-0	104;101;86;73;28	86.0	78.4
chrPeaks11904::chr15:76535639-76535840(-)	15-0	135;133;115;82;78;74;73;67;65;61;60;59;58;42;39	67.0	76.1
chrPeaks11905::chr15:76595668-76595869(-)	1-0	34	34.0	34.0
chrPeaks11908::chr6:67278149-67278350(-)	4-0	60;49;46;42	47.5	49.2
chrPeaks1190::chr16:37836420-37836621(+)	18-0	142;113;102;92;85;84;76;76;75;74;73;73;73;72;60;55;55;52	74.5	79.6
chrPeaks11910::chr11:106157922-106158123(-)	2-0	89;70	79.5	79.5
chrPeaks11911::chr11:106163203-106163404(-)	8-0	82;70;61;60;59;53;44;40	59.5	58.6
chrPeaks11912::chr11:106199158-106199359(-)	2-0	76;66	71.0	71.0
chrPeaks11914::chr9:64986894-64987095(-)	22-0	143;89;82;77;75;73;72;71;68;66;62;60;60;58;56;43;39;37;31;24;23;15	61.0	60.2
chrPeaks11916::chr6:47386001-47386202(-)	2-0	62;30	46.0	46.0
chrPeaks11917::chr1:71585440-71585641(-)	760-9	143;143;143;143;143;143;143;143;143;143;143;143;143;143;143;143;143;143;143;143;143;143;143;143;143;143;143;143;143;143;143;143;143;143;143;143;143;143;143;143;143;143;143;143;143;143;143;143;143;143;143;143;143;143;143;143;143;142;142;142;142;142;142;142;142;142;142;142;141;141;141;141;140;138;135;134;133;131;131;130;128;127;125;124;123;123;122;121;121;121;121;120;120;120;119;119;119;118;118;118…	69.0	71.8
chrPeaks1191::chr16:37869600-37869801(+)	2-0	63;44	53.5	53.5
chrPeaks11921::chr6:3201321-3201522(-)	102-0	143;143;143;137;121;119;115;102;96;94;93;92;92;91;91;91;90;88;87;86;86;85;83;82;80;79;78;77;76;76;75;75;75;75;74;74;74;74;73;73;73;73;72;71;68;67;66;66;66;66;64;62;61;61;61;61;61;60;59;59;58;57;57;56;56;55;55;54;53;53;52;51;49;48;48;47;47;47;46;46;45;43;43;42;42;42;39;37;36;36;36;34;34;33;32;27;26;25;24;24;23;15	63.0	66.0
chrPeaks11925::chr7:118971937-118972138(-)	10-0	91;74;70;64;62;61;52;36;25;14	61.5	54.9
chrPeaks11926::chr7:118973484-118973685(-)	7-0	142;99;96;66;37;35;35	66.0	72.9
chrPeaks11927::chr13:30538605-30538806(-)	3-0	57;48;48	48.0	51.0
chrPeaks11928::chr13:30540237-30540438(-)	3-0	97;77;50	77.0	74.7
chrPeaks11930::chr4:129309433-129309634(-)	241-1	143;143;143;121;120;111;108;102;97;97;96;96;93;92;92;90;89;88;88;88;86;85;82;81;81;79;79;78;77;77;77;76;76;75;75;75;75;75;74;74;74;74;74;74;74;74;73;73;73;73;73;73;72;72;72;72;72;71;71;71;70;70;70;70;70;70;69;69;69;69;68;67;67;67;66;66;65;65;65;64;63;63;63;63;63;63;62;62;62;62;62;62;61;61;61;61;61;61;61;61;61;61;61;60;60;60;60;59;59;59;58;58;58;58;58;58;57;57;57;57;57;56;56;56;56;55;55;55;55;55;5…	57.0	57.0
chrPeaks11931::chr4:129353473-129353674(-)	3-0	70;60;57	60.0	62.3
chrPeaks11933::chrX:48338760-48338961(-)	2-0	75;46	60.5	60.5
chrPeaks11936::chr11:65688163-65688364(-)	9-0	143;143;97;94;77;76;75;38;15	77.0	84.2
chrPeaks11938::chr11:29426204-29426405(-)	3-0	93;56;42	56.0	63.7
chrPeaks1193::chr16:37888736-37888937(+)	19-0	75;70;69;68;67;63;61;60;55;55;53;41;40;36;33;30;26;22;1	55.0	48.7
chrPeaks11941::chr6:83600636-83600837(-)	2-0	143;72	107.5	107.5
chrPeaks11942::chr6:83692680-83692881(-)	3-0	89;83;37	83.0	69.7
chrPeaks11944::chr11:61517157-61517358(-)	66-0	91;88;88;85;78;75;75;74;73;73;72;71;71;71;70;70;68;68;68;67;67;66;63;62;62;62;62;62;61;61;61;61;61;61;58;58;58;55;55;54;53;53;53;52;51;50;49;48;48;47;47;47;43;42;40;40;39;38;30;29;29;24;22;19;18;2	61.0	56.3
chrPeaks11945::chr6:49580924-49581125(-)	1-0	61	61.0	61.0
chrPeaks11946::chr7:16809211-16809412(-)	6-0	65;57;56;55;47;40	55.5	53.3
chrPeaks11947::chr17:82409754-82409955(-)	12-0	143;131;116;102;96;86;83;76;73;65;62;61	84.5	91.2
chrPeaks11948::chr15:27605815-27606016(-)	8-1	101;97;73;69;63;61;34;21	66.0	64.9
chrPeaks11949::chrX:163340219-163340420(-)	1-0	35	35.0	35.0
chrPeaks1194::chr1:165480997-165481198(+)	16-0	142;89;80;71;68;66;65;62;59;58;42;41;40;39;27;15	60.5	60.2
chrPeaks11951::chrX:104280545-104280746(-)	29-0	93;78;75;73;72;71;71;68;63;61;60;59;58;49;46;45;45;44;42;37;37;34;27;27;25;24;23;22;21	46.0	50.0
chrPeaks11954::chr17:17521304-17521505(-)	10-0	143;143;68;66;63;62;57;43;18;14	62.5	67.7
chrPeaks11958::chr19:55298203-55298404(-)	15-0	143;90;89;89;80;73;73;69;69;68;61;59;43;32;19	69.0	70.5
chrPeaks11959::chr3:108902707-108902908(-)	20-0	143;114;91;89;82;75;73;69;62;59;59;53;53;45;42;42;39;34;32;17	59.0	63.6
chrPeaks11960::chr3:108903428-108903629(-)	8-0	74;74;73;71;60;50;48;26	65.5	59.5
chrPeaks11961::chr9:87224916-87225117(-)	1-0	32	32.0	32.0
chrPeaks11962::chr9:13806616-13806817(-)	1-0	75	75.0	75.0
chrPeaks11963::chr9:13807698-13807899(-)	12-0	143;89;85;75;68;60;60;49;46;46;46;21	60.0	65.7
chrPeaks11965::chr15:20178748-20178949(-)	2-0	55;51	53.0	53.0
chrPeaks11966::chr12:98789047-98789248(-)	10-1	143;143;121;115;78;63;57;57;50;50	70.5	87.7
chrPeaks11967::chr19:6906562-6906763(-)	14-0	88;77;73;72;66;55;55;55;52;48;48;45;40;36	55.0	57.9
chrPeaks11968::chr19:6910902-6911103(-)	2-0	59;36	47.5	47.5
chrPeaks11969::chr19:6937901-6938102(-)	3-0	73;56;28	56.0	52.3
chrPeaks1196::chr6:33973902-33974103(+)	23-0	93;87;76;76;74;68;61;60;58;57;56;47;46;43;42;39;37;34;33;30;28;25;23	47.0	51.9
chrPeaks11970::chr19:6953595-6953796(-)	11-0	84;75;68;61;61;59;57;51;50;40;25	59.0	57.4
chrPeaks11971::chr19:6982342-6982543(-)	8-0	91;69;55;50;32;26;26;23	41.0	46.5
chrPeaks11972::chr5:117614404-117614605(-)	1-0	51	51.0	51.0
chrPeaks11973::chr9:20432892-20433093(-)	6-0	73;60;55;42;35;18	48.5	47.2
chrPeaks11974::chr9:20494937-20495138(-)	11-0	103;94;91;89;74;68;66;60;58;50;49	68.0	72.9
chrPeaks11975::chr7:63932160-63932361(-)	2-0	46;45	45.5	45.5
chrPeaks11976::chr6:122455510-122455711(-)	8-0	143;98;94;90;89;68;30;27	89.5	79.9
chrPeaks11977::chr4:89151983-89152184(-)	1-0	141	141.0	141.0
chrPeaks11978::chr11:8431547-8431748(-)	24-0	140;121;101;87;81;76;76;75;72;72;70;68;62;61;56;55;51;50;43;37;33;30;14;14	65.0	64.4
chrPeaks1197::chr14:52288117-52288318(+)	1-0	76	76.0	76.0
chrPeaks11982::chr9:90201942-90202143(-)	9-0	143;76;72;67;63;62;55;53;40	63.0	70.1
chrPeaks11987::chr4:46482466-46482667(-)	1-0	20	20.0	20.0
chrPeaks1198::chr14:52294404-52294605(+)	30-1	130;88;75;75;70;70;69;68;65;61;61;59;59;55;55;55;47;47;45;42;41;41;37;36;33;30;19;18;18;16	55.0	52.8
chrPeaks11990::chr6:88835789-88835990(-)	18-0	90;81;80;76;75;75;74;72;72;67;67;62;62;61;55;52;38;19	69.5	65.4
chrPeaks11991::chr6:88883360-88883561(-)	40-0	143;120;116;102;91;90;87;78;76;76;76;76;75;73;73;72;72;71;71;71;70;69;68;65;60;60;59;57;57;57;56;56;55;55;44;42;39;37;34;22	70.5	69.3
chrPeaks11995::chr1:44823082-44823283(-)	0-0		0.0	0.0
chrPeaks11996::chr11:5276221-5276422(-)	10-0	143;94;89;82;77;76;71;57;51;26	76.5	76.6
chrPeaks11997::chr3:27416062-27416263(-)	31-0	98;92;60;60;60;60;59;57;57;55;53;50;50;48;48;47;47;46;41;38;35;35;35;34;34;34;32;31;30;20;16	47.0	47.2
chrPeaks11998::chrX:102203960-102204161(-)	3-0	101;61;20	61.0	60.7
chrPeaks11999::chrX:102209652-102209853(-)	1-0	39	39.0	39.0
chrPeaks1199::chr2:109341649-109341850(+)	23-0	143;123;118;117;91;91;86;76;73;73;70;68;66;64;64;62;61;61;57;55;46;24;22	68.0	74.4
chrPeaks119::chr15:25997361-25997562(+)	51-1	143;143;131;114;114;96;93;91;90;88;84;79;79;76;75;74;74;74;73;73;72;72;71;69;65;63;61;61;60;57;56;56;55;55;55;54;52;52;52;51;49;49;40;37;36;35;34;32;32;27;22	63.0	67.6
chrPeaks12001::chr8:105524337-105524538(-)	19-0	143;89;77;75;73;72;72;70;68;66;65;58;55;49;47;47;33;28;24	66.0	63.7
chrPeaks12003::chr10:29346104-29346305(-)	6-0	91;88;61;61;58;20	61.0	63.2
chrPeaks12005::chr13:93702646-93702847(-)	2-0	65;60	62.5	62.5
chrPeaks12008::chr3:97560633-97560834(-)	11-0	76;76;76;73;73;68;57;55;46;46;39	68.0	62.3
chrPeaks12009::chr12:21323559-21323760(-)	5-0	143;82;75;72;36	75.0	81.6
chrPeaks1200::chr4:118074899-118075100(+)	4-0	68;47;39;33	43.0	46.8
chrPeaks12011::chr12:21389965-21390166(-)	83-0	143;143;143;143;143;143;142;120;100;93;92;92;91;90;90;89;89;81;79;78;77;77;76;76;76;76;75;74;74;74;71;71;71;70;70;69;69;67;67;66;66;66;63;62;62;61;61;61;61;60;60;58;57;56;56;56;55;55;54;54;53;52;51;50;50;50;48;46;46;46;44;41;40;35;34;34;33;32;29;28;25;25;25	66.0	69.0
chrPeaks12012::chr12:21390595-21390796(-)	72-0	143;134;119;118;118;102;100;100;93;92;92;91;89;89;87;87;78;77;76;76;76;75;75;74;73;71;71;69;68;68;68;68;66;66;65;64;64;62;61;61;61;60;59;58;57;56;55;54;49;49;47;46;45;44;43;43;42;42;40;40;40;39;38;38;37;36;35;34;33;32;31;20	64.0	65.7
chrPeaks12017::chr5:138164506-138164707(-)	41-0	121;100;92;91;91;89;88;82;79;78;76;75;74;73;73;72;71;71;66;62;61;54;51;49;48;48;47;46;44;42;42;42;40;40;37;36;28;28;25;22;20	61.0	60.3
chrPeaks12019::chr5:138178487-138178688(-)	28-0	143;93;91;78;75;75;73;73;73;70;67;64;60;59;57;55;50;45;43;41;40;40;36;36;35;28;28;25	58.0	59.0
chrPeaks1201::chr17:74511076-74511277(+)	3-0	98;62;22	62.0	60.7
chrPeaks12021::chr4:118208105-118208306(-)	52-2	143;143;143;143;143;130;128;128;125;121;98;95;92;91;88;87;84;79;78;76;74;74;73;71;71;71;70;69;69;68;66;63;61;59;58;57;57;56;52;52;51;48;44;34;34;34;32;31;30;18;16;13	70.5	74.8
chrPeaks12022::chr1:71027447-71027648(-)	26-0	91;79;75;73;70;68;67;61;60;59;56;53;51;50;50;42;41;39;39;37;37;36;35;31;26;24	50.5	51.9
chrPeaks12023::chr10:117813806-117814007(-)	7-0	83;73;61;56;51;46;28	56.0	56.9
chrPeaks12024::chr10:117814392-117814593(-)	29-0	119;94;94;80;75;74;72;72;71;69;66;65;63;61;61;61;59;58;56;55;45;40;40;36;31;31;29;12;1	61.0	58.3
chrPeaks12026::chr9:56322500-56322701(-)	1-0	17	17.0	17.0
chrPeaks12027::chr14:118482602-118482803(-)	3-0	75;55;34	55.0	54.7
chrPeaks12029::chr5:121371614-121371815(-)	7-0	143;143;70;41;41;19;18	41.0	67.9
chrPeaks1202::chr17:74529384-74529585(+)	3-0	77;39;22	39.0	46.0
chrPeaks12031::chrX:60112336-60112537(-)	5-0	78;69;54;36;30	54.0	53.4
chrPeaks12032::chr18:67404672-67404873(-)	49-0	143;143;143;92;91;90;80;77;76;76;75;74;73;73;72;71;70;70;67;65;64;58;58;57;56;56;55;54;54;52;51;51;50;49;47;46;45;45;43;43;42;37;37;34;34;29;22;18;16	56.0	61.7
chrPeaks12033::chr8:124806388-124806589(-)	3-1	76;41;24	41.0	47.0
chrPeaks12034::chr8:124839243-124839444(-)	26-0	96;80;74;73;73;73;69;67;67;66;66;62;62;62;60;56;55;54;52;47;41;35;30;28;23;21	62.0	57.4
chrPeaks12035::chr8:124892213-124892414(-)	1-0	88	88.0	88.0
chrPeaks12036::chr8:124892949-124893150(-)	8-0	89;75;67;62;61;58;46;34	61.5	61.5
chrPeaks12038::chr5:142902995-142903196(-)	302-1	143;143;143;143;143;143;143;143;143;143;143;143;143;142;139;137;129;125;124;124;121;121;120;119;114;113;109;103;103;102;101;99;99;98;98;97;97;97;96;94;94;93;93;93;92;92;92;92;92;91;91;90;90;90;89;88;88;88;88;87;87;87;86;86;81;80;79;79;79;78;78;77;77;77;76;76;76;76;76;76;76;76;76;76;76;76;76;76;76;75;75;74;74;74;74;74;74;74;74;74;73;73;73;73;73;73;73;73;73;73;73;73;73;72;72;72;72;72;72;72;72;72;71…	63.0	67.4
chrPeaks12039::chr5:142944355-142944556(-)	1-0	50	50.0	50.0
chrPeaks1203::chr11:79693924-79694125(+)	4-0	78;71;31;29	51.0	52.2
chrPeaks12041::chr5:142990836-142991037(-)	21-0	90;79;72;71;71;70;69;69;66;63;60;60;58;57;56;52;47;46;37;36;35	60.0	60.2
chrPeaks12042::chr3:95720611-95720812(-)	1-0	95	95.0	95.0
chrPeaks12043::chr3:95739830-95740031(-)	8-0	143;92;72;65;61;52;32;30	63.0	68.4
chrPeaks12044::chr4:124678689-124678890(-)	22-0	143;120;105;92;88;82;76;75;74;72;70;61;59;59;59;59;58;55;45;45;37;29	65.5	71.0
chrPeaks12045::chr4:124693359-124693560(-)	2-0	143;97	120.0	120.0
chrPeaks12046::chr11:5191429-5191630(-)	9-0	76;73;68;67;60;49;40;35;31	60.0	55.4
chrPeaks12047::chr6:124704275-124704476(-)	37-0	141;94;90;88;78;73;72;71;70;67;67;67;65;63;62;60;59;59;58;58;54;54;53;53;53;52;52;52;50;50;48;47;36;36;35;30;19	58.0	60.4
chrPeaks12048::chr6:124720597-124720798(-)	10-0	96;85;68;67;62;60;50;43;33;27	61.0	59.1
chrPeaks12049::chr6:124739082-124739283(-)	240-0	143;128;101;100;96;95;92;92;92;91;91;89;88;88;86;86;80;80;79;77;77;77;77;77;77;77;77;76;76;76;76;76;76;75;75;75;75;75;75;75;75;74;74;74;74;74;74;73;73;73;73;73;73;73;72;72;72;72;72;72;72;72;71;71;71;71;70;70;70;69;69;69;69;69;69;68;68;67;67;66;66;66;66;65;65;65;64;64;64;63;62;62;62;62;62;62;62;62;62;62;61;61;61;61;61;61;61;60;60;60;60;60;60;60;60;60;60;59;59;58;57;57;57;57;57;57;57;57;57;56;56;56…	57.5	57.0
chrPeaks1204::chr11:79697942-79698143(+)	11-0	120;110;95;93;73;68;67;63;55;46;45	68.0	75.9
chrPeaks12050::chr6:124799238-124799439(-)	3-0	143;61;55	61.0	86.3
chrPeaks12052::chr5:66016441-66016642(-)	21-1	143;117;116;101;94;92;77;76;75;75;73;67;66;63;62;61;61;61;52;51;1	73.0	75.4
chrPeaks12053::chr5:66018638-66018839(-)	6-0	111;72;71;69;63;18	70.0	67.3
chrPeaks12054::chr9:44310136-44310337(-)	5-0	77;74;60;42;40	60.0	58.6
chrPeaks12055::chr9:44336226-44336427(-)	43-0	143;117;104;93;89;88;76;74;74;73;73;73;70;70;69;66;66;66;65;64;61;60;60;60;60;59;58;55;55;55;55;51;50;47;42;42;41;40;35;25;23;23;21	60.0	62.6
chrPeaks12056::chr9:44347959-44348160(-)	10-0	96;74;73;65;60;51;28;22;22;21	55.5	51.2
chrPeaks12058::chr9:44392149-44392350(-)	59-2	75;70;65;62;62;61;61;61;61;61;60;60;58;57;56;54;53;52;52;52;51;50;50;50;49;47;46;45;43;41;41;40;40;38;37;36;36;35;35;35;34;34;34;34;33;30;29;28;28;27;27;26;26;24;24;23;19;19;12	41.0	43.2
chrPeaks1205::chr2:25707623-25707824(+)	13-0	143;93;92;88;85;74;72;60;56;41;36;34;22	72.0	68.9
chrPeaks12060::chr10:75923099-75923300(-)	15-0	143;143;120;87;74;73;73;63;62;62;61;60;58;51;35	63.0	77.7
chrPeaks12061::chr10:75937566-75937767(-)	116-0	143;143;143;119;118;115;96;93;89;88;80;76;75;74;73;73;72;71;71;69;69;68;68;68;67;66;66;66;64;64;63;63;63;63;62;60;59;57;57;56;56;56;55;54;54;54;54;53;52;52;50;50;49;49;48;46;45;45;43;43;43;41;40;40;40;38;37;36;36;36;35;34;33;33;33;32;32;32;31;31;29;29;28;28;28;28;27;27;27;26;26;25;25;25;23;22;22;22;21;21;21;21;21;21;21;20;20;20;19;19;18;17;17;16;15;14	44.0	49.0
chrPeaks12062::chr10:75955800-75956001(-)	3-2	67;28;19	28.0	38.0
chrPeaks12063::chr18:32892562-32892763(-)	1-0	59	59.0	59.0
chrPeaks12065::chr10:79885894-79886095(-)	1-0	55	55.0	55.0
chrPeaks12066::chr10:79894556-79894757(-)	8-0	66;63;57;57;55;47;39;34	56.0	52.2
chrPeaks12067::chr1:155778048-155778249(-)	8-0	75;68;62;60;55;51;41;16	57.5	53.5
chrPeaks12069::chr16:91925108-91925309(-)	279-1	143;143;143;143;143;143;143;143;142;142;142;140;122;121;119;117;113;113;112;102;102;102;101;101;100;100;99;98;98;97;97;96;96;95;95;95;95;94;94;94;93;93;93;92;92;92;91;91;91;91;91;90;89;88;88;87;87;86;85;84;84;83;83;83;82;80;80;80;80;79;79;78;78;77;77;77;77;76;76;76;76;76;76;76;76;76;75;75;75;75;75;75;75;75;74;74;74;74;74;73;73;73;73;73;73;72;72;72;72;72;72;72;71;71;70;70;70;70;70;70;70;70;70;70;7…	63.0	67.1
chrPeaks1206::chr8:3547040-3547241(+)	1-0	72	72.0	72.0
chrPeaks12072::chr8:84641704-84641905(-)	1-0	36	36.0	36.0
chrPeaks12073::chr8:84649688-84649889(-)	1-0	56	56.0	56.0
chrPeaks12074::chr8:84654063-84654264(-)	5-0	93;85;58;52;29	58.0	63.4
chrPeaks12075::chr8:84661234-84661435(-)	56-1	143;143;143;130;126;99;97;97;93;90;89;89;88;87;81;78;77;76;76;76;75;73;73;73;73;71;71;70;70;69;68;67;66;63;62;61;61;58;56;56;55;54;50;43;43;41;34;34;34;30;29;28;27;20;18;15	70.0	69.1
chrPeaks12076::chr8:84670349-84670550(-)	155-3	143;143;143;143;143;122;121;116;111;106;105;105;99;97;95;94;94;93;92;91;91;89;89;88;88;88;86;85;85;85;83;83;81;81;81;78;78;77;77;77;76;76;75;75;75;73;73;73;73;73;72;72;72;72;71;71;71;70;70;69;69;66;64;64;62;62;61;61;61;61;61;61;61;60;60;60;58;58;57;56;56;55;55;55;55;55;55;55;53;52;52;51;50;50;50;50;49;47;46;46;46;44;43;43;43;42;42;41;41;41;41;40;40;40;38;38;37;36;36;36;35;35;35;35;34;33;33;33;33;…	58.0	60.7
chrPeaks1207::chr4:129848280-129848481(+)	5-0	86;71;61;41;27	61.0	57.2
chrPeaks12081::chr10:33919024-33919225(-)	5-0	71;60;57;45;40	57.0	54.6
chrPeaks12082::chr10:33996399-33996600(-)	2-0	118;65	91.5	91.5
chrPeaks12084::chr10:119199175-119199376(-)	10-0	71;65;60;59;56;56;53;30;28;18	56.0	49.6
chrPeaks12086::chr11:48976052-48976253(-)	3-0	143;63;42	63.0	82.7
chrPeaks12088::chr14:124283302-124283503(-)	1-0	56	56.0	56.0
chrPeaks12089::chr17:25181139-25181340(-)	1-0	55	55.0	55.0
chrPeaks12090::chr16:23113788-23113989(-)	51-0	143;143;143;91;88;87;76;74;71;68;65;64;63;61;61;58;57;57;57;56;56;56;55;55;52;51;50;49;49;47;46;46;40;40;40;37;34;34;31;31;28;27;27;25;25;24;24;22;19;18;13	51.0	53.6
chrPeaks12096::chr13:21500831-21501032(-)	21-1	111;89;76;74;73;73;72;72;71;70;68;57;55;50;47;43;41;41;36;18;12	68.0	59.5
chrPeaks12097::chr14:67014556-67014757(-)	16-0	143;90;73;66;64;61;61;58;57;56;56;54;47;45;36;19	57.5	61.6
chrPeaks12098::chr14:67015567-67015768(-)	43-0	143;141;141;129;118;118;118;106;100;98;97;90;90;87;81;79;79;76;73;73;72;72;65;62;60;59;43;34;32;27;26;23;22;21;21;19;18;17;16;16;15;15;7	72.0	65.1
chrPeaks12102::chr1:13624755-13624956(-)	80-1	143;143;143;143;143;143;143;142;115;115;102;101;96;94;93;90;89;88;88;86;74;74;74;73;73;73;71;71;71;70;70;70;70;68;68;67;63;62;61;60;58;57;53;53;52;52;52;52;52;52;52;51;51;50;49;47;45;42;40;40;38;37;36;36;34;33;32;31;27;25;23;23;23;22;21;21;19;18;17;12	59.0	65.1
chrPeaks12103::chr1:13626608-13626809(-)	14-0	143;143;143;97;92;89;75;72;68;56;56;51;46;36	73.5	83.4
chrPeaks12104::chr5:146917409-146917610(-)	1-0	75	75.0	75.0
chrPeaks12105::chr5:146954846-146955047(-)	5-0	142;74;73;73;45	73.0	81.4
chrPeaks12109::chr19:23972643-23972844(-)	28-0	142;126;95;93;91;90;90;76;76;76;75;74;71;70;68;65;64;62;60;56;55;43;42;40;40;38;32;31	69.0	69.3
chrPeaks1210::chr19:28034025-28034226(+)	1-0	56	56.0	56.0
chrPeaks12110::chr5:65773876-65774077(-)	3-0	36;30;17	30.0	27.7
chrPeaks12111::chr5:23960812-23961013(-)	9-0	143;87;74;64;56;56;54;46;41	56.0	69.0
chrPeaks12112::chr12:108106464-108106665(-)	16-0	92;92;82;77;76;65;61;61;60;60;58;52;47;46;45;40	60.5	63.4
chrPeaks12113::chr4:45406124-45406325(-)	2-0	48;21	34.5	34.5
chrPeaks12114::chr4:45423144-45423345(-)	13-0	133;91;90;63;62;58;56;42;34;34;33;18;1	56.0	55.0
chrPeaks12115::chr7:17004568-17004769(-)	25-0	143;143;115;102;73;73;70;65;61;60;52;50;49;47;47;46;43;36;35;32;20;20;19;1;1	49.0	56.1
chrPeaks12117::chr2:53134579-53134780(-)	8-1	129;101;75;65;61;61;37;34	63.0	70.4
chrPeaks12118::chr2:53136703-53136904(-)	20-0	143;126;120;104;101;93;92;87;82;76;75;74;67;60;60;57;56;56;53;27	75.5	80.5
chrPeaks12119::chr2:53137121-53137322(-)	14-0	139;90;73;60;59;59;52;51;47;45;36;30;29;24	51.5	56.7
chrPeaks1211::chr6:88350635-88350836(+)	7-0	72;69;55;51;48;47;46	51.0	55.4
chrPeaks12120::chr2:53138087-53138288(-)	7-0	143;62;61;59;58;58;55	59.0	70.9
chrPeaks12123::chr2:36807667-36807868(-)	129-0	143;143;143;143;121;121;120;118;115;115;101;97;96;95;95;93;92;92;91;89;89;88;88;87;87;86;85;83;78;77;77;76;76;76;75;75;75;75;74;74;74;74;74;74;73;73;73;72;71;70;70;70;70;70;69;68;68;67;66;66;65;65;65;64;62;62;61;61;61;61;60;58;58;57;57;57;57;56;56;56;55;55;54;54;52;52;52;52;51;50;50;49;46;46;46;44;43;41;36;36;36;36;35;35;34;33;32;32;30;29;28;27;26;25;23;23;22;22;21;21;20;19;18;18;18;17;16;16;12	62.0	63.0
chrPeaks12124::chr9:111228146-111228347(-)	31-0	118;89;87;85;82;76;76;74;73;72;70;68;67;65;61;57;56;55;49;49;49;48;47;42;42;41;34;22;17;16;13	57.0	58.1
chrPeaks12127::chr14:21034694-21034895(-)	12-0	122;94;87;84;80;76;72;71;70;66;57;54	74.0	77.8
chrPeaks1212::chr5:143902662-143902863(+)	13-0	143;142;112;111;82;69;60;55;54;53;36;33;29	60.0	75.3
chrPeaks12134::chr8:25816780-25816981(-)	167-1	143;143;143;143;143;143;142;142;118;100;92;91;91;91;91;90;89;89;88;88;88;86;83;82;82;77;76;76;76;76;76;75;75;75;75;75;74;74;73;73;73;73;73;72;72;72;71;71;71;71;71;71;70;69;69;68;68;68;68;68;68;68;67;67;67;66;66;64;64;64;63;63;63;62;62;62;62;62;61;61;61;61;60;60;59;58;56;56;55;55;55;55;55;55;54;54;54;54;54;53;52;52;52;52;52;52;51;50;50;50;50;49;48;47;47;47;46;46;45;45;44;44;44;42;41;41;40;40;40;40…	60.0	60.3
chrPeaks12135::chr8:25817201-25817402(-)	61-0	135;128;98;93;92;91;90;89;77;75;75;74;73;72;72;72;72;71;70;68;68;66;65;65;65;65;64;63;62;62;61;61;60;60;60;60;60;58;57;56;55;55;51;50;47;46;46;46;44;44;40;38;37;36;36;35;35;32;30;29;12	61.0	61.8
chrPeaks12136::chr9:44686168-44686369(-)	2-0	140;80	110.0	110.0
chrPeaks12137::chr12:21726767-21726968(-)	10-0	143;94;90;90;90;90;77;73;63;53	90.0	86.3
chrPeaks12138::chr12:21757675-21757876(-)	29-0	143;143;118;115;103;94;93;83;81;81;78;74;74;71;71;70;69;64;61;60;59;58;57;56;55;51;47;46;42	71.0	76.4
chrPeaks12139::chr6:52546131-52546332(-)	59-0	143;141;140;122;117;107;103;94;93;79;77;76;76;75;75;74;74;73;73;73;73;72;71;71;70;69;68;68;67;66;66;61;59;59;58;58;56;56;56;55;55;55;55;54;53;49;49;48;47;46;45;45;37;37;36;35;34;31;19	66.0	67.7
chrPeaks1213::chr5:143930374-143930575(+)	0-0		0.0	0.0
chrPeaks12140::chr10:128616016-128616217(-)	1-0	40	40.0	40.0
chrPeaks12141::chr10:128624421-128624622(-)	441-3	143;143;143;143;143;143;143;143;143;143;143;143;143;143;143;143;143;142;142;141;140;139;136;122;121;121;118;117;116;116;116;110;107;106;104;103;101;101;101;100;98;97;96;95;95;95;95;95;94;94;93;93;93;93;92;92;92;92;92;92;92;92;91;91;91;91;90;90;90;90;90;90;90;90;89;89;89;89;89;88;88;88;88;87;87;87;87;87;86;86;85;85;82;81;81;80;80;79;79;79;79;78;78;77;77;77;77;76;76;76;76;76;76;76;76;76;76;76;75;75…	57.0	61.7
chrPeaks12142::chr10:128669819-128670020(-)	3-0	53;50;29	50.0	44.0
chrPeaks12143::chr10:128677092-128677293(-)	22-0	143;142;98;96;92;90;88;78;76;73;72;63;63;57;57;55;54;48;40;37;21;18	67.5	71.0
chrPeaks12144::chr10:128697827-128698028(-)	42-2	143;143;143;106;94;92;91;80;79;78;77;74;74;74;73;73;72;71;67;67;67;64;64;63;62;61;60;56;55;55;55;54;50;49;49;48;47;46;46;33;30;18	65.5	69.1
chrPeaks12147::chr5:117282554-117282755(-)	88-0	143;143;105;90;89;88;88;85;79;79;76;76;76;76;76;75;75;75;75;73;72;72;71;70;70;69;69;69;68;67;67;66;64;63;62;62;62;61;61;61;61;60;58;58;57;57;56;56;55;55;54;54;52;52;51;50;47;47;45;43;40;40;39;36;36;35;34;34;33;32;32;29;29;29;29;28;28;27;25;24;22;21;21;20;19;19;18;18	57.5	56.1
chrPeaks12151::chr6:88503488-88503689(-)	152-3	143;143;143;143;143;143;143;143;143;143;143;143;143;143;143;143;143;143;143;143;142;142;134;130;127;126;125;124;124;124;121;121;121;119;114;111;110;103;100;100;100;95;94;92;91;89;89;89;88;88;88;88;87;87;87;82;82;80;80;80;79;78;78;78;77;77;76;75;75;75;75;75;74;74;74;73;73;73;72;72;71;71;71;70;69;68;68;68;68;67;65;64;63;62;62;61;61;61;60;60;60;60;59;59;59;58;58;57;57;57;56;56;56;55;55;55;55;54;54;5…	73.0	79.6
chrPeaks12156::chr11:97627251-97627452(-)	18-0	143;143;143;142;142;90;87;81;80;79;78;67;63;61;60;35;27;27	79.5	86.0
chrPeaks12158::chr11:97688690-97688891(-)	42-0	143;143;129;98;94;94;94;92;77;77;73;73;73;73;73;72;71;71;69;68;68;67;62;62;59;57;57;56;56;56;48;47;40;39;38;38;32;26;25;22;22;12	67.5	65.4
chrPeaks12159::chr11:97689725-97689926(-)	10-0	75;75;75;72;68;66;58;45;41;25	67.0	60.0
chrPeaks1215::chr12:17550928-17551129(+)	35-0	118;74;73;73;72;68;60;57;57;56;55;52;51;47;45;45;45;44;44;43;42;42;37;36;33;31;31;31;29;28;27;25;24;22;18	44.0	46.7
chrPeaks12160::chr2:137081369-137081570(-)	4-0	91;86;47;31	66.5	63.8
chrPeaks12161::chr19:9872209-9872410(-)	17-0	143;121;89;88;88;79;78;75;75;71;70;68;65;63;55;47;36	75.0	77.1
chrPeaks12163::chr16:95979799-95980000(-)	8-0	101;97;74;72;50;50;48;28	61.0	65.0
chrPeaks12164::chr16:95992418-95992619(-)	5-0	93;84;62;27;12	62.0	55.6
chrPeaks12165::chr16:95999132-95999333(-)	14-0	103;92;75;74;73;73;73;71;62;61;45;41;36;36	72.0	65.4
chrPeaks12167::chr4:143267338-143267539(-)	42-0	101;95;91;83;82;80;76;75;74;74;74;73;72;72;72;71;71;67;60;58;57;56;56;55;47;46;45;43;40;38;36;35;34;34;34;34;30;28;26;24;17;6	56.5	55.8
chrPeaks12169::chr16:93792010-93792211(-)	7-0	143;53;52;45;45;25;20	45.0	54.7
chrPeaks12170::chr5:124004481-124004682(-)	7-0	123;92;74;70;70;54;40	70.0	74.7
chrPeaks12171::chr6:143010777-143010978(-)	8-0	99;83;67;65;61;40;39;28	63.0	60.2
chrPeaks12174::chr5:137309758-137309959(-)	12-0	109;94;75;74;71;69;65;62;56;55;40;31	67.0	66.8
chrPeaks12176::chrX:159607846-159608047(-)	4-0	87;67;38;38	52.5	57.5
chrPeaks12177::chr6:120622713-120622914(-)	5-0	73;55;27;27;26	27.0	41.6
chrPeaks12178::chr6:120647468-120647669(-)	6-0	143;92;76;55;26;22	65.5	69.0
chrPeaks1217::chr1:11232436-11232637(+)	1-0	36	36.0	36.0
chrPeaks12180::chr7:84109212-84109413(-)	33-0	86;77;77;76;75;75;74;73;73;71;70;70;69;68;66;64;64;62;61;61;57;56;55;55;54;53;44;38;36;29;26;19;13	64.0	59.0
chrPeaks12181::chr7:135689660-135689861(-)	19-1	143;133;100;91;90;61;58;57;56;55;55;47;38;33;30;24;21;18;1	55.0	58.5
chrPeaks12185::chr3:128602453-128602654(-)	1-0	95	95.0	95.0
chrPeaks12186::chr11:6258846-6259047(-)	33-0	143;142;94;88;86;85;76;76;75;73;72;71;69;66;65;61;58;57;57;57;56;55;55;55;50;45;44;38;37;36;32;29;18	58.0	64.3
chrPeaks12187::chr11:6270593-6270794(-)	11-0	101;90;83;78;70;68;66;61;54;52;32	68.0	68.6
chrPeaks12188::chr18:88868417-88868618(-)	8-0	91;71;62;59;57;55;35;34	58.0	58.0
chrPeaks12189::chr5:4068219-4068420(-)	1-0	73	73.0	73.0
chrPeaks1218::chr1:11237215-11237416(+)	1-1	2	2.0	2.0
chrPeaks12190::chr5:4081042-4081243(-)	19-0	143;77;73;71;65;51;51;49;47;42;40;39;36;36;34;32;25;21;21	42.0	50.2
chrPeaks12191::chr5:4081996-4082197(-)	13-1	75;74;68;65;61;61;57;55;53;51;41;36;18	57.0	55.0
chrPeaks12192::chr1:16643157-16643358(-)	28-0	95;93;88;76;76;75;74;73;73;73;72;66;65;60;58;56;52;47;47;46;45;43;43;42;31;27;21;16	59.0	58.3
chrPeaks12195::chr12:54581193-54581394(-)	0-0		0.0	0.0
chrPeaks12197::chr4:88718207-88718408(-)	26-0	118;94;88;87;87;86;79;77;74;74;73;73;73;73;70;69;67;66;61;60;57;57;52;45;35;27	73.0	70.1
chrPeaks12198::chr4:136003240-136003441(-)	7-0	143;117;93;68;61;39;28	68.0	78.4
chrPeaks12199::chr4:136026627-136026828(-)	1-0	38	38.0	38.0
chrPeaks1219::chr7:101411802-101412003(+)	18-0	88;77;73;73;71;57;55;55;53;52;50;42;40;36;34;32;28;25	52.5	52.3
chrPeaks12201::chr4:136049872-136050073(-)	271-2	143;143;143;143;143;143;143;143;143;143;143;143;143;143;143;143;143;143;143;143;143;143;143;143;143;143;143;135;127;127;126;126;124;122;122;122;120;120;120;120;118;117;117;117;116;116;115;114;113;102;102;101;101;100;100;99;99;97;97;96;96;95;94;93;93;93;93;93;92;92;91;91;91;90;90;90;89;89;89;89;88;88;88;88;87;87;87;86;86;86;84;82;82;82;82;81;80;80;80;79;78;78;78;78;77;77;76;76;76;76;76;76;76;75;75…	71.0	73.8
chrPeaks12203::chr5:144195281-144195482(-)	2-0	87;49	68.0	68.0
chrPeaks12204::chr7:92638187-92638388(-)	1-0	56	56.0	56.0
chrPeaks12205::chr7:92643650-92643851(-)	5-0	143;90;82;58;36	82.0	81.8
chrPeaks12206::chr7:92644144-92644345(-)	12-0	143;115;88;76;76;72;69;63;62;61;45;42	70.5	76.0
chrPeaks12208::chr7:92668093-92668294(-)	11-0	143;142;141;96;91;90;72;70;61;57;54	90.0	92.5
chrPeaks1220::chr2:143071678-143071879(+)	26-0	143;143;85;76;74;72;69;69;68;68;67;66;65;63;62;60;57;51;50;49;43;42;40;32;27;26	64.0	64.1
chrPeaks12212::chr7:29139440-29139641(-)	1-0	35	35.0	35.0
chrPeaks12213::chr7:29152394-29152595(-)	24-0	117;99;95;92;90;88;86;76;76;75;75;74;74;73;72;71;71;67;64;61;60;55;33;16	74.0	73.3
chrPeaks12214::chr7:29174077-29174278(-)	23-0	91;89;84;77;76;76;76;74;73;71;63;62;62;57;56;56;54;51;51;36;34;31;29	62.0	62.1
chrPeaks12215::chr7:29181375-29181576(-)	3-0	92;57;21	57.0	56.7
chrPeaks12216::chr7:29189585-29189786(-)	4-0	73;72;37;18	54.5	50.0
chrPeaks12218::chr10:95175148-95175349(-)	9-0	143;77;75;73;71;52;47;42;40	71.0	68.9
chrPeaks1221::chrX:140476033-140476234(+)	189-1	143;143;143;143;143;143;143;143;143;143;143;143;142;141;131;126;121;117;115;114;113;102;102;101;99;96;95;95;94;93;93;93;93;92;91;91;89;88;88;87;87;86;84;83;80;79;78;77;77;76;76;76;76;75;75;75;75;74;74;74;74;74;74;74;73;73;73;73;73;73;72;72;72;71;71;71;71;71;71;70;69;69;69;69;68;67;65;63;63;62;62;61;61;60;60;60;60;59;58;58;58;57;57;56;56;56;56;56;56;56;56;55;55;55;55;55;55;54;54;54;54;54;53;53;53;…	60.0	66.2
chrPeaks12223::chr5:8396846-8397047(-)	35-0	102;102;93;92;88;78;76;76;74;74;73;71;69;69;68;67;66;62;61;61;59;56;55;55;53;52;52;49;48;46;46;45;39;21;18	62.0	63.3
chrPeaks12224::chr2:52692075-52692276(-)	11-0	74;72;65;65;58;55;48;47;41;40;17	55.0	52.9
chrPeaks12225::chr11:118406147-118406348(-)	12-0	81;76;72;66;63;42;35;34;31;28;21;15	38.5	47.0
chrPeaks12226::chr3:131206436-131206637(-)	1-0	74	74.0	74.0
chrPeaks12227::chr3:131233324-131233525(-)	20-0	143;119;103;95;91;77;73;72;70;69;69;52;52;48;46;37;35;34;29;22	69.0	66.8
chrPeaks12230::chr15:76452914-76453115(-)	9-0	143;104;59;57;48;47;43;40;22	48.0	62.6
chrPeaks12233::chr19:5099043-5099244(-)	13-0	73;73;66;64;59;57;56;56;54;52;32;31;18	56.0	53.2
chrPeaks12239::chr5:36747295-36747496(-)	10-0	88;79;72;61;61;52;47;39;28;21	56.5	54.8
chrPeaks12240::chr5:36794816-36795017(-)	197-0	143;143;143;143;143;143;141;134;120;118;101;99;97;96;92;92;91;90;90;90;89;89;88;86;83;79;77;76;76;76;76;76;76;76;75;75;75;75;74;74;74;74;74;74;73;73;73;73;73;73;73;73;73;73;73;73;73;72;71;71;71;71;71;70;70;69;69;68;68;68;68;68;67;66;65;65;64;64;63;63;63;63;63;63;63;62;62;62;62;62;62;62;61;61;61;61;61;60;60;59;59;58;58;58;58;58;58;57;57;57;57;57;57;57;57;56;55;55;55;55;55;55;54;54;54;52;52;52;51;5…	60.0	60.5
chrPeaks12242::chr7:27461646-27461847(-)	1-0	73	73.0	73.0
chrPeaks12244::chr10:117050909-117051110(-)	182-0	143;143;122;116;99;95;95;94;92;88;88;88;86;80;77;76;76;76;76;76;76;75;75;74;74;74;74;74;74;74;74;73;73;72;72;72;72;72;72;72;72;71;70;70;69;69;69;69;68;68;68;68;68;67;67;67;66;66;66;65;65;65;63;63;63;62;62;62;61;61;61;61;61;60;60;60;58;58;58;57;56;56;56;56;56;56;56;56;55;55;55;55;55;55;53;53;52;52;52;51;51;51;51;50;50;49;49;48;48;47;47;47;47;46;46;46;46;46;46;46;45;44;43;43;42;41;41;41;41;40;40;40…	55.0	54.9
chrPeaks12246::chr8:89145874-89146075(-)	2-0	56;40	48.0	48.0
chrPeaks12249::chr1:71604081-71604282(-)	1-0	26	26.0	26.0
chrPeaks1224::chr15:88710844-88711045(+)	3-0	95;50;31	50.0	58.7
chrPeaks12251::chr15:84075999-84076200(-)	7-0	78;78;75;71;58;36;28	71.0	60.6
chrPeaks12252::chr17:36255522-36255723(-)	24-0	93;90;87;77;74;74;70;70;69;68;68;63;61;61;60;59;58;55;52;45;45;36;26;17	62.0	61.6
chrPeaks12253::chr17:36258770-36258971(-)	7-0	79;74;72;66;62;40;12	66.0	57.9
chrPeaks12254::chr13:29906466-29906667(-)	8-0	77;76;76;76;72;40;37;21	74.0	59.4
chrPeaks12255::chr4:140677703-140677904(-)	1-0	19	19.0	19.0
chrPeaks12256::chr3:100562094-100562295(-)	8-0	93;91;73;73;66;53;36;21	69.5	63.2
chrPeaks12257::chr1:23995813-23996014(-)	15-0	92;92;91;80;78;75;72;72;69;65;60;55;53;53;50	72.0	70.5
chrPeaks12258::chr11:100302076-100302277(-)	6-0	143;68;62;60;45;26	61.0	67.3
chrPeaks1225::chr15:88784393-88784594(+)	12-0	72;72;69;68;60;59;57;56;48;41;36;30	58.0	55.7
chrPeaks12260::chr11:100308811-100309012(-)	1-0	25	25.0	25.0
chrPeaks12261::chr11:100347226-100347427(-)	23-1	137;121;112;107;102;96;95;93;83;77;75;74;70;68;56;55;47;38;37;35;24;19;7	74.0	70.8
chrPeaks12262::chr11:100361453-100361654(-)	1-0	56	56.0	56.0
chrPeaks12263::chr11:100370489-100370690(-)	105-3	143;143;143;143;143;143;143;143;143;143;143;143;143;143;143;142;142;139;134;134;133;127;125;125;121;120;119;116;116;115;115;112;111;101;101;100;99;99;98;98;95;94;94;93;92;92;91;91;91;91;90;90;90;89;88;88;87;86;85;84;78;77;77;77;76;76;75;75;75;75;74;74;74;74;73;72;72;71;70;69;69;68;67;66;64;62;62;60;55;55;54;54;54;51;50;46;45;40;35;33;31;29;23;18;13	90.0	91.2
chrPeaks12264::chr3:157334353-157334554(-)	1-0	143	143.0	143.0
chrPeaks12266::chr10:85938518-85938719(-)	19-0	143;121;105;100;91;89;88;77;70;68;67;62;58;56;42;36;35;35;17	68.0	71.6
chrPeaks12268::chr12:85317966-85318167(-)	1-0	36	36.0	36.0
chrPeaks12269::chr12:85340483-85340684(-)	36-0	143;143;143;112;96;95;94;86;83;82;78;77;76;75;75;74;74;71;69;69;68;68;65;63;62;58;57;56;54;53;49;47;47;40;36;24	70.0	73.9
chrPeaks1226::chr13:92711856-92712057(+)	13-0	119;92;92;88;76;73;73;70;67;66;53;19;17	73.0	69.6
chrPeaks12270::chr12:85342682-85342883(-)	68-0	143;143;123;106;101;99;92;91;90;89;89;86;82;76;75;74;74;74;74;73;71;71;70;67;65;64;63;61;61;61;60;60;58;58;55;55;55;55;55;55;53;52;52;52;51;51;51;51;51;51;51;50;49;49;48;46;42;42;39;34;33;33;31;28;23;23;22;19	56.5	62.5
chrPeaks12273::chr5:8965972-8966173(-)	15-0	143;99;88;76;76;76;75;75;71;71;60;56;56;55;54	75.0	75.4
chrPeaks12274::chr3:108012115-108012316(-)	18-0	118;101;100;95;90;87;87;77;73;72;71;61;47;47;35;35;29;28	72.5	69.6
chrPeaks12276::chr12:20811277-20811478(-)	40-0	143;143;87;80;79;77;76;75;75;74;73;72;70;67;66;62;61;61;60;59;56;56;55;55;54;51;51;50;48;48;47;46;45;44;40;37;35;34;31;23	57.5	61.6
chrPeaks12277::chr5:110103864-110104065(-)	15-0	136;96;90;78;70;63;61;60;58;57;56;54;36;30;28	60.0	64.9
chrPeaks1227::chr16:10174522-10174723(+)	159-1	143;143;143;116;96;94;93;93;92;91;90;90;88;87;86;81;80;79;77;77;76;76;75;75;75;75;75;75;74;74;74;74;73;73;73;73;73;73;72;72;72;71;71;71;71;70;70;69;69;68;68;68;68;68;67;67;67;66;66;66;66;66;65;65;64;63;63;63;62;62;62;62;62;62;62;61;61;61;61;61;61;61;61;61;61;60;60;58;58;57;57;56;56;56;56;55;55;55;55;55;55;55;55;54;54;54;54;54;54;54;53;53;52;52;52;51;51;50;49;48;47;46;46;44;41;40;40;39;39;39;38;38…	61.0	59.5
chrPeaks12282::chr1:36697955-36698156(-)	6-0	117;114;91;86;64;36	88.5	84.7
chrPeaks12283::chr1:36699042-36699243(-)	6-0	103;68;68;46;42;41	57.0	61.3
chrPeaks12284::chr3:79603699-79603900(-)	5-0	88;76;73;72;39	73.0	69.6
chrPeaks12286::chr1:36335605-36335806(-)	10-0	122;91;83;78;75;74;56;54;54;42	74.5	72.9
chrPeaks12287::chr16:35927967-35928168(-)	2-0	25;25	25.0	25.0
chrPeaks1228::chr11:83506665-83506866(+)	117-2	95;91;88;87;87;76;74;74;74;74;73;72;71;71;71;71;70;68;68;68;68;68;68;68;68;67;67;67;67;67;66;66;66;66;66;65;63;63;63;62;62;62;62;62;62;61;61;61;61;61;61;60;60;60;60;60;59;58;58;58;57;57;57;56;56;56;56;56;56;56;56;55;55;55;54;54;54;53;53;53;52;52;51;51;50;49;49;49;47;46;45;45;45;44;42;41;40;39;39;37;36;36;36;35;35;34;27;26;26;25;25;23;23;21;21;19;18	58.0	55.9
chrPeaks12290::chr16:35981584-35981785(-)	4-0	105;68;60;59	64.0	73.0
chrPeaks12293::chr19:35872818-35873019(-)	2-0	63;58	60.5	60.5
chrPeaks12294::chr2:174099553-174099754(-)	12-0	143;142;83;74;69;66;62;58;52;35;19;14	64.0	68.1
chrPeaks12295::chr3:36564791-36564992(-)	20-0	143;143;100;97;93;88;88;84;76;74;74;72;61;61;57;44;41;34;27;25	74.0	74.1
chrPeaks12296::chr3:36565855-36566056(-)	18-0	143;118;99;98;74;74;71;68;62;54;51;50;41;35;34;31;31;24	58.0	64.3
chrPeaks12297::chr4:123331110-123331311(-)	8-0	87;62;61;57;52;51;51;34	54.5	56.9
chrPeaks12299::chr4:123349584-123349785(-)	29-0	121;95;93;92;75;75;75;74;74;73;73;71;70;69;66;66;64;55;53;52;49;45;45;41;37;36;35;35;28	66.0	63.3
chrPeaks1229::chr17:24721756-24721957(+)	20-0	77;75;75;73;67;67;67;63;61;61;57;57;56;55;48;41;41;37;36;33	59.0	57.4
chrPeaks122::chr16:27452111-27452312(+)	27-0	143;143;109;93;88;81;76;76;74;73;67;66;63;62;62;60;60;58;52;49;37;36;34;33;28;25;19	62.0	65.4
chrPeaks12303::chr14:76532702-76532903(-)	6-0	116;63;62;60;58;53	61.0	68.7
chrPeaks12305::chr13:43538297-43538498(-)	7-1	89;88;75;74;70;68;53	74.0	73.9
chrPeaks12306::chr13:43541483-43541684(-)	2-0	77;73	75.0	75.0
chrPeaks12307::chr5:104119056-104119257(-)	5-0	121;94;76;74;34	76.0	79.8
chrPeaks12308::chr15:11383587-11383788(-)	129-5	143;143;143;143;143;143;143;142;142;141;124;123;120;118;118;118;100;99;97;96;96;95;94;94;94;92;91;91;91;91;90;90;90;90;90;90;90;89;89;88;84;84;78;78;77;77;77;75;75;75;75;75;74;74;73;73;73;73;73;73;72;72;72;72;71;71;71;71;70;70;70;70;69;68;67;66;64;63;62;62;61;61;60;60;59;58;58;56;55;55;53;52;51;49;49;47;47;47;47;47;46;46;43;43;43;43;40;40;38;38;37;37;36;35;33;32;32;32;29;28;24;22;22;21;18;17;16;1…	71.0	71.7
chrPeaks1230::chr10:89140353-89140554(+)	2-0	66;46	56.0	56.0
chrPeaks12311::chr13:96764408-96764609(-)	1-0	72	72.0	72.0
chrPeaks12312::chr5:140758311-140758512(-)	28-0	143;143;143;122;117;102;94;92;92;91;89;88;86;79;78;73;68;67;63;62;56;56;50;45;45;27;27;15	78.5	79.0
chrPeaks12314::chr4:106662123-106662324(-)	11-0	98;85;73;71;71;71;64;55;34;32;31	71.0	62.3
chrPeaks12316::chr6:91464149-91464350(-)	39-0	121;119;116;93;88;86;86;80;77;77;76;76;74;73;73;72;71;70;69;69;68;67;62;62;62;60;58;57;48;45;41;39;38;37;34;34;33;20;12	69.0	65.2
chrPeaks12318::chr6:91489173-91489374(-)	2-0	62;54	58.0	58.0
chrPeaks1231::chr19:21858235-21858436(+)	13-0	143;121;90;77;77;73;72;71;69;56;39;36;21	72.0	72.7
chrPeaks12320::chr3:86117167-86117368(-)	1-0	25	25.0	25.0
chrPeaks12321::chr3:86137846-86138047(-)	4-0	49;46;21;17	33.5	33.2
chrPeaks12323::chr5:7264797-7264998(-)	1-0	62	62.0	62.0
chrPeaks12324::chr13:106794324-106794525(-)	17-0	143;94;91;79;78;76;76;76;75;74;73;69;69;66;61;60;35	75.0	76.2
chrPeaks12326::chr9:48468351-48468552(-)	13-0	143;91;73;70;70;70;68;68;57;56;47;36;35	68.0	68.0
chrPeaks12327::chr9:48488611-48488812(-)	23-0	109;82;78;77;76;76;76;74;73;73;72;67;66;64;61;59;59;58;30;29;28;22;18	67.0	62.0
chrPeaks12328::chr17:37003509-37003710(-)	3-0	76;28;26	28.0	43.3
chrPeaks1232::chr19:10547640-10547841(+)	11-0	82;78;69;68;62;58;48;41;40;31;27	58.0	54.9
chrPeaks12331::chr14:98518962-98519163(-)	1-0	54	54.0	54.0
chrPeaks12336::chr13:106960435-106960636(-)	11-0	97;88;82;73;72;70;61;57;55;48;45	70.0	68.0
chrPeaks12337::chr13:106961705-106961906(-)	4-2	101;61;45;33	53.0	60.0
chrPeaks12338::chr13:106988390-106988591(-)	3-0	65;61;46	61.0	57.3
chrPeaks12339::chr14:8799230-8799431(-)	41-1	88;87;83;75;74;73;73;71;71;68;65;61;60;60;60;60;59;58;57;55;54;53;52;49;49;46;45;45;44;38;36;34;34;34;34;32;32;31;31;27;25	54.0	53.2
chrPeaks1233::chr19:10589764-10589965(+)	4-0	77;53;36;35	44.5	50.2
chrPeaks12340::chr2:10688394-10688595(-)	1-0	58	58.0	58.0
chrPeaks12341::chr5:112814215-112814416(-)	2-0	73;52	62.5	62.5
chrPeaks12342::chr4:121059153-121059354(-)	11-0	101;97;94;85;73;64;62;51;36;36;34	64.0	66.6
chrPeaks12343::chr17:26058522-26058723(-)	1-0	51	51.0	51.0
chrPeaks12344::chr17:26081098-26081299(-)	16-0	143;87;84;72;68;60;60;60;57;50;44;34;34;32;25;18	58.5	58.0
chrPeaks12345::chr17:26091638-26091839(-)	13-0	143;132;98;83;72;71;68;63;60;47;42;36;21	68.0	72.0
chrPeaks12346::chr17:26098293-26098494(-)	2-0	72;56	64.0	64.0
chrPeaks12349::chr10:80901246-80901447(-)	24-2	143;101;91;77;76;74;73;72;72;71;69;69;67;61;50;47;42;37;34;31;29;26;16;15	68.0	60.1
chrPeaks12354::chr7:136242163-136242364(-)	1-0	24	24.0	24.0
chrPeaks12355::chr2:163086958-163087159(-)	14-0	122;96;94;89;87;87;77;68;68;65;57;55;46;34	72.5	74.6
chrPeaks12356::chr6:34892679-34892880(-)	1-0	99	99.0	99.0
chrPeaks12357::chr12:65132580-65132781(-)	6-0	118;73;62;61;58;27	61.5	66.5
chrPeaks12359::chr4:19519135-19519336(-)	17-0	143;142;95;93;91;75;73;70;68;65;61;52;52;49;46;41;39	68.0	73.8
chrPeaks1235::chr1:115152062-115152263(+)	43-0	143;97;90;87;86;79;76;76;74;71;71;68;68;68;67;66;65;63;62;61;61;61;60;60;59;57;56;53;47;44;43;43;43;37;35;35;34;34;27;26;26;18;17	61.0	58.5
chrPeaks12360::chr11:62604752-62604953(-)	10-0	93;93;76;74;73;71;70;68;62;26	72.0	70.6
chrPeaks12362::chr14:79460802-79461003(-)	8-0	94;89;85;68;68;65;65;35	68.0	71.1
chrPeaks12363::chr14:79461641-79461842(-)	7-0	75;75;66;54;54;46;37	54.0	58.1
chrPeaks12364::chr17:24443632-24443833(-)	6-0	130;120;68;67;58;34	67.5	79.5
chrPeaks12365::chr5:93105187-93105388(-)	1-0	63	63.0	63.0
chrPeaks12366::chr5:93170406-93170607(-)	4-0	93;71;60;52	65.5	69.0
chrPeaks12367::chr5:93181846-93182047(-)	39-0	142;119;96;92;88;88;87;81;79;75;75;73;71;70;67;66;64;62;61;60;58;56;56;54;54;54;52;52;50;46;37;36;35;29;28;26;20;20;15	60.0	61.4
chrPeaks12368::chr7:42119360-42119561(-)	2-0	98;61	79.5	79.5
chrPeaks12369::chr7:110307877-110308078(-)	12-0	80;76;76;72;66;37;35;33;32;27;3;3	36.0	45.0
chrPeaks12370::chr5:67332090-67332291(-)	7-1	67;65;63;60;28;20;18	60.0	45.9
chrPeaks12375::chr15:58900825-58901026(-)	8-0	71;69;65;55;51;38;36;20	53.0	50.6
chrPeaks12377::chr15:58941076-58941277(-)	13-0	100;92;77;76;76;73;66;62;57;54;51;33;32	66.0	65.3
chrPeaks1237::chr12:84983229-84983430(+)	30-0	99;93;93;88;77;76;74;74;73;73;72;71;71;70;62;61;60;59;57;57;49;48;47;43;42;42;41;27;26;23	61.5	61.6
chrPeaks12380::chr17:34616553-34616754(-)	6-0	71;70;68;64;45;42	66.0	60.0
chrPeaks12381::chr5:54529354-54529555(-)	1-0	55	55.0	55.0
chrPeaks12382::chr13:102964239-102964440(-)	1-0	57	57.0	57.0
chrPeaks12384::chr15:25839755-25839956(-)	2-0	52;36	44.0	44.0
chrPeaks12386::chr13:98216419-98216620(-)	15-0	93;92;85;79;72;65;49;48;40;38;38;28;26;22;22	48.0	53.1
chrPeaks12388::chr13:98246690-98246891(-)	6-0	128;92;57;41;28;28	49.0	62.3
chrPeaks12389::chr13:98248043-98248244(-)	3-0	66;36;30	36.0	44.0
chrPeaks1238::chr11:21149321-21149522(+)	2-0	54;51	52.5	52.5
chrPeaks12392::chr2:25605018-25605219(-)	1-0	92	92.0	92.0
chrPeaks12393::chrX:74684762-74684963(-)	1-0	55	55.0	55.0
chrPeaks12395::chr15:55015035-55015236(-)	14-0	77;70;68;66;66;66;62;60;54;53;52;49;41;35	61.0	58.5
chrPeaks12397::chr16:55904855-55905056(-)	5-0	91;91;37;32;22	37.0	54.6
chrPeaks12399::chr16:55978723-55978924(-)	6-0	93;75;70;39;38;37	54.5	58.7
chrPeaks1239::chr11:21150240-21150441(+)	6-0	79;74;71;69;53;16	70.0	60.3
chrPeaks12402::chr8:80764308-80764509(-)	21-0	143;143;96;94;86;74;73;72;70;69;63;63;62;54;51;42;42;40;39;31;23	63.0	68.1
chrPeaks12403::chr7:28739491-28739692(-)	58-1	95;92;91;90;89;87;87;83;76;75;74;74;73;72;71;71;71;70;69;68;67;65;62;62;61;60;60;60;58;57;57;56;55;55;55;54;54;52;51;51;50;49;48;40;40;40;39;38;37;36;33;32;32;29;26;22;17;13	57.5	57.8
chrPeaks12406::chr12:31024010-31024211(-)	1-0	71	71.0	71.0
chrPeaks12407::chr7:79133669-79133870(-)	499-4	143;143;143;143;143;143;142;142;133;119;116;109;102;102;101;101;101;101;100;100;98;97;96;96;95;95;94;94;94;93;92;92;92;91;91;90;89;89;89;89;88;88;88;88;87;86;86;86;85;85;84;83;83;82;82;81;80;80;79;79;79;78;78;78;77;77;77;77;77;77;77;77;77;76;76;76;76;76;76;76;76;76;76;76;75;75;75;75;75;75;75;75;75;75;75;74;74;74;74;74;74;74;74;74;74;74;74;74;74;74;74;74;74;73;73;73;73;73;73;73;73;73;73;73;73;73;7…	60.0	59.3
chrPeaks1240::chr5:105708327-105708528(+)	1-0	64	64.0	64.0
chrPeaks12410::chr1:59222335-59222536(-)	1-0	30	30.0	30.0
chrPeaks12414::chr12:66283288-66283489(-)	16-0	143;96;71;71;71;69;68;67;64;63;40;40;37;36;35;18	65.5	61.8
chrPeaks12417::chr14:99921539-99921740(-)	1-0	60	60.0	60.0
chrPeaks12419::chr11:117650293-117650494(-)	5-0	95;92;87;67;65	87.0	81.2
chrPeaks12423::chr7:43342740-43342941(-)	3-0	143;78;29	78.0	83.3
chrPeaks12426::chr14:31478737-31478938(-)	15-0	115;88;88;83;76;70;65;64;58;58;55;40;36;28;26	64.0	63.3
chrPeaks12427::chr14:31481198-31481399(-)	2-0	60;55	57.5	57.5
chrPeaks12428::chr3:101275755-101275956(-)	3-0	109;71;54	71.0	78.0
chrPeaks12429::chr1:16088400-16088601(-)	1-0	52	52.0	52.0
chrPeaks1242::chr7:72674736-72674937(+)	19-0	92;91;88;86;85;75;68;67;66;59;59;52;51;40;31;29;27;26;26	59.0	58.8
chrPeaks12430::chr2:120316488-120316689(-)	17-2	81;74;72;53;51;46;42;39;39;39;37;36;34;34;34;28;18	39.0	44.5
chrPeaks12431::chr2:120355189-120355390(-)	13-0	143;143;143;94;91;90;90;79;76;66;62;53;45	90.0	90.4
chrPeaks12432::chr6:47294009-47294210(-)	8-0	92;91;76;74;70;63;53;26	72.0	68.1
chrPeaks12433::chr15:59603083-59603284(-)	1-0	18	18.0	18.0
chrPeaks12434::chr12:65062342-65062543(-)	403-2	143;143;143;143;143;143;143;143;143;143;143;143;143;143;143;143;143;143;143;143;143;142;142;142;142;142;142;136;134;133;132;131;129;128;123;122;121;121;120;119;118;117;117;117;117;116;116;113;113;112;112;112;111;111;106;106;104;104;103;102;102;102;102;101;101;101;100;99;99;99;99;98;98;98;97;97;96;95;95;94;94;93;93;93;93;93;93;93;92;92;92;92;92;92;92;92;92;92;91;91;91;91;90;89;89;89;89;89;89;88;88…	71.0	72.9
chrPeaks12438::chr2:28074951-28075152(-)	4-0	142;63;44;21	53.5	67.5
chrPeaks12439::chr17:8128512-8128713(-)	10-0	77;73;60;56;53;53;50;49;37;28	53.0	53.6
chrPeaks1243::chr11:23454669-23454870(+)	5-0	143;96;63;56;39	63.0	79.4
chrPeaks12441::chr7:127583185-127583386(-)	3-0	84;58;57	58.0	66.3
chrPeaks12442::chr11:88923929-88924130(-)	213-3	143;143;142;125;121;116;115;107;106;97;92;91;90;90;89;89;86;85;85;84;83;82;82;81;80;77;76;76;76;75;75;75;75;75;75;74;74;74;74;74;74;74;73;73;73;73;72;72;72;72;72;72;71;71;70;70;70;70;69;69;69;68;68;68;68;68;68;68;67;67;67;67;66;66;66;66;66;66;63;63;63;63;62;62;61;61;61;61;61;61;60;60;60;60;60;60;60;59;59;59;58;58;58;58;58;57;57;57;57;57;56;56;56;56;56;56;56;56;55;55;55;55;55;55;55;55;55;54;54;54;…	57.0	58.7
chrPeaks12443::chr11:88961670-88961871(-)	10-0	74;71;62;58;43;41;35;34;28;28	42.0	47.4
chrPeaks12444::chr9:7818138-7818339(-)	27-0	143;93;92;91;90;86;72;68;65;60;60;56;55;55;52;52;50;49;47;47;46;46;45;43;39;39;32	55.0	62.0
chrPeaks12445::chr18:60684369-60684570(-)	10-1	70;56;56;55;55;55;50;41;37;11	55.0	48.6
chrPeaks1244::chr11:23489694-23489895(+)	26-1	143;142;93;92;91;91;90;77;76;76;73;73;72;72;71;68;61;57;57;57;55;54;52;50;39;27	72.0	73.4
chrPeaks12450::chr5:142466952-142467153(-)	1-0	78	78.0	78.0
chrPeaks12451::chr5:142484714-142484915(-)	12-0	143;79;76;74;73;71;68;63;61;54;45;36	69.5	70.2
chrPeaks12455::chr10:82619799-82620000(-)	7-0	118;101;93;86;74;48;46	86.0	80.9
chrPeaks12456::chr9:26051568-26051769(-)	1-0	58	58.0	58.0
chrPeaks12458::chr1:182275880-182276081(-)	38-0	79;78;76;75;74;73;70;68;62;61;60;58;58;55;55;54;52;51;51;50;50;48;47;46;45;41;40;40;39;38;37;34;33;33;32;29;28;25	50.5	51.2
chrPeaks1245::chr1:127805818-127806019(+)	15-1	143;143;88;73;72;69;67;46;39;36;36;34;32;26;19	46.0	61.5
chrPeaks12460::chr7:43287998-43288199(-)	2-0	52;35	43.5	43.5
chrPeaks12462::chr10:80820237-80820438(-)	5-0	89;74;67;27;27	67.0	56.8
chrPeaks12463::chr10:80852710-80852911(-)	29-0	143;142;114;101;99;88;76;75;75;75;75;75;71;70;64;62;62;62;60;58;52;51;50;47;47;38;37;33;27	64.0	70.0
chrPeaks12464::chr10:80899791-80899992(-)	66-0	143;121;120;115;104;97;96;92;90;90;89;87;86;85;83;81;78;76;76;76;75;75;75;75;75;73;73;73;72;72;70;69;69;68;68;68;68;66;65;65;64;63;62;62;61;61;61;56;56;56;55;51;51;51;48;48;41;36;35;35;35;32;25;21;21;20	68.5	68.3
chrPeaks12466::chr2:8199163-8199364(-)	1-0	37	37.0	37.0
chrPeaks12467::chr12:4213318-4213519(-)	5-0	89;79;71;55;18	71.0	62.4
chrPeaks12468::chr12:4247242-4247443(-)	5-0	143;90;43;33;25	43.0	66.8
chrPeaks12480::chr2:127103721-127103922(-)	10-0	140;112;80;76;74;70;63;41;34;19	72.0	70.9
chrPeaks12482::chr2:127138628-127138829(-)	7-0	74;74;73;62;57;55;21	62.0	59.4
chrPeaks12486::chr16:94364363-94364564(-)	21-0	143;100;90;76;76;75;73;68;63;61;60;60;60;58;57;55;49;41;36;36;26	60.0	64.9
chrPeaks12487::chr19:47260071-47260272(-)	15-0	93;90;76;70;70;67;59;57;56;56;46;36;33;32;28	57.0	57.9
chrPeaks12488::chr1:123416778-123416979(-)	2-0	53;50	51.5	51.5
chrPeaks1248::chr13:51785846-51786047(+)	3-0	101;86;53	86.0	80.0
chrPeaks12490::chr12:95740068-95740269(-)	1-0	59	59.0	59.0
chrPeaks12491::chr10:62558369-62558570(-)	9-0	75;73;71;71;62;60;52;41;41	62.0	60.7
chrPeaks12492::chr10:62580161-62580362(-)	23-0	143;93;75;75;72;71;71;69;69;55;54;50;42;40;39;38;37;35;29;27;24;22;14	50.0	54.1
chrPeaks12494::chr9:59767259-59767460(-)	1-0	15	15.0	15.0
chrPeaks12495::chr9:59791882-59792083(-)	3-0	143;93;28	93.0	88.0
chrPeaks12496::chr6:28624328-28624529(-)	2-0	74;74	74.0	74.0
chrPeaks12497::chr3:69574063-69574264(-)	4-0	143;143;62;15	102.5	90.8
chrPeaks12498::chr2:70043398-70043599(-)	5-0	73;68;61;55;49	61.0	61.2
chrPeaks1249::chr2:34776367-34776568(+)	236-1	143;143;143;121;116;112;99;98;97;96;96;95;94;93;93;91;91;90;90;90;90;90;89;88;88;88;87;87;87;85;82;82;80;80;78;78;77;77;76;76;76;76;76;76;76;75;75;75;75;75;75;75;75;74;74;74;74;74;74;74;74;74;74;74;74;74;74;73;73;73;73;73;73;73;73;72;72;72;71;71;71;71;71;71;70;70;70;70;70;69;69;69;69;68;68;68;68;67;67;67;67;67;67;66;66;66;66;66;66;65;64;63;63;63;63;63;62;62;62;61;61;61;61;61;61;60;60;60;60;60;60;…	62.0	62.4
chrPeaks12503::chrX:73033897-73034098(-)	16-0	115;91;91;81;77;71;71;67;58;57;55;52;43;37;22;22	62.5	63.1
chrPeaks12504::chrX:73086207-73086408(-)	11-0	88;84;74;73;73;68;65;63;61;28;20	68.0	63.4
chrPeaks12506::chr3:152415733-152415934(-)	1-0	54	54.0	54.0
chrPeaks12507::chr10:34545549-34545750(-)	2-0	55;37	46.0	46.0
chrPeaks12509::chr11:71007310-71007511(-)	11-0	143;143;101;98;93;89;89;88;70;68;16	89.0	90.7
chrPeaks1250::chr13:98095635-98095836(+)	8-0	110;73;72;60;40;35;23;19	50.0	54.0
chrPeaks12510::chr11:71009857-71010058(-)	8-0	120;90;83;71;66;62;26;15	68.5	66.6
chrPeaks12511::chr3:63942233-63942434(-)	5-0	91;91;37;35;18	37.0	54.4
chrPeaks12515::chr5:122787627-122787828(-)	121-2	143;142;118;110;99;94;94;92;92;89;89;89;88;87;87;87;82;77;76;76;76;75;75;74;74;74;74;74;74;74;73;73;72;72;72;72;72;71;71;70;70;69;69;68;68;68;68;67;67;66;66;66;66;66;65;64;62;62;62;62;62;61;61;61;60;58;58;58;57;57;56;56;56;55;55;55;55;55;54;53;52;50;50;49;48;47;46;46;46;46;46;45;43;42;42;41;41;41;40;40;39;37;36;35;34;34;34;34;34;33;31;30;27;27;26;25;20;20;20;16;8	62.0	60.6
chrPeaks12516::chr5:147100357-147100558(-)	6-0	143;143;73;67;56;52	70.0	89.0
chrPeaks12517::chr2:61633977-61634178(-)	1-0	75	75.0	75.0
chrPeaks12518::chr16:47159158-47159359(-)	2-0	56;22	39.0	39.0
chrPeaks1251::chr7:141156087-141156288(+)	10-0	143;95;92;85;76;68;65;56;39;31	72.0	75.0
chrPeaks12520::chr5:91949199-91949400(-)	20-0	129;76;71;68;62;61;58;57;57;56;54;52;50;50;44;39;34;34;31;20	55.0	55.1
chrPeaks12522::chr13:56073500-56073701(-)	82-2	143;121;113;99;93;92;92;83;81;81;76;76;74;74;73;73;72;72;71;68;68;68;67;66;65;60;60;60;60;60;59;56;55;55;55;55;54;54;51;51;50;50;50;49;49;47;47;43;43;41;41;41;41;40;40;40;40;40;40;39;36;36;36;35;35;35;34;34;33;33;32;32;32;29;28;28;28;27;25;24;18;18	50.0	54.2
chrPeaks12523::chr13:56074065-56074266(-)	5-0	87;70;41;38;29	41.0	53.0
chrPeaks12528::chr11:33152430-33152631(-)	538-12	143;143;143;143;143;143;143;143;143;143;143;143;143;141;133;129;128;126;126;124;122;121;121;121;118;117;116;111;110;104;102;102;101;101;101;100;99;98;98;98;96;96;96;96;96;95;95;95;95;95;94;94;94;93;93;93;92;91;91;90;90;90;89;89;89;88;88;88;87;86;85;81;79;78;78;78;78;77;77;77;77;76;76;76;76;76;76;76;76;75;75;75;74;74;74;74;74;74;74;73;73;73;73;73;73;73;73;73;73;73;72;72;72;72;72;72;72;72;72;72;72;…	53.0	56.4
chrPeaks12529::chr11:33154823-33155024(-)	146-2	143;143;143;143;143;137;124;99;99;98;98;95;93;93;92;92;92;91;91;91;90;90;90;89;88;88;88;88;87;82;82;80;79;79;77;77;76;76;76;75;75;75;74;73;73;73;73;73;72;72;72;71;71;70;70;70;70;70;70;68;68;68;67;67;67;66;65;64;63;63;62;62;61;61;61;61;61;61;61;60;60;60;58;58;57;56;55;54;54;53;53;53;53;53;52;51;51;51;51;50;50;48;48;48;46;45;43;43;42;41;39;37;37;37;37;37;37;36;36;35;34;34;33;32;32;32;31;31;31;30;30…	61.0	62.5
chrPeaks1252::chr7:141157528-141157729(+)	8-0	143;91;71;68;62;49;35;22	65.0	67.6
chrPeaks12530::chr11:33174260-33174461(-)	3-0	86;77;60	77.0	74.3
chrPeaks12532::chr8:3902968-3903169(-)	1-0	79	79.0	79.0
chrPeaks12533::chr8:65331948-65332149(-)	1-0	56	56.0	56.0
chrPeaks12534::chr2:158116307-158116508(-)	20-0	143;114;99;92;92;78;77;75;73;69;65;63;62;62;57;51;43;38;31;26	67.0	70.5
chrPeaks12536::chr15:36961270-36961471(-)	3-0	86;55;1	55.0	47.3
chrPeaks12537::chr15:36998901-36999102(-)	86-0	143;143;130;124;121;106;102;101;101;97;94;93;92;91;90;89;89;88;88;87;79;76;76;75;74;74;74;73;73;73;73;72;72;72;71;71;71;70;70;69;69;68;68;66;66;64;64;63;62;61;61;61;61;60;60;60;60;57;55;53;53;52;43;42;40;36;36;35;35;35;34;33;33;30;28;27;26;25;24;23;19;18;18;17;16;12	67.0	64.6
chrPeaks12539::chr15:88682024-88682225(-)	1-0	143	143.0	143.0
chrPeaks1253::chr11:101259499-101259700(+)	20-0	101;91;89;86;78;78;73;66;62;61;59;57;53;52;52;52;47;46;45;23	60.0	63.5
chrPeaks12540::chr15:88686969-88687170(-)	39-0	143;101;98;95;93;93;88;75;74;73;71;69;68;68;67;63;61;61;61;60;58;58;55;55;53;53;53;52;50;50;49;49;48;47;41;33;32;31;29	60.0	63.5
chrPeaks12542::chr7:101930362-101930563(-)	1-0	51	51.0	51.0
chrPeaks12544::chr13:8802876-8803077(-)	8-0	99;68;62;61;57;54;50;24	59.0	59.4
chrPeaks12546::chrX:89882139-89882340(-)	1-0	96	96.0	96.0
chrPeaks12547::chr7:110813400-110813601(-)	10-0	94;88;87;78;77;48;41;30;24;19	62.5	58.6
chrPeaks12548::chr13:21779808-21780009(-)	1-0	95	95.0	95.0
chrPeaks12549::chr3:45946554-45946755(-)	2-0	68;56	62.0	62.0
chrPeaks1254::chr11:101288650-101288851(+)	3-0	75;72;39	72.0	62.0
chrPeaks12550::chr17:48448308-48448509(-)	3-0	46;37;35	37.0	39.3
chrPeaks12553::chr18:12189544-12189745(-)	3-0	61;53;36	53.0	50.0
chrPeaks12554::chr6:60462692-60462893(-)	1-0	12	12.0	12.0
chrPeaks12555::chr14:69241802-69242003(-)	17-0	143;93;81;73;73;72;71;70;65;62;61;58;55;47;46;44;35	65.0	67.6
chrPeaks12556::chr6:34303777-34303978(-)	4-0	94;72;57;40	64.5	65.8
chrPeaks12557::chr12:21999800-22000001(-)	3-0	77;67;21	67.0	55.0
chrPeaks12558::chr16:20821969-20822170(-)	1-0	73	73.0	73.0
chrPeaks12559::chr3:130979782-130979983(-)	1-0	54	54.0	54.0
chrPeaks12561::chrX:94535371-94535572(-)	34-0	143;120;94;90;81;77;76;75;75;74;74;74;74;72;69;68;67;66;63;63;60;59;59;58;57;55;54;52;50;42;39;38;36;12	66.5	66.6
chrPeaks12562::chr8:121881036-121881237(-)	51-2	143;143;99;97;93;91;90;89;88;83;76;75;74;74;74;74;74;72;72;72;69;69;68;65;63;61;60;58;58;58;58;56;55;55;54;52;51;49;49;49;47;46;46;46;41;41;40;35;33;33;31	61.0	65.7
chrPeaks12563::chr11:61729553-61729754(-)	6-0	72;63;61;56;50;47	58.5	58.2
chrPeaks12564::chr6:42240306-42240507(-)	2-0	40;33	36.5	36.5
chrPeaks12566::chr15:12234182-12234383(-)	1-0	143	143.0	143.0
chrPeaks12567::chr14:20507507-20507708(-)	4-0	75;73;73;72	73.0	73.2
chrPeaks12568::chr14:20548777-20548978(-)	5-1	75;71;61;56;22	61.0	57.0
chrPeaks1256::chr15:93491828-93492029(+)	11-0	129;121;121;97;91;90;86;83;67;55;53	90.0	90.3
chrPeaks12570::chr5:140008571-140008772(-)	27-0	142;123;117;106;101;93;80;74;73;72;71;68;60;55;55;54;54;53;53;52;52;51;50;38;33;22;15	55.0	67.3
chrPeaks12573::chr5:100420370-100420571(-)	6-0	93;88;71;55;51;41	63.0	66.5
chrPeaks12574::chr5:100420664-100420865(-)	5-0	128;72;65;64;54	65.0	76.6
chrPeaks12575::chr5:100441900-100442101(-)	14-0	72;71;69;62;58;50;48;41;33;31;29;22;6;6	44.5	42.7
chrPeaks12576::chr5:100487860-100488061(-)	1-0	25	25.0	25.0
chrPeaks12578::chr4:43017489-43017690(-)	5-0	143;64;58;49;47	58.0	72.2
chrPeaks12579::chr4:43027922-43028123(-)	32-0	143;119;101;92;91;90;88;87;83;79;76;73;70;70;70;69;62;62;61;60;60;59;58;57;54;53;51;47;46;42;37;23	65.5	69.8
chrPeaks12580::chr2:84701045-84701246(-)	4-0	118;71;70;70	70.5	82.2
chrPeaks12581::chr2:84722998-84723199(-)	28-0	95;90;90;82;79;78;75;74;74;72;72;67;61;61;60;58;58;57;57;55;48;46;40;37;32;32;32;20	60.5	60.8
chrPeaks12588::chr9:113654379-113654580(-)	5-0	142;94;76;75;71	76.0	91.6
chrPeaks12589::chr9:113694901-113695102(-)	13-0	143;132;132;117;116;103;96;73;61;54;52;46;39	96.0	89.5
chrPeaks1258::chr10:99023703-99023904(+)	2-0	54;54	54.0	54.0
chrPeaks12590::chr9:113698555-113698756(-)	2-0	142;34	88.0	88.0
chrPeaks12594::chr9:64137044-64137245(-)	30-0	115;102;95;93;91;91;88;84;77;73;70;66;64;58;57;55;55;52;48;45;43;40;38;31;31;29;21;20;20;13	56.0	58.8
chrPeaks12595::chr9:64162512-64162713(-)	0-0		0.0	0.0
chrPeaks12598::chr9:64185661-64185862(-)	60-2	127;126;114;97;95;94;92;91;91;90;89;88;86;81;81;77;76;76;76;75;74;74;74;73;73;73;73;73;73;72;72;72;72;71;70;70;70;70;68;66;61;58;58;56;55;55;53;52;47;47;46;44;42;42;38;36;34;33;21;19	72.0	69.2
chrPeaks1259::chr10:99026036-99026237(+)	9-0	143;76;58;56;55;47;46;43;32	55.0	61.8
chrPeaks125::chr13:62111971-62112172(+)	4-0	143;90;71;68	80.5	93.0
chrPeaks12600::chr11:121327125-121327326(-)	45-0	95;91;90;83;77;76;74;73;71;70;70;67;67;66;66;66;63;61;60;60;60;59;58;57;57;56;55;54;51;49;46;46;46;43;43;42;40;38;38;35;34;34;22;22;16	58.0	56.6
chrPeaks12602::chr8:83723174-83723375(-)	22-0	94;91;89;87;81;75;71;70;68;68;56;56;54;52;45;44;43;38;37;32;31;26	56.0	59.5
chrPeaks12603::chr8:83740442-83740643(-)	2-0	56;42	49.0	49.0
chrPeaks12604::chr5:147878408-147878609(-)	4-0	62;33;33;12	33.0	35.0
chrPeaks12607::chr1:131053567-131053768(-)	6-0	143;90;59;57;40;36	58.0	70.8
chrPeaks12608::chr7:120186210-120186411(-)	2-0	51;28	39.5	39.5
chrPeaks1260::chr5:130214271-130214472(+)	3-0	60;53;37	53.0	50.0
chrPeaks12610::chr1:178957131-178957332(-)	35-0	143;143;125;119;118;102;97;93;92;92;82;80;77;76;74;74;69;62;60;60;60;57;52;52;49;48;43;41;36;28;27;26;23;22;17	62.0	69.1
chrPeaks12613::chr2:103021682-103021883(-)	5-0	67;55;53;51;30	53.0	51.2
chrPeaks12615::chr4:91250690-91250891(-)	15-1	90;86;76;74;73;72;70;70;68;65;57;50;46;37;33	70.0	64.5
chrPeaks12616::chr1:103119477-103119678(-)	0-0		0.0	0.0
chrPeaks12617::chr5:120680092-120680293(-)	10-0	87;70;61;51;51;46;46;40;30;18	48.5	50.0
chrPeaks12619::chr1:15840159-15840360(-)	2-0	69;68	68.5	68.5
chrPeaks1261::chr5:130243547-130243748(+)	45-0	143;100;99;87;78;78;78;77;77;76;75;74;74;74;74;73;71;71;69;69;68;63;58;58;55;55;51;49;45;40;40;40;39;39;39;36;36;35;34;31;21;20;20;16;15	58.0	58.2
chrPeaks12622::chr5:52150125-52150326(-)	146-1	98;97;96;95;95;92;91;91;90;88;87;82;82;79;78;78;76;76;75;75;75;74;74;73;72;72;71;71;70;70;70;69;69;68;68;67;67;67;67;66;66;66;66;65;64;63;63;63;63;62;62;62;61;61;61;61;61;61;61;61;61;60;60;60;60;60;60;60;60;60;60;60;59;59;59;59;58;58;58;58;58;57;56;56;56;56;56;55;55;55;54;52;52;52;52;51;51;51;51;50;49;49;47;46;46;43;43;42;41;41;41;41;40;40;40;40;40;39;39;38;38;37;37;37;36;35;35;32;32;31;31;30;30;…	59.0	56.1
chrPeaks12623::chr5:109831905-109832106(-)	23-0	85;85;80;80;76;75;75;74;74;60;56;56;55;55;55;54;53;52;46;45;36;34;34	56.0	60.7
chrPeaks12624::chr2:127436143-127436344(-)	9-0	72;70;65;62;56;43;31;27;24	56.0	50.0
chrPeaks12625::chr2:127458088-127458289(-)	6-0	84;75;66;60;48;23	63.0	59.3
chrPeaks12629::chr2:32308330-32308531(-)	5-0	74;73;72;65;61	72.0	69.0
chrPeaks12630::chr2:32378966-32379167(-)	22-0	143;142;95;94;92;90;88;82;77;73;72;63;62;61;60;57;56;51;47;28;28;21	67.5	71.9
chrPeaks12631::chr9:72511025-72511226(-)	1-0	36	36.0	36.0
chrPeaks12632::chr11:21512341-21512542(-)	1-0	52	52.0	52.0
chrPeaks12634::chr11:21557124-21557325(-)	62-0	143;116;97;95;94;94;93;92;90;85;81;76;76;76;75;74;74;74;74;73;70;70;70;69;68;67;67;66;65;61;61;61;60;60;58;57;57;57;57;57;55;55;54;54;52;51;50;49;46;42;41;40;37;36;35;35;34;31;31;26;20;18	61.0	62.9
chrPeaks12637::chr17:39847125-39847326(-)	17-0	143;119;91;87;77;75;74;73;63;62;60;58;52;40;36;36;34	63.0	69.4
chrPeaks12638::chr4:41711888-41712089(-)	5-0	96;94;84;55;47	84.0	75.2
chrPeaks12639::chr4:41714824-41715025(-)	21-0	95;92;90;87;76;75;74;74;74;73;56;52;51;48;40;40;38;36;27;27;12	56.0	58.9
chrPeaks12640::chr4:41738370-41738571(-)	27-0	143;142;114;97;96;95;94;93;88;77;76;74;74;74;69;68;66;63;61;61;60;60;57;53;46;16;15	74.0	75.3
chrPeaks12641::chr13:71025343-71025544(-)	1-0	118	118.0	118.0
chrPeaks12642::chr2:181251351-181251552(-)	7-0	68;64;56;39;31;26;20	39.0	43.4
chrPeaks12644::chr7:100683617-100683818(-)	1-0	107	107.0	107.0
chrPeaks12645::chr10:77789368-77789569(-)	1-0	76	76.0	76.0
chrPeaks12647::chr15:37169715-37169916(-)	61-1	143;143;143;101;98;97;95;94;94;94;93;91;87;77;77;76;75;74;74;73;73;73;72;72;72;72;71;70;70;70;68;67;66;66;66;63;62;62;61;60;59;58;57;56;56;56;56;55;55;54;51;51;47;45;36;36;35;33;18;16;16	68.0	68.9
chrPeaks12648::chr7:45303232-45303433(-)	14-0	89;89;81;78;73;70;68;62;61;59;58;54;42;14	65.0	64.1
chrPeaks12651::chr7:45376378-45376579(-)	64-0	143;93;92;83;82;78;77;75;74;74;73;71;70;69;69;68;68;67;67;65;62;61;61;60;59;58;58;57;57;56;55;54;53;52;52;50;50;50;49;47;46;46;46;46;46;46;45;43;43;42;39;39;37;37;36;36;35;34;34;31;28;27;21;13	53.5	55.5
chrPeaks12653::chr3:8929401-8929602(-)	103-2	143;143;143;143;143;132;113;96;96;94;94;93;93;91;80;79;78;78;77;76;76;75;74;74;73;73;70;70;70;69;69;68;67;66;66;65;65;63;63;63;63;62;61;61;61;61;60;60;60;59;58;58;57;57;56;56;54;53;52;52;52;52;51;50;50;50;50;50;50;48;47;46;46;46;46;45;44;42;41;40;40;39;38;38;37;37;36;35;35;34;33;31;31;31;30;30;27;26;23;22;21;17;16	58.0	61.0
chrPeaks12654::chr3:8930548-8930749(-)	23-1	143;78;76;75;75;71;70;69;67;63;62;61;55;53;52;51;51;50;50;48;43;43;40	61.0	62.9
chrPeaks12655::chr9:108204743-108204944(-)	47-0	143;143;143;143;132;121;108;107;100;94;92;91;90;88;84;80;76;76;75;74;73;73;71;70;67;62;62;57;56;55;54;54;54;52;52;51;50;48;47;46;39;37;29;28;25;20;19	70.0	72.6
chrPeaks12657::chr9:108243101-108243302(-)	1-0	101	101.0	101.0
chrPeaks12659::chr9:15261728-15261929(-)	13-0	142;83;73;68;65;62;55;53;51;48;48;46;40	55.0	64.2
chrPeaks12660::chr9:15283198-15283399(-)	9-0	143;143;72;70;54;53;52;51;50	54.0	76.4
chrPeaks12661::chr4:51254339-51254540(-)	1-0	65	65.0	65.0
chrPeaks12662::chr8:106200368-106200569(-)	4-0	59;51;46;40	48.5	49.0
chrPeaks12663::chr3:9426917-9427118(-)	21-0	143;143;142;142;142;90;89;74;73;73;72;68;62;60;58;57;53;52;52;49;35	72.0	82.3
chrPeaks12664::chr3:9438170-9438371(-)	11-0	84;79;75;63;62;58;55;52;47;46;35	58.0	59.6
chrPeaks12665::chr7:44532629-44532830(-)	96-0	143;142;126;122;120;111;103;99;94;94;92;92;92;89;88;87;87;84;84;83;80;76;75;75;74;74;74;74;73;73;71;71;70;69;68;67;67;67;67;66;65;64;63;63;62;62;61;61;61;61;61;61;60;60;60;59;58;57;57;57;56;56;56;54;53;52;52;51;51;51;50;50;49;46;46;45;45;43;42;42;37;36;35;31;29;29;29;27;26;23;22;21;21;19;19;18	61.0	63.4
chrPeaks12666::chr7:44549495-44549696(-)	12-0	143;92;92;91;79;76;70;59;57;57;52;41	73.0	75.8
chrPeaks12667::chr15:45850566-45850767(-)	1-0	53	53.0	53.0
chrPeaks12668::chr1:152370607-152370808(-)	11-0	118;73;72;72;71;61;43;41;38;30;17	61.0	57.8
chrPeaks12670::chr5:133839135-133839336(-)	13-0	143;142;90;75;75;74;72;60;57;49;49;38;28	72.0	73.2
chrPeaks12671::chr2:69686701-69686902(-)	12-0	73;55;55;48;47;41;40;39;32;31;31;30	40.5	43.5
chrPeaks12672::chr12:51608536-51608737(-)	15-0	143;116;95;92;73;72;66;63;61;52;51;48;47;36;32	63.0	69.8
chrPeaks12673::chr4:33170299-33170500(-)	2-0	64;62	63.0	63.0
chrPeaks12674::chr7:99345310-99345511(-)	23-0	143;143;142;135;92;76;73;73;67;65;60;57;57;57;55;55;54;47;46;35;32;21;18	57.0	69.7
chrPeaks12676::chr12:91230965-91231166(-)	1-0	114	114.0	114.0
chrPeaks12677::chr1:13113307-13113508(-)	11-0	119;80;73;66;57;55;48;44;33;29;17	55.0	56.5
chrPeaks12678::chr1:13139057-13139258(-)	13-0	94;90;82;76;61;60;55;55;46;43;39;29;18	55.0	57.5
chrPeaks12679::chr12:55489288-55489489(-)	46-0	143;143;143;120;116;114;100;95;94;93;92;91;88;85;82;74;71;71;68;68;66;65;65;65;62;62;62;59;58;57;57;56;56;55;53;52;51;51;51;46;44;42;35;34;34;16	65.0	71.8
chrPeaks1267::chrX:20852802-20853003(+)	6-0	143;91;67;38;38;37	52.5	69.0
chrPeaks12680::chr12:55489752-55489953(-)	6-0	73;66;64;52;29;25	58.0	51.5
chrPeaks12681::chr13:74604814-74605015(-)	9-0	77;65;61;56;50;45;42;18;11	50.0	47.2
chrPeaks12682::chr13:74640740-74640941(-)	1-0	25	25.0	25.0
chrPeaks12683::chr13:74694171-74694372(-)	16-0	143;143;94;88;78;76;73;69;66;66;61;59;55;47;39;35	67.5	74.5
chrPeaks12684::chr10:20349190-20349391(-)	2-0	30;26	28.0	28.0
chrPeaks12686::chr10:71227845-71228046(-)	76-0	143;143;143;142;142;122;96;93;92;92;92;91;91;90;89;89;89;86;83;82;80;78;76;76;74;74;74;73;73;72;72;71;70;69;68;68;68;68;67;67;67;67;63;62;59;59;57;57;56;54;53;51;50;49;49;49;49;48;48;47;47;46;45;44;43;42;41;40;39;38;35;28;23;22;17;1	67.5	68.1
chrPeaks12687::chr10:71254873-71255074(-)	8-0	76;74;67;66;61;53;46;37	63.5	60.0
chrPeaks12689::chr13:98309790-98309991(-)	105-2	143;143;129;124;116;113;110;109;95;93;92;92;91;91;90;89;88;88;87;86;81;77;77;76;76;75;75;75;74;74;74;74;73;73;72;71;71;69;68;67;66;66;66;66;65;64;62;61;61;60;60;60;60;58;58;57;57;56;56;55;55;55;53;52;51;51;51;49;48;48;48;47;46;46;46;45;45;44;44;43;42;41;41;41;41;40;40;36;35;35;35;34;34;33;30;29;27;26;26;24;22;22;17;16;13	60.0	61.9
chrPeaks1268::chrX:20860380-20860581(+)	19-0	79;77;76;74;73;73;68;68;65;56;56;53;53;46;36;35;33;25;21	56.0	56.2
chrPeaks12690::chr17:69274596-69274797(-)	2-0	60;57	58.5	58.5
chrPeaks12692::chr4:34803011-34803212(-)	10-0	90;70;62;57;48;47;37;35;34;34	47.5	51.4
chrPeaks12696::chr19:5727936-5728137(-)	4-0	74;69;55;25	62.0	55.8
chrPeaks12697::chr19:5758307-5758508(-)	14-1	142;142;114;92;76;75;73;70;69;68;61;54;51;35	71.5	80.1
chrPeaks12698::chr19:5782549-5782750(-)	0-0		0.0	0.0
chrPeaks1269::chrX:20874618-20874819(+)	12-0	142;121;88;73;70;67;67;66;55;55;35;21	67.0	71.7
chrPeaks126::chr13:62114200-62114401(+)	6-0	116;103;97;69;63;55	83.0	83.8
chrPeaks12701::chr12:3645844-3646045(-)	22-0	143;143;143;133;133;118;117;93;90;74;66;63;60;56;47;46;45;42;39;31;30;14	64.5	78.5
chrPeaks12702::chr17:31612485-31612686(-)	12-0	143;143;85;76;73;69;61;46;37;34;29;14	65.0	67.5
chrPeaks12704::chr17:31647010-31647211(-)	31-0	143;113;91;89;76;74;72;71;71;68;65;60;58;58;55;53;52;51;46;46;46;46;42;39;37;36;34;28;24;18;13	53.0	57.3
chrPeaks12705::chr17:31656523-31656724(-)	3-1	54;53;32	53.0	46.3
chrPeaks12706::chr17:31695164-31695365(-)	9-0	143;89;77;71;66;51;49;40;34	66.0	68.9
chrPeaks12708::chr5:125276908-125277109(-)	3-0	103;91;73	91.0	89.0
chrPeaks12710::chr8:107262674-107262875(-)	1-0	143	143.0	143.0
chrPeaks12712::chr7:64871601-64871802(-)	10-0	139;76;70;62;59;58;57;52;52;33	58.5	65.8
chrPeaks12713::chr9:73092423-73092624(-)	3-0	92;46;13	46.0	50.3
chrPeaks12715::chr15:101050124-101050325(-)	31-0	143;143;143;94;93;92;91;91;86;75;74;73;71;66;65;65;65;61;57;55;54;53;49;49;49;42;37;36;34;26;11	65.0	69.1
chrPeaks12717::chr13:34977650-34977851(-)	16-0	143;143;143;141;91;87;79;76;76;74;72;71;60;43;37;16	76.0	84.5
chrPeaks12722::chr17:74200561-74200762(-)	17-3	143;143;113;100;94;91;87;85;76;74;74;73;66;62;55;51;46	76.0	84.3
chrPeaks12723::chr17:74299369-74299570(-)	29-0	143;103;92;81;79;73;73;72;69;68;62;62;59;55;55;52;51;49;41;35;34;34;34;33;29;28;21;17;13	55.0	55.8
chrPeaks12725::chr15:89426273-89426474(-)	19-0	143;133;118;99;91;75;71;64;62;61;58;56;46;46;37;34;32;28;19	61.0	67.0
chrPeaks12726::chr15:89472383-89472584(-)	7-0	85;68;65;59;58;52;51	59.0	62.6
chrPeaks12727::chr4:129625947-129626148(-)	18-0	98;90;89;88;76;71;66;62;60;58;58;57;56;37;36;34;30;17	59.0	60.2
chrPeaks12728::chr4:129643880-129644081(-)	7-0	143;117;96;65;54;40;28	65.0	77.6
chrPeaks12729::chr4:129676213-129676414(-)	14-0	73;72;72;71;68;66;60;57;44;41;36;32;27;16	58.5	52.5
chrPeaks1272::chr9:108750386-108750587(+)	12-0	90;77;76;74;74;69;66;66;58;57;56;20	67.5	65.2
chrPeaks12730::chr6:94111098-94111299(-)	2-0	64;56	60.0	60.0
chrPeaks12733::chr7:45125448-45125649(-)	194-0	143;143;95;95;92;88;87;84;82;77;77;76;76;76;76;75;75;74;74;74;74;74;73;73;73;73;73;73;73;72;72;71;71;71;71;71;70;70;70;70;70;69;69;69;68;68;68;68;68;68;68;67;67;67;67;67;66;66;66;66;65;65;65;65;65;64;63;63;63;63;63;63;62;61;61;61;61;61;61;61;61;61;61;60;60;59;59;58;58;58;58;58;57;57;57;57;57;57;57;56;56;56;56;55;55;55;55;55;55;55;55;55;55;55;55;54;54;53;53;53;52;52;52;52;52;51;51;51;50;50;50;50;5…	57.0	55.7
chrPeaks12734::chr7:45141734-45141935(-)	56-0	127;127;93;91;89;80;78;78;76;76;76;75;74;74;74;74;73;73;71;70;69;67;66;62;62;61;60;59;58;55;55;55;54;52;51;49;49;46;46;45;44;42;38;38;37;36;36;35;34;33;33;23;23;18;16;11	58.5	58.3
chrPeaks12737::chr5:76117742-76117943(-)	2-0	47;34	40.5	40.5
chrPeaks1273::chr8:22218513-22218714(+)	10-0	95;76;75;74;73;73;73;70;49;34	73.0	69.2
chrPeaks12741::chr5:31035911-31036112(-)	6-0	90;88;77;70;51;35	73.5	68.5
chrPeaks12744::chr1:189880385-189880586(-)	29-0	143;140;92;91;91;90;81;76;76;76;74;74;73;73;73;70;69;62;62;61;61;56;47;45;42;41;37;23;17	73.0	69.5
chrPeaks12748::chr6:91012962-91013163(-)	38-0	93;76;76;74;73;73;73;71;69;68;65;62;61;61;61;60;58;56;56;56;55;55;54;53;51;51;49;49;48;47;47;47;46;44;38;30;29;24	56.0	56.8
chrPeaks12749::chr14:50915595-50915796(-)	61-0	143;143;143;140;117;99;93;92;92;91;77;76;76;76;76;75;74;74;74;74;73;73;73;73;72;68;68;66;63;62;61;61;61;60;60;56;55;53;53;52;52;52;50;50;49;49;49;49;46;45;40;40;38;37;34;32;28;23;20;16;13	61.0	65.2
chrPeaks12750::chr14:50927100-50927301(-)	35-0	143;118;95;92;83;77;77;76;76;75;73;73;73;72;67;66;61;61;60;58;58;57;56;53;52;52;51;51;47;40;37;36;25;24;20	61.0	63.9
chrPeaks12752::chr1:134075195-134075396(-)	22-0	143;104;93;92;91;90;89;89;76;76;75;74;74;74;68;66;61;53;52;51;48;45	74.5	76.5
chrPeaks12754::chr4:149979359-149979560(-)	9-0	143;103;100;95;76;75;74;61;38	76.0	85.0
chrPeaks12756::chr14:40906347-40906548(-)	4-0	76;74;34;24	54.0	52.0
chrPeaks12757::chr7:114192354-114192555(-)	2-0	143;29	86.0	86.0
chrPeaks12758::chr1:91928649-91928850(-)	26-0	102;94;77;76;75;73;73;72;71;69;66;64;61;60;55;45;45;43;42;35;35;30;22;21;18;13	60.5	55.3
chrPeaks12761::chr17:24700513-24700714(-)	11-0	92;89;73;70;66;62;59;52;52;49;1	62.0	60.5
chrPeaks12762::chr17:24721946-24722147(-)	62-0	143;143;142;127;112;103;103;100;100;96;94;91;91;91;90;90;90;88;87;87;85;79;77;76;73;73;73;71;70;70;69;68;67;66;62;61;61;60;60;58;57;55;55;53;51;51;50;50;49;45;45;44;43;40;38;36;36;35;30;30;25;16	68.5	70.7
chrPeaks12764::chr6:30748255-30748456(-)	4-0	76;68;60;46	64.0	62.5
chrPeaks12766::chr2:93702822-93703023(-)	2-0	73;29	51.0	51.0
chrPeaks12767::chr2:179912069-179912270(-)	16-0	117;92;87;76;75;73;73;70;64;57;53;46;44;40;36;27	67.0	64.4
chrPeaks12769::chr6:75621580-75621781(-)	3-0	65;50;14	50.0	43.0
chrPeaks1276::chr10:100573573-100573774(+)	3-0	143;143;74	143.0	120.0
chrPeaks12770::chr4:105301048-105301249(-)	4-0	62;54;49;34	51.5	49.8
chrPeaks12771::chr10:86883248-86883449(-)	1-0	46	46.0	46.0
chrPeaks12773::chr19:6890082-6890283(-)	3-1	30;19;18	19.0	22.3
chrPeaks12774::chr1:10024715-10024916(-)	73-0	131;98;93;93;92;92;92;91;89;89;86;80;76;76;76;76;76;76;76;75;75;75;75;74;73;72;72;71;71;71;71;71;71;70;69;68;66;65;63;61;61;59;58;55;55;54;52;51;47;47;42;39;39;39;38;38;35;35;35;35;34;33;33;32;32;32;32;26;21;19;18;11;11	66.0	60.1
chrPeaks12776::chr19:24261660-24261861(-)	6-0	111;87;87;54;52;23	70.5	69.0
chrPeaks12778::chr19:24294682-24294883(-)	5-0	118;67;53;47;29	53.0	62.8
chrPeaks12779::chr2:118528669-118528870(-)	11-0	92;92;91;87;61;60;57;52;36;16;11	60.0	59.5
chrPeaks1277::chr3:17889155-17889356(+)	3-0	74;66;48	66.0	62.7
chrPeaks12780::chr16:60237328-60237529(-)	1-0	85	85.0	85.0
chrPeaks12781::chr1:39371738-39371939(-)	16-0	91;76;76;76;74;73;71;70;56;52;49;48;39;36;34;33	63.0	59.6
chrPeaks12783::chr6:66875168-66875369(-)	621-4	143;143;143;143;143;143;143;143;143;143;143;143;143;143;143;142;142;142;141;139;129;123;122;122;102;101;101;99;98;98;94;93;93;93;93;92;92;92;92;91;91;89;89;89;88;87;87;87;85;82;81;81;79;78;76;76;76;76;76;76;76;76;76;75;75;75;75;75;75;75;75;74;74;74;74;74;74;74;74;74;74;74;73;73;73;73;73;73;73;73;72;72;72;72;72;72;72;72;72;72;71;71;71;71;71;71;71;71;71;71;71;70;70;70;70;70;69;69;69;69;69;69;69;68;…	54.0	54.2
chrPeaks12784::chr17:27751168-27751369(-)	53-0	143;143;143;143;143;141;118;90;89;88;87;86;82;75;75;72;71;70;69;69;68;62;62;61;61;60;59;59;56;55;55;52;51;50;46;46;46;45;42;42;39;39;36;36;36;34;34;23;23;22;19;18;14	59.0	65.1
chrPeaks12787::chr7:118524944-118525145(-)	24-0	91;75;74;74;73;73;63;62;60;60;60;60;59;58;52;51;50;44;43;42;39;29;22;15	59.5	55.4
chrPeaks12788::chr5:86109200-86109401(-)	18-1	143;92;91;90;80;74;71;63;55;53;51;50;50;49;47;46;40;12	54.0	64.3
chrPeaks12789::chr3:47959941-47960142(-)	2-0	72;54	63.0	63.0
chrPeaks12793::chr10:75831756-75831957(-)	16-0	96;76;72;68;65;64;57;55;48;46;41;41;35;28;25;24	51.5	52.6
chrPeaks12794::chr10:75859249-75859450(-)	348-3	143;143;143;143;143;143;143;143;143;143;143;143;143;143;143;143;142;142;142;142;140;135;125;122;121;120;113;112;112;100;99;99;98;97;97;97;97;97;96;96;95;95;95;95;94;94;93;93;93;93;93;93;93;92;92;92;92;91;91;91;91;91;90;90;90;90;90;89;89;88;88;87;87;87;87;87;86;86;85;82;82;81;81;80;80;79;78;78;78;78;77;76;76;76;76;76;76;76;76;76;76;76;76;76;76;76;76;75;75;75;75;75;75;75;75;75;75;75;75;74;74;74;74;…	67.0	67.2
chrPeaks12796::chr10:75896683-75896884(-)	38-0	143;143;142;135;130;101;96;96;95;92;91;91;90;88;87;83;80;76;74;71;71;70;68;67;65;65;65;62;61;61;48;47;46;43;40;38;32;30	72.5	78.5
chrPeaks12798::chr8:123996194-123996395(-)	44-0	143;143;142;102;101;99;97;92;90;89;88;81;80;76;76;76;75;75;74;74;74;73;72;68;66;64;61;59;58;57;55;54;52;52;49;47;45;41;35;35;34;32;29;16	72.5	70.5
chrPeaks12799::chr15:103153179-103153380(-)	8-0	143;142;142;112;73;71;54;50	92.5	98.4
chrPeaks1279::chr10:120224789-120224990(+)	85-5	143;143;143;143;143;142;141;122;118;109;99;97;97;95;93;92;92;90;90;88;88;85;83;79;78;76;76;74;74;74;73;73;73;73;72;72;72;71;71;70;69;69;69;68;68;68;67;67;67;65;63;63;62;62;62;61;61;61;61;60;57;56;56;56;55;53;50;50;49;47;47;46;46;43;42;41;41;39;37;34;31;25;24;19;17	69.0	72.2
chrPeaks127::chr13:62136989-62137190(+)	4-0	131;91;62;61	76.5	86.2
chrPeaks12800::chr15:103191444-103191645(-)	47-0	143;143;116;115;97;97;95;93;93;91;89;84;81;81;79;78;76;76;75;74;74;74;73;72;71;63;59;57;57;56;56;55;50;50;48;42;42;41;41;40;38;36;36;34;34;21;19	72.0	68.4
chrPeaks12803::chr1:72159144-72159345(-)	51-2	143;143;140;134;132;93;87;81;76;75;73;71;71;70;69;68;68;68;68;67;66;65;62;61;60;59;58;57;57;56;51;50;49;45;44;41;41;40;39;36;36;36;35;31;30;28;28;27;23;21;18	59.0	61.7
chrPeaks12804::chr19:6134236-6134437(-)	8-0	143;89;87;77;76;67;58;28	76.5	78.1
chrPeaks12809::chr2:155817575-155817776(-)	6-1	143;90;78;74;74;62	76.0	86.8
chrPeaks1280::chr10:120231572-120231773(+)	69-4	116;94;93;91;91;90;89;81;77;75;74;74;73;73;72;69;67;66;66;63;63;62;62;61;61;61;60;58;58;57;57;55;55;55;53;52;52;52;52;52;51;51;51;51;51;50;50;49;49;46;46;43;43;42;40;38;37;36;36;34;33;25;25;25;25;22;21;16;11	53.0	55.5
chrPeaks12810::chr2:155819701-155819902(-)	28-0	143;143;143;143;143;113;96;90;82;81;77;76;75;74;73;70;65;64;63;62;61;56;56;55;46;35;32;20	73.5	79.9
chrPeaks12811::chr2:155846761-155846962(-)	12-0	91;74;73;73;71;70;67;60;57;46;37;11	68.5	60.8
chrPeaks12812::chrX:73686046-73686247(-)	39-0	142;126;119;91;90;90;88;86;77;76;75;75;74;73;73;73;72;72;70;68;65;62;61;59;57;55;54;54;51;46;44;42;40;40;40;35;34;21;18	68.0	66.4
chrPeaks12813::chr13:45078264-45078465(-)	1-0	38	38.0	38.0
chrPeaks12815::chr7:42953370-42953571(-)	3-0	128;76;75	76.0	93.0
chrPeaks12816::chrX:93304682-93304883(-)	17-0	143;143;143;142;111;92;92;91;75;61;58;44;37;31;26;23;15	75.0	78.1
chrPeaks12817::chrX:93317168-93317369(-)	1-0	73	73.0	73.0
chrPeaks12818::chr16:91113591-91113792(-)	3-0	78;70;54	70.0	67.3
chrPeaks12819::chr18:14847895-14848096(-)	1-0	93	93.0	93.0
chrPeaks1281::chr10:120231989-120232190(+)	4-0	76;76;57;33	66.5	60.5
chrPeaks12820::chr9:124476483-124476684(-)	11-0	98;80;76;74;72;64;61;61;61;57;46	64.0	68.2
chrPeaks12821::chr7:16494901-16495102(-)	19-0	143;143;118;83;76;74;73;70;69;68;67;63;60;58;52;45;35;33;18	68.0	70.9
chrPeaks12822::chr14:81084304-81084505(-)	1-0	36	36.0	36.0
chrPeaks12829::chr11:60199455-60199656(-)	1-0	29	29.0	29.0
chrPeaks12830::chr7:142575434-142575635(-)	7-0	143;114;97;79;75;54;26	79.0	84.0
chrPeaks12831::chr1:133603784-133603985(-)	8-0	74;74;73;62;62;57;56;19	62.0	59.6
chrPeaks12832::chr1:133611933-133612134(-)	1-0	33	33.0	33.0
chrPeaks12833::chr1:133619774-133619975(-)	58-0	143;143;121;103;96;95;93;92;91;90;87;85;83;83;83;81;77;76;76;76;75;73;72;72;71;71;70;69;69;68;68;67;67;62;62;61;56;56;54;54;50;50;50;50;48;47;44;37;36;36;33;32;29;27;25;22;18;1	68.5	66.0
chrPeaks12834::chr1:133621096-133621297(-)	2-0	68;56	62.0	62.0
chrPeaks12835::chr1:133637206-133637407(-)	3-0	68;64;61	64.0	64.3
chrPeaks12838::chr1:55014640-55014841(-)	1-0	47	47.0	47.0
chrPeaks1283::chr2:167690282-167690483(+)	23-0	92;92;90;78;77;76;73;72;72;70;68;65;65;64;62;60;56;55;47;44;40;38;36	65.0	64.9
chrPeaks12841::chr1:55077738-55077939(-)	183-1	143;143;143;143;143;143;143;143;143;141;129;125;117;115;115;111;103;101;99;95;95;94;94;92;92;92;91;91;90;90;90;89;89;88;88;88;86;85;83;80;80;78;77;74;74;74;73;73;73;73;73;73;73;72;72;72;71;71;70;70;70;70;69;69;69;69;68;68;68;67;67;66;66;65;65;64;63;63;63;63;63;62;62;62;62;62;62;62;62;61;61;61;61;61;60;60;59;59;58;58;57;57;57;57;57;56;56;56;56;56;55;55;55;55;55;54;54;54;54;54;53;52;51;51;51;50;50;…	61.0	64.0
chrPeaks12843::chr9:65692257-65692458(-)	8-0	143;124;95;90;76;75;73;54	83.0	91.2
chrPeaks12845::chrX:73890357-73890558(-)	4-0	93;80;55;39	67.5	66.8
chrPeaks12846::chrX:73894354-73894555(-)	1-0	77	77.0	77.0
chrPeaks12847::chr6:87980287-87980488(-)	17-0	143;100;78;77;76;75;72;70;64;61;59;55;55;54;52;50;24	64.0	68.5
chrPeaks12848::chr6:87999004-87999205(-)	62-1	143;143;143;143;143;143;141;121;120;117;115;112;101;101;100;95;93;92;92;91;90;89;89;87;87;85;83;80;77;76;75;75;74;74;73;73;73;71;71;68;65;63;62;61;60;59;58;57;57;57;55;52;51;50;49;49;48;46;45;32;27;18	75.0	81.3
chrPeaks12849::chr6:87999363-87999564(-)	20-0	143;143;93;88;73;71;70;66;63;61;57;55;47;46;40;37;34;33;25;19	59.0	63.2
chrPeaks1284::chr16:35051353-35051554(+)	3-1	41;40;37	40.0	39.3
chrPeaks12850::chr6:87999688-87999889(-)	6-0	67;60;60;48;29;21	54.0	47.5
chrPeaks12853::chr1:97948624-97948825(-)	24-0	143;143;94;93;88;76;71;63;60;59;59;57;41;40;40;38;34;34;34;33;32;31;28;28	49.0	59.1
chrPeaks12855::chr17:50419960-50420161(-)	3-0	85;61;35	61.0	60.3
chrPeaks12856::chr10:62108112-62108313(-)	11-0	93;76;74;61;60;50;49;46;41;39;35	50.0	56.7
chrPeaks12859::chr12:78805569-78805770(-)	2-0	143;36	89.5	89.5
chrPeaks1285::chr1:151721821-151722022(+)	20-1	143;143;95;95;73;71;71;68;68;62;56;47;44;41;40;33;32;28;25;16	59.0	62.5
chrPeaks12860::chr12:78834193-78834394(-)	2-0	97;1	49.0	49.0
chrPeaks12861::chr12:78842865-78843066(-)	24-0	143;143;143;94;92;90;86;84;83;74;73;61;61;61;52;52;51;41;41;34;33;30;20;19	61.0	69.2
chrPeaks12863::chr3:88056370-88056571(-)	59-0	95;93;92;83;78;75;75;74;72;72;72;72;71;71;71;70;68;66;63;62;62;62;61;61;61;61;60;60;58;56;56;55;55;51;51;49;49;49;48;48;48;47;46;44;43;40;37;36;36;36;32;32;32;31;31;30;28;24;21	56.0	55.6
chrPeaks12864::chr2:128588780-128588981(-)	2-0	78;58	68.0	68.0
chrPeaks12865::chr16:21954326-21954527(-)	7-0	94;90;86;76;68;32;24	76.0	67.1
chrPeaks12866::chr16:21955344-21955545(-)	0-0		0.0	0.0
chrPeaks12867::chr16:21992001-21992202(-)	1-0	46	46.0	46.0
chrPeaks12868::chr4:130165481-130165682(-)	11-0	116;103;101;91;90;75;68;51;46;46;40	75.0	75.2
chrPeaks12869::chr10:83487315-83487516(-)	10-0	143;142;119;81;79;76;71;65;65;57	77.5	89.8
chrPeaks1286::chr1:158953369-158953570(+)	1-0	47	47.0	47.0
chrPeaks12873::chr7:132711946-132712147(-)	10-0	118;91;74;72;72;60;53;48;47;19	66.0	65.4
chrPeaks12876::chr9:14094957-14095158(-)	1-0	37	37.0	37.0
chrPeaks12877::chr7:119714993-119715194(-)	34-0	143;143;143;112;90;76;76;74;74;74;73;72;71;70;70;68;68;67;66;60;58;58;57;57;55;50;49;46;27;27;26;24;23;21	67.5	66.7
chrPeaks12878::chr7:119783685-119783886(-)	2-0	82;71	76.5	76.5
chrPeaks1287::chr2:69737257-69737458(+)	4-0	143;65;59;59	62.0	81.5
chrPeaks12880::chr19:32465787-32465988(-)	198-0	143;143;123;117;94;94;93;93;90;89;87;86;85;78;77;77;77;76;76;76;76;76;76;75;74;74;73;73;73;73;73;73;73;73;73;73;72;72;72;72;71;70;69;69;68;68;67;66;66;66;66;65;65;63;62;61;61;61;61;61;61;61;61;60;60;59;59;59;58;58;58;57;57;57;57;56;56;56;56;55;55;55;55;55;55;55;55;55;54;54;54;54;54;54;53;52;52;51;51;50;50;49;49;48;46;46;46;45;45;45;44;43;43;43;43;43;43;43;43;42;42;42;41;40;40;40;39;39;39;38;38;38…	50.5	50.7
chrPeaks12882::chr19:5917446-5917647(-)	4-0	62;42;41;41	41.5	46.5
chrPeaks12883::chr19:5940424-5940625(-)	10-0	143;77;75;74;74;62;47;38;30;29	68.0	64.9
chrPeaks12884::chr15:52477388-52477589(-)	2-0	104;74	89.0	89.0
chrPeaks12885::chr1:79922162-79922363(-)	0-0		0.0	0.0
chrPeaks12887::chr9:114982292-114982493(-)	380-1	143;143;143;143;143;143;143;143;143;143;143;143;143;143;142;142;140;138;123;122;121;118;111;105;105;100;96;95;94;93;92;92;92;88;88;87;85;81;80;80;80;80;79;78;78;78;78;78;77;77;77;77;77;76;76;76;76;76;76;76;76;76;76;76;76;75;75;75;75;74;74;74;74;74;73;73;73;73;72;72;72;72;72;71;71;71;71;70;70;70;69;69;69;68;68;68;68;68;67;66;65;65;65;64;63;63;63;63;62;62;62;62;62;61;61;61;61;61;61;61;60;60;60;60;6…	51.0	54.6
chrPeaks12888::chr17:26505488-26505689(-)	75-1	143;113;97;95;95;94;93;93;93;91;90;84;82;80;78;78;76;75;74;74;74;73;73;72;71;70;68;68;68;65;62;62;61;61;61;61;61;60;59;59;58;58;58;58;58;57;55;55;55;54;54;54;54;53;53;53;52;52;50;50;49;48;46;45;41;41;40;39;34;33;31;29;28;27;19	60.0	63.3
chrPeaks1288::chr2:69753961-69754162(+)	5-0	73;70;69;51;46	69.0	61.8
chrPeaks12890::chr5:135248803-135249004(-)	9-0	87;73;69;61;56;52;44;34;24	56.0	55.6
chrPeaks12891::chr5:135282238-135282439(-)	4-0	62;52;36;31	44.0	45.2
chrPeaks12892::chr5:135291576-135291777(-)	28-0	143;77;76;76;75;73;73;73;73;71;71;70;69;67;66;63;62;58;55;55;52;42;39;34;23;22;21;16	66.5	60.5
chrPeaks12893::chr4:117656018-117656219(-)	2-0	77;59	68.0	68.0
chrPeaks12894::chr4:117674542-117674743(-)	23-0	74;73;73;71;68;68;66;61;60;60;60;59;57;55;54;41;37;36;33;33;31;29;21	59.0	53.0
chrPeaks12896::chr8:83434415-83434616(-)	31-2	92;91;76;75;73;67;67;66;61;61;61;60;58;58;56;56;51;50;49;46;46;45;44;43;41;39;28;25;19;15;13	56.0	52.6
chrPeaks12897::chr11:32909222-32909423(-)	16-0	143;143;143;143;141;99;61;53;52;45;43;34;28;26;25;24	52.5	75.2
chrPeaks12898::chr13:66095371-66095572(-)	3-0	100;70;17	70.0	62.3
chrPeaks12899::chr4:138313311-138313512(-)	17-0	143;142;120;100;89;89;78;77;77;75;74;73;73;62;33;27;25	77.0	79.8
chrPeaks1289::chr19:9216904-9217105(+)	1-0	89	89.0	89.0
chrPeaks128::chr13:62176110-62176311(+)	5-1	141;91;72;40;37	72.0	76.2
chrPeaks12900::chr4:138313795-138313996(-)	6-0	73;72;72;71;69;18	71.5	62.5
chrPeaks12901::chr12:31595247-31595448(-)	12-0	143;124;122;93;93;93;82;77;76;74;56;53	87.5	90.5
chrPeaks12902::chr4:101152244-101152445(-)	7-0	90;74;72;70;55;55;29	70.0	63.6
chrPeaks12903::chr4:101153010-101153211(-)	1-0	76	76.0	76.0
chrPeaks12904::chr2:152411857-152412058(-)	16-0	128;93;73;66;66;66;60;60;49;47;45;45;45;42;42;37	54.5	60.2
chrPeaks12906::chrX:52050790-52050991(-)	6-0	115;74;68;56;46;40	62.0	66.5
chrPeaks12908::chr15:98812666-98812867(-)	8-0	88;75;56;53;52;50;48;34	52.5	57.0
chrPeaks12909::chr15:98831607-98831808(-)	5-0	136;62;60;59;17	60.0	66.8
chrPeaks1290::chr19:9284393-9284594(+)	70-0	143;143;143;143;143;143;143;143;143;143;143;143;136;119;115;111;105;95;91;90;89;88;85;84;82;82;76;76;76;76;75;75;75;74;73;73;72;70;68;67;66;64;64;62;61;61;60;60;57;54;53;46;45;44;44;41;41;40;40;37;36;35;35;34;34;34;26;23;23;22	73.0	77.9
chrPeaks12910::chr15:98877655-98877856(-)	27-0	101;76;75;74;74;73;72;71;69;69;69;69;64;62;62;61;61;59;57;57;57;56;50;40;39;37;33	62.0	62.5
chrPeaks12911::chr15:98884417-98884618(-)	2-0	50;23	36.5	36.5
chrPeaks1291::chr13:65481349-65481550(+)	3-0	67;65;46	65.0	59.3
chrPeaks12922::chr3:47230331-47230532(-)	6-0	143;73;73;62;62;60	67.5	78.8
chrPeaks12923::chr3:14606109-14606310(-)	2-0	110;53	81.5	81.5
chrPeaks12924::chr14:45282995-45283196(-)	3-1	140;26;25	26.0	63.7
chrPeaks12926::chr6:51461032-51461233(-)	122-1	143;143;143;143;143;143;143;142;142;142;115;113;106;104;99;94;93;93;92;92;91;90;81;77;76;76;74;74;74;74;74;73;73;73;72;72;71;71;71;70;70;69;67;66;66;64;62;62;60;60;59;58;58;56;56;56;56;55;55;55;55;55;55;55;55;55;54;54;54;54;52;52;52;51;51;51;50;49;47;47;47;46;46;44;41;40;39;38;37;37;37;36;36;36;36;36;36;36;35;34;34;33;33;33;32;29;26;26;26;26;26;25;23;23;22;20;20;18;16;16;15;14	55.0	61.5
chrPeaks12927::chr6:51462691-51462892(-)	229-3	143;143;143;143;143;142;142;142;142;142;139;120;111;99;94;93;92;92;90;89;89;89;88;88;88;88;88;88;88;87;87;87;87;86;86;83;80;79;79;79;77;77;76;76;76;76;76;76;76;76;76;75;75;75;75;75;75;74;74;74;74;74;74;74;73;73;73;73;73;73;72;72;72;72;72;72;72;72;71;71;71;71;71;71;70;70;70;70;69;69;69;68;68;68;68;68;68;68;68;67;67;67;66;66;66;66;65;65;65;64;64;63;63;62;62;62;62;61;61;61;61;61;61;61;60;60;60;60;60…	62.0	63.5
chrPeaks12928::chr6:51477438-51477639(-)	13-0	88;87;86;73;61;60;55;52;51;50;42;40;18	55.0	58.7
chrPeaks12929::chr19:11777370-11777571(-)	16-0	143;137;125;117;91;87;74;73;68;61;56;55;47;46;34;18	70.5	77.0
chrPeaks12930::chr19:11778138-11778339(-)	7-0	143;143;139;98;74;68;60	98.0	103.6
chrPeaks12931::chr5:114481617-114481818(-)	2-0	55;35	45.0	45.0
chrPeaks12933::chr13:118380124-118380325(-)	26-0	143;104;92;90;89;83;78;76;76;72;72;71;71;71;61;60;58;57;56;54;51;51;51;49;32;32	71.0	69.2
chrPeaks12935::chr1:63301010-63301211(-)	1-0	55	55.0	55.0
chrPeaks12937::chr12:93646044-93646245(-)	12-0	79;77;72;61;61;60;55;55;54;51;43;34	57.5	58.5
chrPeaks12938::chr5:24117992-24118193(-)	5-0	73;57;51;46;18	51.0	49.0
chrPeaks12939::chr6:59020022-59020223(-)	1-0	45	45.0	45.0
chrPeaks1293::chrX:103472888-103473089(+)	1-0	25	25.0	25.0
chrPeaks12940::chr2:154587445-154587646(-)	5-0	80;76;67;32;16	67.0	54.2
chrPeaks12941::chr1:14753213-14753414(-)	4-0	88;74;73;46	73.5	70.2
chrPeaks12942::chr11:40679215-40679416(-)	84-0	143;143;143;117;91;91;90;90;89;88;88;87;82;77;77;76;76;76;76;75;75;75;74;74;74;74;73;73;73;73;72;72;71;71;69;68;68;67;64;63;62;62;62;61;61;60;60;57;57;57;57;56;56;54;54;54;54;53;53;48;45;44;42;42;40;40;36;35;35;35;34;34;34;33;30;30;30;29;29;25;24;18;18;14	62.0	62.0
chrPeaks12945::chr9:101034700-101034901(-)	4-0	78;72;71;67	71.5	72.0
chrPeaks12946::chr9:101047240-101047441(-)	3-0	40;33;31	33.0	34.7
chrPeaks12948::chr4:133532430-133532631(-)	5-0	73;68;65;58;35	65.0	59.8
chrPeaks1294::chrX:103483287-103483488(+)	0-0		0.0	0.0
chrPeaks12950::chr8:25154458-25154659(-)	12-0	77;71;69;68;67;66;63;58;55;54;50;49	64.5	62.2
chrPeaks12951::chr8:25175486-25175687(-)	1-0	23	23.0	23.0
chrPeaks12954::chr4:122858966-122859167(-)	18-0	126;111;96;95;95;93;81;74;74;72;67;62;55;54;50;34;28;23	73.0	71.7
chrPeaks12955::chr8:104226615-104226816(-)	5-0	75;71;63;51;39	63.0	59.8
chrPeaks12956::chr18:61192796-61192997(-)	9-0	143;75;65;57;57;55;52;52;21	57.0	64.1
chrPeaks12959::chr3:53692224-53692425(-)	1-0	61	61.0	61.0
chrPeaks12960::chr13:100617030-100617231(-)	5-0	118;116;54;52;48	54.0	77.6
chrPeaks12961::chr13:100686126-100686327(-)	1-0	41	41.0	41.0
chrPeaks12962::chr13:100696888-100697089(-)	6-0	143;88;82;77;72;53	79.5	85.8
chrPeaks12963::chr1:93621741-93621942(-)	21-0	82;77;75;75;75;73;72;71;69;65;62;61;61;60;56;54;46;45;42;26;18	62.0	60.2
chrPeaks12964::chr1:93632068-93632269(-)	1-0	77	77.0	77.0
chrPeaks12965::chr1:93680053-93680254(-)	2-0	90;26	58.0	58.0
chrPeaks12967::chr10:81345954-81346155(-)	30-0	143;114;111;101;98;96;92;91;85;76;76;76;75;74;74;73;69;66;61;60;54;51;46;44;43;42;41;35;28;26	73.5	70.7
chrPeaks12968::chr10:81366760-81366961(-)	125-2	143;143;143;126;118;103;101;100;98;97;93;92;91;91;91;91;88;88;88;88;87;86;80;79;78;78;78;78;76;76;76;75;75;75;74;74;74;74;73;73;73;73;73;72;72;71;71;71;71;70;70;70;70;69;69;68;68;67;67;67;66;66;64;64;63;63;62;62;62;62;61;61;61;59;59;58;58;57;57;56;56;55;55;55;55;54;53;53;51;51;50;50;50;48;47;47;44;43;43;43;42;42;41;41;41;38;38;37;37;37;36;35;35;32;31;29;27;27;26;17;16;13;13;12;1	64.0	63.9
chrPeaks1296::chr9:89240119-89240320(+)	10-0	116;89;87;77;76;76;76;73;72;61	76.0	80.3
chrPeaks12975::chr10:43455982-43456183(-)	2-0	77;75	76.0	76.0
chrPeaks12977::chr5:123511729-123511930(-)	21-0	82;77;77;76;75;74;73;73;72;69;67;62;61;60;60;59;58;56;55;46;32	67.0	65.0
chrPeaks12978::chr5:123528975-123529176(-)	5-0	74;64;46;40;20	46.0	48.8
chrPeaks12979::chr5:123530614-123530815(-)	6-1	143;91;50;43;39;30	46.5	66.0
chrPeaks1297::chr16:36726243-36726444(+)	32-0	143;90;82;80;79;77;75;73;73;73;72;71;71;68;68;67;66;61;52;49;46;43;42;41;41;40;37;27;21;19;17;16	66.5	58.8
chrPeaks12981::chr11:68209252-68209453(-)	8-0	67;66;55;47;36;32;29;16	41.5	43.5
chrPeaks12984::chr8:98648184-98648385(-)	2-0	92;88	90.0	90.0
chrPeaks12986::chr7:4751692-4751893(-)	69-0	125;94;93;92;91;89;87;81;80;79;77;77;77;77;77;76;76;74;74;73;73;73;73;72;72;72;71;70;69;67;67;66;64;63;63;62;62;61;61;61;61;61;60;60;60;58;57;57;55;55;55;51;51;51;51;49;44;40;37;36;35;35;33;33;29;29;22;20;14	63.0	62.5
chrPeaks12987::chr5:93041042-93041243(-)	6-0	143;76;74;73;72;58	73.5	82.7
chrPeaks12988::chr10:80130429-80130630(-)	3-0	143;74;61	74.0	92.7
chrPeaks12992::chr16:18944043-18944244(-)	1-0	73	73.0	73.0
chrPeaks12995::chr4:58966434-58966635(-)	8-0	93;91;76;67;60;50;31;19	63.5	60.9
chrPeaks12996::chr2:106962438-106962639(-)	8-0	142;124;121;99;93;71;67;54	96.0	96.4
chrPeaks12997::chr2:14959679-14959880(-)	1-0	49	49.0	49.0
chrPeaks12998::chr19:4350775-4350976(-)	1-0	73	73.0	73.0
[truncated: 10,250 more rows]
