# Supplementary material for: RNA multi-omics in single cells reveal rhythmical RNA reshaping during human and mouse oocyte maturation
Source: BMC Biol. 2025 May 28;23:147. doi: 10.1186/s12915-025-02250-7 (PMC12121112; doi:10.1186/s12915-025-02250-7)
Supplement: Supplementary file 7 — Additional file 7. Excel file contains raw individual data pointsfor each figure. Data are organized into separate worksheets, with each sheet corresponding to a specific figure. [file 12915_2025_2250_MOESM7_ESM.xlsx]

## Sheet: figure1andS1
figure1e,left									figure1c					figure1d
0G	1G	2G	3G	4G	5G	6G	7G		G	A	T	C		3G	>=4G	>=5G	>=6G
0.921272	3.24635	8.87272	61.0801	20.6318	4.28492	0.876731	0.0861141		15.4774	22.3988	31.7859	30.338		127.316	263.485	298.788	319.261
0.885369	3.10388	8.39743	61.5153	20.7247	4.3149	0.954061	0.104311		19.3631	17.3566	34.659	28.6213		158.526	298.497	334.023	349.515
0.926624	3.22282	8.39256	60.8038	21.24	4.35717	0.960226	0.0967354		11.3896	18.5751	38.8483	31.187		173.441	273.332	302.646	320.511
figure1e,right									18.7173	14.404	53.8914	12.9873		178.788	248.513	273.811	276.725
1G	2G	3G	4G	5G					98.2893	0.67822	0.511804	0.520637		182.444	231.643	251.922	255.904
0	0.630915	98.7382	0.630915	0					98.3512	0.868427	0.461797	0.318605		188.02	226.401	239.214	237.869
0	0.869565	98.2609	0.869565	0					96.8283	1.54977	0.771089	0.850877		189.064	216.612	227.314	223.207
0	0.689655	98.6207	0.689655	0					46.0436	21.0008	13.4058	19.5498		196.925	211.039	216.35	212.959
									33.8165	32.7134	19.2089	14.2613		196.714	210.753	214.901	213.327
FigureS1d			figureS1e											202.666	206.215	209.35	203.54
C2T-seq	True-seq		G	A	T	C								200.743	197.961	199.508	195.057
194.096	49.1241		79.4293	0.405244	0.68572	19.4797								197.315	197.082	199.145	189.005
221.785	93.8114		85.6412	0.424024	0.504426	13.4304								201.646	198.451	199.539	186.066
218.717	146.059		61.6661	0.482052	0.488073	37.3638								204.631	198.128	194.63	177.426
208.183	175.1		31.6531	22.8391	17.0435	28.4643								205.621	198.053	196.965	181.889
206.485	194.685		33.1379	24.5561	16.8017	25.5043								202.774	197.431	194.399	180.773
203.209	206.881		29.2447	25.7088	20.1436	24.9029								205.245	191.635	185.556	180.761
201.114	220.404		31.3379	21.8516	20.2389	26.5716								206.478	190.438	181.501	176.678
199.716	229.806		28.7921	23.0919	20.3212	27.7948								203.591	190.97	184.96	179.296
202.576	241.905		27.5717	26.0952	20.662	25.671								198.182	191.18	183.834	176.112
204.136	244.252													204.414	192.672	184.608	180.345
199.538	241.317													204.486	191.558	189.002	182.112
195.45	250.806													200.738	191.932	185.642	176.327
198.214	244.205													198.173	190.589	185.265	175.277
199.593	243.413													198.391	192.918	181.451	175.275
197.537	243.647													197.138	189.684	182.889	177.732
197.822	244.197													201.824	189.328	184.192	178.127
197.618	249.593													207.093	182.738	181.898	173.879
196.39	241.459													207.783	186.786	184.467	174.078
193.746	237.699													207.211	182.56	182.645	173.176
192.486	235.548													205.5	185.357	183.41	177.344
196.657	241.038													204.495	187.629	183.867	171.558
195.227	234.497													200.423	184.625	185.34	173.793
196.65	227.533													202.201	182.692	179.981	176.9
194.792	229.347													205.701	187.418	182.298	182.542
192.401	225.194													206.877	183.119	181.744	184.181
195.903	223.256													207.613	181.696	180.853	182.253
195.295	218.5													204.722	179.509	180.81	180.517
198.154	217.856													210.645	182.205	183.56	179.733
198.872	217.745													206.469	181.6	179.431	188.028
196.26	212.989													199.563	186.515	178.092	186.363
196.609	207.974													201.771	182.831	176.285	187.046
194.147	207.762													202.474	190.509	182.315	190.7
193.394	199.424													203.46	188.679	181.867	200.217
195.88	201.312													209.184	193.553	186.605	201.352
201.422	198.037													210.357	199	189.611	213.845
197.512	188.954													213.202	198.473	191.985	207.575
195.275	190.073													217.234	200.588	196.296	210.895
193.095	188.235													222.767	206.93	191.797	214.11
194.395	183.767													217.96	188.488	173.437	188.838
198.101	176.6
197.802	180.252
193.428	174.616
197.757	175.2
200.859	167.89
207.048	163.025
211.171	160.972
206.66	155.675
208.209	151.039
216.128	130.97
212.487	116.354

## Sheet: Figure2AndS2
figure2c							FigureS2d				FigureS2h			FigureS2i
PCap	P-body	P-tail	Cap	Tail	body		5766	3_UTR			Bin Center			All	U-RNA
178.446	105.389	46.3784	340.233	10.41	141.659		1554	CDS			0	97		85.9	68
169.598	148.662	51.0161	266.69	14.208	172.679		70	5_UTR			5	7		57.5	26
126.37	173.898	48.5344	167.96	18.1455	194.199						10	13		63	61.5
95.5033	190.308	44.0582	113.359	17.9219	206.575		FigureS2e				15	53		59.7	88
74.0643	203.969	40.7516	86.9922	16.6977	218.025		1	5886			20	95		65.1	47
61.4034	213.594	37.2815	68.2071	17.9826	224.395		2	1361			25	98		76.2	92
52.0553	216.671	36.1766	54.3467	19.9884	227.12		3	319			30	126		85	35
47.1464	223.504	33.8214	43.1482	21.2513	227.96		4	102			35	242		67	40
43.8853	220.707	36.361	40.3245	20.5886	226.044		5	28			40	280		94.1	71
41.0141	224.629	36.7471	38.9644	21.368	233.33		6	3			45	472		67.8	33.5
36.048	220.033	34.2207	37.1794	21.9196	228.564		7	2			50	803		60.1	42.5
34.5397	221.375	29.9256	34.5203	21.4411	229.297		8	2			55	1473		75.5	55
31.9469	216.723	29.399	31.9489	20.9461	231.591						60	1985		69.4	57
30.6128	218.346	29.4576	29.8546	20.7118	229.726		FigureS2g				65	1913		83.9	105
30.2017	215.613	28.6634	29.3333	20.3777	227.844		Bin Center	# values			70	1535		85.5	53
29.0258	212.925	29.956	27.6968	23.9231	226.514		1	1060			75	1173		66.2	29
28.844	208.548	27.7815	26.4991	20.9544	224.459		2	1518			80	657		67.8	27
28.3844	207.738	28.5056	24.6608	20.4231	222.876		3	1363			85	368		63.5	30
29.4658	204.02	28.0176	26.1354	20.9614	219.202		4	1418			90	275		67.5	48
28.2641	205.92	25.2976	21.8869	22.1357	215.119		5	1316			95	184		74.3	72.7
28.027	202.482	26.276	20.9311	21.276	218.873		6	893			100	92		90.1	6
28.6355	194.297	24.8968	22.612	20.6174	215.593		7	839			105	52		81.4	40.3
27.2358	201.903	25.9978	19.5934	20.8037	215.21		8	674			110	44		84.5	78.5
26.0977	204.705	23.3185	22.9457	22.3346	211.547		9	569			115	35		51.1	35
25.5848	202.419	25.0686	20.8681	24.2939	212.982		10	476			120	35		17	74
26.8553	197.576	24.533	19.9657	24.8148	212.195		11	385			125	14		40.8	70
26.9817	202.742	23.8011	20.764	24.7867	214.114		12	310			130	8		76.2	41
26.3774	200.582	25.7644	18.4565	24.6848	206.087		13	258			135	5		84	41
25.8645	199.972	22.7737	19.2943	24.954	200.92		14	218			140	29		82.7	33
27.3341	198.789	23.7176	16.5898	25.978	197.653		15	172			145	86		61.2	19
25.4737	194.499	25.747	17.795	25.709	195.865		16	145						44.3	91
25.2681	191.77	25.6063	19.4287	25.6348	192.322		17	135						72.2	31
25.6769	191.231	23.9782	17.0726	27.5261	190.055		18	110						108.6	63.5
25.5518	194.408	24.0908	15.3959	26.6002	184.99		19	88						72.1	60.8
25.7302	194.359	27.2623	18.1876	28.1457	186.666		20	75						63.4	85
25.9705	194.382	26.497	17.1622	28.4691	184.788		21	79						79.9	65.5
26.3704	199.865	27.5152	15.8961	29.5572	186.566		22	60						76.5	76
27.3043	201.021	25.9497	16.4397	28.5301	190.051		23	42						89.2	18
25.6875	203.754	28.5273	14.6865	29.756	189.091		24	46						76.7	52.3
26.5111	203.764	27.0624	13.2278	32.2618	183.945		25	37						100.8	39
26.9339	202.069	26.7751	12.4618	32.2087	180.775		26	34						110.6	46
26.9058	204.838	29.783	13.1113	35.3143	173.985		27	23						132	28
28.2136	207.141	30.4656	13.8619	39.3869	173.062		28	24						8	61
29.4544	206.675	33.6232	14.5035	46.6902	176.084		29	27						85.9	73
29.4079	205.609	37.4784	15.5791	56.5337	171.656		30	26						52.5	75
29.4813	203.919	42.5309	13.1272	73.2315	169.57		31	29						60	61.5
28.9441	199.801	54.4665	11.1819	104.255	164.228		32	13						87	56
28.3847	203.791	84.2249	11.0951	160.192	164.771		33	10						33	34
26.3367	185.205	150.793	8.78081	244.354	158.443		34	23						66.2	43
20.581	153.861	299.123	9.04339	298.743	150.733		35	13						30.9	61
							36	9						106.4	73
							37	7						84.6	58.5
							38	8						73.5	40
							39	8						58.3	49.8
							40	7						100.9	73
							41	6						90.7	53
							42	11						68.7	69.1
							43	3						67.3	73
							44	4						59.6	25
							45	11						121	86
							46	5						66	46.3
							47	4						75.3	131
							48	7						59.9	73.8
							49	10						76.5	46
							50	7						63.6	26.5
							51	6						82.2	40
							52	2						88.8	143
							53	6						84.2	71.5
							54	6						111.5	91
							55	1						62.5	54
							56	3						37.8	43.5
							57	2						47.4	40
							58	3						115.1	55.8
							59	1						3.3	19
							60	2						71.3	40
							61	2						73.8	60
							62	2						88.3	72.5
							63	3						81.1	25
							64	3						91.3	27
							65	3						64.2	57
							66	3						73.5	26
							67	2						79.4	43
							68	2						83.4	68
							69	1						72.4	30.5
							70	2						78.2	56.5
							71	1						79.7	49.3
							72	2						62.2	76.2
							73	2						34	71
							74	1						83.7	46
							75	2						40.7	76
							76	0						68.6	70
							77	0						42.7	2
							78	1						66.3	69
							79	0						74.6	34.7
							80	0						92.2	93
							81	2						34.9	35
							82	1						87.6	86
							83	1						90.1	53
							84	0						57.6	109.5
							85	0						54.6	57.3
							86	0						37	40
							87	0						153	26.3
							88	0						78.3	89
							89	0						100.1	59
							90	1						72.5	89
							91	0						42.2	45
							92	0						71.8	68
							93	0						80.4	92
							94	0						104.7	45
							95	0						99.3	29
							96	0						73	48
							97	0						68	54
							98	1						95.3	79
							99	0						61.6	11
							100	0						83.7	67
							101	0						76	28
							102	0						40.2	64.2
							103	0						88	62
							104	0						68.2	30
							105	0						90.5	33
							106	0						88.1	55
							107	0						81.4	55.5
							108	0						68.2	60
							109	0						80	36
							110	0						48.3	50
							111	0						79	35
							112	1						76.1	33
							113	0						76	68.6
							114	0						58.1	87
							115	0						86.8	91
							116	0						75.8	46
							117	0						130	37
							118	0						75.7	30
							119	0						77.8	34
							120	0						84.5	73
							121	0						95.3	52
							122	0						64	68
							123	2						76.6	64
														64.4	143
														66.2	62
														94.5	91
														83	92
														70.7	73
														73.2	107
														21	76
														72.3	75.3
														70	46
														91.2	21
														70.2	63
														60.1	88
														85.2	69
														90.8	76.5
														89.7	24
														84.3	143
														89	75
														30.8	27
														12	23.5
														78.6	101
														74.8	34
														71.5	53.7
														64.1	41
														65.4	33
														86	37
														63.6	59
														76.2	67.7
														87.3	73
														80.2	77.7
														66.5	90
														2	2
														48.1	61
														73.4	96.5
														70.8	24
														90.1	112
														97.9	97
														69.1	61
														89.4	55.5
														110.9	53
														82.9	58.4
														21	81
														42.5	32
														60.3	22
														82	67
														90.9	71
														78.1	37
														75.5	34.5
														80.2	108
														80.6	61.3
														70.9	56
														101.9	91
														53.4	34
														74.2	47
														70.4	45.5
														65.7	52.5
														46.3	50.2
														70.3	47
														90	62
														57	71
														91.3	57
														71.4	65
														63.3	41
														103.3	55
														65.5	94.5
														82.8	52
														77.8	73.5
														119.4	69
														80	32
														118.8	106.3
														80.3	18
														61	49.8
														62.8	55
														83.1	90.3
														78.2	50.4
														82.2	36
														101.5	143
														65.8	58.5
														64	55
														82.1	55
														56.7	41
														84.2	16
														49.7	13
														74.3	113
														56.9	66.5
														91.4	72
														66	140
														49.1	39
														49.2	86
														86.1	51.5
														65.8	39
														32.4	51.5
														73.9	142
														75.7	48
														63.5	88
														58.7	72
														93	116.2
														113	143
														88.9	49
														32.5	61
														79.9	87
														79.7	60
														73.3	77.4
														83.9	53.3
														55.4	32.5
														71.7	46
														91.2	64.3
														93.3	62
														81.9	49.9
														65.7	68
														43.6	38.6
														143	59
														78.9	82
														79.9	62
														99.2	43
														43.7	78
														77.7	33
														77.3	60
														57.6	80
														54	61
														61.4	55.5
														78.9	42
														87.3	68
														74.7	39
														70.8	39.4
														56.1	48
														44.8	40
														77.2	84
														99.5	91
														71.9	87
														45.2	35.5
														73.7	92
														43.6	41
														82.3	56
														55.2	81.5
														72.9	45
														59.2	27
														69.2	76
														63.4	29
														65.3	50
														75.1	23
														88.5	52.5
														74.7	91
														99.4	76.5
														74	31
														73.6	54
														74.7	19
														33.3	50
														79.7	69.5
														76.6	75
														99.9	11
														49.1	72.7
														93.7	36
														68.8	142
														70.5	23
														76.6	63.5
														104	67
														102.7	62
														77.9	67
														69.5	62
														75	96
														74.8	90
														38.8	17
														47.9	65.2
														85.7	64
														75	73
														62.1	46.5
														100.4	82
														79	91.5
														89.8	46.5
														123.4	41
														90.2	24
														74.9	52
														73.6	43
														83.8	34
														76	47
														78.2	48
														60.6	39
														65.2	75
														35.4	58.3
														81.4	45
														65.2	68.5
														80.6	34
														73.5	51
														53.6	44
														81.2	143
														96.8	55
														64.7	122
														78.2	121
														86.5	53
														76.8	86
														85.6	55
														57.1	34
														102.5	49
														75.7	77
														60.2	72
														42.5	39
														21.5	69.7
														81.9	34.7
														83.2	65.5
														93.3	73
														80.6	94
														54.8	91
														60.3	29
														80.2	88.5
														69	60
														73.3	17
														75.1	74.5
														66	55.3
														84.8	63
														68.4	58.5
														87.8	41
														70.9	21
														83.2	62.5
														69.8	36
														75.1	89.8
														50.8	45.5
														81.7	59
														78.4	129
														62	59
														114.1	87
														89.7	45.5
														79.7	57
														81.9	90
														66.4	47
														85	30
														64.5	67
														86.1	143
														80.1	89
														66.7	54
														63.2	25.5
														54.9	58
														66.4	50.5
														93.3	40
														88.2	28
														50.6	51
														111.2	102
														96.5	74
														103.4	86
														92.6	131.5
														71.8	74
														86.6	39
														75	33
														84.5	54
														101.4	67.5
														83.1	52
														59.2	40
														73.8	55
														79.2	89
														86	143
														113.7	23
														50.5	55
														69.8	43.7
														75.3	110.5
														35.6	58.7
														66.2	81
														81.9	56
														47.7	52
														80	31.5
														68.2	63
														70	68
														75	44
														68.7	39.6
														73	45
														74.5	61
														51.3	37
														81.9	143
														67.7	65
														63.8	82
														60.9	76.5
														66.2	41
														36.2	46
														69.8	37
														81.4	41.5
														69.7	90
														73	39.3
														36	36
														64.1	19
														79.8	50.5
														69.2	65
														92.1	25
														86.2	77
														65.8	61
														69.9	93.7
														76.2	97
														76	33
														90.1	89
														95.3	83.5
														63	73
														62	84.5
														80.2	34
														95.9	65
														83.9	55
														64.7	39
														71.2	91
														69.7	46
														86.4	41
														61.4	41
														60.7	51
														57	28
														73.6	29
														81	135
														83.4	36
														78.1	49.5
														71.1	35
														58.4	88
														84.7	87
														105	54
														85.4	58
														64.1	62
														25.3	25
														75.9	31
														69.8	40.1
														77	15
														80.8	31
														70.1	51
														84.1	2
														75.5	124.5
														73.3	15
														77.8	68
														51.4	70
														73.2	62
														71.4	73
														79.9	21.5
														65.3	70
														51.8	69
														65.3	91
														94.5	44
														88.1	37
														62.7	36
														83	34
														36	30.7
														82.1	52
														88.1	71
														53	76.2
														81.4	55
														95.3	72.5
														84.9	74.3
														71.6	94.4
														85.2	58
														88.1	59
														53.6	46
														69.8	65.5
														86	89
														58.6	69.3
														70.2	68
														92.3	90
														80.8	14
														75.1	143
														83	36
														60.5	18
														78.6	52
														81.6	73
														98.8	76
														66.6	55
														47.9	45
														72.6	44.3
														68.1	68.2
														78.7	52
														89.7	89
														114.3	71
														72.2	142
														63.7	37
														72.9	32
														126	48
														21.3	39
														78.1	81
														77.9	55.2
														76	62.5
														77	36
														91	27
														88	46
														65	63
														70.6	71
														73.7	68
														74.3	34
														47.3	43
														104.2	28
														108.1	75
														63.7	68
														72.9	33
														79.3	46.7
														58.6	56.5
														109.2	76
														56	51
														35.7	25
														87.9	99
														49.4	53
														79	60.5
														77.9	93
														80.5	61
														82.9	55
														83.7	88
														103.8	77
														81.2	56.5
														86	21
														84.7	54.9
														99.7	37
														77.5	84
														59.2	88
														71.5	47
														79.5	44
														88.1	41
														69.3	34
														65.1	86.3
														90.8	78
														88.7	79
														51	53.7
														77.9	118
														74	50
														63.7	67
														72.9	48.2
														82.9	74
														91	78.5
														34	62
														63.7	53
														79.4	33
														89.7	26
														32.1	43
														73.5	35
														90	46
														98.2	28
														98.9	55
														58.9	30
														86	40.5
														99.6	67
														60	45
														82	19.5
														70.3	58
														72.8	60
														102.6	71
														77.7	91
														123.5	62
														80.9	12
														74.4	64.5
														72.8	69.3
														55.9	56
														76.6	36.5
														54.7	28
														78.8	62.5
														59.9	107
														82.7	63.2
														116	85
														65.2	143
														70.7	41
														43.7	55
														73	46.3
														80.8	76
														92.9	7
														118.8	17
														48.6	73
														55.8	64.4
														12.1	30
														74.7	66.5
														62.3	43.7
														67.5	60.7
														98.1	16
														85.4	22
														57.8	70
														59.5	62
														31.3	26
														78.3	61
														94.8	79
														77.3	36
														85.1	49
														71.4	52
														72.3	69.5
														73.4	42
														63.4	19
														68.4	65
														77.4	97.5
														65.5	31.5
														84.6	75
														78.9	143
														68.5	42.7
														75.3	71
														51.8	51
														81.3	71
														67.3	16
														65	31.5
														13	18
														62.5	143
														69.2	61.6
														65.8	34
														75.3	46
														96.3	72
														91.6	34
														77.3	57
														68.1	60
														92.8	17
														31.2	60
														94.4	47
														65.7	20
														70.1	55.9
														69.6	73
														82.2	25.5
														65	71
														111.5	62
														64	80
														28	47
														62.7	64.9
														71.2	33.5
														98.3	56
														71.2	47.5
														86.6	36
														67.1	55
														92.8	50
														75.7	42.5
														35.6	69
														94.8	40
														85.6	65
														60.4	77
														62.9	65.9
														66.2	66
														70.3	41.3
														70.1	69
														64.9	61
														84.8	39
														91	107.5
														78.4	63
														77.2	143
														34.2	143
														70.2	56
														83	8
														72.3	62.5
														48.1	55
														90.6	51
														53.2	39
														54.4	73
														73.5	14
														68.6	12
														77.5	63
														56	54
														87	33
														73.2	62.5
														94.1	70
														64	72
														70.1	101
														62.5	57
														83.1	76
														83.9	46
														93.3	54
														78.1	72.3
														54.7	75
														70.5	2
														79.1	51
														54.9	35
														80.5	76
														78.2	143
														64	62.3
														45.3	47
														79.5	36
														77	67
														28.8	17
														72	87
														78.6	24.5
														74	55
														69.4	60
														74	99.3
														90.3	39.5
														51	68
														83.5	2
														46	49.5
														65.5	93.5
														66	51.5
														90	22
														72.4	60
														101.6	61
														34.5	52
														76.5	42.3
														85	97.3
														89.4	22
														16	35
														11.7	35.3
														100.8	143
														73.6	3
														67.7	29
														90	65
														51.8	57
														71.9	21
														73.3	46
														70.1	50.5
														69.7	143
														67.1	46.2
														65.2	94
														38.2	70
														57.7	105
														78.1	57.5
														87	47
														89.1	68
														74.1	51
														91.5	86.5
														75.1	72
														98	56
														79.1	90
														101.4	25.5
														64.4	36
														78.4	56
														55.5	74
														67	40
														70.8	46
														92.4	81
														71.6	76.4
														66	51.7
														59.7	39
														100.9	54
														90.4	42
														100.1	143
														83.7	73
														88.3	50.5
														82.1	30
														74	16
														78.8	66.5
														50.6	37
														77.6	52.4
														28.5	27
														55.9	44
														76.4	69.8
														70.4	63
														88.5	38.5
														66.3	21
														74.1	18.5
														128.3	143
														64.9	84
														75.2	45
														110	112
														67.4	122
														81.3	93
														58.1	30
														72.9	55
														85.2	142
														54.8	69
														73.8	34
														83.5	28
														95.9	26
														29	99
														64.7	29.5
														82.7	92
														77.7	61
														96.5	98
														10.5	17
														91.3	96.3
														87.8	60
														95.4	68
														90.1	69
														95.6	84.7
														71.5	94
														81.2	89
														109.9	70
														86.4	43
														69.8	25
														73.2	82.5
														113	73
														77	45
														56.5	62
														63.8	57.5
														71	130
														27	52.8
														91.5	37
														77	23
														72.2	74
														59.6	48
														85	90
														73	34
														54.6	119.3
														56.5	26
														128.7	60
														64.2	58.7
														83.9	69.3
														81.8	80
														75	72.7
														79.7	119
														95	61
														79.6	99
														67.2	100
														77	8
														75	50
														31.4	16
														82.9	36
														74.5	51
														39.5	39
														71.8	101
														86.9	80
														66.7	61
														77.1	61
														32	63
														70.7	26
														92.1	73
														68.4	143
														111.4	20
														78.8	68.5
														85.9	64
														66.9	71.2
														78.7	63
														84.8	56.5
														84.3	122
														66.6	2
														36.1	89
														72.1	25
														90.3	42
														67.7	36
														59	48
														93.3	40.5
														113.7	50
														88.2	71.7
														62.5	86
														78.1	55
														41	51
														80.6	72.7
														87.8	76.5
														33.5	59
														81.7	38.6
														83.8	70
														81.6	101
														61.7	77
														76.9	46
														68.2	38
														61.9	75.3
														70	95
														78.6	68
														81.4	55
														85.7	73
														95.3	82
														70.2	45
														90.2	85
														71.7	93
														76.8	73
														82.7	52.5
														84.7	63
														76.4	35
														71	73
														74.4	73.5
														76.5	32
														89.1	77.7
														76.1	94
														110.3	77
														61.3	23
														76.3	75.5
														83.6	39
														47.6	45
														90.4	67
														83.1	66.3
														38.4	18
														71.2	26
														76.6	25
														96	24
														83.1	71.5
														66.6	64
														97.6	56
														67.1	53.3
														26	48
														71.8	83
														72.4	45.5
														77.3	65
														80.8	143
														64.9	54.2
														67.2	100
														90.3	13
														74.2	143
														77.6	38
														73.2	71
														47	64
														100	42
														72.6	49
														59.2	76.5
														43.5	27
														55.5	76
														71.6	116
														79.4	27
														76.4	62
														39.3	30
														103.2	125
														92.5	88
														70.5	69.7
														83.3	29.5
														66.9	111.7
														71.6	90
														85.7	97
														51.7	59
														80.1	54
														90.7	61.7
														79.3	118
														80.7	73.8
														74.9	60.5
														80.7	53
														65.5	54
														68.6	86
														35.5	26
														69.6	75
														11	143
														61.4	46
														49.5	59
														91.7	68
														74.7	62
														81.9	49.5
														94.7	12
														87.1	62
														72.7	65
														97	65.8
														85.7	2
														55.8	55.5
														96.6	23
														68.3	48.5
														88.6	115
														67.6	75
														82.1	91
														60.6	70.5
														81.7	61
														62.2	100
														97.6	65
														89.5	30
														80.4	2
														64.7	33
														70.3	143
														66.5	43
														90.1	88
														56.6	58
														103.1	55
														106.2	71
														102.5	87
														87.7	26
														90.9	55
														99.2	51
														102.7	2
														55	72
														145	29
														86.3	90
														95.4	68.5
														58.8	24
														60	52.5
														79.2	84
														88.2	56.8
														40.9	86
														82.6	143
														64.6	68.2
														83.8	24
														22.8	53
														80.1	36
														86.5	89
														91.3	38
														77.7	56
														64.4	82
														73	16
														99.8	67
														95.2	68.5
														72.8	34
														65.2	73
														92.7	75
														78.5	45
														79	74
														57.5	73
														72.1	69
														74.7	55.6
														72.2	37
														51.3	35
														2	87
														116	92
														82.7	104
														72.6	53
														64.8	45
														72.4	52.5
														79.4	93
														67.2	61
														115.3	42
														70.6	80
														56.5	70
														78.1	89
														62.3	26
														55.5	143
														77.6	90
														83.5	62
														107.2	2
														37.3	58
														83.4	40
														109.1	82
														56.5	66.5
														75.7	72
														87.6	80.5
														90.8	52
														82	76
														17.5	28
														74.5	34.5
														62.1	2
														89.2	44.5
														79.4	26
														76	85
														77.3	35
														65	70.5
														78.2	44.2
														86.6	73
														79	72
														91.8	52
														87.1	85
														64.6	69
														85.1	130.8
														75.2	68
														65.4	39
														82.3	37
														73.8	56
														14	42
														97.3	57
														61.9	45.3
														74.5	94
														75	66
														68.4	40
														81.2	95
														78	40
														98.6	52
														67.8	57.6
														92	86
														83.4	26
														104.3	36
														65.3	77
														62.5	95
														81.7	56
														39	62.6
														117.6	45
														85.2	60
														70.9	60
														63.8	77
														89.6	60
														3	26
														76.5	69.5
														71.5	35
														77.7	43
														70.9	54
														95.8	55
														88.8	46
														72.3	76
														63.8	48.8
														100.4	73
														63.4	39
														76.5	61
														73.8	26
														57.5	66.6
														74.8	52.5
														108	62
														86.4	66
														64.4	28
														69.7	124
														78.2	65
														60.8	70
														72.7	63
														81.4	96
														77.5	36
														73	94
														52.9	34
														85.5	91.5
														77.4	76
														69.2	37
														58.7	47.7
														76.4	64.5
														27.8	37
														79.5	131.7
														63.1	108.3
														80.4	60.3
														79.4	49.5
														66.8	20
														61.4	56
														90.4	57
														96.6	60
														66.1	16
														83.2	44
														76.2	91
														67.4	42
														87.9	79
														43	43
														78	36
														65.5	39
														76.7	26
														96	47
														73.8	36
														78.9	56
														86.7	30
														63.1	102
														79.8	51
														102.2	69.5
														78.9	93.4
														39.2	73
														77.7	27
														76.3	108
														85.9	105
														67.8	31
														95.7	41
														30.8	67
														90.7	116
														84.2	92
														83.5	34
														46	91
														102	68
														77.2	68
														57.9	71
														63.3	81
														76.7	30
														63	7
														72	66
														32.7	38.2
														48.1	82
														47.3	44
														85.4	65.3
														99	143
														59.8	80.5
														93.3	45.5
														79.7	76
														61.2	38.4
														82.9	143
														49.8	41.5
														80	77
														91.5	52
														77.2	51
														93.8	59
														80.8	52
														68.8	47
														74.7	74
														6	48
														67.1	70.5
														95.9	90
														54.5	49
														51.4	31
														55	46
														8	41
														80.2	44
														91.6	56
														83	34.7
														64.2	76
														86.7	54
														86.7	76
														79	20
														79.4	71
														83.3	72
														78.2	94
														84.7	72
														86.6	40.8
														82.1	51.2
														82.5	19
														64.4	120
														14.7	87
														68.6	107.5
														2.7	33
														64.8	26
														70	141
														77.6	31
														77.5	44
														80.1	74.5
														74.8	58.5
														73	21
														71.7	23
														77.1	22
														41.6	23.8
														87.2	32
														1	62
														40	2
														85.8	90
														88.4	88
														72.5	40
														73.8	36.5
														82.5	74
														67.5	36
														38	18
														69.6	90
														85.5	46
														82.5	71.4
														73.2	69
														82.6	21
														81.5	47
														102.8	45
														60.9	18
														33.2	58
														57	60
														66.7	21
														81.6	33.3
														86.4	60
														54.3	28
														89.7	84
														85.6	70
														72.8	38
														71.6	30
														76.1	60.5
														56.4	33
														57.2	60.8
														70.3	82.5
														64.4	23
														76.1	52.3
														63.1	67
														143	143
														64.6	25
														65.6	89
														76.6	51
														78.1	67
														65.7	34
														75.1	40
														70.9	37
														86.1	90
														77.6	98.5
														85.3	76
														68.7	67
														30.7	14
														80.3	57
														111.6	89
														72.8	68
														75.7	11
														86.1	73.5
														102.4	34
														143	18
														79	56.5
														103	72
														74	72
														92.1	77.3
														31.8	56
														77	94
														73.8	143
														59.8	16
														87.4	56
														93.1	62
														64.3	75.3
														71.6	64.8
														70.2	44
														56.8	59
														76	137
														70.8	78
														5	28
														35.8	58
														63.2	44.1
														75.5	65.2
														71	117.5
														89	18
														73.6	63
														99.5	61
														84.1	57
														57.7	74
														38.4	34
														78.9	34
														93.8	34
														71.7	44
														109.5	53
														93.3	90
														40.4	72
														86.9	22
														54.7	55
														64	30.5
														66	34
														93.2	54
														77	139
														62.5	19
														87.8	143
														120.5	81
														84.9	59.7
														86.4	55
														66	120
														82.5	72
														68.2	15
														80	50
														78.6	27
														53.8	34
														40.3	32
														77	40.4
														63.2	76
														66.9	26
														77.8	35.5
														57.9	57
														100.7	84.5
														82.7	46
														59.6	44
														70.9	34
														26.4	33
														66.7	60
														65.1	85.7
														47.5	63.7
														74.6	32.5
														80.1	73
														75.1	60.9
														71	42.5
														90.2	73.5
														58.1	129
														73.5	40
														71.4	65.7
														67.2	58
														53.8	74
														86	57
														91.7	89
														51.4	33
														103.8	71
														84	55
														55.4	64
														47.2	91
														23.4	143
														74.7	14
														46.4	50
														66.7	42
														81.1	111
														70.5	61.5
														83.3	67
														67.2	106
														91.1	94
														79.4	56
														79.5	45
														103	95
														78.2	46
														68.6	71
														74	143
														34.6	56.3
														85.4	34
														84.7	20
														77.7	23
														89.8	31
														6.8	73
														57.3	92
														96.8	88
														89	68.5
														73.2	45.5
														87.7	66.5
														92.2	69.5
														79.1	57
														80.8	77.5
														94.5	53
														89.9	62.7
														79.2	88
														70.4	80
														84.9	56
														74.7	118.2
														125.7	143
														93.9	64
														87.3	41
														55	51
														60.5	35
														76.8	75
														55.8	62
														65.5	48.3
														87.9	40
														89.1	92
														67.9	35
														63.8	47
														69.1	61
														84.8	73
														63.7	60
														81.5	76.7
														76	24
														79.2	41
														47	44
														55.7	56.5
														58.9	50
														88.6	55
														91.8	68
														64.1	61.3
														78.2	35
														71.1	52
														77.2	52
														53.1	36
														73.8	73
														85.7	28
														77.2	42
														80	117.5
														52.6	55
														87.9	47
														68.5	61
														71.8	54
														65.7	70
														70	69
														114	90
														95.8	68
														77.5	44
														85.8	54
														71.9	143
														75.3	66.5
														96.3	40
														90.2	62
														101.4	96
														76.2	60
														58.9	43
														81.7	61
														81.9	73
														87.5	143
														63.8	48
														74	73
														63.5	91
														118.8	73
														78.6	90
														72.3	63.4
														14.3	29
														97.5	58
														84.6	55
														89.1	27
														64.6	62
														85.2	37
														73.8	122
														85	55
														66.1	52
														69.2	58
														72.5	35
														60	38
														84.5	56
														85.3	42
														90.5	63
														40.6	12
														75.6	77.4
														79.5	62
														34	106.5
														84.6	24
														47.3	23
														72.3	42.7
														67.2	57
														92.8	51
														73.7	11
														47	34
														76.5	62
														58.8	41
														77	13
														77.1	52
														76.6	80.5
														63.2	63
														72.7	132
														84.6	73
														62.5	45
														73.6	93
														69.1	68
														113.3	75
														31	22.3
														68	56
														62.6	41.5
														78.1	89
														135	53
														102	62.7
														37.2	14
														76.3	92
														36	2
														98.5	73
														74.3	94
														61.6	72
														69.2	42
														45.7	12
														51.4	63.2
														78.8	57
														55.1	95
														79.3	90
														60.1	107.5
														82.7	55
														79.8	58
														65.9	70
														64.2	42
														72.2	28
														76.8	45
														73.1	39
														81.7	42
														83.1	62.5
														79.4	62
														80.5	27
														54.8	88
														73.9	47
														80.1	53
														65	59
														79.1	72
														77.5	19
														73.5	72
														58.2	68
														77.5	36
														83	61
														80.4	45.5
														81.5	27
														89	61
														74.1	77
														87	72
														74.4	56
														67.9	62.2
														73	56

## Sheet: Figure3AndS3
Figure3b				Figure3c				Figure3d						Figure3i
Input	m6A	minus		Input	m6A	minus			A	C	G	T
171.168	210.996	141.538		741.339	498.86	655.635		Input	0.359008	0.0835719	0.488595	0.0687254		Cap level	3.19095	-0.76198
191.539	237.551	140.715		758.116	659.222	761.331		m6A	0.410221	0.0733291	0.470709	0.0457405		Translation_level	1.66082	-0.32239
237.965	310.166	164.994		879.358	737.115	898.473		Minus	0.351048	0.0758869	0.510708	0.0623571
258.315	348.758	197.98		808.068	768.265	863.619
244.473	365.263	201.364		699.582	674.214	747.513
252.576	327.016	206.622		604.244	596.411	612.981
237.364	296.467	208.227		487.549	555.169	495.791
227.231	268.334	210.068		391.517	392.495	397.642
218.217	250.978	212.447		326.037	287.045	322.07
220.361	251.547	196.698		271.486	247.868	257.792		Figure3sc
209.433	228.693	205.328		237.31	213.469	220.908
196.699	216.736	203.641		190.495	199.176	190.648		<0.5	0.0264035
177.757	202.469	202.358		177.818	181.629	185.315		<1	0.0248014
185.84	208.669	196.372		169.094	174.416	162.728		<2	0.0810106
191.095	216.72	197.781		141.995	139.284	145.246		<3	0.166351
187.053	230.607	200.04		142.715	179.869	121.282		<4	0.232605
192.314	230.981	194.06		140.548	140.783	131.888		>=4	0.26124
179.8	212.602	198.424		117.974	138.298	133.394		m6Am	0.264699
192.277	197.751	207.139		113.751	149.787	122.417
186.067	198.347	197.781		109.809	100.815	101.803
202.594	192.141	205.882		106.385	134.598	115.594
190.509	196.327	206.651		97.9455	131.615	107.515
184.049	186.937	201.64		93.6223	86.9454	99.7063
195.207	180.407	197.844		96.7929	122.914	94.4748
196.834	178.107	198.881		90.2922	117.916	87.5877
195.933	179.23	193.562		92.1369	149.213	94.2143
198.532	183.456	198.884		92.176	111.289	91.1166
198.068	187.778	202.215		104.612	117.636	98.5938
194.474	187.549	200.629		97.9241	114.53	91.3003
188.602	195.007	199.675		87.7672	101.105	83.1464
177.936	171.946	192.96		84.4834	99.409	73.9588
184.828	161.64	191.472		87.3316	88.6086	88.4605
186.91	164.151	193.224		85.8817	133.731	86.7341
187.088	154.309	197.921		85.0452	106.093	81.6558
189.6	171.221	193.253		80.9524	108.037	78.1563
196.688	170.1	189.313		72.6704	100.694	77.9738
196.319	155.875	193.382		78.0884	113.303	78.9661
206.309	157.595	195.986		75.7906	89.052	83.5002
209.507	160.059	200.237		77.1289	86.7711	93.0567
205.585	156.188	210.826		74.4078	85.3096	79.9518
204.554	170.589	217.082		79.7283	83.1624	91.0128
201.916	166.339	216.671		79.7459	92.9393	77.2872
212.751	161.575	217.151		73.7615	87.1619	74.9433
216.03	143.651	221.211		72.5028	92.0605	75.3311
212.808	140.946	224.191		70.9644	79.2728	67.6704
212.37	148.184	220.158		76.5361	71.1663	65.3374
200.475	141.031	217.026		73.0941	46.7801	63.9944
178.074	130.504	210.101		67.9682	55.2074	70.2235
160.365	125.882	203.693		72.4133	72.8082	55.2792
161.662	170.631	204.705		63.0468	86.4817	44.7827

## Sheet: Figure4AndS4
Figure4f
	GV	MII
Btg4	0	23.5504
Cnot1	20.9663	22.1166
Cnot2	15.211	20.669
Cnot3	20.8109	22.3852
Cnot6l	0	20.2271
Cnot7	13.1164	22.8047
Cnot8	0	21.4021
Cnot9	22.0753	22.7551
Cnot10	14.2213	20.5423
Cnot11	20.5505	20.1934
Pan2	0	20.0015
Pan3	8.5708	0
Pabpc1	24.1963	24.9809
Parn	4.13683	0
Figure4g
	GV	MII
Dcp1a	8.70761	23.6604
Edc4	23.3109	24.6965
Lsm1	25.0891	26.1407
Lsm2	24.8589	27.8974
Lsm3	25.7138	26.6922
Lsm4	23.9404	23.5875
Lsm5	26.1671	28.3644
Lsm6	24.5382	25.5807
Lsm7	23.5145	25.2369
Patl1	8.89173	0
Ddx6	26.1684	27.2512
figureS4j
Bin Center	GV	MII	MII-In
0	0	0	0.00815195
10	0.175881	0.15372	0.105975
20	0.550585	0.604632	0.741828
30	1.08588	1.15802	1.23094
40	2.14881	2.52101	2.65754
50	4.44292	4.78582	5.32322
60	10.4382	9.81759	12.5296
70	21.7252	21.5413	24.2113
80	27.3228	26.4603	26.6732
90	18.3222	15.8332	14.2741
100	7.47878	7.71675	5.67376
110	3.00528	3.8635	2.86134
120	1.35352	1.90613	1.4429
130	0.703525	1.16827	0.913019
140	0.894701	1.91638	0.994538
150	0.15294	0.286944	0.220103
160	0.114705	0.143472	0.0652156
170	0.0688231	0.092232	0.0652156
180	0.015294	0.010248	0.00815195
190	0	0	0
200	0	0.010248	0
210	0	0	0
220	0	0	0
230	0	0.010248	0

## Sheet: figureS5
S5f
S5fobox5
Bin Center	GV	MII
15	2.53333	1.32743
30	8.53333	7.9646
45	12.5333	14.6018
60	20.5333	10.6195
75	19.8667	17.6991
90	11.2	12.3894
105	7.86667	9.29204
120	6.93333	9.29204
135	8.13333	13.2743
150	1.2	1.76991
165	0.666667	1.76991
S5f ccno
Bin Center	GV	MII
0	0.0892857	0
10	0.267857	0
20	1.51786	3.82166
30	2.58929	3.82166
40	3.57143	4.4586
50	7.05357	8.9172
60	12.7679	12.1019
70	14.7321	19.7452
80	14.9107	19.1083
90	11.875	12.1019
100	6.25	4.4586
110	5.17857	1.91083
120	5.80357	1.91083
130	3.39286	3.18471
140	7.94643	3.18471
150	0.892857	0.636943
160	0.892857	0
170	0.267857	0.636943

## Sheet: Figure5AndFigureS6
Figure5f
GV	MII
143	143
143	143
143	143
143	143
142	131
138	128
125	127
124	117
116	117
114	113
111	112
108	110
107	108
107	107
106	107
103	105
100	105
99	103
99	103
98	102
96	102
96	102
96	99
95	99
93	98
91	97
91	97
91	97
88	95
88	94
87	94
84	93
84	93
84	93
83	92
83	92
83	91
81	89
81	88
81	87
80	87
79	86
77	86
76	85
76	85
75	85
74	85
74	85
73	85
72	84
72	84
71	83
68	83
65	83
65	83
64	83
64	83
63	82
62	82
62	81
62	81
62	81
62	81
62	80
61	80
60	80
60	79
60	79
60	79
60	78
60	77
59	77
59	77
58	77
58	76
58	75
57	74
57	74
56	74
56	74
56	73
55	73
55	73
54	71
54	71
54	71
54	70
54	70
53	70
53	69
52	68
52	66
52	65
51	62
51	62
51	61
50	61
50	60
49	60
47	59
46	59
45	58
44	58
44	58
36	57
34	57
31	56
1	56
1	55
1	55
	55
	54
	54
	54
	53
	53
	53
	52
	51
	51
	51
	51
	51
	50
	50
	50
	50
	49
	49
	48
	48
	47
	47
	47
	47
	46
	45
	44
	44
	44
	43
	43
	43
	42
	41
	40
	39
	34
	31
	30
	29
	26
	21
	21
	21
